# Supplementary material for: Transcriptomic profiling reveals three molecular phenotypes of adenocarcinoma at the gastroesophageal junction
Source: Int J Cancer. 2019 May 17;145(12):3389–401. doi: 10.1002/ijc.32384 (PMC6851674; doi:10.1002/ijc.32384)
Supplement: Supplementary file 8 — Table S1 Differential gene expression between cancers of different Siewert type, and between junctional and nonjunctional cancers on pairwise comparison as assessed by limma [file IJC-145-3389-s008.xlsx]

## Sheet: GEJ1vGEJ2
Nr	ID	logFC	AveExpr	t	P.Value	adj.P.Val	B
501	PON3	3.12316	0.223753	3.74445	0.000373556	0.373556	-1.40068
399	CEACAM1	-2.88944	-0.47348	-3.20594	0.00204933	0.612068	-2.27832
339	CEACAM1	-2.99639	-0.526103	-3.18447	0.00218607	0.612068	-2.31164
459	UGT2B7	-2.65171	0.189204	-3.07234	0.00305027	0.612068	-2.48338
440	UGT2B7	-2.67511	0.18775	-3.07122	0.00306034	0.612068	-2.48507
49	SPINK1	-4.03084	1.51361	-2.74459	0.00773609	0.918624	-2.96159
39	TFF3	-4.17756	0.245257	-2.73266	0.00799265	0.918624	-2.97829
123	KRT13	3.35627	-3.41642	2.70928	0.00851804	0.918624	-3.01086
246	IFITM1	-2.78321	0.138456	-2.64765	0.010058	0.918624	-3.09575
168	IFIT1	-3.01301	-0.23246	-2.59877	0.0114552	0.918624	-3.16206
38	TCN1	-3.77541	-0.459815	-2.495	0.0150202	0.918624	-3.29977
15	CPS1	4.27347	-0.267222	2.46223	0.0163379	0.918624	-3.34237
416	UGT2B17	-2.2306	0.448838	-2.42575	0.0179261	0.918624	-3.38929
35	GKN1	3.80924	0.211002	2.40316	0.0189774	0.918624	-3.41808
105	CLDN15	3.1169	0.530338	2.37386	0.0204234	0.918624	-3.4551
870	CLDN15	1.82771	0.301149	2.367	0.0207757	0.918624	-3.46372
487	C4BPA	-2.05524	0.376494	-2.2913	0.0250386	0.918624	-3.5575
628	IFIT2	-1.9201	0.070244	-2.28958	0.0251441	0.918624	-3.5596
737	PCDHB2	-1.83213	0.13034	-2.27404	0.0261131	0.918624	-3.57855
313	FOXA2	-2.18268	-0.243676	-2.25888	0.0270901	0.918624	-3.59693
59	CA4	-3.24714	0.519276	-2.22777	0.0291963	0.918624	-3.63433
417	SCGB2A1	-2.05566	0.504615	-2.19009	0.0319388	0.918624	-3.67908
690	CD55	1.75179	0.401906	2.17064	0.0334413	0.918624	-3.70193
845	KRT10	-1.69596	-0.336524	-2.17053	0.0334497	0.918624	-3.70206
824	NA	-1.66824	0.669037	-2.11829	0.037795	0.918624	-3.76262
198	TKTL1	-2.40682	0.142373	-2.11305	0.0382567	0.918624	-3.76862
588	SCD	-1.79169	-0.373296	-2.11094	0.0384444	0.918624	-3.77104
469	ALDH1A3	1.9021	-0.521542	2.08022	0.0412634	0.918624	-3.80598
421	TAGLN	1.83477	0.00432959	2.062	0.0430186	0.918624	-3.8265
658	KRT6C	1.70486	-3.59649	2.04577	0.0446358	0.918624	-3.84466
169	IFI44L	-2.39372	0.085848	-2.03276	0.0459695	0.918624	-3.85912
264	LRRC26	-2.11896	0.0902959	-2.01633	0.0477035	0.918624	-3.87728
553	IFIT3	-1.75182	-0.0264558	-2.00648	0.0487699	0.918624	-3.88811
773	ATP4A	1.60183	0.176849	1.99855	0.0496425	0.918624	-3.89679
394	ASGR1	-1.89782	-0.3059	-1.98759	0.0508718	0.918624	-3.90875
372	LRRC26	-1.90392	0.0789819	-1.97649	0.0521431	0.918624	-3.9208
567	VAV3	-1.69938	-0.439283	-1.96852	0.0530716	0.918624	-3.92941
408	ACE2	-1.84997	0.300253	-1.95052	0.0552229	0.918624	-3.94877
404	ARID3A	-1.84091	-0.441449	-1.92795	0.0580239	0.918624	-3.97283
42	GKN2	3.00409	0.541393	1.92641	0.0582199	0.918624	-3.97446
322	HEPH	-1.93749	0.256186	-1.92195	0.0587882	0.918624	-3.97918
760	CDR2L	1.54878	0.564216	1.91408	0.0598043	0.918624	-3.98749
69	KRT6A	2.71512	-3.3575	1.89142	0.0628128	0.918624	-4.01125
506	DPCR1	1.68552	0.514805	1.88898	0.0631442	0.918624	-4.01379
209	NA	2.13284	-2.14866	1.87873	0.0645537	0.918624	-4.02446
492	NA	1.69175	-2.00631	1.86931	0.0658714	0.918624	-4.0342
786	RNF186	-1.4994	0.173762	-1.86729	0.0661572	0.918624	-4.03629
76	SERPINA1	-2.58414	0.219557	-1.85934	0.06729	0.918624	-4.04447
72	CDX1	-2.61878	0.878717	-1.8585	0.0674117	0.918624	-4.04534
785	TEAD2	-1.47104	0.0767676	-1.85376	0.0680965	0.918624	-4.05021
193	GDF15	-2.13685	0.181604	-1.84989	0.0686601	0.918624	-4.05417
776	ANXA2	1.44791	-0.170615	1.84491	0.0693904	0.918624	-4.05926
128	PRSS2	-2.33037	0.665952	-1.84067	0.0700185	0.918624	-4.06359
286	MAL	1.91736	-2.7877	1.83341	0.0711033	0.918624	-4.07097
40	TRY6	-2.87847	0.726516	-1.82885	0.0717913	0.918624	-4.07559
625	MMP1	-1.54094	0.285673	-1.81454	0.0739898	0.918624	-4.09005
831	ANKRD36B	1.4365	0.0776607	1.81106	0.0745324	0.918624	-4.09355
979	TF	-1.38065	-0.642428	-1.80982	0.074727	0.918624	-4.0948
507	SYT7	-1.53631	-0.119817	-1.80902	0.0748528	0.918624	-4.0956
450	DCBLD2	1.6559	-0.0772526	1.78227	0.0791537	0.918624	-4.12228
863	TFAP2C	-1.39393	-0.392784	-1.77933	0.0796387	0.918624	-4.12519
795	ASS1	-1.40504	0.68697	-1.77882	0.0797232	0.918624	-4.1257
368	NOTUM	1.73325	-0.326716	1.7765	0.0801085	0.918624	-4.128
609	GOLGA8B	1.49901	-0.0674232	1.77451	0.0804399	0.918624	-4.12996
278	SEPP1	-1.84855	0.480112	-1.7684	0.081464	0.918624	-4.13598
380	HABP2	-1.693	0.536477	-1.76216	0.0825214	0.918624	-4.14212
60	PLA2G2A	-2.59704	-0.266898	-1.76068	0.0827726	0.918624	-4.14356
474	CLCA1	-1.5822	0.179736	-1.75872	0.0831079	0.918624	-4.14548
953	ASS1	-1.33232	0.600173	-1.75472	0.083796	0.918624	-4.1494
327	HLA-DQA1	1.77763	0.202331	1.75378	0.083959	0.918624	-4.15032
988	DNASE1	-1.33409	0.0438916	-1.75057	0.0845145	0.918624	-4.15345
77	KRT20	-2.45205	0.830326	-1.74171	0.086066	0.918624	-4.16208
585	GUCA2A	-1.51096	0.108527	-1.73954	0.0864484	0.918624	-4.16418
920	WBP5	-1.34023	0.39156	-1.73933	0.0864863	0.918624	-4.16439
289	NA	1.81558	0.544303	1.7364	0.0870061	0.918624	-4.16723
84	SERPINA1	-2.3965	0.283395	-1.72368	0.089293	0.918624	-4.1795
108	S100A8	2.28393	-2.90318	1.72161	0.0896711	0.918624	-4.1815
511	PDK4	1.48155	0.399662	1.72011	0.0899453	0.918624	-4.18294
272	MT1F	1.76072	0.386278	1.71696	0.090523	0.918624	-4.18597
647	TMEM99	-1.44447	0.0797602	-1.71315	0.0912244	0.918624	-4.18961
410	MT2A	1.59804	0.258618	1.7054	0.0926692	0.918624	-4.19702
951	C4orf48	-1.30537	0.282877	-1.69291	0.0950345	0.918624	-4.20889
675	CD8A	1.41886	-0.347103	1.69275	0.0950649	0.918624	-4.20904
24	PGA5	2.88988	0.606722	1.69145	0.0953134	0.918624	-4.21027
879	SESN1	-1.18752	-0.206728	-1.68906	0.0957717	0.918624	-4.21252
57	GHRL	2.51697	0.651967	1.68141	0.0972542	0.918624	-4.21974
724	SALL4	-1.36117	-0.472436	-1.67977	0.0975761	0.918624	-4.22129
613	GMDS	-1.43118	-0.153104	-1.66631	0.100235	0.918624	-4.2339
462	LYPD2	1.53111	-0.836871	1.6648	0.100537	0.918624	-4.23531
220	AGR2	-1.82772	1.14699	-1.65937	0.101631	0.918624	-4.24038
395	ASS1	-1.59644	0.479307	-1.65554	0.102406	0.918624	-4.24393
753	CXCL2	-1.35243	0.189508	-1.6554	0.102437	0.918624	-4.24407
894	NHP2L1	1.28793	0.170099	1.65206	0.103116	0.918624	-4.24716
438	CFTR	-1.54732	0.467877	-1.64842	0.103864	0.918624	-4.25054
423	IFI44	-1.55336	-0.00598518	-1.63913	0.105789	0.918624	-4.2591
714	ST6GAL1	-1.3564	0.463558	-1.63833	0.105957	0.918624	-4.25984
991	H2AFY2	1.1999	-1.06371	1.62538	0.108692	0.918624	-4.27171
252	ISG15	-1.7538	-0.127037	-1.62263	0.109279	0.918624	-4.27422
357	ADM	-1.60733	-0.353974	-1.62112	0.109605	0.918624	-4.2756
498	CEBPA	-1.45754	0.175249	-1.61249	0.11147	0.918624	-4.28344
913	SLC40A1	-1.25014	0.440191	-1.60224	0.113721	0.918624	-4.29271
525	MGST1	-1.37439	-0.0998433	-1.60132	0.113925	0.918624	-4.29354
521	GSTA2	-1.42272	0.382023	-1.5966	0.114976	0.918624	-4.29779
340	ASS1	-1.60519	0.505969	-1.59477	0.115384	0.918624	-4.29943
154	MT1M	1.8944	0.811425	1.58596	0.117371	0.918624	-4.30732
802	PABPC1L	1.27044	-0.312149	1.58303	0.118038	0.918624	-4.30994
939	GLRX	-1.22615	0.547179	-1.58267	0.11812	0.918624	-4.31026
448	CA12	1.46946	-0.322132	1.57622	0.119599	0.918624	-4.316
330	CYP3A5	1.59406	0.243034	1.57123	0.120754	0.918624	-4.32043
26	NA	2.65956	0.574261	1.56797	0.121515	0.918624	-4.32333
513	GSTA1	-1.40147	0.343958	-1.56467	0.122285	0.918624	-4.32623
433	HLA-DRB6	1.47633	0.492284	1.56153	0.123025	0.918624	-4.32901
159	CCL25	1.85789	-0.330841	1.56112	0.123122	0.918624	-4.32937
974	NOTUM	1.19524	-0.248863	1.55477	0.124628	0.918624	-4.33496
485	HLA-DQB1	1.40865	0.472956	1.54632	0.126653	0.918624	-4.34235
359	TSPAN8	-1.52528	0.651816	-1.54404	0.127203	0.918624	-4.34434
308	REC8	1.38634	-0.0771197	1.54392	0.127233	0.918624	-4.34445
388	BMP4	1.4902	0.336237	1.54367	0.127293	0.918624	-4.34466
716	ANO1	1.25896	0.594044	1.54171	0.127769	0.918624	-4.34637
406	EIF1AY	-1.47657	-0.0498767	-1.53928	0.128361	0.918624	-4.34849
708	NA	1.26808	0.273961	1.52582	0.131676	0.918624	-4.36015
62	LIPF	2.26459	0.910562	1.52461	0.131977	0.918624	-4.36119
95	PGAP3	-2.00597	0.343449	-1.52411	0.132103	0.918624	-4.36162
775	CCL19	1.23376	0.0107473	1.51919	0.133335	0.918624	-4.36586
600	SEMG1	-1.30871	0.30454	-1.51848	0.133514	0.918624	-4.36647
669	HLA-F	-1.27454	0.383257	-1.51176	0.135212	0.918624	-4.37223
787	KLF2	1.21663	0.44968	1.51156	0.135263	0.918624	-4.3724
517	KIF1A	1.34124	0.090612	1.50928	0.135843	0.918624	-4.37435
167	KRT7	1.78724	0.601678	1.50899	0.135918	0.918624	-4.3746
247	NA	-1.6295	-0.0230214	-1.50798	0.136177	0.918624	-4.37547
562	PDIA2	1.32517	0.461023	1.50527	0.13687	0.918624	-4.37778
315	NA	1.54918	-2.01603	1.50484	0.136981	0.918624	-4.37814
608	ANG	-1.29547	0.361857	-1.50193	0.137728	0.918624	-4.38062
317	NA	-1.54244	0.497779	-1.49996	0.138238	0.918624	-4.3823
445	KRT23	-1.40997	0.140046	-1.49841	0.138638	0.918624	-4.38361
751	ANO1	1.20065	0.567307	1.4936	0.139891	0.918624	-4.38769
250	IFI6	-1.61422	0.262541	-1.48896	0.141106	0.918624	-4.39161
281	NA	1.57651	0.172074	1.48798	0.141363	0.918624	-4.39244
398	GZMB	1.40662	-0.392921	1.48677	0.141681	0.918624	-4.39345
150	NA	1.81414	0.521477	1.48393	0.142432	0.918624	-4.39585
223	PTGS2	-1.64826	0.348875	-1.481	0.14321	0.918624	-4.39831
623	TAGLN	1.25111	0.0918418	1.47891	0.143765	0.918624	-4.40006
442	LOC644936	-1.35992	-0.335508	-1.47884	0.143785	0.918624	-4.40013
383	FER1L4	1.43813	0.176535	1.47684	0.144318	0.918624	-4.4018
211	ACTG2	1.67046	0.276565	1.47143	0.145773	0.918624	-4.40633
323	PROM2	1.50447	-0.340881	1.46991	0.146181	0.918624	-4.40759
212	RPS4Y1	-1.66641	0.276481	-1.46668	0.147058	0.918624	-4.41029
892	CD8A	1.15351	-0.299651	1.46525	0.147444	0.918624	-4.41147
697	CYBRD1	1.22177	0.602812	1.4623	0.14825	0.918624	-4.41393
637	CYBRD1	1.24255	0.593173	1.4566	0.149813	0.918624	-4.41865
195	HYAL1	1.68224	0.859873	1.45415	0.15049	0.918624	-4.42068
409	RGS1	1.39391	-0.304051	1.45053	0.151492	0.918624	-4.42366
758	APCDD1	1.14724	-0.285666	1.43653	0.155422	0.918624	-4.43515
941	ANG	-1.11416	0.451958	-1.43433	0.156045	0.918624	-4.43694
114	PRSS1	-1.89376	0.525363	-1.43279	0.156482	0.918624	-4.4382
846	PHACTR3	1.1379	0.364844	1.42673	0.158218	0.918624	-4.44313
976	GPAT2	1.09739	0.0443689	1.42534	0.158618	0.918624	-4.44426
320	PRSS3	-1.43751	0.440664	-1.40389	0.164886	0.918624	-4.46153
199	FOLR1	1.62989	0.553911	1.40338	0.165037	0.918624	-4.46193
834	TMEM176A	-1.08115	0.436074	-1.40214	0.165405	0.918624	-4.46292
411	ID1	1.33921	-0.497219	1.39649	0.167092	0.918624	-4.46743
439	SPRR2E	1.31573	-3.29888	1.39487	0.167579	0.918624	-4.46872
471	ALOX5	-1.29327	0.577382	-1.39485	0.167584	0.918624	-4.46874
722	PLIN2	-1.15488	0.0894492	-1.39222	0.168377	0.918624	-4.47083
725	SLC44A4	-1.15235	0.751393	-1.39096	0.168758	0.918624	-4.47183
189	LGALS2	1.63262	0.379119	1.38897	0.169358	0.918624	-4.4734
540	PYGB	1.22252	0.283216	1.3886	0.169471	0.918624	-4.4737
393	FAM107B	1.34369	0.386237	1.38101	0.171781	0.918624	-4.47969
727	SERPING1	1.12478	-0.163942	1.37747	0.172867	0.918624	-4.48247
174	FCGBP	-1.63874	-0.260631	-1.3773	0.17292	0.918624	-4.48261
500	HLA-DMA	1.24692	0.398132	1.37706	0.172993	0.918624	-4.48279
267	HLA-DRA	1.47384	0.352474	1.37608	0.173298	0.918624	-4.48357
214	NA	1.56433	0.425437	1.37561	0.173441	0.918624	-4.48394
923	HYAL1	1.05833	0.498472	1.37427	0.173854	0.918624	-4.48499
71	MT1G	1.90212	0.691005	1.37417	0.173885	0.918624	-4.48506
51	CA2	2.066	0.457016	1.37252	0.174397	0.918624	-4.48636
34	FCGBP	-2.22624	-0.27482	-1.36609	0.176396	0.918624	-4.49139
365	COL8A1	1.30447	0.171183	1.36341	0.177235	0.918624	-4.49347
274	MUC20	-1.44926	0.0482196	-1.35875	0.178701	0.918624	-4.4971
977	PLA2G12B	-1.04473	-0.100848	-1.3543	0.180108	0.918624	-4.50054
68	CEACAM5	-1.95396	0.397964	-1.34693	0.182458	0.918624	-4.50623
527	BGN	1.14762	-0.159153	1.34497	0.183089	0.918624	-4.50774
651	CBX2	-1.1369	-0.101651	-1.34225	0.183962	0.918624	-4.50982
927	ATP1B1	-1.04396	0.234162	-1.33808	0.185313	0.918624	-4.51302
876	COL8A1	1.02515	0.161436	1.3334	0.186834	0.918624	-4.5166
614	COL17A1	-1.15125	-0.360169	-1.33173	0.187381	0.918624	-4.51787
4	TFF2	2.98067	1.36234	1.32925	0.188193	0.918624	-4.51976
216	NKD2	-1.48003	-0.251632	-1.32662	0.189055	0.918624	-4.52175
10	REG4	-2.50599	1.42631	-1.32373	0.19001	0.918624	-4.52394
797	XAF1	-1.0685	-0.26241	-1.31977	0.191323	0.918624	-4.52694
425	LYPD6B	1.23093	0.454746	1.31696	0.192258	0.918624	-4.52906
906	SCPEP1	1.03406	-0.288129	1.31622	0.192505	0.918624	-4.52962
94	AGR3	-1.75329	0.696185	-1.31514	0.192867	0.918624	-4.53044
156	GSTA1	-1.60371	0.691122	-1.31367	0.193358	0.918624	-4.53154
12	NA	-2.43936	-0.621406	-1.31259	0.19372	0.918624	-4.53235
326	MX1	-1.34178	-0.179635	-1.30895	0.194943	0.918624	-4.53508
847	ISL1	1.03833	0.109862	1.30797	0.195273	0.918624	-4.53582
872	ANG	-1.03239	0.416279	-1.30145	0.197481	0.918624	-4.54069
426	CLDN1	-1.23563	-0.691925	-1.29823	0.19858	0.918624	-4.54309
55	CA2	1.9454	0.425668	1.29699	0.199003	0.918624	-4.54401
960	PTGER4	0.991932	0.227337	1.2904	0.201267	0.918624	-4.5489
366	NA	1.24701	0.113696	1.28821	0.202023	0.918624	-4.55051
373	MGP	1.22748	0.273924	1.28754	0.202256	0.918624	-4.55101
363	C1QB	1.2584	-0.196364	1.28688	0.202483	0.918624	-4.55149
304	HLA-DRA	1.33815	0.460874	1.28549	0.202966	0.918624	-4.55252
652	KHDRBS3	-1.08938	-0.103808	-1.28335	0.20371	0.918624	-4.55409
300	CES2	1.33853	0.0547677	1.28335	0.203711	0.918624	-4.5541
163	IGFBP2	1.53839	0.23218	1.28215	0.204128	0.918624	-4.55498
930	CXXC5	-0.943744	0.0931799	-1.2791	0.205195	0.918624	-4.55722
29	IGLL1	2.13527	0.169887	1.27717	0.20587	0.918624	-4.55863
604	FLNC	1.10299	0.232218	1.27259	0.207481	0.918624	-4.56198
961	NA	-0.922722	0.245806	-1.27109	0.208012	0.918624	-4.56308
422	SLC3A1	-1.20895	0.0699973	-1.26448	0.21036	0.918624	-4.56789
236	CXCL9	1.38665	-0.564804	1.2643	0.210422	0.918624	-4.56801
228	LGALS4	-1.4078	0.575426	-1.26167	0.211362	0.918624	-4.56992
873	EVL	0.969946	-0.548662	1.2584	0.212534	0.918624	-4.57229
774	TFAP2A	0.977673	-0.386355	1.25837	0.212548	0.918624	-4.57231
138	RARRES1	-1.56653	0.676757	-1.25589	0.213439	0.918624	-4.5741
674	SLC12A2	-1.05542	0.323683	-1.25566	0.213523	0.918624	-4.57427
98	MT1H	1.66696	0.768387	1.25276	0.214569	0.918624	-4.57636
257	PHGDH	1.34713	0.182157	1.25261	0.214623	0.918624	-4.57646
867	TBXAS1	-0.976524	0.556361	-1.25108	0.215179	0.918624	-4.57757
699	LTB	1.04801	-0.0112819	1.25004	0.215555	0.918624	-4.57831
617	AQP5	1.07823	0.678162	1.2487	0.216041	0.918624	-4.57927
711	MS4A8B	-1.02901	0.37778	-1.2476	0.216443	0.918624	-4.58006
837	ALDH1A2	0.99998	0.192317	1.24738	0.216523	0.918624	-4.58022
188	VAV3	-1.47025	-0.192812	-1.24701	0.216658	0.918624	-4.58049
817	MUC16	-1.00023	0.104178	-1.24204	0.218473	0.918624	-4.58404
391	COL1A2	1.19911	0.0943656	1.23959	0.219372	0.918624	-4.58578
235	NA	1.37104	-1.96587	1.23839	0.219814	0.918624	-4.58664
695	ALDOC	-1.03762	-0.23755	-1.23598	0.220703	0.918624	-4.58835
662	IFI27	-1.04967	0.398934	-1.23559	0.22085	0.918624	-4.58863
493	ANO1	1.12366	0.581889	1.23456	0.221229	0.918624	-4.58936
392	MT1A	1.16045	0.22591	1.23398	0.221442	0.918624	-4.58977
402	LYRM5	-1.19339	-0.0941868	-1.23391	0.22147	0.918624	-4.58983
458	PTGES	-1.14989	0.305885	-1.23189	0.222219	0.918624	-4.59126
800	EPHB1	0.986182	0.305325	1.22971	0.22303	0.918624	-4.5928
447	SEMA6A	-1.15959	0.18789	-1.22913	0.223243	0.918624	-4.5932
177	CDX2	-1.4478	0.124498	-1.21673	0.227897	0.918624	-4.60193
158	HLA-DRB6	1.47314	0.0320791	1.21616	0.228113	0.918624	-4.60233
271	NPC1L1	1.29927	0.0924483	1.21362	0.229076	0.918624	-4.6041
472	ACTA2	1.08193	0.0549869	1.21022	0.23037	0.918624	-4.60648
740	TSPAN1	-0.980934	0.693263	-1.20796	0.231232	0.918624	-4.60805
821	LYPD6B	0.952772	0.395116	1.20764	0.231354	0.918624	-4.60827
86	IL8	-1.65446	0.0961503	-1.20528	0.232258	0.918624	-4.60991
258	DDC	-1.30545	0.311124	-1.20479	0.232445	0.918624	-4.61025
825	BAIAP2L2	0.965838	-0.103444	1.20475	0.232462	0.918624	-4.61028
429	ERAP2	1.12312	0.211574	1.19982	0.23436	0.918624	-4.61369
715	SLC44A4	-1.00023	0.797692	-1.19695	0.235469	0.918624	-4.61567
586	CXCL13	1.04918	-0.274277	1.19504	0.236209	0.918624	-4.61699
603	C1S	1.02164	-0.0236397	1.19405	0.236591	0.918624	-4.61766
379	MGP	1.14531	0.361926	1.19013	0.238118	0.918624	-4.62036
779	OAS1	-0.972133	-0.265081	-1.1901	0.238132	0.918624	-4.62038
518	CYP27A1	-1.03953	-0.0521558	-1.18898	0.23857	0.918624	-4.62115
556	FSCN1	1.03315	-0.647785	1.18391	0.240557	0.918624	-4.62462
644	AEBP1	0.966413	-0.0867659	1.18279	0.240997	0.918624	-4.62538
456	FOLR1	1.10074	0.470459	1.1779	0.242929	0.918624	-4.62871
302	SPP1	-1.21274	-0.339099	-1.16343	0.248708	0.918624	-4.63847
791	LRP3	-0.936349	-0.562743	-1.16005	0.250073	0.918624	-4.64074
516	REEP6	-1.0406	-0.0309374	-1.15801	0.250897	0.918624	-4.6421
629	AGR3	-0.980082	0.266339	-1.15743	0.251133	0.918624	-4.64249
181	EYA2	-1.37252	0.237351	-1.15127	0.253638	0.918624	-4.64659
107	GSTA1	-1.555	0.807615	-1.15112	0.2537	0.918624	-4.64669
148	APOE	1.40675	-0.37351	1.15084	0.253814	0.918624	-4.64688
184	CCND2	-1.35934	-0.716708	-1.14959	0.254327	0.918624	-4.64771
660	CCNE1	-0.957529	-0.190305	-1.1495	0.254363	0.918624	-4.64777
477	PRODH	-1.05811	-0.0220874	-1.14924	0.254468	0.918624	-4.64794
885	HOMER2	0.911488	-0.355219	1.14812	0.254927	0.918624	-4.64868
745	BST2	-0.946264	0.0127556	-1.14492	0.256241	0.918624	-4.6508
606	PKDCC	0.995566	0.223913	1.14478	0.2563	0.918624	-4.6509
349	LDHB	-1.12571	0.605245	-1.14449	0.25642	0.918624	-4.65109
756	SGK1	0.926814	-0.132903	1.1419	0.257485	0.918624	-4.65279
275	AKR1C3	-1.19582	0.474261	-1.1376	0.259267	0.918624	-4.65563
306	CCND2	-1.18326	-0.572553	-1.13409	0.260723	0.918624	-4.65793
338	MUC13	-1.15141	0.837769	-1.13194	0.261622	0.918624	-4.65934
565	PRAP1	-0.980645	0.0482961	-1.13083	0.262086	0.918624	-4.66006
843	JUP	-0.90583	-0.215599	-1.12907	0.262823	0.918624	-4.66121
113	KRT17	1.49301	-1.93644	1.12897	0.262862	0.918624	-4.66127
178	CMBL	-1.33551	0.522139	-1.12484	0.264599	0.918624	-4.66397
621	SPP1	-0.968349	-0.0414154	-1.12194	0.26582	0.918624	-4.66585
312	GREM1	1.13919	0.0553005	1.12155	0.265987	0.918624	-4.6661
958	C10orf112	-0.855412	0.0074416	-1.11759	0.26766	0.918624	-4.66866
829	SULT2B1	-0.880041	-1.43874	-1.11536	0.268609	0.918624	-4.6701
82	APOD	-1.58053	0.392272	-1.11324	0.269513	0.918624	-4.67147
668	DPYSL3	0.902706	-0.212388	1.11246	0.269843	0.918624	-4.67197
201	HLA-DPA1	1.30339	0.421883	1.11231	0.269908	0.918624	-4.67207
636	NA	-0.925434	0.0967386	-1.11119	0.270386	0.918624	-4.67279
639	STEAP1	0.924143	0.147118	1.10306	0.273877	0.918624	-4.67799
890	TNFRSF25	0.863985	-0.216184	1.10303	0.273887	0.918624	-4.67801
670	OAS1	-0.936097	-0.283407	-1.10279	0.273991	0.918624	-4.67816
310	S100A4	1.11764	-0.00387512	1.10233	0.274192	0.918624	-4.67846
966	OSM	-0.846479	0.188103	-1.10203	0.27432	0.918624	-4.67865
552	PRRX2	0.980447	-0.142335	1.10181	0.274417	0.918624	-4.67879
324	RARRES1	-1.12677	0.574252	-1.10169	0.274467	0.918624	-4.67887
137	FAM3B	1.38578	0.460293	1.10146	0.274565	0.918624	-4.67901
192	CXCL5	1.28633	-0.215718	1.0964	0.276756	0.918624	-4.68223
64	AKR1B10	1.63315	0.195262	1.09613	0.276875	0.918624	-4.6824
984	TM4SF1	0.847925	0.138282	1.09547	0.27716	0.918624	-4.68282
963	PDX1	-0.846298	0.62837	-1.09524	0.27726	0.918624	-4.68296
630	PLOD2	0.943719	0.118004	1.09461	0.277535	0.918624	-4.68336
484	COL3A1	0.9893	0.177397	1.09338	0.278071	0.918624	-4.68414
100	KLK7	1.48479	-1.41106	1.08948	0.279775	0.918624	-4.68661
781	NUPR1	0.888418	-0.0216401	1.08748	0.280651	0.918624	-4.68787
46	WDR72	-1.66894	0.490275	-1.06541	0.290444	0.918624	-4.70162
206	C17orf37	-1.22827	0.277488	-1.05837	0.293618	0.918624	-4.70596
221	NA	-1.19213	0.335364	-1.05814	0.293724	0.918624	-4.7061
222	STARD3	-1.17463	0.257251	-1.05648	0.294476	0.918624	-4.70712
535	GTSF1	-0.943292	0.22432	-1.0562	0.2946	0.918624	-4.70729
309	A1CF	-1.09981	0.179487	-1.05477	0.295251	0.918624	-4.70817
838	NA	-0.845942	0.195149	-1.05227	0.296387	0.918624	-4.70969
463	COL1A1	0.94757	-0.182678	1.05211	0.296463	0.918624	-4.70979
643	NA	-0.892121	0.186058	-1.05209	0.296469	0.918624	-4.7098
759	PARM1	-0.861931	0.700917	-1.05056	0.297166	0.918624	-4.71073
194	NA	-1.22759	0.331501	-1.04926	0.297762	0.918624	-4.71153
569	HLA-DMB	0.925292	0.264134	1.04473	0.299833	0.918624	-4.71427
374	NOS2	-1.03083	0.272492	-1.04395	0.300191	0.918624	-4.71475
430	EPSTI1	-0.988519	-0.279879	-1.04384	0.300244	0.918624	-4.71482
712	NT5C3L	-0.873557	0.0660528	-1.04203	0.301075	0.918624	-4.71591
70	LYZ	-1.50798	1.12973	-1.04164	0.301256	0.918624	-4.71615
443	GIF	0.988383	0.149735	1.0414	0.301367	0.918624	-4.71629
470	CCL5	0.954826	-0.241129	1.03907	0.30244	0.918624	-4.7177
938	ITM2C	-0.809121	0.588137	-1.0379	0.302982	0.918624	-4.7184
761	DKK3	0.823265	-0.0490726	1.03605	0.303835	0.918624	-4.71951
428	AZGP1	-0.935339	0.0288879	-1.03433	0.304632	0.918624	-4.72055
455	OAS1	-0.971627	-0.562452	-1.03302	0.305243	0.918624	-4.72133
497	NA	0.921993	-0.83004	1.03044	0.306443	0.918624	-4.72288
97	CLIC6	1.38155	0.95974	1.02634	0.308358	0.918624	-4.72533
790	SGK1	0.821693	-0.0993664	1.02335	0.309755	0.918624	-4.7271
291	SYT13	-1.07079	0.866871	-1.02291	0.309963	0.918624	-4.72736
803	KRT15	-0.807389	-1.56732	-1.02276	0.310035	0.918624	-4.72746
180	DEFA5	1.22068	-0.109775	1.02234	0.310231	0.918624	-4.7277
768	C11orf96	0.788862	0.0955984	1.02183	0.310473	0.918624	-4.72801
793	DNAJC12	-0.828989	0.548694	-1.02125	0.310744	0.918624	-4.72835
798	GNLY	0.830648	-0.372143	1.02095	0.310883	0.918624	-4.72853
998	HIST1H1C	0.785575	-0.244338	1.01988	0.311388	0.918624	-4.72916
89	NA	1.40819	0.485673	1.01899	0.311809	0.918624	-4.72969
635	CCL5	0.868985	-0.11011	1.01853	0.312023	0.918624	-4.72996
182	NA	1.19917	0.101295	1.01811	0.312222	0.918624	-4.73021
104	EEF1A2	-1.37918	-0.121071	-1.01666	0.312907	0.918624	-4.73107
558	DACH1	-0.876826	0.0606486	-1.01661	0.312928	0.918624	-4.73109
671	MX2	-0.863727	-0.030308	-1.01593	0.313251	0.918624	-4.73149
52	RPS4Y1	-1.53831	0.464987	-1.00853	0.316764	0.920549	-4.73585
741	ATF3	-0.833953	-0.0621898	-1.00829	0.316875	0.920549	-4.73598
407	CRIP1	0.978194	0.124118	1.00822	0.316909	0.920549	-4.73603
83	MMP3	-1.42498	0.781829	-1.00658	0.317693	0.920549	-4.73699
297	S100A4	1.03071	0.0956653	1.00487	0.31851	0.920549	-4.73799
980	C3orf14	0.771476	-0.36482	1.00013	0.320781	0.922479	-4.74075
866	MAL	0.797889	-2.69469	0.999627	0.321023	0.922479	-4.74104
542	FOXA1	-0.870834	0.45901	-0.99351	0.323971	0.924262	-4.74458
528	CYR61	0.876799	0.0527845	0.992229	0.324591	0.924262	-4.74532
676	NA	-0.815888	0.121549	-0.991451	0.324968	0.924262	-4.74577
397	TRIM31	-0.967666	-0.126954	-0.990683	0.32534	0.924262	-4.74621
48	UBD	-1.5064	-0.37819	-0.986697	0.327277	0.925434	-4.7485
28	PPP1R1B	-1.66315	0.710715	-0.985282	0.327966	0.925434	-4.74931
720	DKK3	0.791977	-0.0523138	0.984128	0.328529	0.925434	-4.74997
633	ITM2A	0.844841	0.0983563	0.982117	0.329512	0.925587	-4.75112
400	KLK12	-0.955169	-1.68443	-0.97886	0.331107	0.925587	-4.75298
415	DCN	0.937468	0.315669	0.976885	0.332077	0.925587	-4.7541
481	MFAP4	0.903792	0.160014	0.976459	0.332286	0.925587	-4.75435
805	HEPACAM2	-0.788522	0.289299	-0.970392	0.335278	0.928746	-4.75778
696	SGK1	0.810675	-0.150424	0.970038	0.335453	0.928746	-4.75798
121	MYH11	1.24904	0.48155	0.967179	0.33687	0.928746	-4.75959
962	PHLDA1	0.738296	-0.723877	0.960338	0.340276	0.928746	-4.76343
940	HTRA1	0.748415	0.219069	0.95966	0.340614	0.928746	-4.76381
90	LOC645638	1.27522	-0.80922	0.95526	0.342818	0.928746	-4.76626
810	PROS1	0.768454	0.78709	0.950536	0.345195	0.928746	-4.76888
231	SPRR2D	1.05423	-3.08257	0.946843	0.34706	0.928746	-4.77092
704	LRRC31	0.792603	0.754146	0.942497	0.349263	0.928746	-4.77331
401	MECOM	0.914741	0.319236	0.940211	0.350426	0.928746	-4.77456
346	GCNT1	0.930316	0.794899	0.937004	0.352061	0.928746	-4.77632
50	ADH1C	1.38402	0.535577	0.936213	0.352465	0.928746	-4.77675
248	C6orf58	-1.02367	0.472526	-0.931872	0.354688	0.928746	-4.77911
364	NA	-0.907742	0.139462	-0.93176	0.354745	0.928746	-4.77917
587	HLA-B	-0.813866	0.317044	-0.92736	0.357008	0.928746	-4.78155
444	A1CF	-0.880647	0.121685	-0.927098	0.357143	0.928746	-4.7817
130	SPRR3	1.18028	-3.18777	0.926518	0.357442	0.928746	-4.78201
106	NA	-1.22732	1.07296	-0.926429	0.357488	0.928746	-4.78206
755	LMO4	-0.760692	0.451866	-0.924689	0.358386	0.928746	-4.783
546	ST6GALNAC1	-0.824027	0.43739	-0.923398	0.359054	0.928746	-4.78369
337	SLPI	-0.940158	-0.512299	-0.921651	0.359958	0.928746	-4.78463
987	COL6A3	0.704252	0.19621	0.921182	0.3602	0.928746	-4.78488
233	RBP1	1.02671	-0.748777	0.920434	0.360589	0.928746	-4.78528
101	NA	-1.24472	0.438227	-0.91762	0.36205	0.928746	-4.78679
478	MYO1A	0.847055	-0.00342053	0.916119	0.362831	0.928746	-4.78759
904	ODAM	-0.715148	0.441442	-0.914818	0.363508	0.928746	-4.78829
994	FADS1	-0.706692	0.0820695	-0.914545	0.363651	0.928746	-4.78843
436	SULT1C2	0.858032	0.372866	0.912778	0.364573	0.928746	-4.78937
912	CHST15	0.719944	0.0267901	0.911686	0.365143	0.928746	-4.78996
550	C1QC	0.810776	-0.106547	0.911269	0.365361	0.928746	-4.79018
733	HLA-C	-0.754281	-0.0866988	-0.908161	0.366989	0.928746	-4.79183
631	JUN	-0.767783	-0.259796	-0.907225	0.36748	0.928746	-4.79232
356	COL1A2	0.887153	-0.0232549	0.906757	0.367726	0.928746	-4.79257
596	HES4	-0.791271	-0.711589	-0.902923	0.369743	0.928746	-4.79459
981	TXLNG2P	-0.696365	-0.121843	-0.901073	0.370719	0.928746	-4.79557
345	ATHL1	0.915643	-0.343418	0.899057	0.371784	0.928746	-4.79662
284	IL1R2	0.922626	0.00599313	0.898991	0.371819	0.928746	-4.79666
968	SPNS2	0.699375	-0.223974	0.89799	0.372349	0.928746	-4.79718
729	VIM	0.741541	0.200463	0.89707	0.372835	0.928746	-4.79766
405	CD74	0.868513	0.316109	0.891079	0.376018	0.928746	-4.80079
574	TRIB3	-0.775006	-0.0334237	-0.891074	0.376021	0.928746	-4.80079
654	VIM	0.749075	0.157499	0.888706	0.377283	0.928746	-4.80202
185	IL1B	1.04981	0.412328	0.884217	0.379684	0.928746	-4.80434
424	CD74	0.847838	0.285223	0.88192	0.380916	0.928746	-4.80553
255	DPEP1	-0.937017	0.112053	-0.879611	0.382157	0.928746	-4.80672
17	REG1B	-1.57607	-0.12975	-0.879437	0.382251	0.928746	-4.80681
350	CAPN8	0.888517	0.261483	0.87734	0.38338	0.928746	-4.80788
533	ITGB2	0.772391	-0.42258	0.876876	0.383631	0.928746	-4.80812
978	NA	0.678839	0.0189701	0.875418	0.384417	0.928746	-4.80886
767	DHRS11	0.717881	0.133731	0.872563	0.385961	0.928746	-4.81032
465	WISP3	0.785716	0.770353	0.871294	0.386649	0.928746	-4.81097
332	AHNAK2	0.88945	-0.855346	0.869944	0.387381	0.928746	-4.81165
945	MME	-0.672466	0.20432	-0.869263	0.38775	0.928746	-4.812
801	CD24	-0.706949	-0.179152	-0.867716	0.388591	0.928746	-4.81278
58	ADH1A	1.27472	0.545016	0.8674	0.388763	0.928746	-4.81294
437	IRX3	-0.807218	-0.745297	-0.86699	0.388986	0.928746	-4.81315
452	C9orf152	-0.812297	0.511366	-0.866662	0.389165	0.928746	-4.81332
414	CRABP2	0.815278	-1.35551	0.866616	0.389189	0.928746	-4.81334
702	EDN1	-0.723294	-0.0192859	-0.86289	0.39122	0.928746	-4.81522
270	NCCRP1	0.925879	-2.05354	0.86013	0.392729	0.928746	-4.81661
794	GZMA	0.700455	-0.336934	0.859284	0.393193	0.928746	-4.81704
125	CXCL5	1.10097	-0.396823	0.858641	0.393544	0.928746	-4.81736
898	GPR128	-0.673247	0.556145	-0.8574	0.394225	0.928746	-4.81798
677	CDHR2	-0.727818	0.223545	-0.856132	0.394921	0.928746	-4.81862
592	COCH	0.75291	0.36588	0.855646	0.395188	0.928746	-4.81886
893	FRAS1	-0.673538	0.102794	-0.855087	0.395495	0.928746	-4.81914
769	HSPA1B	-0.702759	-0.552107	-0.852807	0.39675	0.928746	-4.82028
950	RAB31	0.658522	-0.567235	0.850313	0.398125	0.928746	-4.82152
954	WARS	0.664658	-0.0879414	0.850253	0.398158	0.928746	-4.82155
143	NA	1.06079	0.348852	0.849079	0.398806	0.928746	-4.82213
713	TGFBR3	-0.68805	-0.0830598	-0.848076	0.399361	0.928746	-4.82263
842	MDK	-0.681304	0.0718751	-0.846232	0.400381	0.928959	-4.82354
719	HIST1H2BD	0.703426	0.115031	0.841575	0.402966	0.932791	-4.82584
132	COL17A1	-1.07011	-0.396556	-0.838374	0.404748	0.934752	-4.82741
427	C10orf81	-0.802765	-0.144055	-0.83576	0.406207	0.935217	-4.82869
1	CLDN18	2.07123	1.32875	0.833933	0.407229	0.935217	-4.82958
576	FAM46C	-0.737358	0.191918	-0.832307	0.408139	0.935217	-4.83037
66	CCL20	-1.2274	0.277679	-0.831325	0.40869	0.935217	-4.83085
563	CTSE	0.738333	0.647384	0.828281	0.410399	0.935666	-4.83233
935	ISLR	0.635715	-0.00532869	0.825218	0.412123	0.935666	-4.83381
832	CD3D	0.663643	0.00994881	0.824356	0.412609	0.935666	-4.83422
560	BST2	-0.734456	0.0705771	-0.822897	0.413433	0.935666	-4.83493
504	NEU1	-0.723448	0.796713	-0.822664	0.413564	0.935666	-4.83504
545	CTHRC1	0.731213	0.222664	0.820273	0.414917	0.936607	-4.83619
333	SERPINB5	-0.831641	-0.628857	-0.811602	0.419842	0.943203	-4.84033
295	AKR1B15	0.85567	0.0213812	0.808388	0.421676	0.943203	-4.84185
290	DEFB1	0.855483	-0.769417	0.806396	0.422816	0.943203	-4.84279
311	PP7080	-0.836894	0.606362	-0.802067	0.425299	0.943203	-4.84483
176	NOS2	-0.964425	0.283866	-0.800557	0.426166	0.943203	-4.84554
899	NA	-0.617983	0.011488	-0.795957	0.428817	0.943203	-4.84769
624	OASL	-0.68556	0.0653513	-0.791183	0.431578	0.943203	-4.8499
922	PODXL2	0.618913	0.0281019	0.790864	0.431763	0.943203	-4.85005
538	ONECUT2	-0.711152	0.13564	-0.790758	0.431825	0.943203	-4.8501
509	CYP2C18	0.717807	-0.238089	0.790364	0.432053	0.943203	-4.85028
771	COL5A2	0.624781	0.0539944	0.784642	0.435379	0.943203	-4.85292
718	AIF1L	-0.653846	-0.953154	-0.784371	0.435537	0.943203	-4.85305
943	S100P	-0.611107	0.686047	-0.782831	0.436435	0.943203	-4.85375
990	HEPACAM2	-0.603706	0.251805	-0.778957	0.438698	0.943203	-4.85553
207	MMP12	-0.906444	-0.078409	-0.778495	0.438969	0.943203	-4.85574
799	RAB32	0.622599	0.467035	0.775896	0.440491	0.943203	-4.85692
446	GAL	-0.712977	0.339972	-0.775342	0.440816	0.943203	-4.85717
917	ONECUT2	-0.611877	0.016555	-0.774747	0.441165	0.943203	-4.85744
561	CFD	-0.691137	-0.290244	-0.774601	0.441251	0.943203	-4.85751
557	LOC400043	0.69139	0.612366	0.773533	0.441879	0.943203	-4.85799
804	CBX6	-0.619762	-0.00118232	-0.771652	0.442984	0.943203	-4.85884
908	COL4A1	0.58265	0.205695	0.771104	0.443307	0.943203	-4.85909
135	MT1E	0.937761	0.447762	0.769005	0.444544	0.943203	-4.86004
591	TYROBP	0.669645	-0.126661	0.765621	0.446542	0.943203	-4.86156
434	IGFBP5	0.724335	0.135211	0.765299	0.446732	0.943203	-4.8617
835	XPNPEP2	-0.604776	0.13182	-0.765255	0.446758	0.943203	-4.86172
783	CASP1	-0.623734	-0.0771207	-0.760708	0.449452	0.943203	-4.86376
20	PIGR	-1.28671	2.04478	-0.760252	0.449723	0.943203	-4.86396
820	FBP1	-0.617268	0.438948	-0.760191	0.449759	0.943203	-4.86399
575	MSMB	0.666474	0.269121	0.758334	0.450863	0.943203	-4.86481
653	MYCN	0.6442	0.19768	0.757705	0.451236	0.943203	-4.86509
983	PDGFRB	0.554484	0.00299333	0.757538	0.451336	0.943203	-4.86517
650	ORMDL3	-0.646509	0.272333	-0.754299	0.453265	0.943203	-4.8666
239	SPRR2A	0.836363	-3.1581	0.753881	0.453514	0.943203	-4.86679
597	CAPN5	-0.650856	0.41238	-0.752702	0.454218	0.943203	-4.86731
543	C8orf84	-0.667457	0.354613	-0.7519	0.454697	0.943203	-4.86766
301	S100A7	0.787576	-2.30189	0.751081	0.455186	0.943203	-4.86802
788	HOXB2	0.595552	0.351439	0.750936	0.455273	0.943203	-4.86809
13	MMP7	-1.40874	0.621485	-0.750539	0.45551	0.943203	-4.86826
18	MMP7	-1.33549	0.585996	-0.75002	0.455821	0.943203	-4.86849
691	FKBP10	-0.631621	0.404639	-0.747606	0.457266	0.943203	-4.86955
572	LCP1	0.646452	-0.299528	0.747262	0.457472	0.943203	-4.8697
792	TOP2A	-0.608491	0.407073	-0.744573	0.459086	0.943203	-4.87088
580	KRAS	-0.64896	-0.030762	-0.744151	0.45934	0.943203	-4.87106
3	MUC5AC	1.76073	1.49456	0.742362	0.460415	0.943474	-4.87184
85	GP2	-1.00518	0.02914	-0.736315	0.464063	0.949004	-4.87446
680	SLFN11	0.618403	0.396726	0.73117	0.467179	0.952515	-4.87668
117	TACSTD2	-0.965411	-0.248683	-0.730336	0.467685	0.952515	-4.87703
328	RAP1GAP	-0.738071	0.155704	-0.727804	0.469224	0.952736	-4.87812
129	PSCA	0.926714	0.359346	0.724572	0.471192	0.952736	-4.87949
241	DUOXA2	-0.789745	0.213525	-0.723867	0.471622	0.952736	-4.87979
723	SLC45A3	0.602132	0.539089	0.721659	0.472969	0.952736	-4.88073
343	DUSP1	0.736034	-0.594202	0.720684	0.473566	0.952736	-4.88114
466	FXYD2	-0.673885	-0.210074	-0.715662	0.476642	0.952736	-4.88326
850	LEPREL4	-0.575861	0.444061	-0.714617	0.477283	0.952736	-4.8837
883	SLC38A5	0.56993	0.270908	0.713173	0.47817	0.952736	-4.8843
578	CAPN13	0.632537	0.62919	0.713078	0.478229	0.952736	-4.88434
854	CTSK	0.566159	0.14529	0.711679	0.47909	0.952736	-4.88493
165	HBA2	0.82996	0.209801	0.708444	0.481082	0.952736	-4.88628
389	MATN2	0.68944	0.14507	0.70822	0.481221	0.952736	-4.88637
336	BMP7	0.714595	0.433463	0.699011	0.486921	0.952736	-4.89017
703	C8orf4	-0.579268	0.173996	-0.697035	0.488149	0.952736	-4.89098
946	SLC9A2	-0.540063	0.759087	-0.695141	0.489327	0.952736	-4.89176
454	BCL11A	-0.633541	-0.624495	-0.693788	0.49017	0.952736	-4.89231
75	DKK1	0.96924	0.315221	0.69298	0.490674	0.952736	-4.89264
260	MAGEA10	0.752974	-0.129729	0.69061	0.492153	0.952736	-4.8936
282	LUM	0.737226	0.26383	0.689762	0.492683	0.952736	-4.89394
915	FAM176A	-0.530595	-0.121531	-0.686193	0.494916	0.952736	-4.89539
851	FCER1G	0.548846	-0.197029	0.685821	0.49515	0.952736	-4.89554
839	SNTB1	0.547198	-0.122177	0.67965	0.499025	0.952736	-4.89801
215	ZG16B	-0.780048	1.28848	-0.679618	0.499046	0.952736	-4.89802
926	MAGEA1	0.533961	0.134466	0.679296	0.499248	0.952736	-4.89815
88	DHRS9	-0.947001	-0.465748	-0.679111	0.499365	0.952736	-4.89823
44	CDH17	-1.0734	-0.345284	-0.678039	0.500039	0.952736	-4.89865
673	PLLP	0.578151	0.649327	0.677727	0.500236	0.952736	-4.89878
888	CD3D	0.53873	0.041216	0.676116	0.501252	0.952736	-4.89942
210	STMN3	0.775009	-0.674715	0.675449	0.501673	0.952736	-4.89968
65	CTSE	1.00236	1.52965	0.672254	0.503692	0.952736	-4.90095
619	CLIC3	0.583338	-1.8288	0.670996	0.504488	0.952736	-4.90145
341	ARL14	0.672315	0.339109	0.668574	0.506022	0.952736	-4.9024
496	LOC653061	-0.614364	0.0949017	-0.667265	0.506853	0.952736	-4.90291
362	TRIM54	0.653055	0.484727	0.665993	0.507661	0.952736	-4.90341
764	CALD1	0.528683	-0.182349	0.664129	0.508846	0.952736	-4.90414
508	MT1X	0.58563	-0.253911	0.663831	0.509035	0.952736	-4.90426
849	MGMT	0.534449	-0.0414832	0.663528	0.509228	0.952736	-4.90437
598	STXBP6	-0.547622	0.391268	-0.662155	0.510102	0.952736	-4.90491
119	SAA1	-0.86947	0.163155	-0.660588	0.511101	0.952736	-4.90552
642	CALML4	-0.565905	0.245147	-0.659285	0.511932	0.952736	-4.90602
549	SERPINB3	-0.586183	-2.21198	-0.65862	0.512356	0.952736	-4.90628
249	SPRR2F	0.721598	-3.04405	0.658398	0.512498	0.952736	-4.90637
928	RHOBTB3	0.516595	0.0891636	0.658079	0.512701	0.952736	-4.90649
316	SCN2A	-0.672771	0.454352	-0.652589	0.516214	0.952736	-4.90861
412	GPA33	-0.629397	0.0311045	-0.651242	0.517077	0.952736	-4.90912
41	SPINK4	-1.00629	1.17531	-0.648705	0.518706	0.952736	-4.91009
910	NAT2	-0.503702	0.286302	-0.648614	0.518765	0.952736	-4.91013
855	NA	-0.518247	-0.321551	-0.645251	0.520928	0.952736	-4.91141
514	AHNAK2	0.58421	-0.809476	0.644171	0.521624	0.952736	-4.91182
646	DSG3	-0.553571	-2.02081	-0.643535	0.522034	0.952736	-4.91206
682	TNNC1	0.545526	0.0897762	0.643223	0.522235	0.952736	-4.91217
461	LAMA3	0.601811	0.546686	0.642796	0.522511	0.952736	-4.91234
969	IER3	0.485069	-0.0694269	0.642088	0.522967	0.952736	-4.9126
881	LIME1	0.509994	-0.200821	0.640912	0.523726	0.952736	-4.91305
145	GPX2	-0.772421	0.341194	-0.639188	0.52484	0.952736	-4.9137
559	KLK10	-0.562808	-0.855922	-0.638967	0.524984	0.952736	-4.91378
347	NGFRAP1	0.650843	-0.251607	0.638545	0.525256	0.952736	-4.91394
256	MTTP	-0.695309	0.139955	-0.638271	0.525433	0.952736	-4.91404
728	ITPKA	-0.532751	0.16223	-0.63808	0.525557	0.952736	-4.91411
120	CHGA	-0.830009	0.115208	-0.637566	0.52589	0.952736	-4.9143
871	SOX8	0.509663	0.205247	0.636338	0.526685	0.952736	-4.91477
155	CA9	0.775919	1.02496	0.633384	0.5286	0.952736	-4.91587
645	LY96	-0.54046	-0.0901496	-0.633338	0.52863	0.952736	-4.91589
460	NA	-0.585626	0.279072	-0.628468	0.531796	0.952736	-4.91769
307	SULF1	0.63545	-0.0271152	0.628285	0.531915	0.952736	-4.91776
709	FAM134B	-0.529461	0.676321	-0.627077	0.532701	0.952736	-4.91821
901	NCCRP1	0.497671	-1.62126	0.626186	0.533282	0.952736	-4.91854
93	MSLN	0.858485	0.907534	0.626125	0.533322	0.952736	-4.91856
449	TNFRSF19	-0.586377	0.256122	-0.624013	0.5347	0.952736	-4.91933
896	TMPRSS2	-0.49384	0.494951	-0.623455	0.535064	0.952736	-4.91954
957	AXL	0.482057	0.0050186	0.617188	0.539165	0.952736	-4.92183
473	MUC1	0.574021	0.947912	0.613349	0.541685	0.952736	-4.92322
721	BCAR4	-0.512907	0.256905	-0.61282	0.542032	0.952736	-4.92341
632	ANGPTL4	0.529319	-1.04912	0.612801	0.542045	0.952736	-4.92341
856	SPARCL1	0.489981	0.324671	0.612005	0.542568	0.952736	-4.9237
738	NA	-0.508129	-0.0110637	-0.608569	0.544831	0.952736	-4.92494
985	CYP2W1	0.470613	0.0872707	0.608305	0.545004	0.952736	-4.92503
418	NA	-0.589753	0.191043	-0.608199	0.545075	0.952736	-4.92507
370	NLRP2	-0.600048	0.197527	-0.607146	0.545769	0.952736	-4.92545
730	MSMB	0.50088	0.28142	0.605806	0.546653	0.952736	-4.92592
573	HIST1H2BK	0.532759	0.0581591	0.605716	0.546713	0.952736	-4.92596
925	ALDH3B1	0.468093	0.634756	0.605348	0.546956	0.952736	-4.92609
701	TSPAN7	-0.511354	0.147338	-0.604635	0.547427	0.952736	-4.92634
657	NA	-0.517116	0.0963547	-0.604035	0.547823	0.952736	-4.92655
833	QPCT	-0.486928	0.233988	-0.602581	0.548785	0.952752	-4.92707
303	DEFA6	-0.627699	-0.311652	-0.598622	0.551407	0.95321	-4.92847
884	DHDH	0.478209	0.398588	0.598331	0.5516	0.95321	-4.92857
502	NA	-0.52852	0.181264	-0.597006	0.552479	0.95321	-4.92904
146	CNTNAP2	-0.730125	-0.418294	-0.59643	0.552862	0.95321	-4.92924
173	NA	0.71671	0.392335	0.593407	0.55487	0.95411	-4.9303
33	NA	0.983867	0.744621	0.591076	0.556422	0.95411	-4.93111
742	ATP6V0E2	0.493194	0.106028	0.590839	0.55658	0.95411	-4.9312
520	VSNL1	-0.529644	-1.28258	-0.589605	0.557403	0.95411	-4.93162
111	CEL	-0.75453	0.00680089	-0.587541	0.55878	0.95411	-4.93234
924	THBS1	0.454939	0.261166	0.586911	0.5592	0.95411	-4.93256
931	LIPC	0.461241	-0.0629068	0.585621	0.560062	0.95411	-4.933
996	APLNR	0.425532	0.0527947	0.584029	0.561127	0.954297	-4.93355
905	LEMD1	-0.459244	0.0886459	-0.579742	0.563998	0.956026	-4.93502
601	ACAA2	-0.50489	-0.0346133	-0.575055	0.567145	0.956026	-4.93662
191	PROM1	-0.676989	0.499277	-0.571798	0.569338	0.956026	-4.93772
679	TRIP6	-0.48529	-0.1983	-0.5711	0.569808	0.956026	-4.93795
376	PRSS21	-0.555568	0.576795	-0.569569	0.57084	0.956026	-4.93846
240	APOC1	0.63072	-0.286786	0.568113	0.571823	0.956026	-4.93895
390	ORM1	0.553101	-0.0316448	0.567941	0.571939	0.956026	-4.93901
678	VCAM1	0.461438	0.065268	0.566497	0.572915	0.956026	-4.93949
237	GUCY2C	-0.631467	0.494299	-0.566061	0.573209	0.956026	-4.93964
874	ONECUT2	-0.453213	0.123276	-0.565818	0.573374	0.956026	-4.93972
661	NT5E	-0.481422	0.163096	-0.564502	0.574264	0.956026	-4.94016
352	CDC42EP5	-0.570259	0.508937	-0.562161	0.575848	0.956026	-4.94093
122	GSTT1	0.72559	0.371408	0.561316	0.576421	0.956026	-4.94121
784	AUTS2	-0.449877	-0.393936	-0.556645	0.579591	0.956026	-4.94275
5	REG3A	-1.25179	-0.303733	-0.554059	0.58135	0.956026	-4.9436
880	KDELR3	0.434617	0.59821	0.553499	0.581731	0.956026	-4.94378
818	SLC7A5	0.450193	-0.496051	0.553471	0.58175	0.956026	-4.94379
997	NA	-0.422926	-0.12931	-0.552922	0.582124	0.956026	-4.94397
226	CAPN9	-0.624123	1.03661	-0.552204	0.582613	0.956026	-4.9442
956	PLA2G16	-0.431998	0.832316	-0.550916	0.58349	0.956026	-4.94462
806	LMTK3	-0.437131	-0.0393483	-0.545523	0.587173	0.956026	-4.94637
869	DBN1	0.436932	-0.0472409	0.545383	0.587268	0.956026	-4.94641
37	S100A9	0.88764	-2.86325	0.544419	0.587928	0.956026	-4.94672
495	NA	-0.499156	-0.317709	-0.54339	0.588632	0.956026	-4.94705
743	PFKFB4	-0.450572	-0.136322	-0.540017	0.590944	0.956026	-4.94813
570	PSAT1	0.457224	-0.208578	0.539637	0.591204	0.956026	-4.94825
523	IRX2	0.486448	0.170476	0.538733	0.591824	0.956026	-4.94854
778	OAT	-0.440764	0.317476	-0.53824	0.592163	0.956026	-4.94869
589	NNMT	0.473179	0.309009	0.537282	0.59282	0.956026	-4.949
663	IGFBP7	0.447246	0.268661	0.534266	0.594894	0.956026	-4.94995
464	MLXIPL	-0.499181	-0.472212	-0.534154	0.594971	0.956026	-4.94998
655	NA	0.44286	0.305899	0.533533	0.595398	0.956026	-4.95018
378	BCL11A	-0.510019	-0.708979	-0.533082	0.595708	0.956026	-4.95032
43	ALDOB	-0.83623	0.860885	-0.530922	0.597197	0.956026	-4.951
294	AK4	-0.553647	0.16794	-0.529202	0.598383	0.956026	-4.95154
736	NA	-0.441435	0.294646	-0.528189	0.599082	0.956026	-4.95185
891	TNFSF10	-0.420312	-0.118422	-0.52695	0.599937	0.956026	-4.95224
700	ACSL5	-0.444421	0.281352	-0.526537	0.600222	0.956026	-4.95237
999	MAGEA12	-0.405512	0.177334	-0.525737	0.600775	0.956026	-4.95261
475	VIPR1	-0.485792	0.160959	-0.525251	0.601111	0.956026	-4.95277
827	CA1	-0.421022	0.443619	-0.523638	0.602227	0.956026	-4.95326
351	NPY	0.526774	-0.161948	0.523538	0.602296	0.956026	-4.9533
836	SPARCL1	0.416216	0.33912	0.515683	0.607742	0.959095	-4.9557
770	CASP1	-0.42561	-0.0791348	-0.514998	0.608219	0.959095	-4.95591
848	NA	0.412903	0.349832	0.511791	0.61045	0.959095	-4.95688
227	PP7080	-0.576703	0.778008	-0.511745	0.610482	0.959095	-4.9569
665	ZIC2	-0.434188	-0.164171	-0.510786	0.61115	0.959095	-4.95719
196	FBLN1	0.590147	-0.628395	0.510179	0.611573	0.959095	-4.95737
747	IL32	-0.420763	0.0986917	-0.509978	0.611713	0.959095	-4.95743
579	HOXA11-AS1	-0.447591	-0.00249188	-0.50764	0.613343	0.959095	-4.95813
555	CD24	-0.451544	-0.354682	-0.507269	0.613601	0.959095	-4.95824
225	MMP11	0.555573	-0.340668	0.506954	0.613821	0.959095	-4.95834
124	MUC4	-0.644149	0.282854	-0.504866	0.61528	0.959874	-4.95896
828	C15orf48	0.401593	0.0259535	0.501227	0.617824	0.960712	-4.96004
153	ALDH3A1	0.617043	-0.0719847	0.498229	0.619924	0.960712	-4.96092
441	CTSL2	-0.473985	-0.304138	-0.497784	0.620237	0.960712	-4.96105
63	ANPEP	0.729738	0.726581	0.496959	0.620815	0.960712	-4.9613
16	BPIFB1	-0.898126	1.80885	-0.496483	0.621149	0.960712	-4.96144
269	SFTA2	-0.535874	0.27356	-0.495868	0.621581	0.960712	-4.96162
971	AKAP7	0.373275	0.374169	0.491102	0.62493	0.96273	-4.963
344	CLRN3	-0.501514	-0.019083	-0.490379	0.625439	0.96273	-4.96321
524	SRGN	0.441219	0.148753	0.48838	0.626846	0.96273	-4.96379
25	PHGR1	-0.851326	0.00766684	-0.488338	0.626876	0.96273	-4.9638
692	NA	0.412738	0.198803	0.486432	0.62822	0.96273	-4.96435
387	BEX2	0.47909	0.0455759	0.48463	0.629491	0.96273	-4.96487
262	CLDN3	-0.528333	0.0305237	-0.484439	0.629626	0.96273	-4.96492
995	EFCAB4A	0.370671	0.265187	0.480225	0.632604	0.965807	-4.96612
857	TXNIP	-0.38047	0.417412	-0.472743	0.637905	0.966779	-4.96823
689	ALDH1L1	0.400314	0.492532	0.472397	0.638151	0.966779	-4.96832
386	NA	0.459573	0.729819	0.468513	0.640911	0.966779	-4.9694
367	THNSL2	0.463683	-0.0471907	0.468462	0.640947	0.966779	-4.96942
548	RAB27B	-0.416683	-0.197474	-0.467354	0.641736	0.966779	-4.96972
360	THBS2	0.457178	-0.331456	0.465183	0.643282	0.966779	-4.97032
96	VSIG2	0.637592	1.60443	0.464998	0.643413	0.966779	-4.97037
840	SUSD2	0.370109	0.101491	0.46372	0.644324	0.966779	-4.97072
263	MAGEA4	0.504169	-0.24557	0.463193	0.6447	0.966779	-4.97087
878	CLDN10	-0.368748	0.0687365	-0.460313	0.646755	0.966779	-4.97165
371	CIDEC	-0.457873	0.212701	-0.459965	0.647003	0.966779	-4.97175
202	SERPINE2	-0.540617	-0.265784	-0.459767	0.647145	0.966779	-4.9718
672	CYP2S1	-0.388302	-0.0410947	-0.457946	0.648446	0.966779	-4.97229
959	FLJ22184	-0.351381	-0.386049	-0.455805	0.649977	0.966779	-4.97287
197	FOS	0.537667	-0.0939152	0.454152	0.65116	0.966779	-4.97331
909	CYFIP2	-0.355182	0.251056	-0.45175	0.652882	0.966779	-4.97396
298	SPRR1A	0.477976	-3.10059	0.451067	0.653371	0.966779	-4.97414
243	HSD17B2	0.490297	0.803041	0.447142	0.656188	0.966779	-4.97518
234	MAOA	-0.497762	0.0651646	-0.446816	0.656423	0.966779	-4.97527
526	ATP7B	0.401462	0.782684	0.443813	0.658582	0.966779	-4.97606
877	OSBPL1A	0.355543	0.487254	0.443546	0.658774	0.966779	-4.97613
8	CLDN18	0.890204	1.31282	0.443455	0.658839	0.966779	-4.97615
78	IGJ	0.633129	0.973468	0.44132	0.660376	0.966779	-4.97671
707	ALOX5AP	-0.357988	-0.24308	-0.440818	0.660738	0.966779	-4.97684
254	EPDR1	0.477981	0.104118	0.439575	0.661634	0.966779	-4.97716
435	NMU	0.396171	-0.253303	0.437859	0.662871	0.966779	-4.97761
115	SI	0.583697	0.723244	0.437589	0.663066	0.966779	-4.97768
537	FUT3	-0.391868	0.167203	-0.434941	0.664978	0.966779	-4.97836
157	SI	0.530511	0.660228	0.433831	0.66578	0.966779	-4.97864
627	FOXQ1	0.370238	-0.128948	0.431328	0.667589	0.966779	-4.97928
626	TUBB3	-0.368452	-0.0383496	-0.427876	0.670089	0.966779	-4.98016
268	CYP4X1	0.460481	-0.0988616	0.426815	0.670858	0.966779	-4.98043
634	SRGN	0.368959	0.161556	0.426211	0.671296	0.966779	-4.98058
499	RAPGEFL1	-0.388501	-0.141762	-0.423339	0.673379	0.966779	-4.9813
467	PCDH7	-0.396232	0.499666	-0.422251	0.674169	0.966779	-4.98157
622	ESPNL	0.363899	0.278717	0.418148	0.677152	0.966779	-4.98259
213	GCNT3	-0.467191	1.45227	-0.414842	0.679559	0.966779	-4.98341
641	STX19	0.351665	-0.224251	0.414345	0.679921	0.966779	-4.98353
822	LAMA3	0.334389	0.431497	0.414214	0.680016	0.966779	-4.98356
319	AXIN2	-0.412234	-0.194567	-0.413019	0.680888	0.966779	-4.98385
218	APOA1	0.469352	-0.293152	0.410371	0.68282	0.966779	-4.9845
14	KRT6B	0.730391	-2.3911	0.4099	0.683163	0.966779	-4.98461
789	ETS2	0.334623	-0.0564302	0.409814	0.683226	0.966779	-4.98463
734	ZDHHC11	0.340195	-0.117583	0.407485	0.684928	0.966779	-4.98519
889	CCL2	-0.3189	0.294785	-0.406572	0.685594	0.966779	-4.98541
321	F5	0.413259	0.108591	0.398181	0.69174	0.966779	-4.98741
616	FXYD4	0.342912	0.461998	0.39368	0.695045	0.966779	-4.98846
534	CKB	0.349753	0.476622	0.393677	0.695047	0.966779	-4.98846
31	HMGCS2	0.662565	0.948455	0.393481	0.695191	0.966779	-4.98851
170	ANXA13	0.474217	0.264894	0.393007	0.695539	0.966779	-4.98862
510	CALB2	-0.358152	-0.0231244	-0.392991	0.695551	0.966779	-4.98862
331	TCEA3	0.405342	0.198528	0.392891	0.695625	0.966779	-4.98865
261	TM4SF5	-0.428363	0.268833	-0.392018	0.696266	0.966779	-4.98885
812	KDELR3	0.309263	0.637416	0.390421	0.697442	0.966779	-4.98922
451	PGA3	0.370239	0.158377	0.389739	0.697943	0.966779	-4.98938
610	FBLN2	0.331655	-0.0302146	0.388623	0.698765	0.966779	-4.98963
852	BRSK1	0.313483	0.348927	0.388378	0.698945	0.966779	-4.98969
687	TUBB2B	0.325792	-0.236519	0.388331	0.69898	0.966779	-4.9897
809	PMEPA1	-0.315163	0.129153	-0.388195	0.69908	0.966779	-4.98973
934	N4BP2L2	-0.302858	-0.169942	-0.388036	0.699197	0.966779	-4.98977
972	GJA1	0.3002	-0.441933	0.387716	0.699433	0.966779	-4.98984
664	TPSB2	0.32809	0.521743	0.387028	0.69994	0.966779	-4.99
765	MED24	-0.320858	0.357457	-0.386969	0.699983	0.966779	-4.99001
862	GPRC5A	-0.307738	0.0449741	-0.386733	0.700157	0.966779	-4.99007
547	CCL3L3	0.340967	0.0587229	0.386726	0.700163	0.966779	-4.99007
814	SCRN1	0.31016	0.28298	0.385341	0.701183	0.966779	-4.99038
955	ANKRD22	-0.300668	-0.0985116	-0.383582	0.702481	0.966779	-4.99078
944	CTCFL	-0.299465	0.218673	-0.383096	0.702839	0.966779	-4.99089
808	MED24	-0.310787	0.27886	-0.380332	0.70488	0.966779	-4.99152
224	DEFB4A	-0.430065	-1.34378	-0.379753	0.705308	0.966779	-4.99165
860	C6orf105	-0.304345	0.512695	-0.378459	0.706265	0.966779	-4.99194
149	LEFTY1	-0.468623	0.0696665	-0.378415	0.706297	0.966779	-4.99195
232	RARRES3	0.424842	0.228261	0.378057	0.706562	0.966779	-4.99203
377	PDZK1IP1	-0.374511	0.145666	-0.377183	0.707208	0.966779	-4.99222
296	NA	-0.395737	0.30561	-0.37596	0.708113	0.966779	-4.9925
967	ISG20	-0.293907	-0.0201794	-0.375239	0.708647	0.966779	-4.99266
986	LOC100128893	0.290823	0.170547	0.373006	0.7103	0.966779	-4.99315
486	LAIR2	0.345409	0.13559	0.371282	0.711578	0.966779	-4.99353
667	EPHX2	-0.315735	-0.212405	-0.369434	0.712948	0.966779	-4.99393
566	DHRS2	0.328554	-0.0554324	0.367551	0.714346	0.966779	-4.99434
929	NA	0.28947	-0.190858	0.367229	0.714585	0.966779	-4.99441
175	SCGB3A1	-0.442531	0.604115	-0.366813	0.714893	0.966779	-4.9945
989	CDH3	0.284719	-0.23423	0.366109	0.715417	0.966779	-4.99466
348	CYP2E1	0.369426	-0.404464	0.364852	0.71635	0.966779	-4.99493
276	RPL14	0.391223	-0.066492	0.364718	0.71645	0.966779	-4.99496
355	GPR128	-0.366842	0.690653	-0.364005	0.716979	0.966779	-4.99511
479	VTCN1	-0.335112	0.538483	-0.361074	0.71916	0.966779	-4.99574
544	SIRPA	0.314583	-0.329947	0.35864	0.720972	0.966779	-4.99626
993	ANKRD22	-0.277621	-0.0866566	-0.356785	0.722354	0.966779	-4.99665
882	NQO1	-0.285412	0.391279	-0.356705	0.722413	0.966779	-4.99667
494	CFB	-0.328334	0.477903	-0.356196	0.722793	0.966779	-4.99677
861	PSMB9	-0.286359	0.159996	-0.355892	0.723019	0.966779	-4.99684
531	CAMK2N1	0.310141	-0.126239	0.354002	0.724429	0.966779	-4.99724
539	COL7A1	-0.319017	-0.370138	-0.353656	0.724687	0.966779	-4.99731
489	GPT	0.326475	0.204218	0.353124	0.725084	0.966779	-4.99742
640	GAS6	0.29947	0.148544	0.350159	0.727298	0.968439	-4.99804
277	SLC7A9	-0.375204	-0.0676607	-0.347898	0.728988	0.968755	-4.9985
208	CXCL10	0.397811	-0.744129	0.34336	0.732383	0.968755	-4.99943
476	PLEKHB1	0.319864	0.59843	0.343066	0.732603	0.968755	-4.99949
706	IRS2	0.288326	-0.0307536	0.341642	0.73367	0.968755	-4.99978
685	PVRL3	0.285833	0.346708	0.340696	0.734379	0.968755	-4.99997
763	SOD2	0.279215	-0.186316	0.338222	0.736235	0.968755	-5.00047
536	FOXC1	0.300918	-0.459325	0.337493	0.736781	0.968755	-5.00061
482	MYBPC1	-0.314012	0.227226	-0.337287	0.736936	0.968755	-5.00065
914	SLC35D3	-0.267094	-0.0834836	-0.336337	0.737649	0.968755	-5.00084
638	PLAU	0.284566	0.0141158	0.334852	0.738763	0.968755	-5.00114
895	DSCR8	0.265333	-0.136278	0.333489	0.739788	0.968755	-5.00141
564	CLDN23	-0.296328	0.595336	-0.331822	0.741041	0.968755	-5.00174
772	WNK4	0.271669	0.300458	0.329116	0.743076	0.968755	-5.00227
420	SLC5A1	0.314605	0.131662	0.327429	0.744346	0.968755	-5.00259
780	MYB	-0.267256	-0.337028	-0.324528	0.746531	0.968755	-5.00315
902	DKK4	-0.24461	-0.338467	-0.322532	0.748036	0.968755	-5.00354
887	C2orf89	-0.255409	-0.182409	-0.32252	0.748045	0.968755	-5.00354
251	PLA2G10	-0.355566	0.745157	-0.322499	0.74806	0.968755	-5.00354
948	GSTO2	0.250415	0.131241	0.322101	0.748361	0.968755	-5.00362
512	EGR1	-0.29346	-0.229045	-0.322059	0.748393	0.968755	-5.00363
81	FAM3D	-0.461594	0.20607	-0.321922	0.748496	0.968755	-5.00365
287	TGM2	0.335359	0.378339	0.318165	0.751332	0.968755	-5.00436
127	MUC2	-0.411513	0.571457	-0.318143	0.751348	0.968755	-5.00437
21	HLA-DRB5	-0.555502	0.285956	-0.31505	0.753685	0.968755	-5.00495
131	ERBB2	-0.401471	0.130708	-0.314648	0.753989	0.968755	-5.00502
698	ZFP36	-0.264325	-0.372487	-0.311798	0.756145	0.968755	-5.00555
615	GAS6	0.269434	0.148178	0.311115	0.756661	0.968755	-5.00568
541	MXRA5	0.273798	0.395838	0.309421	0.757945	0.968755	-5.00599
844	HGD	-0.248804	0.280886	-0.309313	0.758026	0.968755	-5.00601
605	HOPX	-0.270249	-2.56642	-0.308751	0.758451	0.968755	-5.00611
314	CD79A	0.320603	0.0548697	0.306366	0.760259	0.968755	-5.00654
151	GSDMB	-0.37826	0.616975	-0.306075	0.760479	0.968755	-5.0066
916	CD14	-0.226747	-0.04036	-0.304308	0.76182	0.968755	-5.00692
358	ABP1	-0.30644	0.570454	-0.303976	0.762071	0.968755	-5.00698
551	HBEGF	0.271344	-0.216051	0.302872	0.762909	0.968755	-5.00717
681	SLC2A1	-0.257537	-0.723131	-0.301995	0.763575	0.968755	-5.00733
457	MZB1	0.284857	0.141713	0.300476	0.764728	0.968755	-5.0076
419	LAIR2	0.29094	0.182443	0.30018	0.764952	0.968755	-5.00765
280	FBLN1	0.321236	-0.758276	0.2997	0.765317	0.968755	-5.00774
571	IGFBP3	0.257167	0.0439325	0.29765	0.766874	0.9695	-5.0081
590	CXCL1	-0.257357	-0.06358	-0.290844	0.772053	0.974814	-5.00929
858	C2orf88	0.221654	0.411765	0.287476	0.774619	0.976671	-5.00986
488	FABP5	0.2525	-1.72087	0.284884	0.776596	0.976671	-5.0103
80	GABRP	0.405794	-0.21017	0.283028	0.778013	0.976671	-5.01062
782	NETO2	0.230689	-0.131441	0.282933	0.778084	0.976671	-5.01063
9	OLFM4	-0.560369	0.543917	-0.281305	0.779328	0.976671	-5.0109
648	VCAN	-0.239817	0.167792	-0.281232	0.779384	0.976671	-5.01092
325	CCL8	0.2839	0.227097	0.276591	0.78293	0.97802	-5.01168
242	FLRT3	-0.306391	0.295774	-0.275562	0.783717	0.97802	-5.01185
45	AKR1C2	0.433537	0.0532732	0.275124	0.784052	0.97802	-5.01192
166	IDO1	0.333556	0.277556	0.274706	0.784372	0.97802	-5.01199
612	SNHG8	-0.238727	-0.178604	-0.272986	0.785689	0.978243	-5.01227
897	TYMP	0.214915	-0.653582	0.271777	0.786614	0.978243	-5.01246
726	IGFBP3	0.220458	0.030738	0.270639	0.787485	0.978243	-5.01265
823	NEU4	-0.213368	0.270743	-0.266266	0.790837	0.981188	-5.01334
171	GSDMB	-0.318365	0.692975	-0.26324	0.793159	0.982122	-5.01382
152	MSMB	0.320036	0.4097	0.259795	0.795804	0.982122	-5.01435
746	NA	0.215744	-0.185501	0.25847	0.796822	0.982122	-5.01455
335	CX3CL1	-0.250876	0.224112	-0.257241	0.797767	0.982122	-5.01474
179	C19orf77	0.308989	1.56052	0.256737	0.798154	0.982122	-5.01482
853	CSF3R	-0.205808	0.0832144	-0.256459	0.798368	0.982122	-5.01486
694	HOXB5	0.217646	0.391857	0.256333	0.798465	0.982122	-5.01488
841	MYC	0.205027	0.00734561	0.254491	0.799882	0.982656	-5.01516
56	H19	-0.381698	0.182099	-0.250021	0.803322	0.983891	-5.01583
305	HPGD	-0.258716	0.268577	-0.249499	0.803724	0.983891	-5.0159
982	HOXA5	-0.194356	0.05343	-0.24933	0.803854	0.983891	-5.01593
53	NA	-0.379344	-0.24251	-0.24655	0.805997	0.983891	-5.01634
965	CDCA7	0.181897	-0.201084	0.245132	0.80709	0.983891	-5.01654
342	BEX1	0.246916	-0.297746	0.243585	0.808283	0.983891	-5.01677
766	SCTR	0.200191	-0.0871225	0.243251	0.808541	0.983891	-5.01682
283	PRKAR1A	-0.254684	-0.0855409	-0.240059	0.811004	0.983891	-5.01727
918	C17orf28	0.189872	0.402311	0.239877	0.811145	0.983891	-5.0173
27	SERPINA3	-0.411411	0.0777099	-0.239016	0.81181	0.983891	-5.01742
480	FABP5	0.212525	-1.63945	0.238632	0.812106	0.983891	-5.01747
134	KIAA1324	0.294521	0.424639	0.230473	0.818414	0.983891	-5.01861
162	WFDC2	0.274755	0.76608	0.230267	0.818573	0.983891	-5.01864
329	GRB7	-0.236059	0.176383	-0.228726	0.819766	0.983891	-5.01885
468	NA	0.214977	0.154395	0.228188	0.820182	0.983891	-5.01892
752	PLBD1	0.185935	-0.0304729	0.225712	0.8221	0.983891	-5.01925
868	TRIB1	-0.17804	-0.0298823	-0.22302	0.824186	0.983891	-5.01961
22	TM4SF4	-0.390244	1.16097	-0.22291	0.824272	0.983891	-5.01962
141	CST1	-0.26478	-0.311375	-0.21729	0.828631	0.983891	-5.02036
204	NA	-0.251088	0.625958	-0.21346	0.831605	0.983891	-5.02085
949	ERRFI1	-0.166562	-0.114012	-0.21171	0.832964	0.983891	-5.02107
717	AK4	0.171082	0.242891	0.208774	0.835247	0.983891	-5.02143
265	MLPH	0.225915	0.915925	0.2079	0.835926	0.983891	-5.02154
136	NA	0.257409	0.299235	0.205998	0.837406	0.983891	-5.02177
992	KANK4	0.156806	-0.402558	0.202451	0.840167	0.983891	-5.0222
932	EGFL6	-0.158182	0.202913	-0.201979	0.840534	0.983891	-5.02226
815	CAV1	0.163666	-0.180948	0.200674	0.841551	0.983891	-5.02242
865	PFN2	-0.15039	0.487562	-0.20062	0.841592	0.983891	-5.02242
975	SHISA2	0.148504	0.183261	0.200353	0.8418	0.983891	-5.02245
253	NA	-0.21798	-1.32009	-0.197985	0.843646	0.983891	-5.02273
187	IGLL3P	0.235444	0.236338	0.19748	0.844039	0.983891	-5.02279
161	HOXB8	-0.241347	0.658482	-0.19738	0.844117	0.983891	-5.0228
361	GPNMB	0.194898	-0.490683	0.196499	0.844804	0.983891	-5.02291
203	HSPA1A	-0.230999	0.0525254	-0.196471	0.844825	0.983891	-5.02291
259	CTAG2	-0.212059	0.087672	-0.195	0.845972	0.983891	-5.02308
907	NA	-0.149384	0.19816	-0.190006	0.849869	0.983891	-5.02365
886	TMEM158	0.149741	0.313911	0.189399	0.850343	0.983891	-5.02372
413	HLA-H	-0.18238	0.40923	-0.187227	0.852039	0.983891	-5.02396
266	FGFR3	-0.20243	-1.01081	-0.186403	0.852682	0.983891	-5.02405
353	SPDEF	-0.18718	0.927275	-0.184226	0.854383	0.983891	-5.02429
807	CDK6	0.145615	-0.00537701	0.183278	0.855123	0.983891	-5.02439
666	SPIRE1	-0.156442	0.151068	-0.182548	0.855694	0.983891	-5.02447
205	C15orf48	0.211761	-0.166958	0.182329	0.855865	0.983891	-5.0245
54	NA	0.278499	0.600403	0.18125	0.856709	0.983891	-5.02461
354	C2CD4B	-0.183932	0.490172	-0.181237	0.856719	0.983891	-5.02462
288	CPVL	0.188281	0.30316	0.17864	0.85875	0.983891	-5.02489
91	ANXA13	0.24598	0.295679	0.177637	0.859534	0.983891	-5.025
649	DHRS2	0.151866	-0.104461	0.176288	0.86059	0.983891	-5.02514
238	VSIG1	0.196169	0.764135	0.175767	0.860997	0.983891	-5.02519
739	GBP4	-0.145218	-0.299777	-0.174668	0.861858	0.983891	-5.02531
777	SPOCK2	-0.143167	0.291577	-0.173377	0.862869	0.983891	-5.02544
762	BASP1	0.141739	-0.227974	0.172994	0.863168	0.983891	-5.02548
710	TIMP2	0.142471	0.162931	0.170862	0.864838	0.983891	-5.0257
384	HKDC1	-0.168561	0.310622	-0.170316	0.865265	0.983891	-5.02575
164	CPVL	0.203545	0.408194	0.168791	0.866461	0.983891	-5.02591
503	DUSP5	-0.153312	-0.783944	-0.16858	0.866626	0.983891	-5.02593
2	REG1A	0.404689	0.987522	0.167065	0.867813	0.983891	-5.02608
599	NA	-0.146953	-0.0690419	-0.166729	0.868077	0.983891	-5.02611
830	NA	0.134573	0.213773	0.16584	0.868773	0.983891	-5.0262
936	GBP1	-0.128819	-0.413661	-0.16396	0.870247	0.983891	-5.02638
864	MYOF	-0.131251	-0.335976	-0.163368	0.870711	0.983891	-5.02644
900	UBASH3B	0.129021	0.155227	0.162885	0.87109	0.983891	-5.02649
61	GAGE6	-0.245344	-0.32613	-0.161704	0.872017	0.983891	-5.0266
519	SYTL2	0.146063	0.261134	0.16094	0.872616	0.983891	-5.02667
731	NMUR2	0.133752	0.179485	0.160125	0.873256	0.983891	-5.02675
431	SLC2A3	-0.15037	0.0811891	-0.159132	0.874035	0.983891	-5.02685
819	VGF	-0.127899	0.0131072	-0.157359	0.875426	0.983891	-5.02701
7	TFF1	-0.329404	1.56307	-0.156802	0.875864	0.983891	-5.02706
110	NA	0.209441	0.631692	0.155147	0.877163	0.983891	-5.02722
618	CXADR	0.135092	0.264808	0.154875	0.877377	0.983891	-5.02724
532	FBLN2	0.134455	-0.0847712	0.15447	0.877695	0.983891	-5.02728
67	CSAG1	-0.227745	0.11242	-0.154241	0.877875	0.983891	-5.0273
693	MYH10	0.127537	-0.774822	0.152484	0.879255	0.983891	-5.02746
403	RGS2	0.148541	0.226595	0.152239	0.879447	0.983891	-5.02748
620	TFPI	0.130857	0.605428	0.151635	0.879922	0.983891	-5.02754
73	SLC26A3	-0.217909	0.508898	-0.15136	0.880138	0.983891	-5.02756
273	ECHDC3	-0.163507	-0.828215	-0.151256	0.88022	0.983891	-5.02757
705	MRAP2	0.126006	0.578703	0.151173	0.880285	0.983891	-5.02758
964	ARSD	-0.117717	0.160594	-0.150064	0.881157	0.983891	-5.02768
490	NA	0.137099	0.200313	0.149638	0.881492	0.983891	-5.02771
74	NA	-0.216384	-0.34569	-0.149541	0.881568	0.983891	-5.02772
933	TIMP1	0.110538	0.511012	0.148432	0.882439	0.983891	-5.02782
6	PGC	0.320491	1.76134	0.146416	0.884025	0.983891	-5.028
318	KIAA1199	0.143471	-0.315863	0.145398	0.884825	0.983891	-5.02809
200	NA	0.169912	-0.272474	0.143668	0.886186	0.983891	-5.02823
735	CXCL6	-0.119788	-0.123805	-0.143654	0.886197	0.983891	-5.02823
147	IDO1	0.177248	0.263747	0.142087	0.88743	0.983891	-5.02837
903	TAP1	-0.110728	0.0112186	-0.139674	0.889329	0.983891	-5.02857
293	NA	0.146827	-0.142933	0.137835	0.890777	0.983891	-5.02872
554	RAMP1	0.118788	0.765969	0.135824	0.89236	0.983891	-5.02888
529	GBA3	-0.122064	0.32187	-0.135238	0.892822	0.983891	-5.02893
593	RNASE1	0.112686	0.607873	0.134186	0.893651	0.983891	-5.02901
36	PI3	-0.218976	-0.717087	-0.133378	0.894287	0.983891	-5.02908
369	TGFBI	0.132089	-0.344715	0.133347	0.894312	0.983891	-5.02908
595	TPSAB1	0.115973	0.566743	0.132279	0.895153	0.983891	-5.02917
92	ASCL2	-0.177764	-0.418748	-0.130128	0.896848	0.983891	-5.02933
970	VWF	0.0971059	0.342185	0.129759	0.897139	0.983891	-5.02936
385	KBTBD11	0.126447	-0.0814009	0.127743	0.898728	0.983891	-5.02951
582	OTC	-0.11212	-0.162619	-0.126187	0.899955	0.983891	-5.02963
183	GRB7	-0.151112	0.176287	-0.126029	0.90008	0.983891	-5.02964
112	GAGE2B	0.168135	-0.332872	0.125223	0.900716	0.983891	-5.0297
19	LOC100130100	-0.219016	0.895639	-0.123659	0.901949	0.983891	-5.02982
87	NA	0.173391	0.330047	0.123305	0.902228	0.983891	-5.02985
816	C7orf28B	0.0966781	-0.273522	0.119044	0.90559	0.98452	-5.03015
732	CELSR3	0.0964581	0.378913	0.117656	0.906686	0.98452	-5.03025
230	PLAC8	0.120504	0.47261	0.115891	0.908079	0.98452	-5.03037
594	VIL1	-0.0999779	0.430821	-0.115001	0.908782	0.98452	-5.03043
750	SFRP2	-0.0938954	-0.250934	-0.11473	0.908996	0.98452	-5.03045
190	SLC39A5	0.135337	0.0649759	0.113914	0.90964	0.98452	-5.03051
491	GJB2	0.105477	-1.65311	0.113843	0.909697	0.98452	-5.03051
749	PLEK	-0.0844787	-0.0448423	-0.10347	0.917893	0.99083	-5.03118
229	ALDH1A1	0.115296	1.02872	0.103426	0.917928	0.99083	-5.03118
279	NA	-0.110406	-0.114749	-0.102348	0.918781	0.99083	-5.03125
607	CYP4F12	-0.0883019	-0.202732	-0.101107	0.919762	0.99083	-5.03132
656	LAPTM4B	-0.0832081	-0.0977663	-0.0985017	0.921823	0.99083	-5.03148
172	TESC	0.114755	0.635241	0.0973036	0.922771	0.99083	-5.03155
245	ANXA1	-0.104419	-1.88749	-0.0948825	0.924686	0.99083	-5.03168
432	MMP9	0.0874477	-0.550041	0.0933353	0.925911	0.99083	-5.03177
32	OLFM4	0.147201	0.168385	0.0922953	0.926734	0.99083	-5.03183
381	BCAS1	-0.0891958	0.134752	-0.0907466	0.92796	0.99083	-5.03191
109	NA	0.122063	-0.306979	0.0901594	0.928425	0.99083	-5.03194
602	RAB34	-0.0788846	-0.192627	-0.0897831	0.928723	0.99083	-5.03196
942	LAMC2	0.0688701	-0.0226732	0.0873545	0.930646	0.99083	-5.03209
79	NA	-0.125558	-0.29028	-0.0873169	0.930675	0.99083	-5.03209
688	NA	-0.0733999	0.529915	-0.0864596	0.931354	0.99083	-5.03214
334	MAGEA6	-0.088755	0.234491	-0.0864272	0.93138	0.99083	-5.03214
505	C2CD4B	-0.0755153	0.693924	-0.0824039	0.934567	0.993163	-5.03234
219	FOSB	-0.0876545	-0.304111	-0.0773754	0.938551	0.993755	-5.03258
515	PLTP	-0.0688469	0.0788111	-0.0757539	0.939837	0.993755	-5.03265
144	NA	0.0945402	-0.321787	0.075458	0.940071	0.993755	-5.03266
396	BCAS1	-0.0734726	0.282185	-0.0753318	0.940171	0.993755	-5.03267
299	SLC26A9	0.0784512	0.426222	0.074833	0.940567	0.993755	-5.03269
937	OPLAH	0.0566831	-0.478761	0.073655	0.9415	0.993755	-5.03274
744	RPL39L	0.0603423	0.586665	0.0723737	0.942516	0.993755	-5.0328
859	CXCL14	0.0574664	-0.486761	0.0712715	0.94339	0.993755	-5.03285
118	NA	0.0911303	-0.327044	0.0687857	0.945361	0.993755	-5.03295
23	ITLN1	0.115417	0.987302	0.0660997	0.947492	0.993755	-5.03306
102	GAGE12H	0.0899727	-0.315146	0.0655462	0.947931	0.993755	-5.03308
217	C10orf116	0.0751464	-0.372638	0.0654468	0.94801	0.993755	-5.03308
947	PPP1R14C	0.0510635	-0.505797	0.0650636	0.948314	0.993755	-5.0331
683	MUC1	-0.0543691	0.584078	-0.0641525	0.949036	0.993755	-5.03313
826	PRAME	-0.0475236	-0.109764	-0.0586209	0.953425	0.994817	-5.03333
453	SAP25	0.0534443	0.173864	0.0564787	0.955125	0.994817	-5.03341
684	CNFN	0.0461214	-2.41793	0.0545623	0.956647	0.994817	-5.03347
581	BNIP3	-0.0463153	-0.943973	-0.0535856	0.957422	0.994817	-5.0335
921	CHURC1	0.0414705	0.329958	0.0529227	0.957948	0.994817	-5.03352
611	TFPI	-0.0447914	0.682308	-0.0516393	0.958967	0.994817	-5.03356
659	LAPTM4B	-0.0433213	-0.099098	-0.0513887	0.959166	0.994817	-5.03357
30	HLA-A	-0.0850456	0.48913	-0.0503089	0.960023	0.994817	-5.0336
483	AKR7A3	0.0449276	0.67392	0.0499731	0.96029	0.994817	-5.03361
142	BAMBI	0.0605717	0.138998	0.0487227	0.961283	0.994817	-5.03365
973	MYOF	-0.0370441	-0.323859	-0.0473693	0.962357	0.994817	-5.03369
375	CHST4	-0.0468299	0.550534	-0.0470395	0.962619	0.994817	-5.0337
813	GAD1	0.0366652	0.208713	0.0449415	0.964285	0.994817	-5.03375
875	SLC29A4	-0.0347594	-0.0536624	-0.0434397	0.965478	0.994817	-5.03379
754	KRT80	-0.0345027	-0.929371	-0.0414393	0.967067	0.994817	-5.03384
103	NA	0.0530551	-0.302758	0.0386559	0.969278	0.994817	-5.03391
11	ANXA10	0.0681526	1.58054	0.0360779	0.971326	0.994817	-5.03397
584	DARC	-0.0313679	0.410502	-0.0354946	0.971789	0.994817	-5.03398
47	HLA-DRB1	0.0538663	0.600189	0.0346465	0.972463	0.994817	-5.034
116	NA	0.0440765	-0.316247	0.0330476	0.973733	0.994817	-5.03403
748	ITLN2	0.0270546	0.111602	0.0324272	0.974226	0.994817	-5.03404
126	ALDH1A1	0.0406389	1.20313	0.0320964	0.974489	0.994817	-5.03405
911	ADAMDEC1	0.0253308	-0.123614	0.0318921	0.974651	0.994817	-5.03405
522	LEPREL1	-0.0281661	0.310618	-0.0316989	0.974805	0.994817	-5.03406
686	CLDN18	0.0257245	0.521223	0.0301931	0.976001	0.994817	-5.03408
285	IGF2BP3	0.0317858	0.151335	0.0296264	0.976451	0.994817	-5.03409
1000	MOK	0.0206717	0.323673	0.0277046	0.977979	0.994817	-5.03413
186	NA	0.0318832	-0.204778	0.0266951	0.978781	0.994817	-5.03414
568	C5orf32	0.0235378	0.815514	0.0265446	0.9789	0.994817	-5.03414
577	C1QTNF1	0.0219155	0.614606	0.0246107	0.980437	0.995368	-5.03417
796	C19orf33	-0.0178013	0.0407993	-0.0224787	0.982132	0.996077	-5.0342
757	CKMT1A	-0.0133341	0.261503	-0.01628	0.987058	0.998399	-5.03427
133	HBB	0.0187915	0.50331	0.0148657	0.988183	0.998399	-5.03429
952	NOXO1	-0.0103096	-0.18268	-0.0131767	0.989525	0.998399	-5.0343
244	TRNP1	-0.0141181	0.352757	-0.012795	0.989829	0.998399	-5.0343
160	NA	0.0131233	0.391048	0.0107772	0.991433	0.998399	-5.03432
292	NA	0.0110822	-0.225105	0.0103935	0.991738	0.998399	-5.03432
530	RENBP	-0.00509426	0.228999	-0.00574599	0.995432	0.998399	-5.03434
583	GATM	-0.00500086	0.394274	-0.00563102	0.995524	0.998399	-5.03434
139	PLAC8	-0.00451629	0.615364	-0.00388112	0.996915	0.998399	-5.03435
811	CGNL1	-0.00293125	-0.592383	-0.00367809	0.997076	0.998399	-5.03435
382	SOX21	-0.00361993	-0.441095	-0.00364739	0.9971	0.998399	-5.03435
140	LCN2	-0.00300708	0.0357563	-0.00238911	0.998101	0.998399	-5.03435
919	TMEM200A	0.00159028	-0.297308	0.00201701	0.998397	0.998399	-5.03435
99	NA	0.00277188	-0.337189	0.00201421	0.998399	0.998399	-5.03435

## Sheet: GEJ1vGEJ3
Nr	ID	logFC	AveExpr	t	P.Value	adj.P.Val	B
308	REC8	5.31259	-0.0771197	5.04558	3.57282e-06	0.00357282	3.18131
421	TAGLN	3.62255	0.00432959	3.4719	0.000901167	0.320606	-0.936307
139	PLAC8	-4.45524	0.615364	-3.2651	0.00171282	0.320606	-1.41223
768	C11orf96	2.92325	0.0955984	3.22916	0.00191043	0.320606	-1.49295
879	SESN1	2.6609	-0.206728	3.22763	0.00191929	0.320606	-1.49637
440	UGT2B7	-3.28361	0.18775	-3.21492	0.00199454	0.320606	-1.52478
459	UGT2B7	-3.21403	0.189204	-3.17572	0.00224424	0.320606	-1.61186
230	PLAC8	-3.81419	0.47261	-3.12824	0.00258585	0.323232	-1.71635
865	PFN2	-2.67521	0.487562	-3.04342	0.00331997	0.325219	-1.9003
983	PDGFRB	2.60445	0.00299333	3.03445	0.00340803	0.325219	-1.91954
996	APLNR	2.57832	0.0527947	3.01778	0.00357741	0.325219	-1.95518
527	BGN	2.95838	-0.159153	2.95676	0.00426682	0.355569	-2.0845
644	AEBP1	2.71357	-0.0867659	2.83227	0.00607005	0.38411	-2.34229
668	DPYSL3	2.69006	-0.212388	2.82716	0.00615735	0.38411	-2.35271
14	KRT6B	5.84966	-2.3911	2.79964	0.00664714	0.38411	-2.40851
525	MGST1	-2.78492	-0.0998433	-2.76713	0.00727178	0.38411	-2.47389
933	TIMP1	2.38834	0.511012	2.73501	0.00794148	0.38411	-2.53794
991	H2AFY2	2.35486	-1.06371	2.72033	0.00826586	0.38411	-2.56701
318	KIAA1199	3.13527	-0.315863	2.70969	0.00850872	0.38411	-2.58802
965	CDCA7	2.34798	-0.201084	2.69847	0.00877153	0.38411	-2.61009
908	COL4A1	2.39021	0.205695	2.69767	0.00879058	0.38411	-2.61166
10	REG4	-5.97131	1.42631	-2.68992	0.00897691	0.38411	-2.62687
472	ACTA2	2.81168	0.0549869	2.68212	0.009168	0.38411	-2.64213
916	CD14	2.34146	-0.04036	2.67983	0.00922479	0.38411	-2.6466
463	COL1A1	2.81441	-0.182678	2.66492	0.00960275	0.38411	-2.67568
975	SHISA2	2.29929	0.183261	2.64546	0.0101173	0.389127	-2.71345
678	VCAM1	2.46442	0.065268	2.58017	0.0120315	0.405801	-2.83855
720	DKK3	2.43092	-0.0523138	2.57607	0.0121619	0.405801	-2.84631
593	RNASE1	2.52707	0.607873	2.56627	0.0124792	0.405801	-2.86486
365	COL8A1	2.87795	0.171183	2.56521	0.0125139	0.405801	-2.86686
435	NMU	-2.70184	-0.253303	-2.54659	0.0131388	0.405801	-2.90193
761	DKK3	2.36625	-0.0490726	2.53952	0.0133835	0.405801	-2.9152
32	OLFM4	4.74894	0.168385	2.53929	0.0133914	0.405801	-2.91562
20	PIGR	-4.9753	2.04478	-2.50695	0.0145641	0.421065	-2.97591
598	STXBP6	2.41965	0.391268	2.49506	0.0150181	0.421065	-2.99793
335	CX3CL1	2.84919	0.224112	2.49145	0.0151583	0.421065	-3.00459
373	MGP	2.75894	0.273924	2.46796	0.0161005	0.42821	-3.04778
876	COL8A1	2.21344	0.161436	2.4552	0.0166338	0.42821	-3.07109
764	CALD1	2.29037	-0.182349	2.45364	0.0167002	0.42821	-3.07394
504	NEU1	-2.50372	0.796713	-2.428	0.0178243	0.436917	-3.12048
961	NA	2.05572	0.245806	2.415	0.0184196	0.436917	-3.14392
970	VWF	2.10238	0.342185	2.39581	0.0193315	0.436917	-3.17835
873	EVL	2.16296	-0.548662	2.39316	0.0194607	0.436917	-3.1831
307	SULF1	2.82951	-0.0271152	2.3858	0.0198226	0.436917	-3.19621
416	UGT2B17	-2.56474	0.448838	-2.37858	0.0201842	0.436917	-3.20908
636	NA	-2.31348	0.0967386	-2.36896	0.0206746	0.436917	-3.22614
771	COL5A2	2.20465	0.0539944	2.36119	0.0210783	0.436917	-3.23989
758	APCDD1	2.20313	-0.285666	2.35261	0.0215327	0.436917	-3.25503
446	GAL	-2.52963	0.339972	-2.34597	0.0218898	0.436917	-3.26671
165	HBA2	3.2086	0.209801	2.33567	0.0224546	0.436917	-3.28478
480	FABP5	-2.42867	-1.63945	-2.32561	0.0230189	0.436917	-3.30237
902	DKK4	2.06654	-0.338467	2.32375	0.0231246	0.436917	-3.30561
676	NA	-2.24179	0.121549	-2.32319	0.0231566	0.436917	-3.30659
488	FABP5	-2.40104	-1.72087	-2.31023	0.023906	0.438574	-3.32914
570	PSAT1	-2.27779	-0.208578	-2.29263	0.0249579	0.438574	-3.35959
220	AGR2	-2.93975	1.14699	-2.2761	0.0259827	0.438574	-3.38801
428	AZGP1	2.41315	0.0288879	2.27575	0.0260048	0.438574	-3.38861
349	LDHB	-2.61619	0.605245	-2.26831	0.0264784	0.438574	-3.40134
398	GZMB	2.50798	-0.392921	2.26069	0.0269715	0.438574	-3.41435
969	IER3	1.99933	-0.0694269	2.25697	0.0272154	0.438574	-3.4207
502	NA	-2.33759	0.181264	-2.25183	0.0275551	0.438574	-3.42943
532	FBLN2	2.2979	-0.0847712	2.25137	0.0275859	0.438574	-3.43022
310	S100A4	2.67584	-0.00387512	2.2507	0.0276301	0.438574	-3.43135
356	COL1A2	2.57159	-0.0232549	2.24152	0.0282481	0.441376	-3.44692
297	S100A4	2.66381	0.0956653	2.21476	0.0301186	0.45506	-3.49198
1000	MOK	-1.93583	0.323673	-2.21254	0.0302786	0.45506	-3.4957
858	C2orf88	-1.99075	0.411765	-2.20187	0.0310579	0.45506	-3.51353
94	AGR3	-3.44128	0.696185	-2.20133	0.0310981	0.45506	-3.51444
474	CLCA1	-2.31631	0.179736	-2.19575	0.031513	0.45506	-3.52373
225	MMP11	2.8107	-0.340668	2.18721	0.0321572	0.45506	-3.5379
111	CEL	3.29067	0.00680089	2.18522	0.0323092	0.45506	-3.54121
930	CXXC5	1.86515	0.0931799	2.15582	0.0346265	0.480924	-3.58964
319	AXIN2	2.51438	-0.194567	2.14835	0.035238	0.482712	-3.60186
41	SPINK4	-3.89303	1.17531	-2.14024	0.035913	0.484369	-3.61509
572	LCP1	2.1625	-0.299528	2.13177	0.0366286	0.484369	-3.62884
531	CAMK2N1	2.17924	-0.126239	2.12129	0.0375323	0.484369	-3.64581
379	MGP	2.38197	0.361926	2.11086	0.0384513	0.484369	-3.66264
571	IGFBP3	2.13397	0.0439325	2.10634	0.0388556	0.484369	-3.66991
106	NA	-3.26809	1.07296	-2.10377	0.0390867	0.484369	-3.67403
483	AKR7A3	-2.21763	0.67392	-2.10359	0.039103	0.484369	-3.67432
312	GREM1	2.50376	0.0553005	2.10214	0.0392339	0.484369	-3.67664
795	ASS1	-1.91721	0.68697	-2.06995	0.0422445	0.509539	-3.7279
796	C19orf33	-1.92127	0.0407993	-2.06899	0.0423378	0.509539	-3.72943
660	CCNE1	-2.01627	-0.190305	-2.06422	0.0428012	0.509539	-3.73697
484	COL3A1	2.17892	0.177397	2.05368	0.043841	0.51525	-3.75356
135	MT1E	-2.92721	0.447762	-2.0471	0.044501	0.51525	-3.76389
707	ALOX5AP	1.94375	-0.24308	2.04117	0.0451039	0.51525	-3.77317
437	IRX3	-2.22174	-0.745297	-2.035	0.0457376	0.51525	-3.7828
740	TSPAN1	-1.93667	0.693263	-2.03385	0.0458573	0.51525	-3.7846
542	FOXA1	-2.0791	0.45901	-2.02283	0.0470108	0.522343	-3.80172
774	TFAP2A	-1.83822	-0.386355	-2.01771	0.047556	0.522594	-3.80966
726	IGFBP3	1.91595	0.030738	2.00585	0.0488387	0.530856	-3.82797
953	ASS1	-1.76896	0.600173	-1.98686	0.0509543	0.547896	-3.85709
533	ITGB2	2.03468	-0.42258	1.9699	0.0529095	0.562867	-3.88289
275	AKR1C3	-2.41609	0.474261	-1.96012	0.0540666	0.567727	-3.89769
899	NA	-1.78121	0.011488	-1.95648	0.0545018	0.567727	-3.90317
556	FSCN1	1.99656	-0.647785	1.95113	0.0551488	0.568545	-3.91124
807	CDK6	1.80495	-0.00537701	1.9374	0.0568368	0.574717	-3.93181
465	WISP3	-2.04815	0.770353	-1.93691	0.056897	0.574717	-3.93253
544	SIRPA	1.97684	-0.329947	1.92196	0.0587876	0.586452	-3.9548
49	SPINK1	-3.30184	1.51361	-1.91728	0.0593894	0.586452	-3.96173
124	MUC4	-2.85895	0.282854	-1.91093	0.0602151	0.586452	-3.97112
610	FBLN2	1.90056	-0.0302146	1.8992	0.0617657	0.586452	-3.98838
629	AGR3	-1.88235	0.266339	-1.89574	0.0622293	0.586452	-3.99345
603	C1S	1.90163	-0.0236397	1.8954	0.0622752	0.586452	-3.99395
663	IGFBP7	1.85742	0.268661	1.89221	0.0627064	0.586452	-3.99863
378	BCL11A	2.11916	-0.708979	1.88895	0.063149	0.586452	-4.0034
470	CCL5	2.03101	-0.241129	1.88487	0.0637061	0.586452	-4.00935
172	TESC	2.58936	0.635241	1.8724	0.0654369	0.586452	-4.02749
196	FBLN1	2.53439	-0.628395	1.86846	0.0659912	0.586452	-4.03319
528	CYR61	1.93357	0.0527845	1.86603	0.0663347	0.586452	-4.0367
284	IL1R2	-2.24335	0.00599313	-1.86412	0.0666062	0.586452	-4.03946
623	TAGLN	1.84878	0.0918418	1.86372	0.0666645	0.586452	-4.04005
727	SERPING1	1.78321	-0.163942	1.86238	0.0668555	0.586452	-4.04198
360	THBS2	2.1323	-0.331456	1.85027	0.0686041	0.594251	-4.0594
935	ISLR	1.66937	-0.00532869	1.84802	0.0689331	0.594251	-4.06263
432	MMP9	2.01834	-0.550041	1.83713	0.070545	0.598625	-4.07819
141	CST1	2.62416	-0.311375	1.83651	0.0706377	0.598625	-4.07908
213	GCNT3	-2.41575	1.45227	-1.82932	0.0717205	0.602693	-4.08931
454	BCL11A	1.9459	-0.624495	1.81728	0.0735649	0.604182	-4.10636
910	NAT2	-1.65401	0.286302	-1.81635	0.0737095	0.604182	-4.10768
363	C1QB	2.07886	-0.196364	1.81299	0.0742314	0.604182	-4.11241
126	ALDH1A1	-2.68633	1.20313	-1.80935	0.0748014	0.604182	-4.11754
581	BNIP3	1.83304	-0.943973	1.8086	0.0749185	0.604182	-4.11859
711	MS4A8B	-1.7331	0.37778	-1.79196	0.077573	0.615031	-4.14189
507	SYT7	1.78305	-0.119817	1.79051	0.0778077	0.615031	-4.14391
655	NA	-1.74094	0.305899	-1.78865	0.0781089	0.615031	-4.14649
717	AK4	-1.70225	0.242891	-1.77151	0.0809411	0.622725	-4.17026
50	ADH1C	-3.06739	0.535577	-1.76949	0.0812795	0.622725	-4.17304
278	SEPP1	-2.16562	0.480112	-1.76677	0.0817391	0.622725	-4.1768
136	NA	2.58608	0.299235	1.76494	0.0820486	0.622725	-4.17931
159	CCL25	2.46071	-0.330841	1.76329	0.0823275	0.622725	-4.18157
97	CLIC6	2.7581	0.95974	1.74735	0.0850746	0.622725	-4.20339
713	TGFBR3	1.65893	-0.0830598	1.74377	0.0857018	0.622725	-4.20827
264	LRRC26	-2.14123	0.0902959	-1.7376	0.0867924	0.622725	-4.21666
812	KDELR3	-1.61154	0.637416	-1.73498	0.0872583	0.622725	-4.2202
540	PYGB	1.78798	0.283216	1.73194	0.0878025	0.622725	-4.22432
554	RAMP1	-1.77555	0.765969	-1.73136	0.0879072	0.622725	-4.22511
90	LOC645638	-2.70777	-0.80922	-1.7298	0.0881865	0.622725	-4.22721
145	GPX2	2.44923	0.341194	1.72844	0.0884328	0.622725	-4.22906
241	DUOXA2	-2.2003	0.213525	-1.71989	0.0899843	0.622725	-4.24056
811	CGNL1	1.60654	-0.592383	1.71914	0.0901232	0.622725	-4.24158
85	GP2	2.74925	0.02914	1.71745	0.0904328	0.622725	-4.24385
806	LMTK3	-1.60953	-0.0393483	-1.71297	0.0912585	0.622725	-4.24985
125	CXCL5	2.57318	-0.396823	1.71142	0.0915453	0.622725	-4.25193
146	CNTNAP2	-2.45038	-0.418294	-1.70704	0.0923611	0.622725	-4.25778
890	TNFRSF25	1.56638	-0.216184	1.70541	0.0926658	0.622725	-4.25995
937	OPLAH	-1.53886	-0.478761	-1.70528	0.0926916	0.622725	-4.26014
372	LRRC26	-1.92563	0.0789819	-1.70477	0.092786	0.622725	-4.26081
597	CAPN5	-1.71654	0.41238	-1.69293	0.0950289	0.627599	-4.27654
654	VIM	1.66931	0.157499	1.68895	0.0957932	0.627599	-4.28181
962	PHLDA1	1.52193	-0.723877	1.68825	0.0959291	0.627599	-4.28274
924	THBS1	1.53197	0.261166	1.68546	0.0964677	0.627599	-4.28643
580	KRAS	-1.71399	-0.030762	-1.6761	0.0982952	0.627599	-4.29875
788	HOXB2	-1.55815	0.351439	-1.67549	0.0984152	0.627599	-4.29955
392	MT1A	-1.84339	0.22591	-1.67166	0.0991715	0.627599	-4.30457
547	CCL3L3	1.72738	0.0587229	1.67081	0.0993393	0.627599	-4.30568
987	COL6A3	1.49694	0.19621	1.66982	0.0995354	0.627599	-4.30697
508	MT1X	-1.72451	-0.253911	-1.66705	0.100088	0.627599	-4.3106
182	NA	2.29742	0.101295	1.66343	0.100813	0.627599	-4.31533
376	PRSS21	-1.90128	0.576795	-1.66228	0.101043	0.627599	-4.31682
703	C8orf4	-1.61625	0.173996	-1.65856	0.101794	0.62836	-4.32167
391	COL1A2	1.87293	0.0943656	1.65116	0.1033	0.633745	-4.33127
541	MXRA5	1.70387	0.395838	1.64212	0.105167	0.64126	-4.34296
971	AKAP7	-1.45706	0.374169	-1.63482	0.106693	0.646622	-4.35235
388	BMP4	1.82613	0.336237	1.61321	0.111314	0.651038	-4.37992
162	WFDC2	-2.25245	0.76608	-1.60986	0.112044	0.651038	-4.38416
530	RENBP	1.67281	0.228999	1.60908	0.112215	0.651038	-4.38515
58	ADH1A	-2.771	0.545016	-1.60801	0.112451	0.651038	-4.38651
800	EPHB1	1.51165	0.305325	1.60748	0.112567	0.651038	-4.38718
559	KLK10	-1.65841	-0.855922	-1.60568	0.112963	0.651038	-4.38945
6	PGC	4.11019	1.76134	1.60134	0.113922	0.651038	-4.39493
834	TMEM176A	1.44298	0.436074	1.59593	0.115124	0.651038	-4.40172
236	CXCL9	2.05101	-0.564804	1.59479	0.115382	0.651038	-4.40316
732	CELSR3	-1.53197	0.378913	-1.59359	0.11565	0.651038	-4.40467
904	ODAM	-1.45852	0.441442	-1.5911	0.116208	0.651038	-4.40778
294	AK4	-1.95179	0.16794	-1.591	0.116231	0.651038	-4.40791
558	DACH1	1.60749	0.0606486	1.58942	0.116588	0.651038	-4.40989
34	FCGBP	-3.03288	-0.27482	-1.58712	0.117108	0.651038	-4.41276
638	PLAU	1.58123	0.0141158	1.58678	0.117187	0.651038	-4.41319
121	MYH11	2.39359	0.48155	1.58062	0.118589	0.655188	-4.42087
322	HEPH	-1.86488	0.256186	-1.57763	0.119276	0.655363	-4.42459
414	CRABP2	-1.73052	-1.35551	-1.56873	0.121338	0.6596	-4.43563
75	DKK1	-2.57014	0.315221	-1.56709	0.121719	0.6596	-4.43764
522	LEPREL1	1.63141	0.310618	1.56578	0.122026	0.6596	-4.43926
749	PLEK	1.48956	-0.0448423	1.55588	0.124363	0.666074	-4.45145
35	GKN1	2.89038	0.211002	1.55507	0.124556	0.666074	-4.45244
313	FOXA2	1.73859	-0.243676	1.53443	0.129548	0.68255	-4.4776
63	ANPEP	-2.63922	0.726581	-1.53277	0.129955	0.68255	-4.4796
659	LAPTM4B	-1.51388	-0.099098	-1.53146	0.130278	0.68255	-4.48119
643	NA	-1.52239	0.186058	-1.5311	0.130367	0.68255	-4.48162
71	MT1G	-2.47002	0.691005	-1.52178	0.132685	0.691067	-4.49286
997	NA	-1.35387	-0.12931	-1.50947	0.135795	0.703603	-4.50761
434	IGFBP5	1.66051	0.135211	1.49618	0.139218	0.708209	-4.5234
247	NA	-1.8882	-0.0230214	-1.49017	0.140788	0.708209	-4.5305
148	APOE	2.13541	-0.37351	1.4898	0.140886	0.708209	-4.53094
460	NA	-1.61843	0.279072	-1.48117	0.143164	0.708209	-4.54108
390	ORM1	1.69121	-0.0316448	1.48096	0.143219	0.708209	-4.54132
920	WBP5	-1.33761	0.39156	-1.4804	0.143369	0.708209	-4.54198
656	LAPTM4B	-1.46545	-0.0977663	-1.47944	0.143625	0.708209	-4.54311
485	HLA-DQB1	1.57676	0.472956	1.47608	0.144522	0.708209	-4.54704
950	RAB31	1.33885	-0.567235	1.47431	0.144997	0.708209	-4.54911
431	SLC2A3	1.63109	0.0811891	1.47205	0.145605	0.708209	-4.55175
803	KRT15	1.36155	-1.56732	1.47086	0.145926	0.708209	-4.55313
287	TGM2	1.81299	0.378339	1.46685	0.14701	0.708209	-4.55779
898	GPR128	-1.34895	0.556145	-1.46506	0.147498	0.708209	-4.55988
854	CTSK	1.36483	0.14529	1.4631	0.148032	0.708209	-4.56215
305	HPGD	-1.77867	0.268577	-1.46282	0.148108	0.708209	-4.56247
511	PDK4	-1.47605	0.399662	-1.46147	0.148476	0.708209	-4.56403
600	SEMG1	-1.47607	0.30454	-1.46056	0.148724	0.708209	-4.56508
750	SFRP2	1.39916	-0.250934	1.45798	0.149433	0.708214	-4.56807
92	ASCL2	2.31992	-0.418748	1.44827	0.152121	0.717551	-4.57926
787	KLF2	1.35568	0.44968	1.43639	0.15546	0.723227	-4.59285
687	TUBB2B	1.41305	-0.236519	1.43637	0.155465	0.723227	-4.59287
840	SUSD2	1.34419	0.101491	1.43627	0.155494	0.723227	-4.59298
635	CCL5	1.42526	-0.11011	1.42464	0.158819	0.724724	-4.60619
221	NA	-1.87939	0.335364	-1.42261	0.159405	0.724724	-4.60848
729	VIM	1.37692	0.200463	1.42052	0.160009	0.724724	-4.61084
847	ISL1	1.31966	0.109862	1.41767	0.160838	0.724724	-4.61405
316	SCN2A	-1.71365	0.454352	-1.41756	0.160868	0.724724	-4.61417
915	FAM176A	1.28518	-0.121531	1.41741	0.160913	0.724724	-4.61434
178	CMBL	-1.97252	0.522139	-1.41681	0.161087	0.724724	-4.61502
361	GPNMB	1.64245	-0.490683	1.41219	0.162437	0.724724	-4.62021
448	CA12	1.54061	-0.322132	1.40929	0.16329	0.724724	-4.62346
210	STMN3	1.89558	-0.674715	1.40888	0.16341	0.724724	-4.62391
693	MYH10	1.38052	-0.774822	1.4076	0.163788	0.724724	-4.62535
255	DPEP1	1.74913	0.112053	1.40028	0.16596	0.728282	-4.63352
710	TIMP2	1.36504	0.162931	1.39609	0.167213	0.728282	-4.63817
518	CYP27A1	1.43081	-0.0521558	1.39562	0.167355	0.728282	-4.6387
324	RARRES1	-1.67201	0.574252	-1.39416	0.167793	0.728282	-4.64031
417	SCGB2A1	-1.53284	0.504615	-1.39269	0.168233	0.728282	-4.64194
627	FOXQ1	1.39579	-0.128948	1.38674	0.170036	0.729841	-4.64852
24	PGA5	2.77811	0.606722	1.38668	0.170053	0.729841	-4.64858
757	CKMT1A	-1.32724	0.261503	-1.38194	0.171499	0.730314	-4.65381
845	KRT10	-1.26411	-0.336524	-1.3797	0.172184	0.730314	-4.65626
946	SLC9A2	-1.25641	0.759087	-1.37914	0.172354	0.730314	-4.65687
889	CCL2	1.26394	0.294785	1.37423	0.173868	0.733619	-4.66226
133	HBB	2.02991	0.50331	1.36947	0.175343	0.736734	-4.66745
346	GCNT1	-1.59086	0.794899	-1.36644	0.176286	0.73723	-4.67075
11	ANXA10	-3.01431	1.58054	-1.36081	0.178053	0.73723	-4.67687
594	VIL1	1.38511	0.430821	1.35872	0.178709	0.73723	-4.67912
536	FOXC1	1.41742	-0.459325	1.3557	0.179664	0.73723	-4.68239
120	CHGA	-2.06905	0.115208	-1.35539	0.179764	0.73723	-4.68273
288	CPVL	1.67297	0.30316	1.35365	0.180314	0.73723	-4.6846
762	BASP1	1.29887	-0.227974	1.35194	0.18086	0.73723	-4.68645
272	MT1F	-1.62381	0.386278	-1.35037	0.181359	0.73723	-4.68813
415	DCN	1.51597	0.315669	1.34718	0.182379	0.738375	-4.69156
773	ATP4A	1.26213	0.176849	1.34293	0.183745	0.740906	-4.69612
893	FRAS1	-1.23645	0.102794	-1.33867	0.185119	0.741574	-4.70066
105	CLDN15	2.05977	0.530338	1.33783	0.185394	0.741574	-4.70156
835	XPNPEP2	1.2362	0.13182	1.33398	0.186645	0.741701	-4.70566
254	EPDR1	1.69843	0.104118	1.33204	0.187278	0.741701	-4.70772
138	RARRES1	-1.94664	0.676757	-1.3309	0.18765	0.741701	-4.70893
886	TMEM158	1.22987	0.313911	1.32661	0.189059	0.744327	-4.71348
705	MRAP2	-1.29317	0.578703	-1.32309	0.190223	0.745971	-4.7172
653	MYCN	1.31435	0.19768	1.31838	0.191786	0.74612	-4.72217
174	FCGBP	-1.83834	-0.260631	-1.31763	0.192036	0.74612	-4.72296
95	PGAP3	2.02722	0.343449	1.31353	0.193404	0.74612	-4.72725
43	ALDOB	-2.425	0.860885	-1.313	0.19358	0.74612	-4.72781
880	KDELR3	-1.20636	0.59821	-1.3102	0.194522	0.74612	-4.73074
925	ALDH3B1	-1.18742	0.634756	-1.30956	0.194737	0.74612	-4.73141
177	CDX2	-1.82084	0.124498	-1.30499	0.196278	0.749153	-4.73617
362	TRIM54	-1.49536	0.484727	-1.30051	0.197801	0.752093	-4.74084
359	TSPAN8	-1.49685	0.651816	-1.29222	0.200641	0.758207	-4.74942
364	NA	1.47526	0.139462	1.29139	0.200925	0.758207	-4.75027
862	GPRC5A	-1.19815	0.0449741	-1.28407	0.203459	0.764882	-4.7578
640	GAS6	1.28052	0.148544	1.27687	0.205976	0.769712	-4.76517
325	CCL8	1.53577	0.227097	1.276	0.206283	0.769712	-4.76606
639	STEAP1	-1.24657	0.147118	-1.26889	0.208792	0.772812	-4.77329
26	NA	2.51966	0.574261	1.26683	0.209524	0.772812	-4.77538
194	NA	-1.7326	0.331501	-1.26292	0.210918	0.772812	-4.77934
534	CKB	-1.31479	0.476622	-1.26207	0.211222	0.772812	-4.7802
351	NPY	1.48869	-0.161948	1.26176	0.211331	0.772812	-4.78051
641	STX19	-1.25241	-0.224251	-1.25843	0.212526	0.772812	-4.78387
497	NA	-1.31891	-0.83004	-1.25706	0.213016	0.772812	-4.78524
759	PARM1	-1.20733	0.700917	-1.25494	0.213781	0.772812	-4.78737
959	FLJ22184	1.1337	-0.386049	1.25414	0.214069	0.772812	-4.78817
685	PVRL3	-1.22831	0.346708	-1.24856	0.216091	0.775202	-4.79376
490	NA	-1.34083	0.200313	-1.24804	0.216281	0.775202	-4.79428
591	TYROBP	1.26882	-0.126661	1.23714	0.220277	0.786703	-4.80512
718	AIF1L	-1.20453	-0.953154	-1.23229	0.22207	0.788923	-4.80992
219	FOSB	1.63206	-0.304111	1.22861	0.223438	0.788923	-4.81354
907	NA	-1.13059	0.19816	-1.22637	0.224276	0.788923	-4.81575
342	BEX1	1.45737	-0.297746	1.22608	0.224382	0.788923	-4.81603
755	LMO4	-1.17895	0.451866	-1.22216	0.225851	0.788923	-4.81987
565	PRAP1	1.24207	0.0482961	1.22146	0.226116	0.788923	-4.82056
383	FER1L4	1.39021	0.176535	1.21749	0.22761	0.788923	-4.82443
164	CPVL	1.72	0.408194	1.21637	0.228035	0.788923	-4.82553
827	CA1	-1.14421	0.443619	-1.21361	0.229081	0.788923	-4.82822
169	IFI44L	-1.6715	0.085848	-1.21051	0.23026	0.788923	-4.83123
574	TRIB3	1.23261	-0.0334237	1.2086	0.230989	0.788923	-4.83308
211	ACTG2	1.60685	0.276565	1.20705	0.231579	0.788923	-4.83458
101	NA	-1.91703	0.438227	-1.20523	0.232277	0.788923	-4.83634
784	AUTS2	1.13602	-0.393936	1.19872	0.234782	0.788923	-4.84261
192	CXCL5	1.64397	-0.215718	1.19498	0.236231	0.788923	-4.8462
823	NEU4	1.1216	0.270743	1.19363	0.236755	0.788923	-4.84749
367	THNSL2	1.38444	-0.0471907	1.19282	0.237071	0.788923	-4.84827
402	LYRM5	-1.35246	-0.0941868	-1.19254	0.237179	0.788923	-4.84854
631	JUN	1.17986	-0.259796	1.18892	0.23859	0.788923	-4.85199
29	IGLL1	2.3262	0.169887	1.18657	0.239514	0.788923	-4.85424
980	C3orf14	1.07326	-0.36482	1.18655	0.23952	0.788923	-4.85426
341	ARL14	-1.39898	0.339109	-1.18642	0.239573	0.788923	-4.85438
615	GAS6	1.20419	0.148178	1.1858	0.239813	0.788923	-4.85497
487	C4BPA	-1.23635	0.376494	-1.17547	0.243894	0.788923	-4.86476
283	PRKAR1A	1.44941	-0.0855409	1.16508	0.248044	0.788923	-4.87452
229	ALDH1A1	-1.52292	1.02872	-1.16504	0.248058	0.788923	-4.87455
98	MT1H	-1.81661	0.768387	-1.16427	0.248369	0.788923	-4.87528
142	BAMBI	1.69379	0.138998	1.16191	0.249322	0.788923	-4.87748
741	ATF3	-1.1251	-0.0621898	-1.16007	0.250062	0.788923	-4.87919
545	CTHRC1	1.21075	0.222664	1.15829	0.250783	0.788923	-4.88085
549	SERPINB3	-1.20755	-2.21198	-1.15706	0.251283	0.788923	-4.882
420	SLC5A1	1.29734	0.131662	1.15148	0.253555	0.788923	-4.88717
328	RAP1GAP	1.36839	0.155704	1.15073	0.253859	0.788923	-4.88786
368	NOTUM	1.31614	-0.326716	1.15042	0.253988	0.788923	-4.88815
478	MYO1A	1.24626	-0.00342053	1.14947	0.254373	0.788923	-4.88902
450	DCBLD2	1.24987	-0.0772526	1.14724	0.25529	0.788923	-4.89109
370	NLRP2	-1.32701	0.197527	-1.14506	0.256183	0.788923	-4.89309
381	BCAS1	-1.31895	0.134752	-1.14436	0.256471	0.788923	-4.89373
205	C15orf48	-1.55611	-0.166958	-1.14261	0.257194	0.788923	-4.89535
395	ASS1	-1.29031	0.479307	-1.14112	0.257808	0.788923	-4.89671
579	HOXA11-AS1	-1.17954	-0.00249188	-1.14086	0.257914	0.788923	-4.89695
851	FCER1G	1.07041	-0.197029	1.14067	0.257996	0.788923	-4.89713
320	PRSS3	-1.36858	0.440664	-1.13983	0.258343	0.788923	-4.8979
802	PABPC1L	1.07158	-0.312149	1.13869	0.258813	0.788923	-4.89894
442	LOC644936	1.22602	-0.335508	1.13697	0.259526	0.788923	-4.90051
825	BAIAP2L2	1.06653	-0.103444	1.13453	0.260544	0.788923	-4.90274
665	ZIC2	-1.12901	-0.164171	-1.13268	0.261313	0.788923	-4.90443
425	LYPD6B	-1.23965	0.454746	-1.13106	0.261988	0.788923	-4.9059
222	STARD3	1.46699	0.257251	1.12521	0.264441	0.788923	-4.91121
423	IFI44	-1.2501	-0.00598518	-1.12495	0.264551	0.788923	-4.91144
829	SULT2B1	1.03826	-1.43874	1.12219	0.265716	0.788923	-4.91394
821	LYPD6B	-1.03808	0.395116	-1.12209	0.265755	0.788923	-4.91402
548	RAB27B	-1.17188	-0.197474	-1.12091	0.266257	0.788923	-4.91509
340	ASS1	-1.3227	0.505969	-1.12068	0.266352	0.788923	-4.9153
814	SCRN1	-1.05522	0.28298	-1.11802	0.267479	0.788923	-4.91769
611	TFPI	-1.13568	0.682308	-1.11659	0.268087	0.788923	-4.91898
940	HTRA1	1.02107	0.219069	1.11655	0.268102	0.788923	-4.91901
938	ITM2C	-1.01734	0.588137	-1.1129	0.269658	0.788923	-4.92229
396	BCAS1	-1.27107	0.282185	-1.1114	0.270297	0.788923	-4.92363
495	NA	-1.19707	-0.317709	-1.11133	0.270325	0.788923	-4.92369
799	RAB32	-1.04341	0.467035	-1.10892	0.271359	0.788923	-4.92585
897	TYMP	1.02815	-0.653582	1.1088	0.271407	0.788923	-4.92595
776	ANXA2	-1.02032	-0.170615	-1.1087	0.27145	0.788923	-4.92604
412	GPA33	-1.25515	0.0311045	-1.10755	0.271947	0.788923	-4.92707
555	CD24	-1.15537	-0.354682	-1.1069	0.272222	0.788923	-4.92764
357	ADM	-1.2849	-0.353974	-1.10517	0.272967	0.788923	-4.92919
243	HSD17B2	-1.41344	0.803041	-1.09929	0.275503	0.793028	-4.9344
793	DNAJC12	-1.04533	0.548694	-1.09821	0.275974	0.793028	-4.93536
985	CYP2W1	0.988243	0.0872707	1.08936	0.279828	0.800164	-4.94316
42	GKN2	1.99103	0.541393	1.08883	0.280057	0.800164	-4.94362
38	TCN1	1.92856	-0.459815	1.0869	0.280906	0.800301	-4.94531
62	LIPF	1.88238	0.910562	1.08076	0.283611	0.803074	-4.95067
948	GSTO2	-0.984738	0.131241	-1.08019	0.283859	0.803074	-4.95116
168	IFIT1	-1.46697	-0.23246	-1.07904	0.284369	0.803074	-4.95217
429	ERAP2	-1.18253	0.211574	-1.07733	0.285127	0.803074	-4.95365
943	S100P	-0.984489	0.686047	-1.0755	0.285939	0.803074	-4.95524
366	NA	-1.21808	0.113696	-1.0731	0.287005	0.803074	-4.95731
628	IFIT2	-1.05143	0.070244	-1.06921	0.288743	0.803074	-4.96068
752	PLBD1	-1.0295	-0.0304729	-1.06578	0.290279	0.803074	-4.96362
766	SCTR	1.02578	-0.0871225	1.06295	0.291551	0.803074	-4.96605
881	LIME1	0.98807	-0.200821	1.05894	0.293363	0.803074	-4.96949
778	OAT	-1.01521	0.317476	-1.05724	0.29413	0.803074	-4.97093
122	GSTT1	-1.60253	0.371408	-1.05723	0.294135	0.803074	-4.97094
604	FLNC	1.07297	0.232218	1.05574	0.294812	0.803074	-4.97221
856	SPARCL1	0.990191	0.324671	1.05473	0.295267	0.803074	-4.97307
208	CXCL10	1.43227	-0.744129	1.05425	0.295485	0.803074	-4.97348
550	C1QC	1.09979	-0.106547	1.05415	0.29553	0.803074	-4.97356
921	CHURC1	-0.968379	0.329958	-1.0539	0.295648	0.803074	-4.97378
944	CTCFL	-0.964641	0.218673	-1.05239	0.296334	0.803074	-4.97506
817	MUC16	-0.9917	0.104178	-1.05019	0.297338	0.803615	-4.97693
684	CNFN	-1.02591	-2.41793	-1.03502	0.304313	0.815719	-4.98968
782	NETO2	-0.988461	-0.131441	-1.03387	0.304848	0.815719	-4.99065
999	MAGEA12	-0.933721	0.177334	-1.03236	0.305549	0.815719	-4.9919
256	MTTP	-1.31537	0.139955	-1.02973	0.306771	0.815719	-4.99409
804	CBX6	0.968581	-0.00118232	1.02845	0.307372	0.815719	-4.99516
867	TBXAS1	0.940173	0.556361	1.02721	0.307951	0.815719	-4.99619
568	C5orf32	-1.0679	0.815514	-1.02705	0.308023	0.815719	-4.99631
369	TGFBI	1.19217	-0.344715	1.02637	0.308342	0.815719	-4.99688
979	TF	-0.907502	-0.642428	-1.01449	0.313932	0.822316	-5.00666
216	NKD2	1.3249	-0.251632	1.01276	0.31475	0.822316	-5.00808
620	TFPI	-1.02459	0.605428	-1.01251	0.314869	0.822316	-5.00828
336	BMP7	1.21331	0.433463	1.01215	0.315043	0.822316	-5.00858
887	C2orf89	0.937615	-0.182409	1.0097	0.316204	0.822316	-5.01058
479	VTCN1	-1.09665	0.538483	-1.00768	0.317168	0.822316	-5.01223
828	C15orf48	-0.946727	0.0259535	-1.00768	0.317168	0.822316	-5.01223
751	ANO1	-0.949366	0.567307	-1.00716	0.317414	0.822316	-5.01265
896	TMPRSS2	-0.930199	0.494951	-1.00148	0.320132	0.82277	-5.01726
958	C10orf112	0.896273	0.0074416	0.998614	0.32151	0.82277	-5.01957
573	HIST1H2BK	-1.02989	0.0581591	-0.998573	0.32153	0.82277	-5.01961
299	SLC26A9	1.22578	0.426222	0.997135	0.322222	0.82277	-5.02077
647	TMEM99	-0.984095	0.0797602	-0.995344	0.323085	0.82277	-5.02221
661	NT5E	-0.995081	0.163096	-0.995054	0.323225	0.82277	-5.02244
436	SULT1C2	-1.09654	0.372866	-0.994799	0.323349	0.82277	-5.02265
664	TPSB2	-0.985438	0.521743	-0.991351	0.325016	0.824915	-5.02541
389	MATN2	-1.12223	0.14507	-0.983114	0.329024	0.832973	-5.03199
832	CD3D	0.92411	0.00994881	0.978933	0.331071	0.836038	-5.0353
332	AHNAK2	1.16572	-0.855346	0.972325	0.334323	0.83693	-5.04051
790	SGK1	-0.913934	-0.0993664	-0.970688	0.335132	0.83693	-5.0418
503	DUSP5	1.03296	-0.783944	0.96864	0.336146	0.83693	-5.04341
789	ETS2	0.925705	-0.0564302	0.966833	0.337041	0.83693	-5.04482
844	HGD	-0.909698	0.280886	-0.964466	0.338218	0.83693	-5.04667
648	VCAN	0.964091	0.167792	0.964164	0.338368	0.83693	-5.04691
481	MFAP4	1.04525	0.160014	0.963063	0.338916	0.83693	-5.04776
327	HLA-DQA1	1.14273	0.202331	0.961445	0.339723	0.83693	-5.04902
158	HLA-DRB6	1.36498	0.0320791	0.960992	0.339949	0.83693	-5.04938
86	IL8	1.54452	0.0961503	0.95956	0.340664	0.83693	-5.05049
449	TNFRSF19	1.05726	0.256122	0.959506	0.340691	0.83693	-5.05053
730	MSMB	-0.928744	0.28142	-0.957954	0.341467	0.83693	-5.05173
934	N4BP2L2	0.874898	-0.169942	0.955958	0.342468	0.837329	-5.05328
763	SOD2	0.922855	-0.186316	0.953333	0.343786	0.838503	-5.05531
683	MUC1	-0.944712	0.584078	-0.950625	0.345149	0.83978	-5.05739
756	SGK1	-0.900584	-0.132903	-0.94626	0.347355	0.843094	-5.06074
546	ST6GALNAC1	-0.986773	0.43739	-0.943003	0.349006	0.845051	-5.06323
18	MMP7	-1.96245	0.585996	-0.939892	0.350588	0.846831	-5.06561
839	SNTB1	0.883543	-0.122177	0.935874	0.352638	0.848739	-5.06866
972	GJA1	-0.848923	-0.441933	-0.935019	0.353075	0.848739	-5.0693
28	PPP1R1B	1.83914	0.710715	0.929163	0.35608	0.852717	-5.07372
259	CTAG2	-1.18348	0.087672	-0.928087	0.356634	0.852717	-5.07453
543	C8orf84	0.964734	0.354613	0.926816	0.357288	0.852717	-5.07549
93	MSLN	-1.4843	0.907534	-0.923205	0.359153	0.854943	-5.07819
245	ANXA1	-1.18894	-1.88749	-0.921336	0.360121	0.854943	-5.07959
475	VIPR1	0.99781	0.160959	0.920053	0.360786	0.854943	-5.08055
569	HLA-DMB	0.951915	0.264134	0.916585	0.362588	0.855508	-5.08313
467	PCDH7	-1.00421	0.499666	-0.912628	0.364651	0.855508	-5.08606
928	RHOBTB3	0.839485	0.0891636	0.911989	0.364985	0.855508	-5.08653
131	ERBB2	1.35705	0.130708	0.907017	0.367589	0.855508	-5.09019
355	GPR128	-1.07128	0.690653	-0.906524	0.367848	0.855508	-5.09056
1	CLDN18	2.6368	1.32875	0.905378	0.368451	0.855508	-5.0914
282	LUM	1.13357	0.26383	0.904475	0.368926	0.855508	-5.09206
13	MMP7	-1.98579	0.621485	-0.902242	0.370102	0.855508	-5.0937
595	TPSAB1	-0.925651	0.566743	-0.900393	0.371078	0.855508	-5.09505
464	MLXIPL	0.986207	-0.472212	0.899965	0.371304	0.855508	-5.09536
409	RGS1	1.01194	-0.304051	0.898042	0.372321	0.855508	-5.09676
974	NOTUM	0.809488	-0.248863	0.897985	0.372351	0.855508	-5.0968
909	CYFIP2	0.82745	0.251056	0.897506	0.372604	0.855508	-5.09715
337	SLPI	-1.07246	-0.512299	-0.89659	0.37309	0.855508	-5.09782
642	CALML4	-0.900892	0.245147	-0.895058	0.373903	0.855508	-5.09893
945	MME	0.808922	0.20432	0.891736	0.375668	0.855508	-5.10133
280	FBLN1	1.12026	-0.758276	0.891312	0.375894	0.855508	-5.10164
626	TUBB3	0.894907	-0.0383496	0.886266	0.378587	0.855508	-5.10528
151	GSDMB	-1.28426	0.616975	-0.886215	0.378614	0.855508	-5.10531
9	OLFM4	2.06946	0.543917	0.885949	0.378756	0.855508	-5.10551
410	MT2A	-0.971674	0.258618	-0.884316	0.379631	0.855508	-5.10668
932	EGFL6	0.811395	0.202913	0.883549	0.380042	0.855508	-5.10723
127	MUC2	-1.33754	0.571457	-0.881851	0.380953	0.855508	-5.10844
330	CYP3A5	1.04775	0.243034	0.880728	0.381556	0.855508	-5.10925
296	NA	1.0807	0.30561	0.875568	0.384336	0.859813	-5.11292
747	IL32	0.843115	0.0986917	0.871463	0.386557	0.861523	-5.11583
992	KANK4	0.790226	-0.402558	0.870076	0.387309	0.861523	-5.11681
978	NA	0.789559	0.0189701	0.868325	0.38826	0.861523	-5.11804
154	MT1M	-1.21548	0.811425	-0.867797	0.388547	0.861523	-5.11842
957	AXL	0.790838	0.0050186	0.863487	0.390895	0.864244	-5.12144
268	CYP4X1	1.08949	-0.0988616	0.861191	0.392149	0.864244	-5.12305
338	MUC13	-1.02673	0.837769	-0.860792	0.392367	0.864244	-5.12333
739	GBP4	0.832064	-0.299777	0.853489	0.396374	0.871153	-5.12841
441	CTSL2	-0.950678	-0.304138	-0.851449	0.397498	0.871707	-5.12982
816	C7orf28B	0.805904	-0.273522	0.846277	0.400356	0.873711	-5.13339
725	SLC44A4	-0.819674	0.751393	-0.843761	0.401751	0.873711	-5.13511
303	DEFA6	-1.03546	-0.311652	-0.842134	0.402654	0.873711	-5.13623
868	TRIB1	0.788263	-0.0298823	0.842067	0.402692	0.873711	-5.13627
240	APOC1	1.09602	-0.286786	0.841907	0.402781	0.873711	-5.13638
679	TRIP6	-0.835172	-0.1983	-0.838176	0.404858	0.876316	-5.13893
781	NUPR1	0.798455	-0.0216401	0.833494	0.407474	0.879041	-5.1421
589	NNMT	0.858019	0.309009	0.83085	0.408956	0.879041	-5.14389
675	CD8A	0.816554	-0.347103	0.830781	0.408995	0.879041	-5.14394
575	MSMB	-0.855	0.269121	-0.829644	0.409633	0.879041	-5.1447
794	GZMA	0.78689	-0.336934	0.823225	0.413248	0.883511	-5.14901
952	NOXO1	0.754889	-0.18268	0.822808	0.413483	0.883511	-5.14929
836	SPARCL1	0.776559	0.33912	0.820516	0.414779	0.884391	-5.15082
152	MSMB	-1.17965	0.4097	-0.816647	0.416972	0.885382	-5.1534
286	MAL	1.00136	-2.7877	0.816571	0.417015	0.885382	-5.15345
447	SEMA6A	-0.900872	0.18789	-0.814344	0.41828	0.886187	-5.15492
786	RNF186	-0.76266	0.173762	-0.809976	0.42077	0.888276	-5.15781
48	UBD	1.44919	-0.37819	0.809497	0.421043	0.888276	-5.15812
900	UBASH3B	-0.749511	0.155227	-0.806955	0.422496	0.888356	-5.15979
906	SCPEP1	0.742812	-0.288129	0.806324	0.422857	0.888356	-5.1602
455	OAS1	-0.881157	-0.562452	-0.798933	0.427101	0.892745	-5.16503
672	CYP2S1	0.793803	-0.0410947	0.798373	0.427424	0.892745	-5.16539
386	NA	-0.916691	0.729819	-0.796964	0.428236	0.892745	-5.1663
348	CYP2E1	-0.945224	-0.404464	-0.796109	0.428729	0.892745	-5.16686
523	IRX2	0.83826	0.170476	0.791707	0.431275	0.892745	-5.1697
831	ANKRD36B	0.73404	0.0776607	0.789215	0.43272	0.892745	-5.1713
941	ANG	-0.718859	0.451958	-0.789214	0.432721	0.892745	-5.1713
735	CXCL6	-0.77143	-0.123805	-0.788951	0.432873	0.892745	-5.17147
149	LEFTY1	-1.14383	0.0696665	-0.78769	0.433605	0.892745	-5.17228
670	OAS1	-0.78173	-0.283407	-0.785378	0.43495	0.892745	-5.17376
333	SERPINB5	-0.943244	-0.628857	-0.785019	0.435159	0.892745	-5.17399
104	EEF1A2	-1.24472	-0.121071	-0.782486	0.436636	0.892745	-5.1756
716	ANO1	-0.747532	0.594044	-0.780675	0.437693	0.892745	-5.17675
691	FKBP10	-0.773049	0.404639	-0.780319	0.437902	0.892745	-5.17698
724	SALL4	0.737252	-0.472436	0.775894	0.440492	0.892745	-5.17978
191	PROM1	-1.07154	0.499277	-0.771826	0.442882	0.892745	-5.18234
89	NA	1.24446	0.485673	0.767951	0.445165	0.892745	-5.18477
91	ANXA13	-1.24516	0.295679	-0.766843	0.44582	0.892745	-5.18546
403	RGS2	-0.875584	0.226595	-0.765291	0.446737	0.892745	-5.18643
267	HLA-DRA	0.960511	0.352474	0.764794	0.447031	0.892745	-5.18674
966	OSM	0.688489	0.188103	0.764404	0.447262	0.892745	-5.18698
853	CSF3R	0.718176	0.0832144	0.763193	0.447979	0.892745	-5.18773
822	LAMA3	-0.722147	0.431497	-0.762866	0.448173	0.892745	-5.18793
4	TFF2	2.00352	1.36234	0.761963	0.448707	0.892745	-5.18849
291	SYT13	0.931175	0.866871	0.758602	0.450703	0.892745	-5.19057
888	CD3D	0.707813	0.041216	0.757561	0.451322	0.892745	-5.19122
617	AQP5	0.765339	0.678162	0.755872	0.452327	0.892745	-5.19226
584	DARC	-0.781759	0.410502	-0.754394	0.453208	0.892745	-5.19317
919	TMEM200A	0.69684	-0.297308	0.753731	0.453604	0.892745	-5.19357
645	LY96	0.753515	-0.0901496	0.753031	0.454021	0.892745	-5.194
903	TAP1	0.699971	0.0112186	0.752985	0.454049	0.892745	-5.19403
704	LRRC31	0.740317	0.754146	0.750742	0.455389	0.892745	-5.1954
819	VGF	-0.710156	0.0131072	-0.745123	0.458756	0.892745	-5.19882
520	VSNL1	0.784516	-1.28258	0.74478	0.458962	0.892745	-5.19903
607	CYP4F12	0.760568	-0.202732	0.742673	0.460229	0.892745	-5.20031
160	NA	1.05666	0.391048	0.740026	0.461823	0.892745	-5.20191
923	HYAL1	-0.668108	0.498472	-0.739852	0.461927	0.892745	-5.20201
317	NA	-0.891097	0.497779	-0.739001	0.462441	0.892745	-5.20252
553	IFIT3	-0.753661	-0.0264558	-0.736158	0.464158	0.892745	-5.20423
73	SLC26A3	1.24262	0.508898	0.736075	0.464208	0.892745	-5.20428
632	ANGPTL4	0.744972	-1.04912	0.735514	0.464547	0.892745	-5.20462
833	QPCT	-0.693447	0.233988	-0.731833	0.466777	0.892745	-5.20682
334	MAGEA6	-0.880633	0.234491	-0.73131	0.467094	0.892745	-5.20713
244	TRNP1	-0.945171	0.352757	-0.730504	0.467583	0.892745	-5.20761
837	ALDH1A2	0.686356	0.192317	0.730137	0.467805	0.892745	-5.20783
529	GBA3	-0.771595	0.32187	-0.729037	0.468474	0.892745	-5.20848
66	CCL20	1.25767	0.277679	0.726437	0.470055	0.892745	-5.21002
88	DHRS9	-1.1875	-0.465748	-0.726227	0.470184	0.892745	-5.21014
866	MAL	0.679097	-2.69469	0.725565	0.470586	0.892745	-5.21054
128	PRSS2	-1.07698	0.665952	-0.725447	0.470658	0.892745	-5.21061
524	SRGN	0.768076	0.148753	0.725031	0.470912	0.892745	-5.21085
461	LAMA3	-0.793197	0.546686	-0.722508	0.472451	0.892745	-5.21234
734	ZDHHC11	0.706559	-0.117583	0.721739	0.472921	0.892745	-5.21279
171	GSDMB	-1.02076	0.692975	-0.71978	0.474119	0.892745	-5.21394
276	RPL14	-0.902456	-0.066492	-0.717476	0.475529	0.892745	-5.21529
140	LCN2	1.05856	0.0357563	0.71722	0.475686	0.892745	-5.21544
424	CD74	0.807427	0.285223	0.716256	0.476277	0.892745	-5.216
667	EPHX2	-0.716052	-0.212405	-0.714509	0.47735	0.892745	-5.21702
8	CLDN18	1.67499	1.31282	0.711574	0.479154	0.892745	-5.21873
690	CD55	-0.673148	0.401906	-0.711319	0.479311	0.892745	-5.21887
870	CLDN15	0.640129	0.301149	0.70698	0.481986	0.892745	-5.22138
838	NA	-0.661851	0.195149	-0.702095	0.485008	0.892745	-5.22419
715	SLC44A4	-0.687585	0.797692	-0.701698	0.485254	0.892745	-5.22441
706	IRS2	0.688867	-0.0307536	0.696101	0.48873	0.892745	-5.2276
453	SAP25	-0.77158	0.173864	-0.695366	0.489187	0.892745	-5.22802
444	A1CF	-0.772109	0.121685	-0.693188	0.490544	0.892745	-5.22925
792	TOP2A	-0.661389	0.407073	-0.690175	0.492425	0.892745	-5.23095
872	ANG	-0.641832	0.416279	-0.690009	0.492529	0.892745	-5.23104
514	AHNAK2	0.733512	-0.809476	0.689743	0.492695	0.892745	-5.23119
586	CXCL13	0.708057	-0.274277	0.687776	0.493925	0.892745	-5.2323
430	EPSTI1	0.763639	-0.279879	0.687678	0.493986	0.892745	-5.23235
947	PPP1R14C	0.630689	-0.505797	0.685316	0.495466	0.892745	-5.23368
809	PMEPA1	0.651814	0.129153	0.684679	0.495866	0.892745	-5.23403
712	NT5C3L	-0.672211	0.0660528	-0.683822	0.496403	0.892745	-5.23451
564	CLDN23	-0.715959	0.595336	-0.683706	0.496476	0.892745	-5.23457
234	MAOA	0.893106	0.0651646	0.683689	0.496487	0.892745	-5.23458
22	TM4SF4	-1.40227	1.16097	-0.68308	0.496869	0.892745	-5.23492
585	GUCA2A	-0.693863	0.108527	-0.681246	0.498021	0.892745	-5.23594
613	GMDS	-0.68352	-0.153104	-0.678677	0.499638	0.892745	-5.23737
885	HOMER2	0.629898	-0.355219	0.676637	0.500924	0.892745	-5.23849
779	OAS1	-0.646775	-0.265081	-0.675242	0.501804	0.892745	-5.23926
968	SPNS2	0.616598	-0.223974	0.675167	0.501851	0.892745	-5.2393
489	GPT	-0.729965	0.204218	-0.67333	0.503011	0.892745	-5.24031
482	MYBPC1	-0.734309	0.227226	-0.672637	0.50345	0.892745	-5.2407
452	C9orf152	0.738747	0.511366	0.672169	0.503745	0.892745	-5.24095
551	HBEGF	0.700171	-0.216051	0.666486	0.507348	0.892745	-5.24405
188	VAV3	-0.918492	-0.192812	-0.664357	0.508701	0.892745	-5.24521
67	CSAG1	-1.14767	0.11242	-0.662848	0.509661	0.892745	-5.24603
841	MYC	-0.626002	0.00734561	-0.66265	0.509787	0.892745	-5.24613
936	GBP1	0.610091	-0.413661	0.66222	0.510061	0.892745	-5.24637
309	A1CF	-0.807238	0.179487	-0.660224	0.511333	0.892745	-5.24744
491	GJB2	0.716425	-1.65311	0.659429	0.51184	0.892745	-5.24787
55	CA2	-1.15771	0.425668	-0.65823	0.512605	0.892745	-5.24852
699	LTB	0.645059	-0.0112819	0.656154	0.513931	0.892745	-5.24963
47	HLA-DRB1	1.19439	0.600189	0.655143	0.514578	0.892745	-5.25017
875	SLC29A4	-0.614651	-0.0536624	-0.655075	0.514622	0.892745	-5.25021
601	ACAA2	-0.673617	-0.0346133	-0.654296	0.51512	0.892745	-5.25062
912	CHST15	0.603061	0.0267901	0.651263	0.517064	0.892745	-5.25224
995	EFCAB4A	-0.588494	0.265187	-0.6502	0.517746	0.892745	-5.2528
270	NCCRP1	0.819234	-2.05354	0.649033	0.518496	0.892745	-5.25342
321	F5	0.787	0.108591	0.646669	0.520016	0.892745	-5.25467
695	ALDOC	-0.636269	-0.23755	-0.646342	0.520226	0.892745	-5.25484
951	C4orf48	-0.584258	0.282877	-0.646177	0.520332	0.892745	-5.25493
662	IFI27	-0.643377	0.398934	-0.645855	0.520539	0.892745	-5.2551
824	NA	-0.595648	0.669037	-0.645005	0.521086	0.892745	-5.25555
326	MX1	-0.774346	-0.179635	-0.644206	0.521602	0.892745	-5.25597
143	NA	0.940434	0.348852	0.64194	0.523063	0.892745	-5.25716
609	GOLGA8B	-0.63584	-0.0674232	-0.641902	0.523087	0.892745	-5.25718
954	WARS	0.584546	-0.0879414	0.637701	0.525803	0.892745	-5.25937
281	NA	0.792218	0.172074	0.637667	0.525824	0.892745	-5.25939
405	CD74	0.728253	0.316109	0.637193	0.526131	0.892745	-5.25964
397	TRIM31	-0.729491	-0.126954	-0.63691	0.526315	0.892745	-5.25978
290	DEFB1	0.791638	-0.769417	0.636373	0.526662	0.892745	-5.26006
155	CA9	-0.914012	1.02496	-0.636285	0.526719	0.892745	-5.26011
51	CA2	-1.11992	0.457016	-0.634488	0.527884	0.893035	-5.26104
258	DDC	-0.80461	0.311124	-0.633266	0.528677	0.893035	-5.26167
170	ANXA13	-0.889909	0.264894	-0.628952	0.53148	0.893781	-5.26389
696	SGK1	-0.615539	-0.150424	-0.628126	0.532018	0.893781	-5.26432
374	NOS2	-0.724921	0.272492	-0.626086	0.533347	0.893781	-5.26536
731	NMUR2	-0.612175	0.179485	-0.625003	0.534053	0.893781	-5.26592
537	FUT3	-0.660193	0.167203	-0.624899	0.534121	0.893781	-5.26597
513	GSTA1	-0.654182	0.343958	-0.622856	0.535455	0.893781	-5.26701
185	IL1B	0.864867	0.412328	0.621223	0.536523	0.893781	-5.26784
637	CYBRD1	0.620775	0.593173	0.620596	0.536932	0.893781	-5.26816
521	GSTA2	-0.648094	0.382023	-0.620245	0.537162	0.893781	-5.26833
882	NQO1	-0.577602	0.391279	-0.615624	0.540191	0.895946	-5.27067
494	CFB	0.665309	0.477903	0.615525	0.540256	0.895946	-5.27072
688	NA	-0.609027	0.529915	-0.611791	0.542709	0.897375	-5.27259
203	HSPA1A	-0.840962	0.0525254	-0.609978	0.543902	0.897375	-5.27349
849	MGMT	0.575528	-0.0414832	0.609352	0.544315	0.897375	-5.2738
994	FADS1	-0.551595	0.0820695	-0.608757	0.544707	0.897375	-5.2741
443	GIF	0.675171	0.149735	0.606672	0.546082	0.89816	-5.27513
744	RPL39L	-0.590238	0.586665	-0.603718	0.548033	0.898961	-5.27659
818	SLC7A5	0.575343	-0.496051	0.603214	0.548366	0.898961	-5.27684
156	GSTA1	-0.858088	0.691122	-0.59943	0.550872	0.90159	-5.2787
955	ANKRD22	-0.546152	-0.0985116	-0.594202	0.554342	0.905787	-5.28125
181	EYA2	-0.825099	0.237351	-0.590219	0.556993	0.908635	-5.28318
117	TACSTD2	-0.905257	-0.248683	-0.584025	0.56113	0.90983	-5.28615
469	ALDH1A3	0.625846	-0.521542	0.583703	0.561344	0.90983	-5.2863
233	RBP1	0.762455	-0.748777	0.58292	0.561869	0.90983	-5.28668
501	PON3	0.568547	0.223753	0.581311	0.562946	0.90983	-5.28744
743	PFKFB4	-0.564644	-0.136322	-0.57712	0.565757	0.90983	-5.28943
506	DPCR1	0.603604	0.514805	0.576891	0.565911	0.90983	-5.28953
23	ITLN1	-1.18061	0.987302	-0.576615	0.566097	0.90983	-5.28966
33	NA	1.12415	0.744621	0.575944	0.566548	0.90983	-5.28998
27	SERPINA3	1.16162	0.0777099	0.575524	0.56683	0.90983	-5.29018
922	PODXL2	-0.52653	0.0281019	-0.573778	0.568004	0.90983	-5.291
107	GSTA1	-0.907516	0.807615	-0.572919	0.568583	0.90983	-5.2914
826	PRAME	-0.544544	-0.109764	-0.572828	0.568644	0.90983	-5.29144
772	WNK4	0.5531	0.300458	0.571429	0.569586	0.909882	-5.2921
37	S100A9	1.08928	-2.86325	0.569749	0.570719	0.910237	-5.29288
166	IDO1	0.807621	0.277556	0.567226	0.572422	0.910297	-5.29405
960	PTGER4	-0.511081	0.227337	-0.566997	0.572577	0.910297	-5.29416
471	ALOX5	-0.612607	0.577382	-0.563467	0.574964	0.912641	-5.29579
680	SLFN11	-0.555542	0.396726	-0.56016	0.577204	0.914746	-5.29731
30	HLA-A	-1.08968	0.48913	-0.549721	0.584305	0.924534	-5.30205
697	CYBRD1	0.53592	0.602812	0.54701	0.586156	0.925813	-5.30326
393	FAM107B	0.6219	0.386237	0.545088	0.58747	0.925813	-5.30412
108	S100A8	0.844771	-2.90318	0.543049	0.588866	0.925813	-5.30503
45	AKR1C2	-1.00292	0.0532732	-0.54277	0.589057	0.925813	-5.30515
218	APOA1	-0.721014	-0.293152	-0.537613	0.592593	0.925813	-5.30743
190	SLC39A5	0.747748	0.0649759	0.536741	0.593192	0.925813	-5.30781
791	LRP3	0.506925	-0.562743	0.535587	0.593985	0.925813	-5.30832
249	SPRR2F	-0.687861	-3.04405	-0.535233	0.594229	0.925813	-5.30847
848	NA	0.505523	0.349832	0.53436	0.594829	0.925813	-5.30886
195	HYAL1	-0.723869	0.859873	-0.533616	0.595341	0.925813	-5.30918
977	PLA2G12B	-0.481699	-0.100848	-0.532519	0.596096	0.925813	-5.30966
352	CDC42EP5	-0.63321	0.508937	-0.532335	0.596223	0.925813	-5.30974
869	DBN1	0.495163	-0.0472409	0.52709	0.599841	0.926259	-5.31201
493	ANO1	-0.559711	0.581889	-0.524434	0.601676	0.926259	-5.31315
612	SNHG8	-0.53749	-0.178604	-0.524152	0.601871	0.926259	-5.31328
257	PHGDH	-0.65914	0.182157	-0.522676	0.602893	0.926259	-5.31391
785	TEAD2	0.485034	0.0767676	0.521253	0.603878	0.926259	-5.31452
486	LAIR2	0.567347	0.13559	0.520077	0.604693	0.926259	-5.31502
982	HOXA5	-0.474538	0.05343	-0.519155	0.605332	0.926259	-5.31541
864	MYOF	-0.488807	-0.335976	-0.51886	0.605537	0.926259	-5.31553
248	C6orf58	-0.667854	0.472526	-0.518473	0.605806	0.926259	-5.3157
913	SLC40A1	-0.472972	0.440191	-0.516957	0.606857	0.926259	-5.31634
226	CAPN9	-0.68396	1.03661	-0.51607	0.607474	0.926259	-5.31671
801	CD24	-0.491015	-0.179152	-0.513965	0.608937	0.926259	-5.3176
602	RAB34	-0.528721	-0.192627	-0.51319	0.609476	0.926259	-5.31793
634	SRGN	0.520931	0.161556	0.513186	0.609478	0.926259	-5.31793
538	ONECUT2	-0.535863	0.13564	-0.50814	0.612994	0.930188	-5.32004
605	HOPX	0.519048	-2.56642	0.505709	0.614691	0.930239	-5.32105
963	PDX1	0.457357	0.62837	0.504767	0.615349	0.930239	-5.32144
380	HABP2	0.566827	0.536477	0.503137	0.616488	0.930239	-5.32211
12	NA	1.0928	-0.621406	0.501463	0.617659	0.930239	-5.3228
70	LYZ	0.850703	1.12973	0.501128	0.617894	0.930239	-5.32293
753	CXCL2	-0.47816	0.189508	-0.499126	0.619296	0.930239	-5.32375
179	C19orf77	-0.703904	1.56052	-0.498779	0.619539	0.930239	-5.32389
114	PRSS1	-0.768026	0.525363	-0.495544	0.621808	0.931015	-5.32521
939	GLRX	-0.449086	0.547179	-0.494341	0.622653	0.931015	-5.3257
242	FLRT3	-0.643405	0.295774	-0.493488	0.623253	0.931015	-5.32604
738	NA	-0.481319	-0.0110637	-0.491606	0.624575	0.931015	-5.3268
702	EDN1	0.483012	-0.0192859	0.491413	0.624711	0.931015	-5.32688
224	DEFB4A	-0.644087	-1.34378	-0.485021	0.629215	0.936332	-5.32943
167	KRT7	-0.668655	0.601678	-0.481454	0.631734	0.936389	-5.33085
202	SERPINE2	0.663663	-0.265784	0.481332	0.631821	0.936389	-5.33089
289	NA	0.586857	0.544303	0.478647	0.63372	0.936389	-5.33195
557	LOC400043	0.496001	0.612366	0.473246	0.637548	0.936389	-5.33405
901	NCCRP1	0.440289	-1.62126	0.472441	0.63812	0.936389	-5.33437
31	HMGCS2	-0.929437	0.948455	-0.470722	0.639341	0.936389	-5.33503
419	LAIR2	0.533683	0.182443	0.469581	0.640151	0.936389	-5.33547
262	CLDN3	-0.600022	0.0305237	-0.469189	0.64043	0.936389	-5.33562
891	TNFSF10	-0.438358	-0.118422	-0.468679	0.640793	0.936389	-5.33582
57	GHRL	0.820956	0.651967	0.467697	0.641492	0.936389	-5.33619
76	SERPINA1	0.761612	0.219557	0.467333	0.64175	0.936389	-5.33633
815	CAV1	0.445802	-0.180948	0.466145	0.642596	0.936389	-5.33679
237	GUCY2C	-0.605988	0.494299	-0.463261	0.644652	0.936389	-5.33788
130	SPRR3	-0.689888	-3.18777	-0.461844	0.645662	0.936389	-5.33842
499	RAPGEFL1	0.496361	-0.141762	0.461257	0.646081	0.936389	-5.33864
721	BCAR4	0.451505	0.256905	0.46005	0.646943	0.936389	-5.3391
723	SLC45A3	-0.448173	0.539089	-0.458073	0.648355	0.936389	-5.33984
798	GNLY	0.436819	-0.372143	0.457865	0.648504	0.936389	-5.33992
246	IFITM1	-0.564311	0.138456	-0.457807	0.648546	0.936389	-5.33994
515	PLTP	-0.487526	0.0788111	-0.457475	0.648783	0.936389	-5.34006
65	CTSE	-0.79495	1.52965	-0.45467	0.650789	0.936389	-5.34111
228	LGALS4	-0.594465	0.575426	-0.454338	0.651027	0.936389	-5.34124
217	C10orf116	-0.609791	-0.372638	-0.452908	0.652052	0.936389	-5.34177
681	SLC2A1	-0.452332	-0.723131	-0.45234	0.652459	0.936389	-5.34198
345	ATHL1	0.52896	-0.343418	0.442927	0.65922	0.936389	-5.34543
187	IGLL3P	0.617678	0.236338	0.441821	0.660016	0.936389	-5.34583
476	PLEKHB1	-0.481828	0.59843	-0.440711	0.660816	0.936389	-5.34623
742	ATP6V0E2	0.431142	0.106028	0.440474	0.660986	0.936389	-5.34632
445	KRT23	-0.485604	0.140046	-0.440102	0.661254	0.936389	-5.34645
96	VSIG2	-0.707219	1.60443	-0.439857	0.661431	0.936389	-5.34654
175	SCGB3A1	0.61484	0.604115	0.434622	0.665208	0.936389	-5.34841
157	SI	-0.621811	0.660228	-0.433644	0.665915	0.936389	-5.34876
477	PRODH	0.468139	-0.0220874	0.433614	0.665937	0.936389	-5.34877
134	KIAA1324	-0.646143	0.424639	-0.431203	0.66768	0.936389	-5.34963
69	KRT6A	0.723328	-3.3575	0.429717	0.668755	0.936389	-5.35015
129	PSCA	-0.638163	0.359346	-0.425516	0.6718	0.936389	-5.35162
176	NOS2	-0.598778	0.283866	-0.423876	0.67299	0.936389	-5.35219
266	FGFR3	0.537289	-1.01081	0.421924	0.674407	0.936389	-5.35287
813	GAD1	0.403596	0.208713	0.421881	0.674438	0.936389	-5.35289
658	KRT6C	0.412221	-3.59649	0.421839	0.674468	0.936389	-5.3529
895	DSCR8	-0.393531	-0.136278	-0.42181	0.674489	0.936389	-5.35291
377	PDZK1IP1	-0.490345	0.145666	-0.421151	0.674968	0.936389	-5.35314
682	TNNC1	-0.418384	0.0897762	-0.420697	0.675298	0.936389	-5.35329
110	NA	0.665105	0.631692	0.420167	0.675684	0.936389	-5.35348
54	NA	0.756571	0.600403	0.419906	0.675873	0.936389	-5.35357
404	ARID3A	-0.469951	-0.441449	-0.419724	0.676005	0.936389	-5.35363
846	PHACTR3	0.391665	0.364844	0.418793	0.676682	0.936389	-5.35395
21	HLA-DRB5	0.862699	0.285956	0.417255	0.677802	0.936389	-5.35448
927	ATP1B1	-0.381327	0.234162	-0.416814	0.678122	0.936389	-5.35463
231	SPRR2D	-0.543716	-3.08257	-0.416448	0.678389	0.936389	-5.35475
669	HLA-F	-0.410854	0.383257	-0.415591	0.679013	0.936389	-5.35504
413	HLA-H	-0.473765	0.40923	-0.414764	0.679616	0.936389	-5.35533
760	CDR2L	0.39318	0.564216	0.414391	0.679888	0.936389	-5.35545
358	ABP1	0.48777	0.570454	0.412626	0.681174	0.936389	-5.35605
82	APOD	-0.684806	0.392272	-0.411342	0.682111	0.936389	-5.35648
614	COL17A1	-0.416603	-0.360169	-0.410978	0.682376	0.936389	-5.35661
263	MAGEA4	0.519596	-0.24557	0.407099	0.68521	0.936389	-5.35791
147	IDO1	0.592318	0.263747	0.404927	0.686798	0.936389	-5.35863
674	SLC12A2	0.398808	0.323683	0.40463	0.687015	0.936389	-5.35873
7	TFF1	-0.996249	1.56307	-0.404428	0.687163	0.936389	-5.3588
892	CD8A	0.372955	-0.299651	0.404016	0.687464	0.936389	-5.35893
677	CDHR2	-0.402064	0.223545	-0.403331	0.687966	0.936389	-5.35916
588	SCD	0.40104	-0.373296	0.402948	0.688246	0.936389	-5.35929
433	HLA-DRB6	0.443428	0.492284	0.399981	0.69042	0.938071	-5.36026
878	CLDN10	-0.373693	0.0687365	-0.39782	0.692005	0.938437	-5.36097
618	CXADR	0.405012	0.264808	0.395975	0.693359	0.938437	-5.36157
981	TXLNG2P	0.358439	-0.121843	0.395537	0.693681	0.938437	-5.36171
587	HLA-B	0.405977	0.317044	0.394499	0.694443	0.938437	-5.36205
462	LYPD2	-0.422693	-0.836871	-0.39195	0.696316	0.938498	-5.36287
265	MLPH	-0.499308	0.915925	-0.391857	0.696385	0.938498	-5.3629
56	H19	0.699254	0.182099	0.390607	0.697304	0.938498	-5.3633
984	TM4SF1	0.351611	0.138282	0.387397	0.699668	0.939179	-5.36432
16	BPIFB1	0.821693	1.80885	0.387369	0.699689	0.939179	-5.36433
689	ALDH1L1	-0.378119	0.492532	-0.380525	0.704738	0.944144	-5.36649
344	CLRN3	-0.455464	-0.019083	-0.379797	0.705276	0.944144	-5.36671
260	MAGEA10	0.482761	-0.129729	0.377601	0.706899	0.945052	-5.3674
451	PGA3	0.415782	0.158377	0.373256	0.710115	0.948084	-5.36873
616	FXYD4	-0.375409	0.461998	-0.367547	0.714348	0.948221	-5.37047
973	MYOF	-0.336214	-0.323859	-0.366641	0.715021	0.948221	-5.37074
700	ACSL5	0.360945	0.281352	0.36469	0.71647	0.948221	-5.37133
810	PROS1	-0.344525	0.78709	-0.363429	0.717408	0.948221	-5.3717
252	ISG15	-0.456059	-0.127037	-0.359841	0.720077	0.948221	-5.37277
87	NA	0.589378	0.330047	0.357434	0.72187	0.948221	-5.37347
209	NA	0.474592	-2.14866	0.356512	0.722557	0.948221	-5.37374
911	ADAMDEC1	0.331714	-0.123614	0.356161	0.722818	0.948221	-5.37385
709	FAM134B	-0.352218	0.676321	-0.355751	0.723124	0.948221	-5.37397
277	SLC7A9	-0.449664	-0.0676607	-0.355567	0.723262	0.948221	-5.37402
113	KRT17	-0.551273	-1.93644	-0.355498	0.723313	0.948221	-5.37404
797	XAF1	-0.33749	-0.26241	-0.355493	0.723317	0.948221	-5.37404
775	CCL19	0.335706	0.0107473	0.352525	0.725531	0.948221	-5.3749
578	CAPN13	0.366487	0.62919	0.352337	0.725671	0.948221	-5.37496
212	RPS4Y1	-0.468137	0.276481	-0.351377	0.726388	0.948221	-5.37524
905	LEMD1	0.325806	0.0886459	0.350751	0.726855	0.948221	-5.37542
492	NA	0.369105	-2.00631	0.347811	0.729053	0.948221	-5.37626
201	HLA-DPA1	0.476285	0.421883	0.34663	0.729936	0.948221	-5.37659
592	COCH	0.357056	0.36588	0.346048	0.730371	0.948221	-5.37676
385	KBTBD11	-0.399569	-0.0814009	-0.344246	0.73172	0.948221	-5.37727
728	ITPKA	0.336004	0.16223	0.343198	0.732505	0.948221	-5.37757
339	CEACAM1	0.378504	-0.526103	0.343051	0.732615	0.948221	-5.37761
2	REG1A	0.965025	0.987522	0.339745	0.735092	0.948221	-5.37853
384	HKDC1	0.393168	0.310622	0.338786	0.735811	0.948221	-5.3788
931	LIPC	0.312761	-0.0629068	0.338649	0.735914	0.948221	-5.37884
956	PLA2G16	-0.310525	0.832316	-0.337714	0.736616	0.948221	-5.3791
387	BEX2	0.390912	0.0455759	0.337226	0.736982	0.948221	-5.37923
78	IGJ	-0.565924	0.973468	-0.33641	0.737594	0.948221	-5.37946
456	FOLR1	-0.368457	0.470459	-0.336248	0.737716	0.948221	-5.3795
737	PCDHB2	-0.315068	0.13034	-0.333499	0.73978	0.949406	-5.38026
560	BST2	-0.347979	0.0705771	-0.332492	0.740537	0.949406	-5.38053
163	IGFBP2	-0.462472	0.23218	-0.328704	0.743386	0.950106	-5.38156
77	KRT20	-0.54197	0.830326	-0.328298	0.743691	0.950106	-5.38167
183	GRB7	0.461133	0.176287	0.327977	0.743933	0.950106	-5.38176
606	PKDCC	0.329585	0.223913	0.323197	0.747534	0.953488	-5.38303
227	PP7080	-0.420956	0.778008	-0.318557	0.751036	0.955493	-5.38425
722	PLIN2	-0.309725	0.0894492	-0.318418	0.75114	0.955493	-5.38429
466	FXYD2	-0.350365	-0.210074	-0.317316	0.751973	0.955493	-5.38458
719	HIST1H2BD	-0.308649	0.115031	-0.314911	0.75379	0.956227	-5.3852
820	FBP1	-0.298202	0.438948	-0.313191	0.755091	0.956227	-5.38565
780	MYB	0.299566	-0.337028	0.310216	0.757342	0.956227	-5.38641
855	NA	0.291466	-0.321551	0.309476	0.757902	0.956227	-5.38659
15	CPS1	-0.62693	-0.267222	-0.308046	0.758986	0.956227	-5.38696
350	CAPN8	0.363663	0.261483	0.306232	0.76036	0.956227	-5.38741
630	PLOD2	0.307856	0.118004	0.304519	0.761659	0.956227	-5.38784
189	LGALS2	0.41788	0.379119	0.303186	0.762671	0.956227	-5.38818
714	ST6GAL1	-0.291869	0.463558	-0.300641	0.764603	0.956227	-5.38881
646	DSG3	-0.302786	-2.02081	-0.300182	0.764951	0.956227	-5.38892
204	NA	-0.41186	0.625958	-0.2986	0.766153	0.956227	-5.38931
40	TRY6	-0.551074	0.726516	-0.29859	0.76616	0.956227	-5.38931
671	MX2	-0.297028	-0.030308	-0.297944	0.766651	0.956227	-5.38947
329	GRB7	0.360548	0.176383	0.297924	0.766666	0.956227	-5.38947
323	PROM2	0.357199	-0.340881	0.297624	0.766894	0.956227	-5.38955
81	FAM3D	-0.494723	0.20607	-0.294239	0.769468	0.957329	-5.39037
599	NA	-0.303423	-0.0690419	-0.293581	0.769969	0.957329	-5.39053
315	NA	0.352683	-2.01603	0.29216	0.77105	0.957329	-5.39087
468	NA	-0.321946	0.154395	-0.291429	0.771607	0.957329	-5.39105
989	CDH3	-0.261342	-0.23423	-0.286583	0.7753	0.960719	-5.39219
401	MECOM	-0.323716	0.319236	-0.283753	0.777459	0.962052	-5.39286
929	NA	-0.260784	-0.190858	-0.282138	0.778691	0.962052	-5.39323
625	MMP1	-0.280208	0.285673	-0.281391	0.779262	0.962052	-5.39341
273	ECHDC3	0.354945	-0.828215	0.280019	0.78031	0.962158	-5.39372
535	GTSF1	0.289939	0.22432	0.276857	0.782726	0.963147	-5.39444
843	JUP	-0.259371	-0.215599	-0.275704	0.783609	0.963147	-5.39471
519	SYTL2	0.292861	0.261134	0.27519	0.784001	0.963147	-5.39482
517	KIF1A	-0.284948	0.090612	-0.27345	0.785333	0.963599	-5.39521
567	VAV3	0.273062	-0.439283	0.269749	0.788168	0.963754	-5.39604
701	TSPAN7	-0.262063	0.147338	-0.264257	0.792379	0.963754	-5.39724
53	NA	-0.476375	-0.24251	-0.264039	0.792545	0.963754	-5.39729
692	NA	0.262346	0.198803	0.263676	0.792824	0.963754	-5.39737
232	RARRES3	0.343345	0.228261	0.26056	0.795216	0.963754	-5.39804
274	MUC20	-0.325363	0.0482196	-0.260141	0.795539	0.963754	-5.39813
733	HLA-C	0.251968	-0.0866988	0.258716	0.796633	0.963754	-5.39843
622	ESPNL	0.263412	0.278717	0.258127	0.797085	0.963754	-5.39856
754	KRT80	0.250774	-0.929371	0.256857	0.798062	0.963754	-5.39883
354	C2CD4B	-0.305107	0.490172	-0.256385	0.798425	0.963754	-5.39893
918	C17orf28	-0.237728	0.402311	-0.256126	0.798624	0.963754	-5.39898
17	REG1B	0.533833	-0.12975	0.254029	0.800237	0.963754	-5.39942
852	BRSK1	0.240244	0.348927	0.25383	0.80039	0.963754	-5.39946
458	PTGES	0.275813	0.305885	0.251988	0.801808	0.963754	-5.39984
860	C6orf105	0.234748	0.512695	0.248945	0.804151	0.963754	-5.40047
666	SPIRE1	0.249557	0.151068	0.248337	0.804619	0.963754	-5.40059
399	CEACAM1	0.261837	-0.47348	0.247754	0.805068	0.963754	-5.40071
59	CA4	0.422709	0.519276	0.24732	0.805403	0.963754	-5.4008
68	CEACAM5	0.41976	0.397964	0.246763	0.805832	0.963754	-5.40091
830	NA	-0.234539	0.213773	-0.246488	0.806044	0.963754	-5.40097
926	MAGEA1	-0.227159	0.134466	-0.24645	0.806074	0.963754	-5.40098
988	DNASE1	-0.219353	0.0438916	-0.245463	0.806835	0.963754	-5.40118
239	SPRR2A	-0.31776	-3.1581	-0.244262	0.807761	0.963754	-5.40142
115	SI	-0.380376	0.723244	-0.243187	0.80859	0.963754	-5.40163
100	KLK7	0.378244	-1.41106	0.236687	0.813608	0.967054	-5.40291
253	NA	-0.305329	-1.32009	-0.236501	0.813753	0.967054	-5.40295
917	ONECUT2	-0.218414	0.016555	-0.235844	0.81426	0.967054	-5.40308
150	NA	0.333004	0.521477	0.232295	0.817004	0.967212	-5.40376
608	ANG	-0.234101	0.361857	-0.231459	0.817651	0.967212	-5.40392
748	ITLN2	0.226043	0.111602	0.231051	0.817966	0.967212	-5.404
60	PLA2G2A	0.39897	-0.266898	0.23067	0.818261	0.967212	-5.40407
271	NPC1L1	0.284156	0.0924483	0.226355	0.821602	0.96848	-5.40488
109	NA	-0.358832	-0.306979	-0.22603	0.821854	0.96848	-5.40494
407	CRIP1	0.256583	0.124118	0.225532	0.822239	0.96848	-5.40503
306	CCND2	-0.268601	-0.572553	-0.219545	0.826881	0.972126	-5.40612
311	PP7080	0.267241	0.606362	0.21842	0.827754	0.972126	-5.40633
198	TKTL1	0.285254	0.142373	0.213573	0.831517	0.972126	-5.40719
498	CEBPA	-0.225405	0.175249	-0.212662	0.832225	0.972126	-5.40735
426	CLDN1	0.236578	-0.691925	0.211974	0.832759	0.972126	-5.40747
861	PSMB9	-0.199563	0.159996	-0.211513	0.833118	0.972126	-5.40755
251	PLA2G10	-0.271667	0.745157	-0.210133	0.83419	0.972126	-5.40779
382	SOX21	-0.242076	-0.441095	-0.208009	0.835842	0.972126	-5.40815
457	MZB1	0.231136	0.141713	0.207921	0.83591	0.972126	-5.40817
25	PHGR1	0.420641	0.00766684	0.205771	0.837582	0.972126	-5.40853
214	NA	0.27429	0.425437	0.205696	0.837641	0.972126	-5.40854
619	CLIC3	0.206997	-1.8288	0.203055	0.839697	0.972126	-5.40899
767	DHRS11	-0.195499	0.133731	-0.202646	0.840015	0.972126	-5.40905
199	FOLR1	-0.273803	0.553911	-0.20105	0.841257	0.972126	-5.40932
621	SPP1	-0.202639	-0.0414154	-0.200221	0.841903	0.972126	-5.40946
144	NA	-0.292427	-0.321787	-0.199047	0.842818	0.972126	-5.40965
850	LEPREL4	-0.187721	0.444061	-0.198664	0.843117	0.972126	-5.40971
301	S100A7	-0.242798	-2.30189	-0.197464	0.844051	0.972126	-5.40991
438	CFTR	-0.21467	0.467877	-0.195032	0.845947	0.972126	-5.4103
400	KLK12	-0.223106	-1.68443	-0.194985	0.845984	0.972126	-5.41031
986	LOC100128893	0.177857	0.170547	0.194539	0.846332	0.972126	-5.41038
173	NA	-0.273035	0.392335	-0.192786	0.847699	0.972126	-5.41066
496	LOC653061	0.207582	0.0949017	0.19227	0.848102	0.972126	-5.41074
19	LOC100130100	0.393073	0.895639	0.189265	0.850447	0.972126	-5.41121
343	DUSP1	0.22644	-0.594202	0.189082	0.85059	0.972126	-5.41124
285	IGF2BP3	-0.237845	0.151335	-0.189055	0.850611	0.972126	-5.41124
993	ANKRD22	-0.168883	-0.0866566	-0.185093	0.853705	0.973787	-5.41185
74	NA	-0.312436	-0.34569	-0.184138	0.854451	0.973787	-5.412
300	CES2	0.224369	0.0547677	0.183455	0.854985	0.973787	-5.4121
976	GPAT2	0.162216	0.0443689	0.179678	0.857938	0.975283	-5.41266
261	TM4SF5	-0.229716	0.268833	-0.179281	0.858249	0.975283	-5.41272
582	OTC	-0.180708	-0.162619	-0.173443	0.862817	0.979209	-5.41357
408	ACE2	-0.191229	0.300253	-0.171944	0.86399	0.979209	-5.41378
406	EIF1AY	0.191869	-0.0498767	0.170575	0.865062	0.979209	-5.41397
123	KRT13	0.241868	-3.41642	0.166504	0.868253	0.979209	-5.41454
657	NA	0.167069	0.0963547	0.166425	0.868315	0.979209	-5.41455
686	CLDN18	-0.166057	0.521223	-0.166214	0.86848	0.979209	-5.41457
353	SPDEF	0.193777	0.927275	0.162646	0.871278	0.979209	-5.41506
238	VSIG1	-0.209059	0.764135	-0.159744	0.873555	0.979209	-5.41544
516	REEP6	0.167173	-0.0309374	0.158652	0.874412	0.979209	-5.41558
770	CASP1	0.153395	-0.0791348	0.15829	0.874696	0.979209	-5.41563
206	C17orf37	0.215291	0.277488	0.158204	0.874763	0.979209	-5.41564
80	GABRP	-0.262692	-0.21017	-0.156249	0.876298	0.979209	-5.4159
118	NA	-0.242375	-0.327044	-0.156017	0.87648	0.979209	-5.41592
651	CBX2	0.154929	-0.101651	0.155988	0.876503	0.979209	-5.41593
512	EGR1	-0.164867	-0.229045	-0.1543	0.877828	0.979209	-5.41614
215	ZG16B	0.206557	1.28848	0.153473	0.878478	0.979209	-5.41625
673	PLLP	0.15091	0.649327	0.150862	0.880529	0.979209	-5.41657
746	NA	-0.14627	-0.185501	-0.149443	0.881645	0.979209	-5.41675
79	NA	-0.25193	-0.29028	-0.149411	0.88167	0.979209	-5.41675
186	NA	-0.206912	-0.204778	-0.147743	0.882982	0.979209	-5.41696
46	WDR72	-0.26698	0.490275	-0.145347	0.884866	0.979209	-5.41725
539	COL7A1	0.152951	-0.370138	0.1446	0.885453	0.979209	-5.41733
184	CCND2	0.200177	-0.716708	0.144369	0.885634	0.979209	-5.41736
566	DHRS2	-0.151123	-0.0554324	-0.144175	0.885788	0.979209	-5.41739
304	HLA-DRA	0.17537	0.460874	0.14367	0.886184	0.979209	-5.41745
295	AKR1B15	-0.173093	0.0213812	-0.139458	0.889499	0.980398	-5.41794
942	LAMC2	0.128132	-0.0226732	0.1386	0.890175	0.980398	-5.41803
137	FAM3B	0.204424	0.460293	0.138566	0.890202	0.980398	-5.41804
526	ATP7B	-0.145492	0.782684	-0.137165	0.891305	0.980533	-5.4182
223	PTGS2	0.174939	0.348875	0.13405	0.893758	0.98103	-5.41854
877	OSBPL1A	0.12349	0.487254	0.13138	0.895862	0.98103	-5.41883
427	C10orf81	0.14711	-0.144055	0.130612	0.896466	0.98103	-5.41892
949	ERRFI1	0.119331	-0.114012	0.129351	0.897461	0.98103	-5.41905
883	SLC38A5	0.119318	0.270908	0.12733	0.899054	0.98103	-5.41926
505	C2CD4B	-0.136576	0.693924	-0.127098	0.899237	0.98103	-5.41929
347	NGFRAP1	0.150298	-0.251607	0.125753	0.900297	0.98103	-5.41943
871	SOX8	0.117281	0.205247	0.124877	0.900988	0.98103	-5.41952
314	CD79A	0.152179	0.0548697	0.124016	0.901667	0.98103	-5.41961
161	HOXB8	-0.173431	0.658482	-0.120959	0.904079	0.98103	-5.41991
279	NA	-0.149932	-0.114749	-0.11853	0.905996	0.98103	-5.42015
422	SLC3A1	-0.131305	0.0699973	-0.117121	0.907108	0.98103	-5.42029
884	DHDH	-0.108786	0.398588	-0.116077	0.907932	0.98103	-5.42039
331	TCEA3	0.140065	0.198528	0.115779	0.908168	0.98103	-5.42042
371	CIDEC	0.131461	0.212701	0.112623	0.91066	0.98103	-5.42071
562	PDIA2	0.112154	0.461023	0.108644	0.913804	0.98103	-5.42108
590	CXCL1	-0.111659	-0.06358	-0.107613	0.914618	0.98103	-5.42117
914	SLC35D3	-0.0986202	-0.0834836	-0.105907	0.915967	0.98103	-5.42132
418	NA	0.120078	0.191043	0.105605	0.916205	0.98103	-5.42134
576	FAM46C	0.108105	0.191918	0.104064	0.917424	0.98103	-5.42148
44	CDH17	-0.190866	-0.345284	-0.102819	0.918408	0.98103	-5.42158
132	COL17A1	0.15384	-0.396556	0.102784	0.918436	0.98103	-5.42159
99	NA	-0.164976	-0.337189	-0.102235	0.91887	0.98103	-5.42163
52	RPS4Y1	0.180343	0.464987	0.10083	0.919981	0.98103	-5.42175
708	NA	0.096843	0.273961	0.0993746	0.921132	0.98103	-5.42187
269	SFTA2	0.125626	0.27356	0.0991358	0.921321	0.98103	-5.42189
509	CYP2C18	0.103406	-0.238089	0.0970992	0.922932	0.98103	-5.42205
394	ASGR1	-0.107357	-0.3059	-0.0958852	0.923893	0.98103	-5.42215
235	NA	0.123022	-1.96587	0.0947636	0.92478	0.98103	-5.42224
116	NA	-0.146551	-0.316247	-0.0937067	0.925617	0.98103	-5.42232
583	GATM	-0.0972005	0.394274	-0.0933383	0.925908	0.98103	-5.42235
250	IFI6	-0.117713	0.262541	-0.0925961	0.926496	0.98103	-5.4224
103	NA	-0.148729	-0.302758	-0.0924129	0.926641	0.98103	-5.42242
292	NA	-0.114328	-0.225105	-0.0914403	0.927411	0.98103	-5.42249
72	CDX1	0.148639	0.878717	0.0899592	0.928583	0.98103	-5.4226
102	GAGE12H	-0.144525	-0.315146	-0.0897904	0.928717	0.98103	-5.42261
649	DHRS2	0.0906802	-0.104461	0.0897687	0.928734	0.98103	-5.42262
39	TFF3	-0.153844	0.245257	-0.0858203	0.931861	0.98103	-5.4229
805	HEPACAM2	-0.0816708	0.289299	-0.0857134	0.931945	0.98103	-5.42291
500	HLA-DMA	-0.0864699	0.398132	-0.0814382	0.935332	0.98103	-5.4232
552	PRRX2	0.0839755	-0.142335	0.0804789	0.936092	0.98103	-5.42327
596	HES4	0.0774958	-0.711589	0.075414	0.940106	0.98103	-5.42359
83	MMP3	-0.121187	0.781829	-0.0730037	0.942017	0.98103	-5.42374
197	FOS	-0.0996318	-0.0939152	-0.0717686	0.942996	0.98103	-5.42381
5	REG3A	-0.189768	-0.303733	-0.0716303	0.943106	0.98103	-5.42382
61	GAGE6	-0.12407	-0.32613	-0.069737	0.944607	0.98103	-5.42393
207	MMP12	0.0941404	-0.078409	0.0689508	0.94523	0.98103	-5.42397
894	NHP2L1	-0.0626031	0.170099	-0.0684823	0.945602	0.98103	-5.424
652	KHDRBS3	0.0678888	-0.103808	0.0682043	0.945822	0.98103	-5.42402
808	MED24	-0.0649383	0.27886	-0.0677719	0.946165	0.98103	-5.42404
293	NA	-0.0839912	-0.142933	-0.0672411	0.946586	0.98103	-5.42407
857	TXNIP	0.0631362	0.417412	0.0669009	0.946856	0.98103	-5.42409
863	TFAP2C	0.0610006	-0.392784	0.0664048	0.94725	0.98103	-5.42412
633	ITM2A	-0.0668759	0.0983563	-0.0662989	0.947334	0.98103	-5.42412
84	SERPINA1	0.106661	0.283395	0.0654236	0.948028	0.98103	-5.42417
302	SPP1	0.0759834	-0.339099	0.0621639	0.950614	0.98103	-5.42434
298	SPRR1A	-0.0772159	-3.10059	-0.0621427	0.950631	0.98103	-5.42434
411	ID1	-0.069649	-0.497219	-0.0619375	0.950794	0.98103	-5.42435
769	HSPA1B	-0.0592389	-0.552107	-0.0613055	0.951295	0.98103	-5.42438
650	ORMDL3	0.061599	0.272333	0.0612903	0.951307	0.98103	-5.42438
998	HIST1H1C	-0.0550256	-0.244338	-0.060922	0.951599	0.98103	-5.4244
439	SPRR2E	0.0649398	-3.29888	0.058712	0.953353	0.981826	-5.42451
119	SAA1	0.0884051	0.163155	0.0572799	0.95449	0.981985	-5.42458
180	DEFA5	0.0768532	-0.109775	0.0548915	0.956385	0.982924	-5.42469
990	HEPACAM2	0.0458424	0.251805	0.0504434	0.959916	0.984398	-5.42488
859	CXCL14	0.0464123	-0.486761	0.0490889	0.960992	0.984398	-5.42494
3	MUC5AC	-0.135651	1.49456	-0.0487746	0.961241	0.984398	-5.42495
510	CALB2	-0.0505599	-0.0231244	-0.047312	0.962403	0.984398	-5.42501
874	ONECUT2	-0.0440368	0.123276	-0.0468855	0.962741	0.984398	-5.42502
561	CFD	-0.0472298	-0.290244	-0.0451417	0.964126	0.984807	-5.42509
153	ALDH3A1	-0.0631992	-0.0719847	-0.0435185	0.965415	0.985118	-5.42515
112	GAGE2B	-0.0642018	-0.332872	-0.0407775	0.967592	0.986333	-5.42524
577	C1QTNF1	-0.0396034	0.614606	-0.0379276	0.969856	0.986743	-5.42534
745	BST2	-0.0356364	0.0127556	-0.0367711	0.970775	0.986743	-5.42537
777	SPOCK2	-0.035385	0.291577	-0.036544	0.970955	0.986743	-5.42538
964	ARSD	0.0312537	0.160594	0.0339771	0.972995	0.987812	-5.42545
193	GDF15	0.0404922	0.181604	0.0298945	0.976238	0.9901	-5.42556
375	CHST4	-0.0311461	0.550534	-0.0266803	0.978793	0.990375	-5.42563
563	CTSE	0.0275591	0.647384	0.0263657	0.979043	0.990375	-5.42564
200	NA	-0.0358	-0.272474	-0.0258147	0.97948	0.990375	-5.42565
783	CASP1	0.0201713	-0.0771207	0.0209798	0.983323	0.993256	-5.42575
64	AKR1B10	0.0324312	0.195262	0.0185629	0.985244	0.994192	-5.42579
694	HOXB5	-0.0107568	0.391857	-0.010804	0.991411	0.999075	-5.42588
624	OASL	-0.00879431	0.0653513	-0.0086553	0.993119	0.999075	-5.4259
765	MED24	0.00688458	0.357457	0.00708092	0.994371	0.999075	-5.42591
698	ZFP36	0.00644962	-0.372487	0.0064881	0.994842	0.999075	-5.42591
842	MDK	-0.00572476	0.0718751	-0.00606393	0.995179	0.999075	-5.42591
36	PI3	0.00878678	-0.717087	0.00456424	0.996372	0.999075	-5.42592
736	NA	-0.00295729	0.294646	-0.00301763	0.997601	0.999075	-5.42592
967	ISG20	0.00155183	-0.0201794	0.00168962	0.998657	0.999075	-5.42593
473	MUC1	0.0012771	0.947912	0.00116373	0.999075	0.999075	-5.42593

## Sheet: GEJ2vGEJ3
Nr	ID	logFC	AveExpr	t	P.Value	adj.P.Val	B
879	SESN1	3.84842	-0.206728	4.53274	2.41268e-05	0.0241268	1.94457
308	REC8	3.92626	-0.0771197	3.62081	0.000559595	0.279798	-0.488938
961	NA	2.97844	0.245806	3.39755	0.00113824	0.293174	-1.0357
313	FOXA2	3.92127	-0.243676	3.36047	0.00127744	0.293174	-1.12432
507	SYT7	3.31936	-0.119817	3.23661	0.00186779	0.293174	-1.41562
139	PLAC8	-4.45073	0.615364	-3.16722	0.0023021	0.293174	-1.57554
930	CXXC5	2.8089	0.0931799	3.15251	0.00240556	0.293174	-1.60912
230	PLAC8	-3.9347	0.47261	-3.13352	0.00254564	0.293174	-1.65234
38	TCN1	5.70397	-0.459815	3.12145	0.00263857	0.293174	-1.67971
428	AZGP1	3.34849	0.0288879	3.06628	0.00310499	0.310499	-1.80383
774	TFAP2A	-2.81589	-0.386355	-3.00124	0.00375332	0.315874	-1.94813
598	STXBP6	2.96727	0.391268	2.97104	0.0040953	0.315874	-2.01438
339	CEACAM1	3.37489	-0.526103	2.9701	0.00410636	0.315874	-2.01643
399	CEACAM1	3.15128	-0.47348	2.89534	0.00508333	0.354007	-2.17826
916	CD14	2.56821	-0.04036	2.85413	0.0057096	0.354007	-2.26614
511	PDK4	-2.95759	0.399662	-2.84348	0.00588263	0.354007	-2.2887
435	NMU	-3.09801	-0.253303	-2.83535	0.00601812	0.354007	-2.3059
865	PFN2	-2.52482	0.487562	-2.78905	0.00684491	0.380273	-2.40302
272	MT1F	-3.38453	0.386278	-2.733	0.00798527	0.405352	-2.519
834	TMEM176A	2.52413	0.436074	2.71075	0.00848412	0.405352	-2.56452
570	PSAT1	-2.73501	-0.208578	-2.67302	0.00939576	0.405352	-2.64108
392	MT1A	-3.00384	0.22591	-2.64503	0.0101289	0.405352	-2.69733
335	CX3CL1	3.10007	0.224112	2.63223	0.0104811	0.405352	-2.7229
135	MT1E	-3.86497	0.447762	-2.62455	0.0106978	0.405352	-2.7382
71	MT1G	-4.37215	0.691005	-2.61558	0.0109559	0.405352	-2.75602
111	CEL	4.0452	0.00680089	2.6084	0.0111669	0.405352	-2.77026
776	ANXA2	-2.46823	-0.170615	-2.60429	0.0112889	0.405352	-2.77838
465	WISP3	-2.83387	0.770353	-2.60226	0.0113499	0.405352	-2.78239
284	IL1R2	-3.16598	0.00599313	-2.55452	0.0128695	0.414492	-2.87606
95	PGAP3	4.03319	0.343449	2.53753	0.013453	0.414492	-2.90905
501	PON3	-2.55462	0.223753	-2.53624	0.0134983	0.414492	-2.91154
933	TIMP1	2.2778	0.511012	2.5328	0.0136196	0.414492	-2.9182
902	DKK4	2.31115	-0.338467	2.52346	0.0139542	0.414492	-2.93624
318	KIAA1199	2.99179	-0.315863	2.51073	0.0144225	0.414492	-2.96075
50	ADH1C	-4.45141	0.535577	-2.49345	0.0150804	0.414492	-2.99384
690	CD55	-2.42494	0.401906	-2.48815	0.0152874	0.414492	-3.00395
488	FABP5	-2.65354	-1.72087	-2.47916	0.0156449	0.414492	-3.02108
90	LOC645638	-3.98299	-0.80922	-2.47068	0.0159885	0.414492	-3.03717
480	FABP5	-2.64119	-1.63945	-2.45579	0.0166087	0.414492	-3.06533
996	APLNR	2.15279	0.0527947	2.44667	0.0169992	0.414492	-3.08251
319	AXIN2	2.92661	-0.194567	2.42808	0.0178208	0.414492	-3.11738
965	CDCA7	2.16608	-0.201084	2.41725	0.0183155	0.414492	-3.13759
975	SHISA2	2.15078	0.183261	2.40285	0.0189923	0.414492	-3.16434
713	TGFBR3	2.34697	-0.0830598	2.39549	0.0193469	0.414492	-3.17796
32	OLFM4	4.60174	0.168385	2.38925	0.0196525	0.414492	-3.18951
558	DACH1	2.48431	0.0606486	2.38518	0.0198537	0.414492	-3.197
593	RNASE1	2.41438	0.607873	2.38075	0.0200747	0.414492	-3.20515
14	KRT6B	5.11927	-2.3911	2.37904	0.0201607	0.414492	-3.2083
858	C2orf88	-2.21241	0.411765	-2.37609	0.0203101	0.414492	-3.21373
707	ALOX5AP	2.30173	-0.24308	2.34702	0.021833	0.421205	-3.26684
518	CYP27A1	2.47035	-0.0521558	2.33972	0.0222311	0.421205	-3.2801
454	BCL11A	2.57944	-0.624495	2.3391	0.022265	0.421205	-3.28122
15	CPS1	-4.9004	-0.267222	-2.33804	0.0223239	0.421205	-3.28315
442	LOC644936	2.58594	-0.335508	2.3286	0.0228497	0.423143	-3.30022
983	PDGFRB	2.04996	0.00299333	2.31917	0.0233865	0.425209	-3.31723
768	C11orf96	2.13439	0.0955984	2.28939	0.0251557	0.431378	-3.37056
58	ADH1A	-4.04572	0.545016	-2.27966	0.0257587	0.431378	-3.38786
85	GP2	3.75443	0.02914	2.27738	0.0259019	0.431378	-3.39191
378	BCL11A	2.62918	-0.708979	2.27562	0.0260131	0.431378	-3.39503
803	KRT15	2.16894	-1.56732	2.27514	0.0260434	0.431378	-3.39588
410	MT2A	-2.56971	0.258618	-2.27088	0.0263141	0.431378	-3.40342
788	HOXB2	-2.1537	0.351439	-2.24875	0.0277607	0.447753	-3.44242
414	CRABP2	-2.5458	-1.35551	-2.24087	0.0282921	0.449081	-3.45622
970	VWF	2.00528	0.342185	2.2189	0.0298224	0.463343	-3.4945
751	ANO1	-2.15001	0.567307	-2.21478	0.0301173	0.463343	-3.50165
145	GPX2	3.22165	0.341194	2.20762	0.0306356	0.464175	-3.51403
425	LYPD6B	-2.47058	0.454746	-2.18882	0.0320352	0.467466	-3.5464
39	TFF3	4.02372	0.245257	2.17952	0.0327473	0.467466	-3.56231
655	NA	-2.1838	0.305899	-2.17861	0.0328184	0.467466	-3.56388
1000	MOK	-1.9565	0.323673	-2.17134	0.033386	0.467466	-3.57628
508	MT1X	-2.31014	-0.253911	-2.16842	0.033616	0.467466	-3.58124
98	MT1H	-3.48357	0.768387	-2.1679	0.0336575	0.467466	-3.58214
154	MT1M	-3.10988	0.811425	-2.15594	0.0346168	0.472549	-3.60243
639	STEAP1	-2.17071	0.147118	-2.14552	0.0354721	0.472549	-3.62004
724	SALL4	2.09842	-0.472436	2.14438	0.0355671	0.472549	-3.62197
588	SCD	2.19273	-0.373296	2.13929	0.0359926	0.472549	-3.63054
565	PRAP1	2.22271	0.0482961	2.12246	0.0374307	0.472549	-3.65875
366	NA	-2.4651	0.113696	-2.10873	0.0386407	0.472549	-3.68162
346	GCNT1	-2.52117	0.794899	-2.10274	0.0391797	0.472549	-3.69157
75	DKK1	-3.53938	0.315221	-2.0955	0.039839	0.472549	-3.70355
609	GOLGA8B	-2.13485	-0.0674232	-2.09272	0.0400949	0.472549	-3.70814
821	LYPD6B	-1.99085	0.395116	-2.08959	0.0403853	0.472549	-3.71332
255	DPEP1	2.68615	0.112053	2.08807	0.0405262	0.472549	-3.71582
59	CA4	3.66985	0.519276	2.08491	0.040821	0.472549	-3.72101
483	AKR7A3	-2.26256	0.67392	-2.08398	0.0409085	0.472549	-3.72255
216	NKD2	2.80493	-0.251632	2.08195	0.0410995	0.472549	-3.72588
123	KRT13	-3.1144	-3.41642	-2.08182	0.0411117	0.472549	-3.7261
497	NA	-2.2409	-0.83004	-2.0739	0.0418644	0.475731	-3.73909
532	FBLN2	2.16344	-0.0847712	2.05818	0.0433942	0.487575	-3.76476
785	TEAD2	1.95608	0.0767676	2.0412	0.0451007	0.488319	-3.7923
429	ERAP2	-2.30565	0.211574	-2.03964	0.0452603	0.488319	-3.79482
678	VCAM1	2.00299	0.065268	2.03626	0.0456075	0.488319	-3.80027
716	ANO1	-2.00649	0.594044	-2.0347	0.045769	0.488319	-3.80279
867	TBXAS1	1.9167	0.556361	2.03341	0.045902	0.488319	-3.80486
364	NA	2.383	0.139462	2.02552	0.0467267	0.49186	-3.81754
829	SULT2B1	1.9183	-1.43874	2.01326	0.0480339	0.500354	-3.83717
812	KDELR3	-1.9208	0.637416	-2.00798	0.0486059	0.501092	-3.84559
971	AKAP7	-1.83033	0.374169	-1.99409	0.0501397	0.505555	-3.86765
76	SERPINA1	3.34575	0.219557	1.99347	0.0502096	0.505555	-3.86864
796	C19orf33	-1.90347	0.0407993	-1.99039	0.0505555	0.505555	-3.87351
908	COL4A1	1.80756	0.205695	1.98093	0.0516314	0.511202	-3.88843
222	STARD3	2.64162	0.257251	1.96744	0.0531992	0.521357	-3.90961
141	CST1	2.88894	-0.311375	1.9632	0.0536998	0.521357	-3.91623
198	TKTL1	2.69207	0.142373	1.95715	0.0544217	0.523286	-3.92567
380	HABP2	2.25983	0.536477	1.94775	0.0555597	0.527863	-3.94028
915	FAM176A	1.81578	-0.121531	1.94454	0.0559534	0.527863	-3.94526
86	IL8	3.19898	0.0961503	1.92981	0.0577887	0.536029	-3.968
835	XPNPEP2	1.84098	0.13182	1.929	0.0578912	0.536029	-3.96924
574	TRIB3	2.00761	-0.0334237	1.91144	0.060149	0.550281	-3.99614
631	JUN	1.94764	-0.259796	1.90571	0.0609014	0.550281	-4.00487
63	ANPEP	-3.36896	0.726581	-1.89986	0.0616781	0.550281	-4.01376
958	C10orf112	1.75168	0.0074416	1.89512	0.0623135	0.550281	-4.02095
717	AK4	-1.87333	0.242891	-1.89303	0.0625953	0.550281	-4.02411
567	VAV3	1.97244	-0.439283	1.89202	0.062732	0.550281	-4.02564
756	SGK1	-1.8274	-0.132903	-1.86441	0.0665652	0.578827	-4.06711
923	HYAL1	-1.72644	0.498472	-1.85641	0.067713	0.583733	-4.07904
764	CALD1	1.76168	-0.182349	1.83255	0.0712322	0.608822	-4.1143
668	DPYSL3	1.78735	-0.212388	1.82398	0.0725331	0.614687	-4.12687
362	TRIM54	-2.14841	0.484727	-1.8143	0.0740269	0.619536	-4.141
20	PIGR	-3.68859	2.04478	-1.80472	0.0755306	0.619536	-4.15493
581	BNIP3	1.87935	-0.943973	1.80054	0.0761945	0.619536	-4.16098
571	IGFBP3	1.8768	0.0439325	1.79879	0.0764739	0.619536	-4.16351
307	SULF1	2.19406	-0.0271152	1.79637	0.0768622	0.619536	-4.16702
554	RAMP1	-1.89434	0.765969	-1.79364	0.0773019	0.619536	-4.17096
790	SGK1	-1.73563	-0.0993664	-1.78996	0.0778962	0.619536	-4.17625
126	ALDH1A1	-2.72697	1.20313	-1.78347	0.0789565	0.619536	-4.18558
925	ALDH3B1	-1.65551	0.634756	-1.77287	0.0807133	0.619536	-4.20075
644	AEBP1	1.74716	-0.0867659	1.77072	0.0810739	0.619536	-4.20382
531	CAMK2N1	1.8691	-0.126239	1.76665	0.0817583	0.619536	-4.2096
462	LYPD2	-1.9538	-0.836871	-1.75918	0.0830302	0.619536	-4.22022
527	BGN	1.81076	-0.159153	1.7573	0.083352	0.619536	-4.22288
162	WFDC2	-2.52721	0.76608	-1.75387	0.0839425	0.619536	-4.22772
51	CA2	-3.18592	0.457016	-1.75264	0.0841548	0.619536	-4.22946
246	IFITM1	2.2189	0.138456	1.74793	0.084974	0.619536	-4.23611
172	TESC	2.4746	0.635241	1.73754	0.0868037	0.619536	-4.25071
880	KDELR3	-1.64098	0.59821	-1.73055	0.0880513	0.619536	-4.26048
807	CDK6	1.65934	-0.00537701	1.72946	0.088248	0.619536	-4.262
726	IGFBP3	1.69549	0.030738	1.72359	0.0893108	0.619536	-4.27019
195	HYAL1	-2.40611	0.859873	-1.72229	0.0895462	0.619536	-4.27199
436	SULT1C2	-1.95457	0.372866	-1.72181	0.0896343	0.619536	-4.27266
328	RAP1GAP	2.10646	0.155704	1.72005	0.0899558	0.619536	-4.27511
799	RAB32	-1.66601	0.467035	-1.71927	0.0900982	0.619536	-4.27619
28	PPP1R1B	3.50228	0.710715	1.71812	0.09031	0.619536	-4.27779
167	KRT7	-2.45589	0.601678	-1.71706	0.0905043	0.619536	-4.27926
937	OPLAH	-1.59554	-0.478761	-1.71683	0.0905465	0.619536	-4.27957
463	COL1A1	1.86684	-0.182678	1.71644	0.0906189	0.619536	-4.28012
55	CA2	-3.10312	0.425668	-1.71316	0.091224	0.619536	-4.28466
432	MMP9	1.93089	-0.550041	1.70658	0.0924472	0.619536	-4.29374
341	ARL14	-2.07129	0.339109	-1.70565	0.0926212	0.619536	-4.29502
225	MMP11	2.25513	-0.340668	1.704	0.0929304	0.619536	-4.29729
502	NA	-1.80907	0.181264	-1.69218	0.095174	0.630292	-4.31353
720	DKK3	1.63894	-0.0523138	1.68645	0.0962753	0.631651	-4.32134
60	PLA2G2A	2.99601	-0.266898	1.68197	0.0971465	0.631651	-4.32746
165	HBA2	2.37864	0.209801	1.68131	0.0972742	0.631651	-4.32835
504	NEU1	-1.78027	0.796713	-1.67638	0.09824	0.632421	-4.33505
811	CGNL1	1.60947	-0.592383	1.67234	0.0990366	0.632421	-4.34052
889	CCL2	1.58284	0.294785	1.67106	0.09929	0.632421	-4.34226
421	TAGLN	1.78777	0.00432959	1.66375	0.100748	0.637647	-4.35212
969	IER3	1.51427	-0.0694269	1.65983	0.101537	0.638596	-4.3574
966	OSM	1.53497	0.188103	1.65481	0.102555	0.640971	-4.36414
732	CELSR3	-1.62843	0.378913	-1.64482	0.104607	0.648055	-4.3775
771	COL5A2	1.57987	0.0539944	1.64299	0.104985	0.648055	-4.37994
804	CBX6	1.58834	-0.00118232	1.63762	0.106105	0.649157	-4.38708
446	GAL	-1.81665	0.339972	-1.63592	0.106462	0.649157	-4.38934
72	CDX1	2.76741	0.878717	1.62633	0.108488	0.655364	-4.40203
784	AUTS2	1.5859	-0.393936	1.62492	0.10879	0.655364	-4.40389
960	PTGER4	-1.50301	0.227337	-1.61911	0.110036	0.658901	-4.41154
761	DKK3	1.54298	-0.0490726	1.60796	0.112462	0.668994	-4.42615
48	UBD	2.95559	-0.37819	1.60309	0.113534	0.668994	-4.4325
472	ACTA2	1.72975	0.0549869	1.60221	0.113729	0.668994	-4.43365
749	PLEK	1.57404	-0.0448423	1.59645	0.115008	0.670249	-4.44113
959	FLJ22184	1.48508	-0.386049	1.59523	0.115283	0.670249	-4.44272
945	MME	1.48139	0.20432	1.5857	0.11743	0.677559	-4.45504
291	SYT13	2.00196	0.866871	1.58366	0.117895	0.677559	-4.45767
12	NA	3.53216	-0.621406	1.57385	0.120147	0.680531	-4.47027
544	SIRPA	1.66226	-0.329947	1.56925	0.121214	0.680531	-4.47615
530	RENBP	1.6779	0.228999	1.56719	0.121696	0.680531	-4.47878
641	STX19	-1.60407	-0.224251	-1.56505	0.122197	0.680531	-4.48151
431	SLC2A3	1.78146	0.0811891	1.56114	0.123116	0.680531	-4.48648
193	GDF15	2.17734	0.181604	1.56088	0.123178	0.680531	-4.48682
737	PCDHB2	1.51706	0.13034	1.55925	0.123563	0.680531	-4.48888
394	ASGR1	1.79047	-0.3059	1.55278	0.125103	0.680531	-4.49709
534	CKB	-1.66454	0.476622	-1.55147	0.125414	0.680531	-4.49874
522	LEPREL1	1.65958	0.310618	1.54663	0.126577	0.680531	-4.50485
257	PHGDH	-2.00627	0.182157	-1.54478	0.127024	0.680531	-4.50718
136	NA	2.32867	0.299235	1.54319	0.12741	0.680531	-4.50919
389	MATN2	-1.81167	0.14507	-1.54107	0.127923	0.680531	-4.51184
41	SPINK4	-2.88674	1.17531	-1.54101	0.12794	0.680531	-4.51193
863	TFAP2C	1.45493	-0.392784	1.5379	0.128696	0.680932	-4.51582
430	EPSTI1	1.75216	-0.279879	1.53212	0.130116	0.681982	-4.52306
493	ANO1	-1.68337	0.581889	-1.53154	0.130258	0.681982	-4.52378
543	C8orf84	1.63219	0.354613	1.52258	0.132485	0.686771	-4.53495
610	FBLN2	1.5689	-0.0302146	1.52233	0.132547	0.686771	-4.53526
10	REG4	-3.46532	1.42631	-1.51578	0.134193	0.68691	-4.54337
517	KIF1A	-1.62619	0.090612	-1.51533	0.134309	0.68691	-4.54394
92	ASCL2	2.49769	-0.418748	1.51404	0.134634	0.68691	-4.54553
750	SFRP2	1.49306	-0.250934	1.51072	0.135478	0.687704	-4.54963
685	PVRL3	-1.51414	0.346708	-1.49449	0.139658	0.703015	-4.56954
122	GSTT1	-2.32812	0.371408	-1.49139	0.140467	0.703015	-4.57332
84	SERPINA1	2.50316	0.283395	1.49087	0.140603	0.703015	-4.57396
791	LRP3	1.44327	-0.562743	1.48067	0.143297	0.712922	-4.58635
573	HIST1H2BK	-1.56265	0.0581591	-1.4712	0.145833	0.721944	-4.59777
572	LCP1	1.51605	-0.299528	1.45118	0.151312	0.725718	-4.62172
449	TNFRSF19	1.64364	0.256122	1.44842	0.152079	0.725718	-4.62499
408	ACE2	1.65874	0.300253	1.44822	0.152134	0.725718	-4.62523
659	LAPTM4B	-1.47056	-0.099098	-1.44451	0.153172	0.725718	-4.62963
406	EIF1AY	1.66844	-0.0498767	1.44027	0.154363	0.725718	-4.63463
243	HSD17B2	-1.90374	0.803041	-1.43769	0.155091	0.725718	-4.63767
124	MUC4	-2.2148	0.282854	-1.43746	0.155157	0.725718	-4.63795
676	NA	-1.4259	0.121549	-1.43484	0.155901	0.725718	-4.64103
894	NHP2L1	-1.35054	0.170099	-1.43454	0.155986	0.725718	-4.64139
6	PGC	3.7897	1.76134	1.43367	0.156233	0.725718	-4.64241
575	MSMB	-1.52147	0.269121	-1.43355	0.156267	0.725718	-4.64255
213	GCNT3	-1.94856	1.45227	-1.43276	0.156491	0.725718	-4.64347
674	SLC12A2	1.45423	0.323683	1.43268	0.156514	0.725718	-4.64357
730	MSMB	-1.42962	0.28142	-1.43184	0.156755	0.725718	-4.64456
356	COL1A2	1.68443	-0.0232549	1.42567	0.158523	0.73052	-4.65178
93	MSLN	-2.34278	0.907534	-1.41492	0.161639	0.734717	-4.6643
594	VIL1	1.48508	0.430821	1.41456	0.161744	0.734717	-4.66472
696	SGK1	-1.42621	-0.150424	-1.41318	0.162147	0.734717	-4.66631
360	THBS2	1.67512	-0.331456	1.41142	0.162664	0.734717	-4.66836
705	MRAP2	-1.41918	0.578703	-1.40991	0.163107	0.734717	-4.6701
814	SCRN1	-1.36538	0.28298	-1.4047	0.164646	0.738323	-4.67612
963	PDX1	1.30366	0.62837	1.39708	0.166916	0.739019	-4.68488
663	IGFBP7	1.41017	0.268661	1.39494	0.167559	0.739019	-4.68734
66	CCL20	2.48507	0.277679	1.39378	0.167907	0.739019	-4.68866
828	C15orf48	-1.34832	0.0259535	-1.39352	0.167985	0.739019	-4.68896
196	FBLN1	1.94424	-0.628395	1.39182	0.168496	0.739019	-4.6909
163	IGFBP2	-2.00087	0.23218	-1.3809	0.171817	0.745626	-4.70334
636	NA	-1.38804	0.0967386	-1.38012	0.172053	0.745626	-4.70421
823	NEU4	1.33496	0.270743	1.37952	0.17224	0.745626	-4.7049
477	PRODH	1.52625	-0.0220874	1.37271	0.174339	0.751375	-4.71261
452	C9orf152	1.55104	0.511366	1.37035	0.17507	0.751375	-4.71527
365	COL8A1	1.57348	0.171183	1.36183	0.17773	0.752695	-4.72483
525	MGST1	-1.41053	-0.0998433	-1.36089	0.178027	0.752695	-4.72588
199	FOLR1	-1.90369	0.553911	-1.35733	0.179148	0.752695	-4.72986
223	PTGS2	1.8232	0.348875	1.35655	0.179397	0.752695	-4.73073
656	LAPTM4B	-1.38224	-0.0977663	-1.35498	0.179892	0.752695	-4.73248
68	CEACAM5	2.37372	0.397964	1.35498	0.179894	0.752695	-4.73249
11	ANXA10	-3.08247	1.58054	-1.35123	0.181085	0.754133	-4.73666
70	LYZ	2.35868	1.12973	1.34916	0.181746	0.754133	-4.73896
541	MXRA5	1.43007	0.395838	1.33828	0.185246	0.763138	-4.75098
490	NA	-1.47793	0.200313	-1.33577	0.186062	0.763138	-4.75374
373	MGP	1.53146	0.273924	1.33022	0.187874	0.763138	-4.75983
283	PRKAR1A	1.70409	-0.0855409	1.33009	0.187918	0.763138	-4.75998
757	CKMT1A	-1.3139	0.261503	-1.32839	0.188475	0.763138	-4.76184
475	VIPR1	1.4836	0.160959	1.32833	0.188495	0.763138	-4.76191
297	S100A4	1.63311	0.0956653	1.31844	0.191764	0.767774	-4.77268
133	HBB	2.01112	0.50331	1.31746	0.192092	0.767774	-4.77375
464	MLXIPL	1.48539	-0.472212	1.31619	0.192513	0.767774	-4.77512
948	GSTO2	-1.23515	0.131241	-1.3156	0.192711	0.767774	-4.77577
547	CCL3L3	1.38641	0.0587229	1.30213	0.197249	0.77521	-4.79029
456	FOLR1	-1.46919	0.470459	-1.30189	0.197331	0.77521	-4.79055
991	H2AFY2	1.15495	-1.06371	1.29552	0.199505	0.77521	-4.79737
658	KRT6C	-1.29264	-3.59649	-1.28445	0.203328	0.77521	-4.80915
664	TPSB2	-1.31353	0.521743	-1.2831	0.203798	0.77521	-4.81058
873	EVL	1.19302	-0.548662	1.28172	0.20428	0.77521	-4.81205
426	CLDN1	1.47221	-0.691925	1.28086	0.204578	0.77521	-4.81295
113	KRT17	-2.04428	-1.93644	-1.28007	0.204855	0.77521	-4.81379
876	COL8A1	1.18828	0.161436	1.27986	0.204929	0.77521	-4.81401
106	NA	-2.04077	1.07296	-1.27562	0.206415	0.77521	-4.81848
870	CLDN15	-1.18758	0.301149	-1.27358	0.207133	0.77521	-4.82063
310	S100A4	1.5582	-0.00387512	1.27264	0.207466	0.77521	-4.82162
747	IL32	1.26388	0.0986917	1.2685	0.20893	0.77521	-4.82596
458	PTGES	1.4257	0.305885	1.26478	0.210252	0.77521	-4.82984
638	PLAU	1.29667	0.0141158	1.26349	0.210714	0.77521	-4.8312
651	CBX2	1.29183	-0.101651	1.26296	0.210903	0.77521	-4.83175
205	C15orf48	-1.76787	-0.166958	-1.26047	0.211795	0.77521	-4.83434
437	IRX3	-1.41452	-0.745297	-1.25807	0.212655	0.77521	-4.83684
219	FOSB	1.71972	-0.304111	1.25706	0.213016	0.77521	-4.83788
645	LY96	1.29398	-0.0901496	1.25565	0.213524	0.77521	-4.83935
349	LDHB	-1.49048	0.605245	-1.25482	0.213823	0.77521	-4.8402
934	N4BP2L2	1.17776	-0.169942	1.24957	0.215726	0.77521	-4.84564
887	C2orf89	1.19302	-0.182409	1.2475	0.216477	0.77521	-4.84777
909	CYFIP2	1.18263	0.251056	1.24557	0.217182	0.77521	-4.84976
899	NA	-1.16323	0.011488	-1.24065	0.218984	0.77521	-4.85482
693	MYH10	1.25298	-0.774822	1.24053	0.219029	0.77521	-4.85495
782	NETO2	-1.21915	-0.131441	-1.23819	0.21989	0.77521	-4.85734
461	LAMA3	-1.39501	0.546686	-1.23385	0.221493	0.77521	-4.86178
625	MMP1	1.26073	0.285673	1.22935	0.223162	0.77521	-4.86636
972	GJA1	-1.14912	-0.441933	-1.22897	0.223304	0.77521	-4.86674
910	NAT2	-1.15031	0.286302	-1.22658	0.224194	0.77521	-4.86916
40	TRY6	2.3274	0.726516	1.2245	0.224973	0.77521	-4.87128
752	PLBD1	-1.21544	-0.0304729	-1.22179	0.225991	0.77521	-4.87402
500	HLA-DMA	-1.33339	0.398132	-1.21939	0.226892	0.77521	-4.87644
229	ALDH1A1	-1.63822	1.02872	-1.21691	0.227829	0.77521	-4.87894
411	ID1	-1.40886	-0.497219	-1.21655	0.227967	0.77521	-4.87931
130	SPRR3	-1.87017	-3.18777	-1.21568	0.228294	0.77521	-4.88018
626	TUBB3	1.26336	-0.0383496	1.21489	0.228596	0.77521	-4.88098
710	TIMP2	1.22257	0.162931	1.21413	0.228885	0.77521	-4.88174
305	HPGD	-1.51995	0.268577	-1.2138	0.229007	0.77521	-4.88207
922	PODXL2	-1.14544	0.0281019	-1.21204	0.229677	0.77521	-4.88383
806	LMTK3	-1.1724	-0.0393483	-1.21157	0.229855	0.77521	-4.8843
520	VSNL1	1.31416	-1.28258	1.21143	0.22991	0.77521	-4.88445
988	DNASE1	1.11474	0.0438916	1.21126	0.229973	0.77521	-4.88461
492	NA	-1.32265	-2.00631	-1.21021	0.230375	0.77521	-4.88567
209	NA	-1.65825	-2.14866	-1.20956	0.230622	0.77521	-4.88632
361	GPNMB	1.44755	-0.490683	1.20854	0.231013	0.77521	-4.88735
702	EDN1	1.20631	-0.0192859	1.19171	0.237504	0.792231	-4.90407
404	ARID3A	1.37096	-0.441449	1.18894	0.238585	0.792231	-4.9068
231	SPRR2D	-1.59795	-3.08257	-1.18843	0.238782	0.792231	-4.90729
533	ITGB2	1.26229	-0.42258	1.18667	0.239472	0.792231	-4.90903
760	CDR2L	-1.1556	0.564216	-1.18263	0.241059	0.792231	-4.91299
438	CFTR	1.33265	0.467877	1.17564	0.243824	0.792231	-4.91982
762	BASP1	1.15713	-0.227974	1.16949	0.246276	0.792231	-4.9258
648	VCAN	1.20391	0.167792	1.16909	0.246434	0.792231	-4.92618
708	NA	-1.17123	0.273961	-1.16701	0.247269	0.792231	-4.9282
288	CPVL	1.48469	0.30316	1.16648	0.247481	0.792231	-4.92871
146	CNTNAP2	-1.72026	-0.418294	-1.16366	0.248614	0.792231	-4.93144
386	NA	-1.37626	0.729819	-1.16182	0.249354	0.792231	-4.93321
296	NA	1.47644	0.30561	1.16151	0.249482	0.792231	-4.93351
287	TGM2	1.47763	0.378339	1.16086	0.249743	0.792231	-4.93413
469	ALDH1A3	-1.27625	-0.521542	-1.1558	0.251793	0.792231	-4.93899
672	CYP2S1	1.18211	-0.0410947	1.15444	0.252346	0.792231	-4.9403
587	HLA-B	1.21984	0.317044	1.15099	0.253754	0.792231	-4.9436
924	THBS1	1.07703	0.261166	1.15059	0.253918	0.792231	-4.94398
680	SLFN11	-1.17395	0.396726	-1.14939	0.254409	0.792231	-4.94513
69	KRT6A	-1.9918	-3.3575	-1.14899	0.254573	0.792231	-4.94551
535	GTSF1	1.23323	0.22432	1.14345	0.256847	0.792231	-4.95077
250	IFI6	1.4965	0.262541	1.14306	0.257008	0.792231	-4.95114
376	PRSS21	-1.34572	0.576795	-1.14244	0.257263	0.792231	-4.95173
155	CA9	-1.68993	1.02496	-1.14233	0.257309	0.792231	-4.95184
542	FOXA1	-1.20826	0.45901	-1.14148	0.257659	0.792231	-4.95264
131	ERBB2	1.75852	0.130708	1.14127	0.257745	0.792231	-4.95284
562	PDIA2	-1.21302	0.461023	-1.14099	0.257864	0.792231	-4.95311
810	PROS1	-1.11298	0.78709	-1.14001	0.258267	0.792231	-4.95403
886	TMEM158	1.08013	0.313911	1.13132	0.261882	0.795628	-4.96223
981	TXLNG2P	1.0548	-0.121843	1.13023	0.262337	0.795628	-4.96325
652	KHDRBS3	1.15727	-0.103808	1.12894	0.262875	0.795628	-4.96445
498	CEBPA	1.23214	0.175249	1.12877	0.262945	0.795628	-4.96461
824	NA	1.0726	0.669037	1.1278	0.263353	0.795628	-4.96552
77	KRT20	1.91008	0.830326	1.12349	0.265167	0.798695	-4.96955
516	REEP6	1.20777	-0.0309374	1.11298	0.269624	0.80724	-4.97932
312	GREM1	1.36457	0.0553005	1.11247	0.269841	0.80724	-4.97979
935	ISLR	1.03365	-0.00532869	1.1111	0.270425	0.80724	-4.98105
620	TFPI	-1.15545	0.605428	-1.10873	0.271441	0.807859	-4.98324
294	AK4	-1.39815	0.16794	-1.10666	0.272329	0.808098	-4.98515
168	IFIT1	1.54604	-0.23246	1.10423	0.273372	0.808793	-4.98737
439	SPRR2E	-1.25079	-3.29888	-1.09805	0.276042	0.814282	-4.99303
758	APCDD1	1.05589	-0.285666	1.09484	0.277434	0.814667	-4.99595
9	OLFM4	2.62983	0.543917	1.09321	0.278147	0.814667	-4.99744
184	CCND2	1.55952	-0.716708	1.09213	0.278616	0.814667	-4.99842
484	COL3A1	1.18962	0.177397	1.08873	0.280101	0.815344	-5.0015
142	BAMBI	1.63322	0.138998	1.08787	0.280478	0.815344	-5.00228
822	LAMA3	-1.05654	0.431497	-1.08375	0.282289	0.81823	-5.006
503	DUSP5	1.18627	-0.783944	1.08015	0.283876	0.820451	-5.00923
348	CYP2E1	-1.31465	-0.404464	-1.07515	0.286092	0.824415	-5.01372
687	TUBB2B	1.08726	-0.236519	1.07316	0.286979	0.824415	-5.0155
241	DUOXA2	-1.41055	0.213525	-1.07061	0.288116	0.824415	-5.01777
921	CHURC1	-1.00985	0.329958	-1.06717	0.289658	0.824415	-5.02084
249	SPRR2F	-1.40946	-3.04405	-1.06492	0.290665	0.824415	-5.02283
714	ST6GAL1	1.06454	0.463558	1.06474	0.290748	0.824415	-5.02299
379	MGP	1.23666	0.361926	1.06414	0.291018	0.824415	-5.02352
401	MECOM	-1.23846	0.319236	-1.05409	0.295558	0.828302	-5.03237
660	CCNE1	-1.05875	-0.190305	-1.0525	0.296285	0.828302	-5.03378
684	CNFN	-1.07203	-2.41793	-1.0502	0.297333	0.828302	-5.03579
94	AGR3	-1.68799	0.696185	-1.04847	0.298121	0.828302	-5.0373
723	SLC45A3	-1.0503	0.539089	-1.04238	0.300913	0.828302	-5.0426
611	TFPI	-1.09089	0.682308	-1.04145	0.301341	0.828302	-5.0434
164	CPVL	1.51645	0.408194	1.04133	0.301397	0.828302	-5.04351
536	FOXC1	1.1165	-0.459325	1.03693	0.303431	0.828302	-5.04732
381	BCAS1	-1.22976	0.134752	-1.03604	0.30384	0.828302	-5.04809
234	MAOA	1.39087	0.0651646	1.03387	0.304849	0.828302	-5.04996
907	NA	-0.981211	0.19816	-1.03347	0.305032	0.828302	-5.0503
703	C8orf4	-1.03698	0.173996	-1.03328	0.305123	0.828302	-5.05047
206	C17orf37	1.44356	0.277488	1.03003	0.306632	0.828302	-5.05326
559	KLK10	-1.0956	-0.855922	-1.03001	0.306642	0.828302	-5.05328
995	EFCAB4A	-0.959164	0.265187	-1.02901	0.307107	0.828302	-5.05413
932	EGFL6	0.969576	0.202913	1.02519	0.308895	0.828302	-5.05741
302	SPP1	1.28872	-0.339099	1.02377	0.309559	0.828302	-5.05862
597	CAPN5	-1.06568	0.41238	-1.02056	0.311069	0.828302	-5.06135
568	C5orf32	-1.09144	0.815514	-1.01926	0.311681	0.828302	-5.06246
608	ANG	1.06137	0.361857	1.01897	0.311817	0.828302	-5.0627
396	BCAS1	-1.19759	0.282185	-1.0168	0.312842	0.828302	-5.06455
129	PSCA	-1.56488	0.359346	-1.01318	0.314552	0.828302	-5.0676
580	KRAS	-1.06503	-0.030762	-1.01129	0.31545	0.828302	-5.0692
840	SUSD2	0.974085	0.101491	1.01064	0.315761	0.828302	-5.06975
325	CCL8	1.25187	0.227097	1.00996	0.31608	0.828302	-5.07032
152	MSMB	-1.49968	0.4097	-1.0081	0.316967	0.828302	-5.07189
997	NA	-0.930941	-0.12931	-1.00784	0.317089	0.828302	-5.0721
976	GPAT2	-0.935179	0.0443689	-1.00582	0.318055	0.828302	-5.0738
506	DPCR1	-1.08192	0.514805	-1.00406	0.318896	0.828302	-5.07528
150	NA	-1.48114	0.521477	-1.00325	0.319285	0.828302	-5.07596
733	HLA-C	1.00625	-0.0866988	1.00324	0.319287	0.828302	-5.07596
719	HIST1H2BD	-1.01208	0.115031	-1.00267	0.319562	0.828302	-5.07644
868	TRIB1	0.966302	-0.0298823	1.00233	0.319724	0.828302	-5.07672
276	RPL14	-1.29368	-0.066492	-0.99869	0.321473	0.829187	-5.07976
65	CTSE	-1.79731	1.52965	-0.998168	0.321725	0.829187	-5.0802
252	ISG15	1.29774	-0.127037	0.994258	0.32361	0.831902	-5.08345
528	CYR61	1.05677	0.0527845	0.990291	0.32553	0.832246	-5.08673
627	FOXQ1	1.02555	-0.128948	0.989359	0.325982	0.832246	-5.0875
342	BEX1	1.21045	-0.297746	0.988828	0.32624	0.832246	-5.08794
809	PMEPA1	0.966977	0.129153	0.986285	0.327478	0.833276	-5.09003
595	TPSAB1	-1.04162	0.566743	-0.983827	0.328676	0.834203	-5.09205
17	REG1B	2.10991	-0.12975	0.974907	0.33305	0.83904	-5.09934
740	TSPAN1	-0.955738	0.693263	-0.974594	0.333204	0.83904	-5.0996
739	GBP4	0.977282	-0.299777	0.973383	0.333801	0.83904	-5.10058
289	NA	-1.22872	0.544303	-0.973105	0.333938	0.83904	-5.10081
470	CCL5	1.07619	-0.241129	0.969795	0.335574	0.841037	-5.10349
390	ORM1	1.13811	-0.0316448	0.967728	0.336598	0.841494	-5.10517
398	GZMB	1.10136	-0.392921	0.963986	0.338456	0.8432	-5.10818
315	NA	-1.1965	-2.01603	-0.962434	0.33923	0.8432	-5.10943
275	AKR1C3	-1.22026	0.474261	-0.961271	0.33981	0.8432	-5.11037
721	BCAR4	0.964412	0.256905	0.954176	0.343363	0.848728	-5.11604
853	CSF3R	0.923984	0.0832144	0.953435	0.343735	0.848728	-5.11663
125	CXCL5	1.47221	-0.396823	0.950782	0.34507	0.848942	-5.11874
640	GAS6	0.981046	0.148544	0.949892	0.345519	0.848942	-5.11945
553	IFIT3	0.998155	-0.0264558	0.946707	0.347128	0.849323	-5.12197
489	GPT	-1.05644	0.204218	-0.946223	0.347373	0.849323	-5.12235
682	TNNC1	-0.96391	0.0897762	-0.941139	0.349953	0.851167	-5.12636
214	NA	-1.29004	0.425437	-0.939381	0.350849	0.851167	-5.12775
57	GHRL	-1.69602	0.651967	-0.938206	0.351448	0.851167	-5.12867
170	ANXA13	-1.36413	0.264894	-0.936159	0.352493	0.851167	-5.13027
235	NA	-1.24801	-1.96587	-0.933469	0.353869	0.851167	-5.13237
422	SLC3A1	1.07765	0.0699973	0.933363	0.353923	0.851167	-5.13245
52	RPS4Y1	1.71865	0.464987	0.933047	0.354085	0.851167	-5.1327
254	EPDR1	1.22045	0.104118	0.929422	0.355947	0.852938	-5.13552
323	PROM2	-1.14727	-0.340881	-0.928207	0.356572	0.852938	-5.13647
862	GPRC5A	-0.890413	0.0449741	-0.926601	0.357399	0.852938	-5.13771
304	HLA-DRA	-1.16278	0.460874	-0.924984	0.358234	0.852938	-5.13896
767	DHRS11	-0.91338	0.133731	-0.919322	0.361166	0.855679	-5.14333
900	UBASH3B	-0.878531	0.155227	-0.918442	0.361623	0.855679	-5.14401
460	NA	-1.0328	0.279072	-0.917808	0.361952	0.855679	-5.14449
775	CCL19	-0.89805	0.0107473	-0.915702	0.363048	0.856083	-5.14611
556	FSCN1	0.963408	-0.647785	0.914192	0.363835	0.856083	-5.14726
745	BST2	0.910627	0.0127556	0.912381	0.36478	0.856292	-5.14865
299	SLC26A9	1.14733	0.426222	0.906259	0.367988	0.858921	-5.1533
433	HLA-DRB6	-1.0329	0.492284	-0.904684	0.368816	0.858921	-5.1545
654	VIM	0.920232	0.157499	0.904069	0.369139	0.858921	-5.15496
998	HIST1H1C	-0.8406	-0.244338	-0.903695	0.369336	0.858921	-5.15524
108	S100A8	-1.43916	-2.90318	-0.898322	0.372173	0.86351	-5.15929
615	GAS6	0.934755	0.148178	0.893796	0.374572	0.865628	-5.16269
494	CFB	0.993643	0.477903	0.892638	0.375188	0.865628	-5.16355
91	ANXA13	-1.49114	0.295679	-0.891709	0.375683	0.865628	-5.16425
64	AKR1B10	-1.60072	0.195262	-0.889657	0.376776	0.866151	-5.16578
369	TGFBI	1.06008	-0.344715	0.886192	0.378627	0.866417	-5.16835
753	CXCL2	0.874266	0.189508	0.886142	0.378653	0.866417	-5.16839
300	CES2	-1.11416	0.0547677	-0.884578	0.379491	0.866417	-5.16955
629	AGR3	-0.902267	0.266339	-0.882344	0.380689	0.867172	-5.1712
633	ITM2A	-0.911717	0.0983563	-0.877647	0.383215	0.870456	-5.17466
311	PP7080	1.10413	0.606362	0.876262	0.383962	0.870456	-5.17568
212	RPS4Y1	1.19828	0.276481	0.873333	0.385545	0.870456	-5.17782
274	MUC20	1.1239	0.0482196	0.872552	0.385967	0.870456	-5.17839
683	MUC1	-0.890343	0.584078	-0.869942	0.387382	0.870456	-5.1803
403	RGS2	-1.02412	0.226595	-0.86917	0.387801	0.870456	-5.18086
218	APOA1	-1.19037	-0.293152	-0.861846	0.391791	0.870456	-5.18617
728	ITPKA	0.868755	0.16223	0.861629	0.39191	0.870456	-5.18633
239	SPRR2A	-1.15412	-3.1581	-0.861454	0.392005	0.870456	-5.18645
987	COL6A3	0.792689	0.19621	0.858602	0.393566	0.870456	-5.18851
628	IFIT2	0.868666	0.070244	0.857741	0.394038	0.870456	-5.18913
189	LGALS2	-1.21474	0.379119	-0.855781	0.395114	0.870456	-5.19053
841	MYC	-0.831029	0.00734561	-0.854177	0.395996	0.870456	-5.19168
603	C1S	0.87999	-0.0236397	0.851681	0.39737	0.870456	-5.19347
897	TYMP	0.81324	-0.653582	0.851605	0.397412	0.870456	-5.19352
669	HLA-F	0.863686	0.383257	0.848316	0.399228	0.870456	-5.19586
202	SERPINE2	1.20428	-0.265784	0.848101	0.399347	0.870456	-5.19602
420	SLC5A1	0.982737	0.131662	0.846955	0.399981	0.870456	-5.19683
903	TAP1	0.8107	0.0112186	0.846816	0.400058	0.870456	-5.19693
97	CLIC6	1.37655	0.95974	0.846808	0.400062	0.870456	-5.19693
962	PHLDA1	0.783631	-0.723877	0.844067	0.401581	0.870456	-5.19888
722	PLIN2	0.84515	0.0894492	0.84368	0.401796	0.870456	-5.19915
73	SLC26A3	1.46053	0.508898	0.840073	0.403801	0.870456	-5.2017
316	SCN2A	-1.04088	0.454352	-0.836072	0.406032	0.870456	-5.20451
220	AGR2	-1.11203	1.14699	-0.836026	0.406058	0.870456	-5.20454
43	ALDOB	-1.58877	0.860885	-0.835292	0.406468	0.870456	-5.20505
855	NA	0.809713	-0.321551	0.834823	0.406731	0.870456	-5.20538
552	PRRX2	-0.896471	-0.142335	-0.834236	0.407059	0.870456	-5.20579
854	CTSK	0.798671	0.14529	0.831353	0.408674	0.870456	-5.2078
766	SCTR	0.825588	-0.0871225	0.830703	0.409039	0.870456	-5.20826
939	GLRX	0.777062	0.547179	0.830568	0.409114	0.870456	-5.20835
913	SLC40A1	0.777164	0.440191	0.824813	0.412352	0.871475	-5.21235
892	CD8A	-0.78055	-0.299651	-0.821042	0.414481	0.871475	-5.21495
596	HES4	0.868767	-0.711589	0.820919	0.414551	0.871475	-5.21503
905	LEMD1	0.78505	0.0886459	0.820655	0.414701	0.871475	-5.21522
128	PRSS2	1.25339	0.665952	0.8198	0.415184	0.871475	-5.2158
434	IGFBP5	0.936179	0.135211	0.819073	0.415596	0.871475	-5.2163
427	C10orf81	0.949875	-0.144055	0.818901	0.415694	0.871475	-5.21642
245	ANXA1	-1.08453	-1.88749	-0.816055	0.417308	0.872192	-5.21837
301	S100A7	-1.03037	-2.30189	-0.813693	0.418651	0.872192	-5.21999
445	KRT23	0.924362	0.140046	0.813461	0.418783	0.872192	-5.22015
96	VSIG2	-1.34481	1.60443	-0.812159	0.419524	0.872192	-5.22103
952	NOXO1	0.765198	-0.18268	0.809865	0.420833	0.872652	-5.22259
210	STMN3	1.12057	-0.674715	0.808713	0.421491	0.872652	-5.22338
607	CYP4F12	0.84887	-0.202732	0.804866	0.423692	0.873643	-5.22598
295	AKR1B15	-1.02876	0.0213812	-0.804824	0.423717	0.873643	-5.22601
926	MAGEA1	-0.76112	0.134466	-0.801816	0.425443	0.875397	-5.22804
499	RAPGEFL1	0.884862	-0.141762	0.798443	0.427383	0.87647	-5.2303
132	COL17A1	1.22395	-0.396556	0.794044	0.429922	0.87647	-5.23324
180	DEFA5	-1.14382	-0.109775	-0.793278	0.430366	0.87647	-5.23375
351	NPY	0.961916	-0.161948	0.791649	0.431309	0.87647	-5.23483
576	FAM46C	0.845463	0.191918	0.790262	0.432112	0.87647	-5.23575
700	ACSL5	0.805367	0.281352	0.790132	0.432188	0.87647	-5.23584
120	CHGA	-1.23904	0.115208	-0.788135	0.433347	0.87647	-5.23716
904	ODAM	-0.743368	0.441442	-0.787435	0.433754	0.87647	-5.23763
16	BPIFB1	1.71982	1.80885	0.787265	0.433852	0.87647	-5.23774
271	NPC1L1	-1.01511	0.0924483	-0.785182	0.435064	0.877146	-5.23911
31	HMGCS2	-1.592	0.948455	-0.782908	0.43639	0.877288	-5.24061
157	SI	-1.15232	0.660228	-0.780318	0.437902	0.877288	-5.24231
585	GUCA2A	0.817099	0.108527	0.778982	0.438683	0.877288	-5.24318
936	GBP1	0.738909	-0.413661	0.778792	0.438794	0.877288	-5.24331
137	FAM3B	-1.18136	0.460293	-0.777551	0.439521	0.877288	-5.24412
846	PHACTR3	-0.746236	0.364844	-0.77479	0.44114	0.877455	-5.24592
951	C4orf48	0.721114	0.282877	0.774416	0.44136	0.877455	-5.24616
182	NA	1.09825	0.101295	0.772129	0.442704	0.878381	-5.24765
367	THNSL2	0.920754	-0.0471907	0.770314	0.443772	0.878757	-5.24882
946	SLC9A2	-0.716349	0.759087	-0.763528	0.44778	0.884108	-5.25319
83	MMP3	1.30379	0.781829	0.762639	0.448307	0.884108	-5.25376
689	ALDH1L1	-0.778433	0.492532	-0.760674	0.449472	0.884108	-5.25502
786	RNF186	0.736743	0.173762	0.759767	0.450011	0.884108	-5.2556
27	SERPINA3	1.57303	0.0777099	0.756763	0.451797	0.884631	-5.25751
487	C4BPA	0.818891	0.376494	0.755993	0.452255	0.884631	-5.258
45	AKR1C2	-1.43645	0.0532732	-0.754858	0.452931	0.884631	-5.25872
797	XAF1	0.731013	-0.26241	0.747684	0.45722	0.887321	-5.26325
605	HOPX	0.789297	-2.56642	0.746718	0.457799	0.887321	-5.26386
827	CA1	-0.723185	0.443619	-0.744812	0.458943	0.887321	-5.26505
890	TNFRSF25	0.7024	-0.216184	0.742572	0.46029	0.887321	-5.26645
46	WDR72	1.40196	0.490275	0.741114	0.461167	0.887321	-5.26736
259	CTAG2	-0.97142	0.087672	-0.739704	0.462017	0.887321	-5.26824
731	NMUR2	-0.745928	0.179485	-0.739479	0.462152	0.887321	-5.26838
208	CXCL10	1.03446	-0.744129	0.739361	0.462224	0.887321	-5.26845
496	LOC653061	0.821946	0.0949017	0.739244	0.462294	0.887321	-5.26852
621	SPP1	0.76571	-0.0414154	0.734639	0.465076	0.887604	-5.27138
121	MYH11	1.14454	0.48155	0.733896	0.465526	0.887604	-5.27184
831	ANKRD36B	-0.702464	0.0776607	-0.733369	0.465845	0.887604	-5.27216
919	TMEM200A	0.69525	-0.297308	0.730209	0.467762	0.887604	-5.2741
950	RAB31	0.680327	-0.567235	0.727441	0.469444	0.887604	-5.2758
306	CCND2	0.914664	-0.572553	0.72594	0.470358	0.887604	-5.27672
175	SCGB3A1	1.05737	0.604115	0.725772	0.470461	0.887604	-5.27682
286	MAL	-0.916002	-2.7877	-0.725309	0.470742	0.887604	-5.2771
816	C7orf28B	0.709226	-0.273522	0.723164	0.472051	0.887604	-5.27841
453	SAP25	-0.825025	0.173864	-0.721975	0.472777	0.887604	-5.27913
613	GMDS	0.747656	-0.153104	0.720836	0.473472	0.887604	-5.27982
805	HEPACAM2	0.706851	0.289299	0.720333	0.473781	0.887604	-5.28013
521	GSTA2	0.774623	0.382023	0.719845	0.474078	0.887604	-5.28042
898	GPR128	-0.675707	0.556145	-0.712589	0.47853	0.887604	-5.28479
476	PLEKHB1	-0.801692	0.59843	-0.712019	0.47888	0.887604	-5.28513
215	ZG16B	0.986605	1.28848	0.7118	0.479015	0.887604	-5.28526
207	MMP12	1.00058	-0.078409	0.711607	0.479134	0.887604	-5.28538
160	NA	1.04353	0.391048	0.709647	0.480341	0.887604	-5.28655
711	MS4A8B	-0.704089	0.37778	-0.706896	0.482038	0.887604	-5.28819
114	PRSS1	1.12574	0.525363	0.705288	0.483031	0.887604	-5.28915
944	CTCFL	-0.665175	0.218673	-0.704643	0.48343	0.887604	-5.28953
614	COL17A1	0.734643	-0.360169	0.703713	0.484006	0.887604	-5.29008
927	ATP1B1	0.662635	0.234162	0.703303	0.484259	0.887604	-5.29032
584	DARC	-0.750391	0.410502	-0.703131	0.484366	0.887604	-5.29042
548	RAB27B	-0.755192	-0.197474	-0.701404	0.485436	0.887604	-5.29144
244	TRNP1	-0.931053	0.352757	-0.69873	0.487096	0.887604	-5.29302
140	LCN2	1.06156	0.0357563	0.698405	0.487297	0.887604	-5.29321
179	C19orf77	-1.01289	1.56052	-0.696917	0.488222	0.887604	-5.29408
842	MDK	0.675579	0.0718751	0.694858	0.489503	0.887604	-5.29529
363	C1QB	0.820462	-0.196364	0.694787	0.489548	0.887604	-5.29533
990	HEPACAM2	0.649548	0.251805	0.694018	0.490027	0.887604	-5.29578
78	IGJ	-1.19905	0.973468	-0.692105	0.49122	0.887604	-5.29689
513	GSTA1	0.747288	0.343958	0.690876	0.491987	0.887604	-5.29761
579	HOXA11-AS1	-0.731945	-0.00249188	-0.687424	0.494145	0.887604	-5.29961
895	DSCR8	-0.658863	-0.136278	-0.685736	0.495203	0.887604	-5.30059
650	ORMDL3	0.708108	0.272333	0.684133	0.496208	0.887604	-5.30151
616	FXYD4	-0.718321	0.461998	-0.68289	0.496989	0.887604	-5.30223
844	HGD	-0.660894	0.280886	-0.680369	0.498573	0.887604	-5.30367
697	CYBRD1	-0.685847	0.602812	-0.679745	0.498966	0.887604	-5.30403
479	VTCN1	-0.761539	0.538483	-0.679469	0.499139	0.887604	-5.30419
173	NA	-0.989744	0.392335	-0.678585	0.499696	0.887604	-5.30469
992	KANK4	0.633421	-0.402558	0.677206	0.500564	0.887604	-5.30548
665	ZIC2	-0.694821	-0.164171	-0.67687	0.500777	0.887604	-5.30567
474	CLCA1	-0.734116	0.179736	-0.675729	0.501496	0.887604	-5.30632
100	KLK7	-1.10655	-1.41106	-0.672349	0.503632	0.889809	-5.30824
727	SERPING1	0.65843	-0.163942	0.667727	0.50656	0.890577	-5.31085
843	JUP	0.646459	-0.215599	0.667246	0.506865	0.890577	-5.31112
105	CLDN15	-1.05713	0.530338	-0.6667	0.507211	0.890577	-5.31142
21	HLA-DRB5	1.4182	0.285956	0.666044	0.507629	0.890577	-5.31179
3	MUC5AC	-1.89638	1.49456	-0.662095	0.51014	0.892195	-5.314
657	NA	0.684186	0.0963547	0.661788	0.510336	0.892195	-5.31417
563	CTSE	-0.710774	0.647384	-0.66028	0.511297	0.892315	-5.31501
555	CD24	-0.703831	-0.354682	-0.654754	0.514827	0.894657	-5.31807
653	MYCN	0.67015	0.19768	0.652715	0.516133	0.894657	-5.31919
358	ABP1	0.79421	0.570454	0.652379	0.516348	0.894657	-5.31938
783	CASP1	0.643905	-0.0771207	0.650297	0.517684	0.894657	-5.32052
735	CXCL6	-0.651642	-0.123805	-0.647121	0.519725	0.894657	-5.32225
624	OASL	0.676766	0.0653513	0.646758	0.519958	0.894657	-5.32245
769	HSPA1B	0.64352	-0.552107	0.646663	0.520019	0.894657	-5.3225
744	RPL39L	-0.65058	0.586665	-0.646146	0.520352	0.894657	-5.32278
763	SOD2	0.64364	-0.186316	0.64562	0.520691	0.894657	-5.32307
334	MAGEA6	-0.791878	0.234491	-0.638539	0.52526	0.900961	-5.3269
729	VIM	0.635377	0.200463	0.636494	0.526584	0.901684	-5.328
606	PKDCC	-0.665982	0.223913	-0.63414	0.528109	0.902517	-5.32926
495	NA	-0.697917	-0.317709	-0.629145	0.531355	0.902517	-5.33192
400	KLK12	0.732062	-1.68443	0.621241	0.536511	0.902517	-5.33608
280	FBLN1	0.799021	-0.758276	0.617296	0.539094	0.902517	-5.33814
407	CRIP1	-0.721611	0.124118	-0.615894	0.540013	0.902517	-5.33887
643	NA	-0.630269	0.186058	-0.615499	0.540273	0.902517	-5.33907
23	ITLN1	-1.29603	0.987302	-0.614633	0.540841	0.902517	-5.33952
393	FAM107B	-0.721794	0.386237	-0.614303	0.541058	0.902517	-5.33969
281	NA	-0.784289	0.172074	-0.612983	0.541925	0.902517	-5.34038
947	PPP1R14C	0.579625	-0.505797	0.61157	0.542854	0.902517	-5.34111
630	PLOD2	-0.635862	0.118004	-0.610734	0.543404	0.902517	-5.34154
134	KIAA1324	-0.940664	0.424639	-0.609551	0.544183	0.902517	-5.34214
370	NLRP2	-0.726963	0.197527	-0.609103	0.544479	0.902517	-5.34237
884	DHDH	-0.586995	0.398588	-0.608177	0.545089	0.902517	-5.34285
471	ALOX5	0.680667	0.577382	0.607917	0.545261	0.902517	-5.34298
47	HLA-DRB1	1.14052	0.600189	0.60746	0.545562	0.902517	-5.34322
151	GSDMB	-0.906001	0.616975	-0.607068	0.54582	0.902517	-5.34342
418	NA	0.709831	0.191043	0.60618	0.546406	0.902517	-5.34387
977	PLA2G12B	0.563031	-0.100848	0.604387	0.547591	0.902517	-5.34479
25	PHGR1	1.27197	0.00766684	0.604188	0.547722	0.902517	-5.34489
228	LGALS4	0.81334	0.575426	0.603599	0.548112	0.902517	-5.34519
637	CYBRD1	-0.621773	0.593173	-0.603574	0.548128	0.902517	-5.3452
119	SAA1	0.957875	0.163155	0.602638	0.548747	0.902517	-5.34568
875	SLC29A4	-0.579891	-0.0536624	-0.600111	0.55042	0.902517	-5.34696
789	ETS2	0.591081	-0.0564302	0.599445	0.550861	0.902517	-5.34729
115	SI	-0.964073	0.723244	-0.598495	0.551491	0.902517	-5.34777
561	CFD	0.643907	-0.290244	0.597597	0.552087	0.902517	-5.34823
529	GBA3	-0.649531	0.32187	-0.595913	0.553205	0.902517	-5.34907
675	CD8A	-0.602304	-0.347103	-0.595032	0.55379	0.902517	-5.34952
819	VGF	-0.582257	0.0131072	-0.593215	0.554998	0.902517	-5.35043
127	MUC2	-0.92603	0.571457	-0.592837	0.55525	0.902517	-5.35062
893	FRAS1	-0.562916	0.102794	-0.591785	0.55595	0.902517	-5.35114
56	H19	1.08095	0.182099	0.58632	0.559595	0.902654	-5.35386
623	TAGLN	0.597665	0.0918418	0.585028	0.560459	0.902654	-5.35449
201	HLA-DPA1	-0.82711	0.421883	-0.584501	0.560811	0.902654	-5.35475
989	CDH3	-0.546061	-0.23423	-0.581441	0.562859	0.902654	-5.35626
778	OAT	-0.574446	0.317476	-0.580886	0.563231	0.902654	-5.35653
770	CASP1	0.579004	-0.0791348	0.580159	0.563718	0.902654	-5.35689
355	GPR128	-0.704435	0.690653	-0.578817	0.564618	0.902654	-5.35754
440	UGT2B7	-0.608505	0.18775	-0.578502	0.56483	0.902654	-5.3577
549	SERPINB3	-0.621365	-2.21198	-0.578123	0.565084	0.902654	-5.35788
929	NA	-0.550254	-0.190858	-0.578053	0.565131	0.902654	-5.35792
391	COL1A2	0.67382	0.0943656	0.576813	0.565964	0.902654	-5.35852
780	MYB	0.566822	-0.337028	0.569957	0.570578	0.908564	-5.36184
591	TYROBP	0.599174	-0.126661	0.567276	0.572389	0.908765	-5.36312
999	MAGEA12	-0.528209	0.177334	-0.567078	0.572522	0.908765	-5.36322
266	FGFR3	0.739719	-1.01081	0.564048	0.574571	0.910571	-5.36466
509	CYP2C18	-0.614401	-0.238089	-0.5602	0.577178	0.913256	-5.36649
860	C6orf105	0.539093	0.512695	0.555121	0.580627	0.916314	-5.36888
985	CYP2W1	0.51763	0.0872707	0.55405	0.581356	0.916314	-5.36938
265	MLPH	-0.725222	0.915925	-0.552655	0.582306	0.916314	-5.37003
671	MX2	0.566698	-0.030308	0.551965	0.582776	0.916314	-5.37035
718	AIF1L	-0.550684	-0.953154	-0.547042	0.586135	0.918877	-5.37264
491	GJB2	0.610948	-1.65311	0.54604	0.586819	0.918877	-5.3731
800	EPHB1	0.525472	0.305325	0.542581	0.589186	0.918877	-5.37469
635	CCL5	0.556274	-0.11011	0.539911	0.591016	0.918877	-5.37591
851	FCER1G	0.521564	-0.197029	0.539683	0.591172	0.918877	-5.37601
459	UGT2B7	-0.562323	0.189204	-0.539512	0.59129	0.918877	-5.37609
42	GKN2	-1.01306	0.541393	-0.537948	0.592363	0.918877	-5.3768
795	ASS1	-0.512165	0.68697	-0.536938	0.593057	0.918877	-5.37726
467	PCDH7	-0.607978	0.499666	-0.536513	0.593349	0.918877	-5.37745
412	GPA33	-0.625751	0.0311045	-0.536156	0.593594	0.918877	-5.37761
540	PYGB	0.565465	0.283216	0.531861	0.59655	0.921545	-5.37955
984	TM4SF1	-0.496314	0.138282	-0.530974	0.597161	0.921545	-5.37995
317	NA	0.651341	0.497779	0.524507	0.601626	0.926362	-5.38283
688	NA	-0.535627	0.529915	-0.522459	0.603043	0.926362	-5.38373
82	APOD	0.895719	0.392272	0.522432	0.603062	0.926362	-5.38374
327	HLA-DQA1	-0.634902	0.202331	-0.518692	0.605653	0.928901	-5.38539
856	SPARCL1	0.50021	0.324671	0.517368	0.606572	0.928901	-5.38597
67	CSAG1	-0.919922	0.11242	-0.515908	0.607586	0.929031	-5.38661
979	TF	0.473147	-0.642428	0.513594	0.609195	0.930068	-5.38761
169	IFI44L	0.722222	0.085848	0.507874	0.613179	0.930539	-5.39008
826	PRAME	-0.49702	-0.109764	-0.507678	0.613316	0.930539	-5.39016
269	SFTA2	0.6615	0.27356	0.50688	0.613873	0.930539	-5.3905
473	MUC1	-0.572744	0.947912	-0.506771	0.613949	0.930539	-5.39055
156	GSTA1	0.745626	0.691122	0.505767	0.61465	0.930539	-5.39098
221	NA	-0.687264	0.335364	-0.505143	0.615086	0.930539	-5.39125
236	CXCL9	0.664364	-0.564804	0.501607	0.617559	0.931576	-5.39275
526	ATP7B	-0.546954	0.782684	-0.5007	0.618193	0.931576	-5.39313
415	DCN	0.578502	0.315669	0.499187	0.619253	0.931576	-5.39377
661	NT5E	-0.513659	0.163096	-0.498754	0.619557	0.931576	-5.39396
881	LIME1	0.478075	-0.200821	0.497509	0.620429	0.931576	-5.39448
217	C10orf116	-0.684937	-0.372638	-0.493973	0.622912	0.932877	-5.39596
148	APOE	0.728653	-0.37351	0.493617	0.623162	0.932877	-5.39611
30	HLA-A	-1.00464	0.48913	-0.492124	0.624211	0.933051	-5.39673
371	CIDEC	0.589334	0.212701	0.490245	0.625533	0.933631	-5.39751
268	CYP4X1	0.629009	-0.0988616	0.482787	0.630792	0.9388	-5.40058
171	GSDMB	-0.702397	0.692975	-0.480929	0.632106	0.9388	-5.40133
35	GKN1	-0.918855	0.211002	-0.480025	0.632745	0.9388	-5.4017
22	TM4SF4	-1.01202	1.16097	-0.47869	0.633689	0.9388	-5.40224
329	GRB7	0.596608	0.176383	0.478689	0.63369	0.9388	-5.40224
953	ASS1	-0.436646	0.600173	-0.476213	0.635444	0.940005	-5.40324
468	NA	-0.536924	0.154395	-0.471938	0.638477	0.942332	-5.40495
256	MTTP	-0.620063	0.139955	-0.471341	0.638901	0.942332	-5.40519
384	HKDC1	0.56173	0.310622	0.47	0.639854	0.942347	-5.40572
883	SLC38A5	-0.450612	0.270908	-0.466925	0.642041	0.944177	-5.40694
44	CDH17	0.882529	-0.345284	0.461632	0.645813	0.947101	-5.40902
417	SCGB2A1	0.522819	0.504615	0.461247	0.646088	0.947101	-5.40917
326	MX1	0.567435	-0.179635	0.458383	0.648134	0.947101	-5.41028
845	KRT10	0.431849	-0.336524	0.45767	0.648643	0.947101	-5.41056
857	TXNIP	0.443606	0.417412	0.45643	0.64953	0.947101	-5.41104
896	TMPRSS2	-0.436358	0.494951	-0.456177	0.649711	0.947101	-5.41113
153	ALDH3A1	-0.680242	-0.0719847	-0.45483	0.650675	0.947115	-5.41165
647	TMEM99	0.460376	0.0797602	0.452139	0.652603	0.947115	-5.41268
149	LEFTY1	-0.675209	0.0696665	-0.451497	0.653063	0.947115	-5.41293
918	C17orf28	-0.4276	0.402311	-0.447338	0.656048	0.947115	-5.41451
330	CYP3A5	-0.546312	0.243034	-0.445912	0.657072	0.947115	-5.41505
197	FOS	-0.637299	-0.0939152	-0.445762	0.65718	0.947115	-5.4151
545	CTHRC1	0.479538	0.222664	0.44546	0.657398	0.947115	-5.41522
566	DHRS2	-0.479677	-0.0554324	-0.444356	0.658192	0.947115	-5.41563
178	CMBL	-0.637008	0.522139	-0.444281	0.658245	0.947115	-5.41566
324	RARRES1	-0.545242	0.574252	-0.441454	0.66028	0.948596	-5.41672
385	KBTBD11	-0.526016	-0.0814009	-0.440047	0.661294	0.948596	-5.41724
736	NA	0.438478	0.294646	0.434452	0.665331	0.948596	-5.41931
298	SPRR1A	-0.555192	-3.10059	-0.43386	0.665759	0.948596	-5.41953
539	COL7A1	0.471968	-0.370138	0.433263	0.66619	0.948596	-5.41975
203	HSPA1A	-0.609963	0.0525254	-0.4296	0.66884	0.948596	-5.42109
350	CAPN8	-0.524853	0.261483	-0.429153	0.669164	0.948596	-5.42125
190	SLC39A5	0.61241	0.0649759	0.42685	0.670832	0.948596	-5.42208
602	RAB34	-0.449837	-0.192627	-0.423964	0.672926	0.948596	-5.42312
874	ONECUT2	0.409176	0.123276	0.423015	0.673614	0.948596	-5.42346
183	GRB7	0.612245	0.176287	0.42283	0.673749	0.948596	-5.42353
941	ANG	0.395299	0.451958	0.421405	0.674784	0.948596	-5.42403
755	LMO4	-0.418253	0.451866	-0.421015	0.675067	0.948596	-5.42417
159	CCL25	0.602822	-0.330841	0.419445	0.676208	0.948596	-5.42473
974	NOTUM	-0.385752	-0.248863	-0.415518	0.679067	0.948596	-5.42612
673	PLLP	-0.427241	0.649327	-0.414723	0.679646	0.948596	-5.4264
441	CTSL2	-0.476693	-0.304138	-0.414559	0.679765	0.948596	-5.42645
343	DUSP1	-0.509594	-0.594202	-0.413183	0.680768	0.948596	-5.42694
917	ONECUT2	0.393463	0.016555	0.412545	0.681234	0.948596	-5.42716
49	SPINK1	0.729004	1.51361	0.411039	0.682332	0.948596	-5.42768
101	NA	-0.672316	0.438227	-0.410429	0.682777	0.948596	-5.4279
34	FCGBP	-0.80664	-0.27482	-0.409881	0.683177	0.948596	-5.42809
872	ANG	0.390556	0.416279	0.407699	0.684771	0.948596	-5.42884
347	NGFRAP1	-0.500545	-0.251607	-0.406659	0.685531	0.948596	-5.4292
871	SOX8	-0.392382	0.205247	-0.405682	0.686246	0.948596	-5.42953
336	BMP7	0.498713	0.433463	0.403967	0.6875	0.948596	-5.43012
798	GNLY	-0.393829	-0.372143	-0.400837	0.689792	0.948596	-5.43119
850	LEPREL4	0.388139	0.444061	0.398855	0.691245	0.948596	-5.43186
699	LTB	-0.402953	-0.0112819	-0.398001	0.691872	0.948596	-5.43215
273	ECHDC3	0.518452	-0.828215	0.397153	0.692494	0.948596	-5.43243
107	GSTA1	0.647487	0.807615	0.396911	0.692672	0.948596	-5.43251
267	HLA-DRA	-0.513324	0.352474	-0.396878	0.692696	0.948596	-5.43252
551	HBEGF	0.428827	-0.216051	0.396362	0.693075	0.948596	-5.4327
943	S100P	-0.373382	0.686047	-0.396073	0.693287	0.948596	-5.43279
662	IFI27	0.406291	0.398934	0.396031	0.693318	0.948596	-5.43281
695	ALDOC	0.401353	-0.23755	0.395887	0.693424	0.948596	-5.43286
706	IRS2	0.400542	-0.0307536	0.393013	0.695535	0.949218	-5.43381
666	SPIRE1	0.405998	0.151068	0.392302	0.696058	0.949218	-5.43405
5	REG3A	1.06202	-0.303733	0.389251	0.698303	0.949218	-5.43506
564	CLDN23	-0.419632	0.595336	-0.38911	0.698406	0.949218	-5.43511
667	EPHX2	-0.400317	-0.212405	-0.387874	0.699317	0.949218	-5.43551
188	VAV3	0.55176	-0.192812	0.387525	0.699574	0.949218	-5.43563
80	GABRP	-0.668485	-0.21017	-0.386088	0.700632	0.949366	-5.4361
258	DDC	0.500842	0.311124	0.382758	0.703089	0.951351	-5.43718
515	PLTP	-0.418679	0.0788111	-0.381482	0.704031	0.951351	-5.43759
181	EYA2	0.547423	0.237351	0.380236	0.704951	0.951351	-5.43799
830	NA	-0.369112	0.213773	-0.376671	0.707587	0.953621	-5.43914
482	MYBPC1	-0.420297	0.227226	-0.373836	0.709685	0.953991	-5.44004
592	COCH	-0.395854	0.36588	-0.372527	0.710655	0.953991	-5.44045
813	GAD1	0.366931	0.208713	0.372435	0.710723	0.953991	-5.44048
836	SPARCL1	0.360342	0.33912	0.369701	0.71275	0.954853	-5.44134
864	MYOF	-0.357556	-0.335976	-0.368536	0.713615	0.954853	-5.4417
734	ZDHHC11	0.366364	-0.117583	0.363385	0.717441	0.954853	-5.4433
450	DCBLD2	-0.40603	-0.0772526	-0.361884	0.718557	0.954853	-5.44376
589	NNMT	0.38484	0.309009	0.36185	0.718582	0.954853	-5.44377
4	TFF2	-0.977152	1.36234	-0.360849	0.719327	0.954853	-5.44407
746	NA	-0.362013	-0.185501	-0.359143	0.720597	0.954853	-5.44459
560	BST2	0.386476	0.0705771	0.35857	0.721024	0.954853	-5.44477
619	CLIC3	-0.376341	-1.8288	-0.35847	0.721099	0.954853	-5.4448
478	MYO1A	0.39921	-0.00342053	0.357531	0.721798	0.954853	-5.44508
194	NA	-0.505008	0.331501	-0.357436	0.721869	0.954853	-5.44511
368	NOTUM	-0.417107	-0.326716	-0.354016	0.724419	0.95696	-5.44614
773	ATP4A	-0.339697	0.176849	-0.350964	0.726696	0.958702	-5.44705
759	PARM1	-0.345398	0.700917	-0.34861	0.728455	0.959756	-5.44775
240	APOC1	0.465298	-0.286786	0.347057	0.729617	0.959861	-5.44821
839	SNTB1	0.336345	-0.122177	0.345937	0.730454	0.959861	-5.44853
679	TRIP6	-0.349882	-0.1983	-0.34096	0.734181	0.962576	-5.44998
928	RHOBTB3	0.32289	0.0891636	0.340607	0.734446	0.962576	-5.45008
725	SLC44A4	0.332674	0.751393	0.332521	0.740515	0.962897	-5.45239
779	OAS1	0.325357	-0.265081	0.32983	0.742539	0.962897	-5.45314
409	RGS1	-0.381967	-0.304051	-0.329146	0.743053	0.962897	-5.45333
957	AXL	0.308782	0.0050186	0.327373	0.744388	0.962897	-5.45383
765	MED24	0.327743	0.357457	0.327317	0.74443	0.962897	-5.45384
820	FBP1	0.319065	0.438948	0.325387	0.745884	0.962897	-5.45438
980	C3orf14	0.30178	-0.36482	0.323963	0.746957	0.962897	-5.45477
837	ALDH1A2	-0.313623	0.192317	-0.323956	0.746962	0.962897	-5.45477
8	CLDN18	0.784781	1.31282	0.323728	0.747134	0.962897	-5.45483
166	IDO1	0.474065	0.277556	0.323303	0.747455	0.962897	-5.45495
642	CALML4	-0.334987	0.245147	-0.323169	0.747556	0.962897	-5.45498
523	IRX2	0.351812	0.170476	0.322641	0.747954	0.962897	-5.45513
303	DEFA6	-0.407756	-0.311652	-0.322013	0.748427	0.962897	-5.4553
586	CXCL13	-0.341126	-0.274277	-0.321749	0.748627	0.962897	-5.45537
911	ADAMDEC1	0.306383	-0.123614	0.319427	0.750379	0.962897	-5.456
677	CDHR2	0.325754	0.223545	0.317307	0.75198	0.962897	-5.45657
973	MYOF	-0.29917	-0.323859	-0.316786	0.752373	0.962897	-5.45671
345	ATHL1	-0.386684	-0.343418	-0.314404	0.754173	0.962897	-5.45735
967	ISG20	0.295459	-0.0201794	0.312368	0.755714	0.962897	-5.45789
353	SPDEF	0.380958	0.927275	0.310484	0.757139	0.962897	-5.45839
715	SLC44A4	0.312645	0.797692	0.309812	0.757648	0.962897	-5.45856
282	LUM	0.396345	0.26383	0.307075	0.759722	0.962897	-5.45928
906	SCPEP1	-0.291248	-0.288129	-0.306985	0.75979	0.962897	-5.4593
882	NQO1	-0.29219	0.391279	-0.302395	0.76327	0.962897	-5.46049
949	ERRFI1	0.285893	-0.114012	0.300913	0.764396	0.962897	-5.46087
416	UGT2B17	-0.334143	0.448838	-0.300905	0.764402	0.962897	-5.46087
238	VSIG1	-0.405228	0.764135	-0.300662	0.764587	0.962897	-5.46093
617	AQP5	-0.312895	0.678162	-0.300066	0.765039	0.962897	-5.46108
524	SRGN	0.326856	0.148753	0.299594	0.765398	0.962897	-5.4612
321	F5	0.373741	0.108591	0.298195	0.76646	0.962897	-5.46156
982	HOXA5	-0.280182	0.05343	-0.297639	0.766883	0.962897	-5.4617
109	NA	-0.480895	-0.306979	-0.294136	0.769547	0.962897	-5.46257
885	HOMER2	-0.28159	-0.355219	-0.293715	0.769867	0.962897	-5.46268
847	ISL1	0.281337	0.109862	0.293468	0.770055	0.962897	-5.46274
18	MMP7	-0.626955	0.585996	-0.291567	0.771502	0.962897	-5.46321
741	ATF3	-0.291145	-0.0621898	-0.291492	0.771559	0.962897	-5.46323
940	HTRA1	0.272655	0.219069	0.289508	0.77307	0.962897	-5.46372
388	BMP4	0.335933	0.336237	0.288161	0.774097	0.962897	-5.46405
815	CAV1	0.282135	-0.180948	0.286457	0.775396	0.962897	-5.46446
19	LOC100130100	0.612089	0.895639	0.286177	0.775609	0.962897	-5.46453
466	FXYD2	0.32352	-0.210074	0.284508	0.776883	0.962897	-5.46493
754	KRT80	0.285277	-0.929371	0.283725	0.77748	0.962897	-5.46512
612	SNHG8	-0.298763	-0.178604	-0.282903	0.778108	0.962897	-5.46532
772	WNK4	0.281431	0.300458	0.282328	0.778547	0.962897	-5.46546
110	NA	0.455664	0.631692	0.279511	0.780698	0.962897	-5.46613
510	CALB2	0.307592	-0.0231244	0.279488	0.780716	0.962897	-5.46613
191	PROM1	-0.394555	0.499277	-0.275956	0.783416	0.962897	-5.46696
147	IDO1	0.41507	0.263747	0.275528	0.783743	0.962897	-5.46706
443	GIF	-0.313211	0.149735	-0.273275	0.785467	0.962897	-5.46759
357	ADM	0.322425	-0.353974	0.269283	0.788524	0.962897	-5.4685
550	C1QC	0.289014	-0.106547	0.26899	0.788749	0.962897	-5.46857
248	C6orf58	0.355818	0.472526	0.268222	0.789337	0.962897	-5.46875
832	CD3D	0.260468	0.00994881	0.26792	0.789569	0.962897	-5.46882
187	IGLL3P	0.382234	0.236338	0.265483	0.791438	0.962897	-5.46937
423	IFI44	0.303263	-0.00598518	0.264992	0.791815	0.962897	-5.46948
698	ZFP36	0.270775	-0.372487	0.264493	0.792197	0.962897	-5.46959
395	ASS1	0.306126	0.479307	0.262882	0.793434	0.962897	-5.46995
7	TFF1	-0.666846	1.56307	-0.262858	0.793452	0.962897	-5.46995
177	CDX2	-0.373047	0.124498	-0.259611	0.795946	0.962897	-5.47067
955	ANKRD22	-0.245485	-0.0985116	-0.259339	0.796154	0.962897	-5.47073
54	NA	0.478071	0.600403	0.257643	0.797458	0.962897	-5.4711
374	NOS2	0.305907	0.272492	0.25654	0.798306	0.962897	-5.47134
618	CXADR	0.26992	0.264808	0.256246	0.798532	0.962897	-5.47141
144	NA	-0.386967	-0.321787	-0.255761	0.798905	0.962897	-5.47151
13	MMP7	-0.577045	0.621485	-0.254579	0.799814	0.962897	-5.47177
192	CXCL5	0.357641	-0.215718	0.252428	0.801469	0.962897	-5.47223
138	RARRES1	-0.380111	0.676757	-0.252345	0.801533	0.962897	-5.47225
176	NOS2	0.365646	0.283866	0.251337	0.802309	0.962897	-5.47246
278	SEPP1	-0.31707	0.480112	-0.251173	0.802435	0.962897	-5.4725
242	FLRT3	-0.337014	0.295774	-0.250993	0.802574	0.962897	-5.47254
808	MED24	0.245849	0.27886	0.249138	0.804003	0.962897	-5.47293
578	CAPN13	-0.26605	0.62919	-0.248362	0.8046	0.962897	-5.47309
413	HLA-H	-0.291384	0.40923	-0.247701	0.80511	0.962897	-5.47323
537	FUT3	-0.268325	0.167203	-0.246617	0.805945	0.962897	-5.47346
87	NA	0.415988	0.330047	0.244966	0.807218	0.962924	-5.4738
701	TSPAN7	0.249291	0.147338	0.24409	0.807894	0.962924	-5.47398
646	DSG3	0.250784	-2.02081	0.241419	0.809954	0.964231	-5.47453
877	OSBPL1A	-0.232053	0.487254	-0.23972	0.811266	0.964644	-5.47488
340	ASS1	0.282491	0.505969	0.232407	0.816918	0.969114	-5.47634
309	A1CF	0.292568	0.179487	0.232348	0.816963	0.969114	-5.47636
447	SEMA6A	0.258714	0.18789	0.227085	0.821037	0.972792	-5.47738
332	AHNAK2	0.276267	-0.855346	0.223754	0.823617	0.974013	-5.47802
694	HOXB5	-0.228403	0.391857	-0.222754	0.824392	0.974013	-5.47821
938	ITM2C	-0.208217	0.588137	-0.221171	0.82562	0.974013	-5.4785
793	DNAJC12	-0.216341	0.548694	-0.220695	0.825989	0.974013	-5.47859
801	CD24	0.215934	-0.179152	0.219473	0.826937	0.974013	-5.47882
62	LIPF	-0.382203	0.910562	-0.213077	0.831903	0.976725	-5.47999
331	TCEA3	-0.265277	0.198528	-0.212922	0.832022	0.976725	-5.48002
833	QPCT	-0.206518	0.233988	-0.211631	0.833025	0.976725	-5.48025
118	NA	-0.333505	-0.327044	-0.208454	0.835496	0.976725	-5.48082
285	IGF2BP3	-0.26963	0.151335	-0.208107	0.835765	0.976725	-5.48088
419	LAIR2	0.242743	0.182443	0.207394	0.836319	0.976725	-5.48101
632	ANGPTL4	0.215654	-1.04912	0.206743	0.836826	0.976725	-5.48112
260	MAGEA10	-0.270213	-0.129729	-0.205225	0.838007	0.976725	-5.48138
802	PABPC1L	-0.198867	-0.312149	-0.205196	0.83803	0.976725	-5.48139
397	TRIM31	0.238175	-0.126954	0.201919	0.840581	0.976879	-5.48196
382	SOX21	-0.238456	-0.441095	-0.198958	0.842887	0.976879	-5.48246
712	NT5C3L	0.201346	0.0660528	0.198886	0.842943	0.976879	-5.48247
247	NA	-0.258694	-0.0230214	-0.198243	0.843444	0.976879	-5.48258
486	LAIR2	0.221938	0.13559	0.197549	0.843985	0.976879	-5.4827
748	ITLN2	0.198988	0.111602	0.1975	0.844023	0.976879	-5.4827
233	RBP1	-0.264252	-0.748777	-0.196172	0.845059	0.976947	-5.48293
2	REG1A	0.560336	0.987522	0.191552	0.848662	0.979277	-5.48368
838	NA	0.184091	0.195149	0.189624	0.850167	0.979277	-5.484
681	SLC2A1	-0.194795	-0.723131	-0.189151	0.850536	0.979277	-5.48407
1	CLDN18	0.565578	1.32875	0.188568	0.850991	0.979277	-5.48417
686	CLDN18	-0.191782	0.521223	-0.186398	0.852686	0.980099	-5.48451
557	LOC400043	-0.195389	0.612366	-0.18102	0.856888	0.983798	-5.48535
293	NA	-0.230818	-0.142933	-0.17943	0.858132	0.984096	-5.48559
888	CD3D	0.169084	0.041216	0.175721	0.861033	0.985204	-5.48615
914	SLC35D3	0.168473	-0.0834836	0.175677	0.861068	0.985204	-5.48616
709	FAM134B	0.177243	0.676321	0.173831	0.862513	0.985729	-5.48643
994	FADS1	0.155097	0.0820695	0.166207	0.868485	0.985783	-5.48753
186	NA	-0.238796	-0.204778	-0.165565	0.868989	0.985783	-5.48762
538	ONECUT2	0.175289	0.13564	0.161402	0.872254	0.985783	-5.4882
600	SEMG1	-0.16736	0.30454	-0.160801	0.872725	0.985783	-5.48828
601	ACAA2	-0.168727	-0.0346133	-0.159136	0.874032	0.985783	-5.4885
964	ARSD	0.148971	0.160594	0.157257	0.875507	0.985783	-5.48876
224	DEFB4A	-0.214022	-1.34378	-0.156494	0.876106	0.985783	-5.48886
931	LIPC	-0.14848	-0.0629068	-0.156109	0.876408	0.985783	-5.48891
485	HLA-DQB1	0.168112	0.472956	0.152814	0.878996	0.985783	-5.48934
546	ST6GALNAC1	-0.162746	0.43739	-0.151018	0.880407	0.985783	-5.48957
670	OAS1	0.154367	-0.283407	0.150591	0.880743	0.985783	-5.48963
261	TM4SF5	0.198648	0.268833	0.150539	0.880783	0.985783	-5.48963
599	NA	-0.156469	-0.0690419	-0.147005	0.883561	0.985783	-5.49008
692	NA	-0.150391	0.198803	-0.146772	0.883745	0.985783	-5.49011
634	SRGN	0.151972	0.161556	0.145372	0.884846	0.985783	-5.49028
200	NA	-0.205712	-0.272474	-0.144035	0.885897	0.985783	-5.49044
112	GAGE2B	-0.232337	-0.332872	-0.143289	0.886484	0.985783	-5.49054
787	KLF2	0.139051	0.44968	0.143058	0.886666	0.985783	-5.49056
88	DHRS9	-0.240498	-0.465748	-0.142815	0.886857	0.985783	-5.49059
102	GAGE12H	-0.234498	-0.315146	-0.141465	0.88792	0.985783	-5.49076
174	FCGBP	-0.199595	-0.260631	-0.138912	0.889929	0.985783	-5.49106
691	FKBP10	-0.141428	0.404639	-0.138619	0.890159	0.985783	-5.49109
590	CXCL1	0.145698	-0.06358	0.136348	0.891948	0.985783	-5.49136
514	AHNAK2	0.149301	-0.809476	0.136322	0.891968	0.985783	-5.49136
402	LYRM5	-0.159071	-0.0941868	-0.136196	0.892067	0.985783	-5.49138
519	SYTL2	0.146798	0.261134	0.133942	0.893843	0.985783	-5.49163
314	CD79A	-0.168424	0.0548697	-0.133275	0.894368	0.985783	-5.49171
185	IL1B	-0.184939	0.412328	-0.128988	0.897746	0.985783	-5.49219
956	PLA2G16	0.121473	0.832316	0.128279	0.898305	0.985783	-5.49226
818	SLC7A5	0.12515	-0.496051	0.127408	0.898992	0.985783	-5.49236
481	MFAP4	0.141459	0.160014	0.126557	0.899663	0.985783	-5.49245
866	MAL	-0.118791	-2.69469	-0.12324	0.902279	0.985783	-5.4928
912	CHST15	-0.116883	0.0267901	-0.122566	0.902811	0.985783	-5.49287
103	NA	-0.201784	-0.302758	-0.121744	0.90346	0.985783	-5.49296
986	LOC100128893	-0.112966	0.170547	-0.119979	0.904852	0.985783	-5.49314
405	CD74	-0.14026	0.316109	-0.119164	0.905495	0.985783	-5.49322
116	NA	-0.190628	-0.316247	-0.118356	0.906133	0.985783	-5.4933
978	NA	0.11072	0.0189701	0.118236	0.906228	0.985783	-5.49331
512	EGR1	0.128594	-0.229045	0.116863	0.907312	0.985783	-5.49345
993	ANKRD22	0.108738	-0.0866566	0.11572	0.908215	0.985783	-5.49356
36	PI3	0.227763	-0.717087	0.11488	0.908878	0.985783	-5.49365
227	PP7080	0.155747	0.778008	0.114444	0.909222	0.985783	-5.49369
743	PFKFB4	-0.114072	-0.136322	-0.113212	0.910195	0.985783	-5.49381
204	NA	-0.160772	0.625958	-0.113181	0.910219	0.985783	-5.49381
777	SPOCK2	0.107782	0.291577	0.108085	0.914245	0.985783	-5.49429
337	SLPI	-0.132298	-0.512299	-0.107397	0.914789	0.985783	-5.49435
825	BAIAP2L2	0.100692	-0.103444	0.104006	0.917469	0.985783	-5.49466
37	S100A9	0.201637	-2.86325	0.102409	0.918732	0.985783	-5.49479
338	MUC13	0.124679	0.837769	0.101498	0.919453	0.985783	-5.49487
99	NA	-0.167748	-0.337189	-0.100939	0.919895	0.985783	-5.49492
354	C2CD4B	-0.121176	0.490172	-0.098873	0.921529	0.985783	-5.4951
89	NA	-0.163738	0.485673	-0.098113	0.92213	0.985783	-5.49516
292	NA	-0.12541	-0.225105	-0.0973959	0.922698	0.985783	-5.49522
377	PDZK1IP1	-0.115834	0.145666	-0.0966044	0.923324	0.985783	-5.49528
622	ESPNL	-0.100486	0.278717	-0.0956155	0.924106	0.985783	-5.49537
848	NA	0.09262	0.349832	0.0950651	0.924542	0.985783	-5.49541
444	A1CF	0.108538	0.121685	0.0946186	0.924895	0.985783	-5.49545
29	IGLL1	0.190926	0.169887	0.0945655	0.924937	0.985783	-5.49545
781	NUPR1	-0.0899631	-0.0216401	-0.0911884	0.92761	0.985783	-5.49572
333	SERPINB5	-0.111604	-0.628857	-0.0901897	0.928401	0.985783	-5.49579
861	PSMB9	0.0867958	0.159996	0.089326	0.929085	0.985783	-5.49586
968	SPNS2	-0.0827777	-0.223974	-0.0880128	0.930124	0.985783	-5.49596
794	GZMA	0.0864341	-0.336934	0.0878037	0.93029	0.985783	-5.49597
583	GATM	-0.0921997	0.394274	-0.0859693	0.931743	0.985783	-5.49611
954	WARS	-0.0801126	-0.0879414	-0.0848637	0.932618	0.985783	-5.49619
104	EEF1A2	0.134455	-0.121071	0.0820736	0.934828	0.985783	-5.49639
270	NCCRP1	-0.106645	-2.05354	-0.0820391	0.934856	0.985783	-5.49639
143	NA	-0.12036	0.348852	-0.0797756	0.936649	0.985783	-5.49654
455	OAS1	0.0904695	-0.562452	0.0796493	0.936749	0.985783	-5.49655
852	BRSK1	-0.0732387	0.348927	-0.0751369	0.940326	0.985783	-5.49685
158	HLA-DRB6	-0.10817	0.0320791	-0.0739475	0.941268	0.985783	-5.49692
387	BEX2	-0.0881782	0.0455759	-0.0738628	0.941336	0.985783	-5.49693
79	NA	-0.126372	-0.29028	-0.0727736	0.942199	0.985783	-5.497
33	NA	0.140283	0.744621	0.0697887	0.944566	0.985783	-5.49718
26	NA	-0.1399	0.574261	-0.0682994	0.945747	0.985783	-5.49726
61	GAGE6	0.121273	-0.32613	0.0661886	0.947421	0.985783	-5.49738
253	NA	-0.0873494	-1.32009	-0.0656972	0.947811	0.985783	-5.49741
582	OTC	-0.0685878	-0.162619	-0.063922	0.949219	0.985783	-5.49751
448	CA12	0.0711475	-0.322132	0.0631962	0.949795	0.985783	-5.49755
251	PLA2G10	0.083899	0.745157	0.0630141	0.94994	0.985783	-5.49756
942	LAMC2	0.0592623	-0.0226732	0.062245	0.95055	0.985783	-5.4976
742	ATP6V0E2	-0.0620518	0.106028	-0.061557	0.951096	0.985783	-5.49764
869	DBN1	0.058231	-0.0472409	0.0601885	0.952181	0.985783	-5.49771
232	RARRES3	-0.0814976	0.228261	-0.0600546	0.952288	0.985783	-5.49771
901	NCCRP1	-0.0573825	-1.62126	-0.0597877	0.952499	0.985783	-5.49773
322	HEPH	0.072603	0.256186	0.059639	0.952617	0.985783	-5.49773
649	DHRS2	-0.0611853	-0.104461	-0.0588142	0.953272	0.985783	-5.49778
577	C1QTNF1	-0.0615189	0.614606	-0.0572076	0.954547	0.985783	-5.49785
277	SLC7A9	-0.0744604	-0.0676607	-0.0571718	0.954575	0.985783	-5.49786
320	PRSS3	0.0689377	0.440664	0.0557507	0.955703	0.985783	-5.49792
505	C2CD4B	-0.0610611	0.693924	-0.0551759	0.95616	0.985783	-5.49795
74	NA	-0.0960516	-0.34569	-0.054968	0.956325	0.985783	-5.49796
262	CLDN3	-0.0716896	0.0305237	-0.0544327	0.95675	0.985783	-5.49799
24	PGA5	-0.111777	0.606722	-0.0541756	0.956954	0.985783	-5.498
792	TOP2A	-0.0528983	0.407073	-0.0536002	0.95741	0.985783	-5.49802
53	NA	-0.0970309	-0.24251	-0.0522219	0.958504	0.985783	-5.49809
704	LRRC31	-0.0522852	0.754146	-0.0514843	0.95909	0.985783	-5.49812
352	CDC42EP5	-0.0629509	0.508937	-0.051388	0.959166	0.985783	-5.49812
290	DEFB1	-0.0638459	-0.769417	-0.0498358	0.960399	0.986036	-5.49819
457	MZB1	-0.053721	0.141713	-0.0469242	0.962711	0.98613	-5.49831
211	ACTG2	-0.0636101	0.276565	-0.0463981	0.963128	0.98613	-5.49833
161	HOXB8	0.0679162	0.658482	0.0459947	0.963449	0.98613	-5.49835
226	CAPN9	-0.0598372	1.03661	-0.0438401	0.96516	0.986871	-5.49843
849	MGMT	0.041079	-0.0414832	0.0422324	0.966437	0.987147	-5.49849
383	FER1L4	-0.0479152	0.176535	-0.0407456	0.967618	0.987147	-5.49854
451	PGA3	0.0455434	0.158377	0.0396999	0.968448	0.987147	-5.49857
117	TACSTD2	0.0601534	-0.248683	0.0376827	0.970051	0.987147	-5.49864
344	CLRN3	0.0460501	-0.019083	0.0372864	0.970365	0.987147	-5.49865
424	CD74	-0.0404106	0.285223	-0.0348083	0.972334	0.988145	-5.49873
279	NA	-0.0395263	-0.114749	-0.030342	0.975883	0.990744	-5.49885
604	FLNC	-0.0300175	0.232218	-0.0286792	0.977204	0.991079	-5.49889
738	NA	0.0268099	-0.0110637	0.026589	0.978865	0.991758	-5.49894
569	HLA-DMB	0.0266224	0.264134	0.0248911	0.980214	0.991966	-5.49898
359	TSPAN8	0.0284332	0.651816	0.0238345	0.981054	0.991966	-5.499
81	FAM3D	-0.0331292	0.20607	-0.0191325	0.984791	0.992006	-5.49909
237	GUCY2C	0.0254791	0.494299	0.0189133	0.984965	0.992006	-5.49909
891	TNFSF10	-0.0180465	-0.118422	-0.0187353	0.985107	0.992006	-5.49909
372	LRRC26	-0.0217088	0.0789819	-0.0186618	0.985165	0.992006	-5.4991
264	LRRC26	-0.0222644	0.0902959	-0.0175437	0.986054	0.992006	-5.49911
375	CHST4	0.0156838	0.550534	0.0130456	0.98963	0.993957	-5.49917
263	MAGEA4	0.015427	-0.24557	0.0117365	0.99067	0.993957	-5.49918
859	CXCL14	-0.0110542	-0.486761	-0.0113527	0.990975	0.993957	-5.49919
817	MUC16	0.00852653	0.104178	0.00876761	0.99303	0.99502	-5.49921
878	CLDN10	-0.00494413	0.0687365	-0.00511075	0.995937	0.996934	-5.49923
920	WBP5	0.00262444	0.39156	0.00282039	0.997758	0.997758	-5.49924

## Sheet: GEJvnon-junctional (n=84)
Nr	ID	logFC	AveExpr	t	P.Value	adj.P.Val	B
123	PLAC8	3.89423	-0.450913	3.80476	0.000255071	0.178905	0.242905
226	PLAC8	3.30903	-0.433435	3.6801	0.000392249	0.178905	-0.106867
374	COL11A1	-2.78626	0.0483017	-3.53871	0.000632024	0.178905	-0.493551
473	NEU1	2.57173	0.0925482	3.45943	0.00082151	0.178905	-0.705572
552	SNCAIP	-2.45235	0.060126	-3.43343	0.000894524	0.178905	-0.774329
596	PROS1	2.32115	0.151536	3.29597	0.00139328	0.230906	-1.13137
303	COL1A1	-2.75321	0.571176	-3.24906	0.00161634	0.230906	-1.25069
87	CXCL5	-3.49937	0.561339	-3.07279	0.00278833	0.329036	-1.68721
675	HES4	-2.08295	-0.141257	-3.04272	0.00305392	0.329036	-1.75978
712	H2AFY2	-1.99337	-0.517902	-2.94726	0.00406031	0.329036	-1.98636
65	VSIG2	3.55425	0.631238	2.94179	0.00412641	0.329036	-1.99918
774	GLDC	-1.93612	-0.267246	-2.92206	0.00437298	0.329036	-2.04522
883	OPLAH	-1.86715	0.0324814	-2.89969	0.0046688	0.329036	-2.09711
806	COL5A1	-1.89834	0.416056	-2.89263	0.00476598	0.329036	-2.11342
835	C2orf82	-1.87628	0.278574	-2.88062	0.00493553	0.329036	-2.1411
973	ALDH1L1	1.78811	0.0029314	2.84641	0.00544926	0.340579	-2.21941
435	APOA2	-2.14914	0.00314554	-2.76482	0.00687857	0.364102	-2.4031
756	OSBPL1A	1.85226	-0.0199128	2.76343	0.00690573	0.364102	-2.4062
162	GCNT3	2.75978	0.696621	2.7628	0.00691794	0.364102	-2.40759
694	PFN2	1.87621	-0.0261617	2.74277	0.00731968	0.364231	-2.45198
158	CXCL5	-2.74911	0.537014	-2.7271	0.00764886	0.364231	-2.48654
492	NA	2.02587	0.175116	2.68847	0.00851823	0.380068	-2.571
607	ALB	-1.90363	0.231805	-2.67554	0.00882862	0.380068	-2.59903
909	THY1	-1.71162	0.279464	-2.66371	0.00912162	0.380068	-2.62459
351	C10orf81	-2.18077	0.453061	-2.63113	0.0099748	0.386787	-2.69449
599	PCDH7	1.88209	-0.0156677	2.62815	0.0100565	0.386787	-2.70086
867	FNDC1	-1.69311	0.139105	-2.59672	0.0109539	0.392834	-2.76754
833	LIME1	-1.6975	0.263971	-2.58375	0.0113448	0.392834	-2.79486
458	LAMA3	1.98369	0.00353295	2.5822	0.0113922	0.392834	-2.7981
853	PARM1	1.67684	0.241782	2.56411	0.0119609	0.398695	-2.83601
990	HES6	-1.59835	0.165345	-2.53703	0.0128595	0.414824	-2.8923
971	DDIT4	-1.59615	0.058752	-2.51751	0.0135446	0.423268	-2.93257
259	EYA2	2.26848	-0.383779	2.50188	0.0141165	0.427773	-2.96462
263	SEPP1	2.21951	-0.12761	2.47055	0.0153284	0.450837	-3.02834
9	REG4	4.06885	0.312224	2.44157	0.0165317	0.472335	-3.08667
884	LAMA3	1.57316	0.000751873	2.41186	0.0178522	0.477926	-3.14586
481	WISP3	1.83222	0.268674	2.40354	0.0182384	0.477926	-3.16232
761	GMDS	-1.6181	0.289947	-2.39877	0.0184631	0.477926	-3.17174
616	TF	-1.70512	-0.175551	-2.38535	0.0191089	0.477926	-3.19815
302	ATHL1	-2.07549	0.224871	-2.38518	0.019117	0.477926	-3.19848
70	CDX1	2.86959	0.0929953	2.36464	0.0201444	0.479102	-3.23863
535	FGL1	-1.74445	0.169009	-2.35364	0.0207145	0.479102	-3.26002
542	MYH10	-1.73264	-0.300408	-2.34582	0.0211289	0.479102	-3.27518
32	AKR1B10	3.23634	-0.690878	2.34153	0.021359	0.479102	-3.28347
560	C2CD4B	1.70663	0.226632	2.32335	0.0223589	0.479102	-3.31845
278	ECHDC3	-2.06185	-0.263662	-2.31703	0.0227167	0.479102	-3.33057
764	EVL	-1.54625	-0.125284	-2.28924	0.024348	0.479102	-3.38346
175	HSD17B2	2.25188	0.186454	2.27574	0.0251774	0.479102	-3.40896
341	HPGD	1.91328	-0.255297	2.26947	0.0255706	0.479102	-3.42075
235	LDHB	2.09873	0.0305933	2.26653	0.0257574	0.479102	-3.42628
504	FAM134B	1.71296	0.207296	2.26615	0.0257813	0.479102	-3.42699
247	SYT13	2.07168	0.299624	2.24904	0.0268909	0.479102	-3.459
846	TPSAB1	1.48475	0.160204	2.24711	0.0270188	0.479102	-3.4626
693	ANGPTL4	-1.55497	-0.623357	-2.24411	0.0272184	0.479102	-3.46818
383	RGS1	-1.82009	0.194307	-2.244	0.0272258	0.479102	-3.46839
650	CYBRD1	1.57936	0.170369	2.23274	0.0279867	0.479102	-3.48929
999	C4orf7	-1.40512	-0.211974	-2.21882	0.0289528	0.479102	-3.51499
937	TPSB2	1.42793	0.130763	2.21838	0.0289839	0.479102	-3.51581
639	NOXO1	-1.57456	0.24845	-2.21746	0.0290487	0.479102	-3.5175
60	SPINK4	2.77961	0.414226	2.21251	0.029401	0.479102	-3.52662
119	CST1	-2.40819	0.348009	-2.20865	0.0296775	0.479102	-3.5337
200	MT1M	2.12346	0.230002	2.20665	0.0298217	0.479102	-3.53736
409	PRSS3	1.75748	-0.0405497	2.20168	0.0301834	0.479102	-3.54647
747	LRP3	-1.49361	-0.153779	-2.19297	0.0308258	0.481654	-3.56238
321	BMP7	1.86734	-0.0778316	2.17255	0.0323788	0.498136	-3.59945
589	CYBRD1	1.56974	0.163362	2.15495	0.0337711	0.511683	-3.63115
708	KLHL35	-1.47109	0.0570076	-2.12727	0.0360668	0.538311	-3.68055
503	NA	1.59826	0.0922968	2.1052	0.0379929	0.555521	-3.71952
46	TFF3	-2.75329	0.999134	-2.10143	0.038331	0.555521	-3.72615
963	VTN	-1.33702	0.236289	-2.08168	0.0401432	0.557345	-3.76067
326	COL1A2	-1.785	0.465495	-2.07839	0.0404515	0.557345	-3.76637
793	PIWIL1	-1.39222	0.10799	-2.07095	0.0411583	0.557345	-3.77929
360	MLXIPL	-1.72367	-0.000254162	-2.06921	0.0413244	0.557345	-3.7823
59	CEACAM5	2.61	-0.316678	2.06884	0.0413604	0.557345	-3.78294
871	KRAS	1.35679	-0.402263	2.05603	0.0426065	0.557345	-3.80505
544	ORM2	-1.52601	0.360794	-2.05301	0.0429051	0.557345	-3.81025
586	LYRM5	1.49508	-0.503553	2.0465	0.043554	0.557345	-3.82141
23	HMGCS2	2.93172	0.145722	2.04073	0.0441364	0.557345	-3.83129
731	MYB	-1.40401	0.047402	-2.03871	0.0443428	0.557345	-3.83475
493	BNIP3	-1.55565	-0.518022	-2.03383	0.0448427	0.557345	-3.84308
182	ZG16B	2.00056	0.740706	2.03085	0.0451494	0.557345	-3.84814
653	PABPC1L	-1.43625	0.0811103	-2.02554	0.0457023	0.557345	-3.85716
898	GPR128	1.32219	0.194117	2.01684	0.0466212	0.561701	-3.87192
699	LMO4	1.38806	0.0718016	1.99683	0.0487919	0.576364	-3.9056
664	CDH3	1.40987	-0.620266	1.99504	0.0489909	0.576364	-3.90861
842	HOXB2	1.32091	-0.0102397	1.9861	0.0499915	0.581296	-3.92354
431	IFI27	1.56325	-0.0290977	1.96976	0.0518669	0.596172	-3.9507
666	AK4	1.38194	-0.135497	1.95693	0.0533813	0.606606	-3.97188
408	ITGB2	-1.56151	0.004976	-1.945	0.0548218	0.615975	-3.99145
790	NA	1.30442	0.311874	1.93337	0.0562578	0.623606	-4.01042
21	PI3	2.79752	-1.48308	1.92662	0.0571066	0.623606	-4.0214
219	SI	1.82131	0.161537	1.91	0.0592409	0.623606	-4.04825
623	RPL39L	1.36951	0.211679	1.90353	0.0600904	0.623606	-4.05865
517	BGN	-1.44129	0.235487	-1.90308	0.0601496	0.623606	-4.05937
513	PLA2G16	1.44674	0.436185	1.90298	0.0601633	0.623606	-4.05954
612	CXADR	1.36726	-0.10956	1.8901	0.0618862	0.623606	-4.08014
546	MUC1	1.40722	0.37996	1.88726	0.0622716	0.623606	-4.08467
368	MMP9	-1.56116	-0.12258	-1.88448	0.0626497	0.623606	-4.08908
882	SLC9A2	1.23956	0.419682	1.87708	0.0636689	0.623606	-4.10083
631	FOXQ1	-1.34416	0.239096	-1.87543	0.0638985	0.623606	-4.10345
63	CTSE	2.35723	0.884216	1.87377	0.0641294	0.623606	-4.10607
172	PRSS2	1.87668	0.152099	1.87137	0.0644647	0.623606	-4.10986
88	KRT20	2.19295	0.229876	1.87017	0.0646332	0.623606	-4.11176
130	APOE	-1.98104	0.168917	-1.85664	0.0665562	0.623606	-4.13306
475	AEBP1	-1.43475	0.306083	-1.84948	0.0675916	0.623606	-4.14425
915	CDCA7	-1.20546	0.128983	-1.84538	0.0681922	0.623606	-4.15066
390	SCN2A	1.49868	0.0439992	1.83927	0.0690944	0.623606	-4.16018
170	C19orf77	1.84643	1.05495	1.83795	0.0692903	0.623606	-4.16223
447	TRIM54	1.44216	0.0898493	1.83677	0.069466	0.623606	-4.16406
922	APOB	-1.19166	0.0942273	-1.82749	0.0708612	0.623606	-4.17844
594	GC	-1.33588	0.253959	-1.82569	0.0711344	0.623606	-4.18122
832	MLXIPL	-1.2185	0.0111673	-1.82246	0.0716267	0.623606	-4.1862
400	TAGLN	-1.4731	0.407678	-1.82215	0.0716734	0.623606	-4.18667
936	GREM1	-1.18275	0.136593	-1.82212	0.0716787	0.623606	-4.18673
192	S100P	1.77825	0.199144	1.81945	0.0720881	0.623606	-4.19084
766	ANO1	1.23957	0.254638	1.81783	0.0723382	0.623606	-4.19334
15	PIGR	2.77791	1.28416	1.80052	0.0750489	0.641444	-4.21985
930	RNF43	-1.16666	0.0391194	-1.79407	0.0760795	0.644742	-4.22966
209	TRNP1	1.71116	-0.115776	1.7789	0.0785517	0.649249	-4.25262
482	ACTA2	-1.3711	0.430407	-1.77469	0.0792495	0.649249	-4.25896
307	GPR128	1.551	0.265974	1.77349	0.0794493	0.649249	-4.26077
124	COL17A1	1.91702	-0.921455	1.77333	0.0794753	0.649249	-4.261
296	PP7080	1.56388	0.178157	1.76784	0.0803957	0.649249	-4.26925
741	NOXO1	-1.21454	0.256083	-1.76578	0.0807427	0.649249	-4.27233
460	TFPI	1.37402	0.306087	1.75834	0.082008	0.649249	-4.28346
595	ATP7B	1.28793	0.430036	1.75827	0.0820204	0.649249	-4.28357
174	STMN3	-1.75317	-0.194679	-1.75181	0.0831311	0.649249	-4.29318
215	AKR1B15	1.67517	-0.437297	1.75008	0.0834304	0.649249	-4.29574
243	MUC1	1.62917	0.501831	1.7482	0.0837574	0.649249	-4.29854
705	COL5A2	-1.21206	0.385869	-1.73802	0.0855467	0.649249	-4.31361
244	KIAA1199	-1.61925	0.127503	-1.73733	0.0856676	0.649249	-4.31462
54	AKR1C2	2.23005	-0.557336	1.72959	0.0870507	0.649249	-4.32602
818	HSPA1B	-1.16135	-0.234119	-1.72733	0.087456	0.649249	-4.32933
621	LEPREL1	1.24608	-0.0305691	1.72401	0.0880572	0.649249	-4.3342
787	COL6A3	-1.16495	0.438103	-1.71818	0.0891204	0.649249	-4.34273
520	SLC2A3	-1.29785	0.436551	-1.71353	0.0899757	0.649249	-4.34951
856	C11orf96	-1.14045	0.407864	-1.71208	0.0902426	0.649249	-4.35161
900	FXYD5	1.12748	-0.0201934	1.71046	0.0905433	0.649249	-4.35397
984	SLC7A5	-1.09771	-0.195486	-1.70926	0.0907672	0.649249	-4.35572
962	QPCT	1.1058	-0.0687914	1.70857	0.0908949	0.649249	-4.35672
293	NA	1.51398	-2.5632	1.70509	0.0915454	0.649258	-4.36177
183	MMP11	-1.68448	0.120557	-1.70145	0.0922293	0.649502	-4.36705
798	ANO1	1.1479	0.253002	1.69702	0.0930662	0.650812	-4.37344
813	COL6A3	-1.13822	0.507864	-1.68878	0.0946402	0.655963	-4.3853
861	WNK4	1.12169	-0.0066712	1.68435	0.0954968	0.655963	-4.39167
245	CAPN9	1.5697	0.606813	1.68294	0.0957706	0.655963	-4.39369
249	AXIN2	-1.56247	0.233252	-1.67935	0.0964688	0.656251	-4.39881
214	THBS2	-1.60231	0.107271	-1.67134	0.0980461	0.662221	-4.41025
207	PP7080	1.61005	0.337162	1.66819	0.0986709	0.662221	-4.41472
530	KLK12	1.25255	-2.02739	1.6607	0.100172	0.66445	-4.42534
279	SPP1	-1.49669	0.0707086	-1.6599	0.100332	0.66445	-4.42647
184	SPRR3	1.63357	-3.63505	1.64925	0.1025	0.673528	-4.44148
997	KANK4	-1.05558	-0.11353	-1.64658	0.10305	0.673528	-4.44524
127	SI	1.76812	0.239115	1.64103	0.104197	0.676606	-4.453
602	COCH	1.18805	0.0405817	1.62762	0.107017	0.690433	-4.47168
28	TM4SF4	2.28326	0.535786	1.60448	0.112029	0.714637	-4.5036
970	LAPTM5	-1.03294	0.0398917	-1.59754	0.113567	0.714637	-4.51308
872	NEURL3	-1.06196	0.192802	-1.59548	0.114027	0.714637	-4.51589
140	ALDH1A1	1.68985	0.566025	1.59382	0.114398	0.714637	-4.51814
132	KRT7	1.69843	0.136632	1.59152	0.114915	0.714637	-4.52127
996	CSF3R	-1.02028	0.362576	-1.58977	0.115311	0.714637	-4.52366
365	FOXA2	-1.32368	0.118759	-1.58761	0.115798	0.714637	-4.52658
131	LOC645638	1.69708	-1.2739	1.58458	0.116486	0.714637	-4.53069
668	PLLP	1.12186	0.342151	1.57822	0.117939	0.718341	-4.53928
283	SERPINB5	1.41881	-1.01734	1.57567	0.118526	0.718341	-4.54271
92	ALDH1A1	1.83016	0.702016	1.56869	0.120146	0.723345	-4.55209
329	NA	1.35687	-2.3374	1.5659	0.120799	0.723345	-4.55584
600	SCD	-1.1402	-0.0610975	-1.55832	0.122583	0.72468	-4.56596
205	FBLN1	-1.51054	-0.214794	-1.55707	0.122879	0.72468	-4.56762
771	WBP5	1.05305	0.103226	1.53963	0.127076	0.72468	-4.59072
148	CCND2	-1.61684	-0.274003	-1.53687	0.127751	0.72468	-4.59436
423	CCL5	-1.22935	0.0954786	-1.52912	0.129658	0.72468	-4.60452
180	HOXB8	1.52503	0.240916	1.52887	0.129721	0.72468	-4.60485
397	MAL	1.24415	-3.12835	1.52752	0.130056	0.72468	-4.60662
369	SPRR2A	1.27235	-3.50648	1.5262	0.130384	0.72468	-4.60834
391	SPRR2F	1.24853	-3.38591	1.52603	0.130425	0.72468	-4.60856
894	ACOX2	-1.01059	0.0775374	-1.52599	0.130436	0.72468	-4.60861
811	XIST	-1.03172	-0.250572	-1.52529	0.13061	0.72468	-4.60953
367	GZMB	-1.27118	-0.0448593	-1.52373	0.131	0.72468	-4.61157
557	CKB	1.13856	0.164873	1.52345	0.131069	0.72468	-4.61193
925	MESP1	-0.993629	0.0471565	-1.51808	0.132416	0.72468	-4.61892
436	NA	1.21054	-2.34749	1.51618	0.132896	0.72468	-4.62139
101	DHRS9	1.7391	-0.94193	1.51607	0.132922	0.72468	-4.62153
318	IFI6	1.3182	-0.0983963	1.51239	0.133856	0.72468	-4.62631
908	FGB	-0.99437	0.0607858	-1.50941	0.134614	0.72468	-4.63016
99	IGJ	1.73802	0.497583	1.50872	0.134791	0.72468	-4.63106
198	BEX1	-1.46482	0.103336	-1.50119	0.136723	0.731141	-4.64076
468	TFPI	1.16806	0.285602	1.4937	0.138669	0.731561	-4.65038
345	COL1A2	-1.27447	0.443328	-1.49341	0.138743	0.731561	-4.65074
418	C2CD4B	1.20225	0.160985	1.49237	0.139015	0.731561	-4.65207
22	BPIFB1	2.16186	1.21691	1.48409	0.141196	0.731561	-4.66264
576	RAMP1	1.09908	0.465031	1.4837	0.1413	0.731561	-4.66314
786	RAB32	1.00998	0.190492	1.48311	0.141456	0.731561	-4.66389
923	TYMP	-0.968841	-0.388304	-1.47735	0.142989	0.731561	-4.67119
320	IGF2BP3	1.27923	-0.198931	1.46804	0.145497	0.731561	-4.68296
640	C1QTNF1	1.05209	0.326533	1.46147	0.147287	0.731561	-4.69122
676	CD8A	-1.03527	-0.0636365	-1.45883	0.14801	0.731561	-4.69452
611	PSAT1	-1.06339	0.0825875	-1.45852	0.148096	0.731561	-4.69491
26	PLA2G2A	-2.09045	0.305488	-1.45286	0.149657	0.731561	-4.70198
38	CA2	1.97929	-0.0849332	1.4523	0.149812	0.731561	-4.70268
208	SLPI	1.4046	-0.896892	1.45176	0.149961	0.731561	-4.70334
823	ITM2C	0.97709	0.307424	1.44816	0.150964	0.731561	-4.70783
450	LCP1	-1.14299	0.013435	-1.4477	0.151093	0.731561	-4.7084
487	CA12	1.1187	-0.628443	1.44263	0.152513	0.731561	-4.71469
13	ANXA10	2.27046	0.958872	1.44064	0.153073	0.731561	-4.71716
36	ITLN1	1.98436	0.443964	1.44024	0.153187	0.731561	-4.71766
356	BCL11A	-1.21413	-0.376539	-1.43611	0.154356	0.731561	-4.72276
105	FCGBP	-1.63337	0.186602	-1.43261	0.155351	0.731561	-4.72706
328	F5	1.24328	-0.231832	1.43135	0.15571	0.731561	-4.72861
5	REG3A	-2.72643	0.44279	-1.43055	0.155941	0.731561	-4.7296
300	FBLN1	-1.26983	-0.410584	-1.43042	0.155978	0.731561	-4.72976
363	SPRR2D	1.19896	-3.41086	1.42923	0.156316	0.731561	-4.73121
617	CTSE	1.03668	0.363533	1.42527	0.157457	0.731561	-4.73608
569	SALL4	-1.0588	-0.182526	-1.42142	0.158568	0.731561	-4.74078
914	OAT	0.932682	0.0620988	1.41718	0.159799	0.731561	-4.74595
68	TRY6	1.75777	0.245223	1.41525	0.160363	0.731561	-4.7483
413	TGFBI	-1.14325	-0.0316827	-1.4143	0.160643	0.731561	-4.74946
904	C6orf105	0.935188	0.256631	1.41409	0.160703	0.731561	-4.74971
873	DNAJC12	0.943758	0.290284	1.41392	0.160752	0.731561	-4.74991
881	STK31	-0.940687	0.108741	-1.41245	0.161185	0.731561	-4.75171
865	CLDN18	0.942873	0.263055	1.41078	0.161675	0.731561	-4.75373
271	ORM1	-1.28251	0.319519	-1.40699	0.162792	0.732287	-4.75832
707	NA	0.983873	-2.27571	1.4037	0.163766	0.732287	-4.76229
229	CXCL9	-1.32494	-0.202023	-1.39925	0.165093	0.732287	-4.76766
294	REC8	-1.2388	0.262074	-1.38876	0.168251	0.732287	-4.78023
152	HYAL1	1.45452	0.461611	1.38147	0.170474	0.732287	-4.78893
783	CALB2	0.941563	-0.280933	1.38	0.170923	0.732287	-4.79066
545	PTGES	1.03794	0.0216862	1.3797	0.171015	0.732287	-4.79102
230	APOC1	-1.30545	0.0706587	-1.37959	0.171049	0.732287	-4.79115
246	CCND2	-1.29188	-0.218824	-1.3785	0.171385	0.732287	-4.79245
94	LIPF	1.60373	0.471445	1.37768	0.171637	0.732287	-4.79342
812	AUTS2	-0.933374	-0.13837	-1.37763	0.171653	0.732287	-4.79348
672	FCER1G	-0.979411	0.0711433	-1.37583	0.172206	0.732287	-4.79561
728	ITM2C	0.958149	0.325787	1.37426	0.172693	0.732287	-4.79747
733	KRT16P3	-0.956428	-2.61859	-1.37383	0.172824	0.732287	-4.79797
531	SLC2A1	-1.03948	-0.438511	-1.37247	0.173245	0.732287	-4.79958
465	NLRP2	1.07577	-0.0970282	1.36991	0.174043	0.732287	-4.80261
114	AGR2	1.54015	0.725282	1.36863	0.174442	0.732287	-4.80412
979	MGAT3	0.885399	0.469445	1.36678	0.175017	0.732287	-4.80629
749	FAM171A1	0.941534	0.3198	1.36191	0.176544	0.735599	-4.81201
869	CXCL6	0.905293	-0.371682	1.35388	0.179085	0.740828	-4.82141
129	FAM3B	1.45896	0.0608152	1.34965	0.180432	0.740828	-4.82632
654	VCAN	-0.966512	0.432432	-1.34681	0.181342	0.740828	-4.82962
462	COL3A1	-1.05789	0.467059	-1.3451	0.181891	0.740828	-4.8316
411	BCL11A	-1.0877	-0.326672	-1.34367	0.182354	0.740828	-4.83327
176	ANXA13	1.34232	-0.102647	1.3377	0.184286	0.740828	-4.84016
879	C7orf28B	-0.892362	-0.0291847	-1.33741	0.184379	0.740828	-4.8405
100	ASCL2	-1.53599	0.00182058	-1.33033	0.186691	0.740828	-4.84863
827	FAM176A	-0.894521	0.123397	-1.32614	0.188067	0.740828	-4.85342
578	FOXC1	-0.982388	-0.190338	-1.32539	0.188316	0.740828	-4.85428
524	VSNL1	-1.00649	-1.00699	-1.32361	0.188905	0.740828	-4.85632
421	CXCL13	-1.06753	0.0180241	-1.3231	0.189075	0.740828	-4.8569
495	CEBPA	1.02322	-0.104917	1.32297	0.189116	0.740828	-4.85704
769	ALOX5AP	-0.907831	0.00549261	-1.32167	0.189549	0.740828	-4.85853
299	S100A4	1.17113	-0.225001	1.31643	0.191294	0.740828	-4.86449
677	DARC	0.933972	0.154771	1.31442	0.191966	0.740828	-4.86677
42	CA2	1.77145	-0.059373	1.31318	0.19238	0.740828	-4.86817
889	JUN	-0.871695	-0.0211179	-1.31062	0.193241	0.740828	-4.87107
138	NA	1.39743	0.0555977	1.30871	0.193885	0.740828	-4.87322
912	CD8A	-0.862559	-0.0634742	-1.30613	0.194758	0.740828	-4.87614
844	AHCYL2	-0.878236	0.364061	-1.30571	0.194898	0.740828	-4.8766
877	SERPINB3	0.871948	-2.45073	1.30564	0.194925	0.740828	-4.87669
292	FGFR3	-1.16664	-0.691369	-1.30547	0.19498	0.740828	-4.87688
725	GNLY	-0.911008	-0.1227	-1.30371	0.195578	0.740828	-4.87886
948	HYAL1	0.848058	0.266266	1.29823	0.197446	0.741868	-4.88501
18	PPP1R1B	1.91564	0.186194	1.29699	0.197872	0.741868	-4.8864
848	PCSK1N	-0.87063	0.157392	-1.29638	0.198079	0.741868	-4.88708
343	TRIM31	-1.10831	0.176511	-1.29309	0.199209	0.74314	-4.89075
851	CKMT1A	0.865805	0.0244378	1.2905	0.200105	0.74314	-4.89364
633	NT5E	0.931893	-0.0920651	1.28793	0.200994	0.74314	-4.8965
396	IGFBP5	-1.05189	0.423227	-1.28678	0.201391	0.74314	-4.89778
913	MGMT	-0.846677	0.190345	-1.28193	0.203083	0.74543	-4.90316
541	SIRPA	-0.965103	-0.0656929	-1.27949	0.203936	0.74543	-4.90586
191	KRT13	1.26212	-3.762	1.2786	0.204248	0.74543	-4.90684
864	STK31	-0.851373	0.104413	-1.27128	0.206825	0.750327	-4.91489
227	MMP12	-1.21138	0.253278	-1.26996	0.207294	0.750327	-4.91634
267	NA	1.15942	0.0140422	1.26483	0.20912	0.750327	-4.92196
671	SCTR	-0.900839	0.159536	-1.26339	0.209636	0.750327	-4.92353
497	ANO1	0.976024	0.314644	1.26234	0.210012	0.750327	-4.92468
792	CGNL1	-0.858779	-0.357241	-1.25923	0.211126	0.750327	-4.92806
570	LRRC31	0.938283	0.497235	1.25855	0.211371	0.750327	-4.9288
277	NA	1.14257	0.313112	1.25793	0.211592	0.750327	-4.92947
571	C19orf33	0.93129	-0.214197	1.24981	0.214531	0.755575	-4.93826
901	KRT80	0.829159	-1.1564	1.24883	0.214887	0.755575	-4.93932
651	KHDRBS3	-0.897128	0.141834	-1.24632	0.215803	0.755575	-4.94203
932	RASEF	0.815437	0.148862	1.2435	0.216837	0.755575	-4.94507
12	NA	-1.99075	-0.0763186	-1.24346	0.21685	0.755575	-4.94511
1000	HCLS1	-0.796514	0.204999	-1.23581	0.219668	0.76118	-4.9533
625	DPYSL3	-0.89554	0.0328192	-1.2322	0.221009	0.76118	-4.95716
565	SNTB1	-0.92044	0.129848	-1.23036	0.221693	0.76118	-4.95912
834	CNFN	0.826929	-2.64435	1.22553	0.223498	0.76118	-4.96425
554	MUC1	0.921469	0.331771	1.22524	0.223607	0.76118	-4.96455
113	ANXA13	1.38378	-0.083212	1.22487	0.223743	0.76118	-4.96494
688	COL17A1	0.865634	-0.597188	1.22476	0.223787	0.76118	-4.96506
629	SLC44A4	0.879776	0.5568	1.21427	0.227745	0.771387	-4.97612
965	BAIAP2L2	-0.785748	0.111701	-1.20628	0.230795	0.771387	-4.98448
918	RNF186	0.795488	-0.0440504	1.20613	0.230853	0.771387	-4.98464
295	TCEA3	1.07666	-0.0962715	1.20415	0.231614	0.771387	-4.98671
656	SLC44A4	0.864462	0.514695	1.20317	0.23199	0.771387	-4.98772
732	SCRN1	0.839742	0.0530507	1.20234	0.232312	0.771387	-4.98859
231	IFI44L	1.13572	-0.225122	1.20004	0.233197	0.771387	-4.99098
553	CAPN13	0.902214	0.382155	1.19895	0.233618	0.771387	-4.99211
125	MUC4	1.30471	-0.074387	1.19866	0.23373	0.771387	-4.99241
286	AK4	1.07777	-0.127165	1.19278	0.236014	0.775965	-4.99849
857	KRT16P3	-0.799174	-2.55382	-1.19053	0.236894	0.775965	-5.00082
210	MLPH	1.15389	0.599979	1.18899	0.237496	0.775965	-5.0024
641	TSPAN1	0.857891	0.458364	1.18714	0.238221	0.775965	-5.0043
744	MRAP2	0.82089	0.353936	1.18271	0.239964	0.777137	-5.00885
961	ANKRD22	0.771502	-0.297901	1.18228	0.240135	0.777137	-5.00929
445	CLDN23	0.932513	0.340005	1.17116	0.24455	0.788872	-5.02061
993	CD52	-0.75314	-0.0119675	-1.16606	0.246597	0.792916	-5.02578
452	RAB27B	0.91892	-0.449083	1.16082	0.248713	0.797159	-5.03107
20	FCGBP	-1.70204	0.191214	-1.15393	0.251511	0.798575	-5.03797
585	ZIC2	-0.855001	0.0699358	-1.15246	0.252111	0.798575	-5.03944
754	CELSR3	0.797804	0.160467	1.15186	0.252357	0.798575	-5.04004
803	AQP5	0.78373	0.46357	1.15023	0.253024	0.798575	-5.04166
288	NA	1.03731	0.051339	1.14993	0.253148	0.798575	-5.04197
994	FXYD4	0.741024	0.259099	1.14715	0.254288	0.799649	-5.04473
974	ANKRD22	0.744913	-0.302476	1.14513	0.25512	0.799739	-5.04674
213	ACTG2	-1.10766	0.579853	-1.1432	0.255916	0.799739	-5.04865
327	NOTUM	-0.994057	-0.0545336	-1.13964	0.257386	0.801591	-5.05217
239	RPS4Y1	1.07168	-0.0169561	1.13782	0.258142	0.801591	-5.05396
556	GATM	0.854716	0.160245	1.13597	0.258914	0.801591	-5.05579
467	ID1	-0.892056	-0.252966	-1.13354	0.259925	0.802238	-5.05818
537	SULT1C2	0.854737	0.138831	1.12928	0.26171	0.802312	-5.06236
117	APOA1	-1.25686	0.0509869	-1.12832	0.26211	0.802312	-5.06329
591	CD24	0.835138	-0.58335	1.12774	0.262356	0.802312	-5.06387
543	KRT19	0.848251	0.198734	1.12356	0.264116	0.804207	-5.06794
69	TACSTD2	1.39646	-0.631046	1.12245	0.264584	0.804207	-5.06902
426	NMU	0.903686	-0.500741	1.12037	0.265468	0.804447	-5.07105
330	RARRES1	0.971323	0.308295	1.11463	0.267904	0.808384	-5.07661
347	PDZK1IP1	0.950969	-0.114718	1.1103	0.269757	0.808384	-5.08079
735	SMOC2	-0.773483	0.134621	-1.10952	0.27009	0.808384	-5.08154
829	NOTUM	-0.748095	-0.0440275	-1.10622	0.271507	0.808384	-5.08471
206	CMBL	1.07656	0.227366	1.10545	0.271841	0.808384	-5.08545
404	ARID3A	-0.900474	-0.194891	-1.10409	0.272426	0.808384	-5.08675
928	NQO1	-0.726037	0.590075	-1.10374	0.272576	0.808384	-5.08709
681	CLCA1	0.781483	-0.0342417	1.10158	0.273511	0.808384	-5.08915
311	C1QB	-0.967705	0.0686024	-1.09791	0.275104	0.808384	-5.09266
655	SPIRE1	0.78895	-0.064954	1.09646	0.275735	0.808384	-5.09404
752	CALD1	-0.759467	0.0256006	-1.09566	0.276083	0.808384	-5.0948
392	PRSS21	0.898943	0.330656	1.09228	0.277557	0.808384	-5.09801
985	KLF4	0.706987	-0.284475	1.09134	0.277965	0.808384	-5.0989
34	LOC100130100	1.53028	0.476633	1.09107	0.278084	0.808384	-5.09915
692	DSG3	0.766261	-2.23062	1.08252	0.281844	0.81493	-5.10722
509	PLEKHB1	0.833683	0.37016	1.08225	0.281966	0.81493	-5.10748
506	MT2A	0.83242	0.0306932	1.07918	0.28332	0.816399	-5.11035
238	GSDMB	1.01607	0.414765	1.07741	0.284107	0.816399	-5.11201
97	AGR3	1.24843	0.354354	1.07521	0.285088	0.816872	-5.11407
95	CLIC6	1.24662	0.618403	1.06865	0.288017	0.821162	-5.12017
106	GSTA1	1.21674	0.47446	1.06484	0.28973	0.821162	-5.1237
610	CYR61	-0.779049	0.266096	-1.062	0.291009	0.821162	-5.12632
558	CYP27A1	-0.798225	0.166406	-1.06164	0.291173	0.821162	-5.12666
240	IFIT1	1.00049	-0.506404	1.06151	0.29123	0.821162	-5.12678
104	SLC26A3	1.21908	0.175102	1.06089	0.291513	0.821162	-5.12735
324	DEFB4A	0.919748	-1.59561	1.05201	0.295543	0.830176	-5.13549
987	TBXAS1	0.678712	0.370523	1.04752	0.297599	0.830556	-5.1396
260	MAOA	0.974234	-0.20159	1.0463	0.298159	0.830556	-5.14071
366	C6orf58	0.878789	0.231905	1.04627	0.298169	0.830556	-5.14073
29	GKN1	-1.48353	0.617207	-1.03564	0.303078	0.839202	-5.15035
194	CXCL10	-1.01836	-0.465293	-1.03422	0.303739	0.839202	-5.15163
453	CHST4	0.817305	0.326748	1.0312	0.305144	0.839202	-5.15433
161	GSTA1	1.06331	0.399978	1.02729	0.30697	0.839202	-5.15783
342	NA	0.882148	0.256239	1.02578	0.307679	0.839202	-5.15918
179	MUC2	1.02993	0.289453	1.02523	0.307937	0.839202	-5.15967
794	BASP1	-0.699866	-0.0363436	-1.02395	0.308539	0.839202	-5.16081
141	RARRES1	1.08759	0.378963	1.01962	0.310577	0.839202	-5.16466
605	C1S	-0.74711	0.180926	-1.01701	0.31181	0.839202	-5.16697
515	SFRP2	-0.780091	-0.0373379	-1.01578	0.312394	0.839202	-5.16806
317	ABP1	0.89311	0.325912	1.01569	0.312434	0.839202	-5.16813
854	PLEK	-0.683014	0.142174	-1.01486	0.312829	0.839202	-5.16887
784	IER3	-0.693928	0.120577	-1.0124	0.313996	0.839202	-5.17104
261	SULF1	-0.938676	0.229903	-1.00916	0.315538	0.839202	-5.17388
926	IFIT2	0.662942	-0.111276	1.00637	0.316869	0.839202	-5.17633
331	S100A4	0.876067	-0.243751	1.00514	0.31746	0.839202	-5.17741
849	SNHG5	0.676293	0.0820205	1.00402	0.317996	0.839202	-5.17838
847	ATF3	-0.67712	0.123212	-1.00335	0.31832	0.839202	-5.17897
11	CLDN18	1.69113	0.849773	1.0032	0.318388	0.839202	-5.1791
606	RNASE1	0.736554	0.406198	1.00263	0.318664	0.839202	-5.1796
802	HOXB5	0.684079	0.20455	1.00187	0.319026	0.839202	-5.18026
334	GCNT1	0.866421	0.557665	0.997145	0.321304	0.839202	-5.18437
839	CD14	-0.673966	0.144178	-0.997049	0.32135	0.839202	-5.18445
186	LGALS2	0.991524	0.107631	0.996304	0.32171	0.839202	-5.1851
767	FKBP10	0.686744	0.216602	0.994841	0.322417	0.839202	-5.18636
84	CA4	1.20138	0.190327	0.993446	0.323093	0.839202	-5.18757
489	KRT23	0.769167	-0.0705598	0.98726	0.326099	0.84303	-5.1929
290	TKTL1	0.890406	-0.101428	0.985715	0.326853	0.84303	-5.19423
256	NPC1L1	-0.920688	0.344541	-0.983694	0.32784	0.84303	-5.19596
91	DKK1	1.16102	-0.00267577	0.982555	0.328397	0.84303	-5.19693
507	IGFBP3	-0.756682	0.237925	-0.980373	0.329467	0.84303	-5.1988
386	NCCRP1	0.810909	-2.27557	0.9792	0.330043	0.84303	-5.1998
118	CCL25	-1.08912	-0.0326292	-0.976668	0.331289	0.84303	-5.20195
622	HBEGF	-0.711861	-0.0211365	-0.975296	0.331965	0.84303	-5.20312
564	SYT7	-0.731601	0.0805027	-0.974875	0.332173	0.84303	-5.20348
840	SULT2B1	-0.657748	-1.25864	-0.973206	0.332997	0.84303	-5.20489
128	NA	1.05376	0.343161	0.969768	0.334699	0.845199	-5.2078
574	CYP4F12	-0.721184	-0.00526509	-0.965868	0.336637	0.847952	-5.21108
55	RPS4Y1	1.25254	0.12203	0.963856	0.337639	0.84834	-5.21277
878	OAS1	0.64358	-0.459625	0.960055	0.339539	0.850974	-5.21596
216	DUOXA2	0.924134	-0.0395113	0.954601	0.342276	0.852643	-5.2205
225	CES2	0.914826	-0.19572	0.95441	0.342372	0.852643	-5.22066
126	GSTT1	1.03784	0.0872371	0.951489	0.343844	0.852643	-5.22309
470	APCDD1	-0.748356	-0.0807587	-0.950881	0.34415	0.852643	-5.22359
10	CPS1	-1.60804	0.173076	-0.950253	0.344468	0.852643	-5.22411
826	IL32	-0.640592	0.274092	-0.944811	0.347225	0.855104	-5.2286
501	ST6GALNAC1	0.730638	0.237335	0.943408	0.347937	0.855104	-5.22975
111	MT1H	1.06985	0.475451	0.943232	0.348027	0.855104	-5.2299
868	DUSP23	0.632332	-0.0164632	0.940779	0.349277	0.855578	-5.23191
927	NA	-0.613617	-0.0155127	-0.930907	0.354333	0.855578	-5.23996
588	CXCL2	-0.691064	0.378728	-0.929958	0.354821	0.855578	-5.24073
66	LYZ	1.1656	0.810574	0.927421	0.356129	0.855578	-5.24278
739	HLA-F	0.643854	0.206964	0.923417	0.3582	0.855578	-5.24601
679	EPHX2	-0.656801	-0.0325663	-0.922907	0.358464	0.855578	-5.24642
891	MYC	0.616386	-0.161427	0.922647	0.358599	0.855578	-5.24663
837	GZMA	-0.623927	-0.166097	-0.921894	0.35899	0.855578	-5.24724
667	SPRR2E	0.657446	-3.47889	0.916675	0.361705	0.855578	-5.25142
587	C8orf4	-0.680189	0.360238	-0.915038	0.362558	0.855578	-5.25272
862	SLC4A11	-0.615758	-0.025766	-0.914901	0.36263	0.855578	-5.25283
361	CLDN3	-0.775434	0.242845	-0.914856	0.362654	0.855578	-5.25287
472	DUSP1	-0.718744	-0.397403	-0.913688	0.363264	0.855578	-5.2538
348	NA	0.78387	-1.53472	0.913579	0.363321	0.855578	-5.25389
770	ZFP36	-0.629786	-0.200046	-0.913246	0.363495	0.855578	-5.25415
120	MT1E	1.01065	0.171036	0.910848	0.364751	0.855578	-5.25606
860	PLA2G12B	-0.612788	0.0669392	-0.910089	0.365149	0.855578	-5.25666
663	HLA-B	0.652556	0.138368	0.908077	0.366205	0.855578	-5.25826
540	CLIC3	-0.686925	-1.64071	-0.906464	0.367053	0.855578	-5.25953
559	ALDH1A3	0.682201	-0.708335	0.905967	0.367315	0.855578	-5.25992
147	PRSS1	0.957088	0.263304	0.901619	0.369608	0.855578	-5.26335
53	HLA-DRB1	1.18406	0.275981	0.89968	0.370634	0.855578	-5.26487
964	TXNIP	0.587033	0.256676	0.897426	0.371829	0.855578	-5.26664
7	TFF1	1.62419	1.11835	0.897264	0.371915	0.855578	-5.26677
780	PRAME	-0.615888	0.0588723	-0.896068	0.37255	0.855578	-5.2677
956	PDX1	0.586889	0.467674	0.895456	0.372875	0.855578	-5.26818
814	SLFN11	0.609978	0.229708	0.895449	0.372879	0.855578	-5.26818
251	NKD2	-0.840613	-0.0214637	-0.894587	0.373337	0.855578	-5.26886
714	CBX2	-0.628769	0.0705117	-0.892742	0.374319	0.855578	-5.27029
242	SCGB3A1	0.838222	0.374601	0.888592	0.376534	0.855578	-5.27352
57	ALDOB	1.14999	0.546008	0.887903	0.376903	0.855578	-5.27405
355	KBTBD11	-0.754355	0.125149	-0.885672	0.378098	0.855578	-5.27578
620	CD55	0.647268	0.224678	0.885103	0.378403	0.855578	-5.27622
528	C9orf152	-0.674622	0.696084	-0.884965	0.378478	0.855578	-5.27632
222	PHGDH	0.852482	-0.0512607	0.884011	0.37899	0.855578	-5.27706
424	CIDEC	0.714309	0.0171162	0.881868	0.380141	0.855578	-5.27871
577	TMEM176A	0.657147	0.256141	0.880823	0.380704	0.855578	-5.27951
491	CLDN1	-0.685328	-0.504276	-0.8793	0.381524	0.855578	-5.28068
809	MS4A8B	0.599767	0.213558	0.879183	0.381588	0.855578	-5.28077
852	OASL	0.58839	-0.0957555	0.872834	0.385021	0.858856	-5.28562
686	GBA3	0.6196	0.152218	0.871722	0.385624	0.858856	-5.28647
717	SERPING1	-0.613467	0.0040309	-0.871718	0.385626	0.858856	-5.28647
967	KDELR3	0.566666	0.482258	0.867263	0.388049	0.862332	-5.28985
670	NETO2	0.61457	-0.299717	0.857714	0.393274	0.872005	-5.29704
613	PDIA2	0.625976	0.289625	0.852429	0.396185	0.874708	-5.30098
628	FLNC	-0.61963	0.401878	-0.85165	0.396615	0.874708	-5.30156
419	HOPX	-0.690563	-2.37734	-0.85074	0.397117	0.874708	-5.30224
521	AKR7A3	0.650495	0.495808	0.849151	0.397997	0.874718	-5.30342
479	HLA-DQB1	0.663692	0.291231	0.846079	0.399699	0.874927	-5.30569
762	NHP2L1	0.585363	0.00982132	0.845181	0.400198	0.874927	-5.30635
354	NA	0.719498	-0.0157415	0.844247	0.400716	0.874927	-5.30704
635	CCNE1	-0.611225	-0.022946	-0.840516	0.402794	0.877546	-5.30979
907	SPARCL1	0.55494	0.187172	0.835097	0.405822	0.880929	-5.31375
228	IL1B	0.795383	0.194545	0.832774	0.407124	0.880929	-5.31544
160	CPVL	0.85888	0.173024	0.826699	0.410542	0.880929	-5.31984
549	GSTA2	0.625067	0.210874	0.826465	0.410674	0.880929	-5.32001
319	ISG15	0.722934	-0.324984	0.822356	0.412996	0.880929	-5.32297
511	C1QC	-0.634598	0.0672122	-0.821707	0.413364	0.880929	-5.32344
224	RBP1	-0.787943	-0.53303	-0.820958	0.413788	0.880929	-5.32397
405	IGFBP3	-0.670204	0.227441	-0.820195	0.41422	0.880929	-5.32452
992	TMPRSS2	0.530544	0.349683	0.818383	0.415249	0.880929	-5.32582
442	FUT3	0.654231	-0.011932	0.817637	0.415672	0.880929	-5.32635
103	KRT17	-0.943561	-1.67808	-0.816956	0.416059	0.880929	-5.32683
885	KRT16	-0.546983	-2.30993	-0.81635	0.416404	0.880929	-5.32727
572	LOC400043	0.610632	0.445169	0.815903	0.416659	0.880929	-5.32759
805	MYOF	-0.555925	-0.183758	-0.813437	0.418063	0.880929	-5.32934
322	MX1	0.709476	-0.373897	0.809114	0.420533	0.880929	-5.3324
704	MX2	0.5712	-0.186708	0.80878	0.420724	0.880929	-5.33264
177	NA	0.812222	0.168654	0.805328	0.422702	0.880929	-5.33507
957	RAC2	0.52812	0.0200634	0.805279	0.42273	0.880929	-5.33511
451	MGP	0.636206	0.187726	0.800339	0.425572	0.880929	-5.33857
665	CCL5	-0.571706	0.0464286	-0.795824	0.428179	0.880929	-5.34172
782	NA	0.546632	0.0961331	0.795471	0.428383	0.880929	-5.34197
33	SPINK1	1.12191	1.20642	0.794191	0.429124	0.880929	-5.34286
115	MMP3	0.894218	0.536983	0.794093	0.42918	0.880929	-5.34292
730	SPP1	-0.556955	0.111084	-0.793711	0.429402	0.880929	-5.34319
550	GSTA1	0.596533	0.180621	0.788513	0.432419	0.880929	-5.34678
137	WFDC2	0.845717	0.534515	0.786452	0.43362	0.880929	-5.3482
257	C15orf48	0.736237	-0.368547	0.786362	0.433672	0.880929	-5.34826
938	MYOF	-0.517522	-0.182157	-0.786003	0.433881	0.880929	-5.34851
897	CLDN15	0.52454	0.157525	0.785571	0.434133	0.880929	-5.34881
603	C4orf48	0.578379	0.124512	0.783962	0.435072	0.880929	-5.34991
375	OTC	-0.654739	0.0166551	-0.783141	0.435551	0.880929	-5.35047
352	SLC26A9	0.670651	0.242591	0.783036	0.435613	0.880929	-5.35054
308	GIF	-0.691892	0.339182	-0.781195	0.436689	0.880929	-5.3518
287	FLRT3	0.708454	0.101793	0.780738	0.436956	0.880929	-5.35211
376	FXYD2	-0.649491	-0.0322368	-0.777706	0.438733	0.880929	-5.35418
448	SCGB2A1	0.61749	0.33554	0.775163	0.440227	0.880929	-5.3559
831	ALDOC	-0.524799	-0.0938548	-0.77349	0.441211	0.880929	-5.35704
204	GDF15	-0.757373	0.38898	-0.772392	0.441857	0.880929	-5.35778
946	NA	0.507721	0.0591411	0.772209	0.441965	0.880929	-5.3579
899	SPARCL1	0.512046	0.184468	0.766844	0.445134	0.880929	-5.36151
562	EGR1	-0.577028	-0.0710492	-0.766421	0.445384	0.880929	-5.3618
919	NA	-0.506247	-0.0662156	-0.764227	0.446683	0.880929	-5.36326
581	TYROBP	-0.569104	0.0291649	-0.763392	0.447178	0.880929	-5.36382
959	FADS1	-0.500161	0.219018	-0.762897	0.447472	0.880929	-5.36415
49	NA	1.01318	0.467204	0.761623	0.448229	0.880929	-5.365
804	SFRP4	-0.517269	0.0652614	-0.756344	0.451371	0.880929	-5.3685
43	UBD	-1.02383	-0.0978555	-0.754765	0.452314	0.880929	-5.36955
485	CYP2C18	0.589552	-0.399514	0.753825	0.452875	0.880929	-5.37017
870	NA	-0.506838	-0.182774	-0.753234	0.453228	0.880929	-5.37056
73	CDH17	-0.924798	-0.0920653	-0.749566	0.455425	0.880929	-5.37297
934	PCDHB2	0.493507	-0.00478711	0.749067	0.455723	0.880929	-5.37329
685	TRIP6	-0.532656	-0.0524538	-0.748544	0.456037	0.880929	-5.37364
323	HLA-DRA	0.656185	0.281204	0.748342	0.456158	0.880929	-5.37377
19	KRT6B	1.10544	-2.69378	0.74464	0.458383	0.880929	-5.37618
626	FAM46C	-0.541181	0.340098	-0.741827	0.460078	0.880929	-5.37801
696	TAGLN	-0.525187	0.235643	-0.740946	0.460609	0.880929	-5.37858
340	ASGR1	-0.640864	-0.130426	-0.740341	0.460974	0.880929	-5.37898
690	TSPAN7	0.521832	0.00445562	0.734576	0.464462	0.880929	-5.3827
859	WARS	-0.495182	0.0472764	-0.734273	0.464645	0.880929	-5.38289
75	NA	0.900549	0.826382	0.732946	0.465451	0.880929	-5.38374
680	CCL3L3	-0.522165	0.201697	-0.732902	0.465477	0.880929	-5.38377
102	KRT6A	0.846259	-3.58921	0.731389	0.466396	0.880929	-5.38474
193	FOS	-0.722289	0.103854	-0.730497	0.466939	0.880929	-5.38531
736	DKK4	-0.510098	-0.198798	-0.729098	0.46779	0.880929	-5.3862
17	SERPINA3	-1.08189	0.373941	-0.726807	0.469185	0.880929	-5.38766
14	MMP7	1.15399	0.30551	0.726486	0.469381	0.880929	-5.38787
4	TFF2	1.40723	0.977031	0.726478	0.469386	0.880929	-5.38787
724	GTSF1	0.510868	0.0844399	0.726437	0.469411	0.880929	-5.3879
825	STAT1	-0.49376	-0.0825465	-0.726275	0.46951	0.880929	-5.388
674	PVRL3	-0.51691	0.488243	-0.721684	0.472315	0.880929	-5.39091
476	LOC644936	-0.567446	-0.180136	-0.721579	0.472379	0.880929	-5.39097
74	SERPINA1	-0.886298	0.462234	-0.719302	0.473774	0.880929	-5.39241
678	FOXA1	0.513145	0.318505	0.719196	0.473839	0.880929	-5.39248
768	PLAU	-0.496623	0.150096	-0.718213	0.474442	0.880929	-5.39309
518	SLC3A1	0.551544	-0.0810206	0.7167	0.475371	0.880929	-5.39404
47	ANPEP	0.955981	0.464824	0.715997	0.475802	0.880929	-5.39448
958	SGK1	0.46964	-0.261495	0.715859	0.475888	0.880929	-5.39457
233	FOSB	-0.679045	-0.118183	-0.714792	0.476543	0.880929	-5.39524
592	MMP1	0.530008	0.140552	0.712887	0.477716	0.880929	-5.39643
446	CEACAM1	-0.569885	-0.370063	-0.712629	0.477875	0.880929	-5.39659
972	SPOCK2	0.465587	0.164095	0.712323	0.478063	0.880929	-5.39678
796	NA	0.487705	0.0525195	0.711728	0.47843	0.880929	-5.39715
25	HLA-DRB5	1.03906	0.00145178	0.711306	0.47869	0.880929	-5.39741
727	NA	0.498866	0.169305	0.709905	0.479555	0.880929	-5.39829
454	HLA-H	0.563218	0.255015	0.709102	0.48005	0.880929	-5.39878
627	ST6GAL1	0.514041	0.322809	0.705074	0.482542	0.880929	-5.40128
433	CX3CL1	0.566245	0.0690687	0.701286	0.484891	0.880929	-5.40361
16	MMP7	1.05549	0.296993	0.700908	0.485126	0.880929	-5.40384
107	IL8	-0.799981	0.315193	-0.700606	0.485313	0.880929	-5.40403
289	CDC42EP5	0.634413	0.335229	0.700409	0.485436	0.880929	-5.40415
642	PLTP	0.508547	-0.0604338	0.700401	0.485441	0.880929	-5.40415
808	HGD	-0.477769	0.411703	-0.699181	0.486199	0.880929	-5.4049
772	NFIB	0.482889	0.232929	0.699062	0.486273	0.880929	-5.40497
657	MME	-0.503751	0.342251	-0.697534	0.487224	0.881056	-5.40591
48	TCN1	0.924985	-0.713084	0.6949	0.488866	0.882429	-5.40751
800	ISLR	-0.471198	0.12369	-0.687912	0.493235	0.8856	-5.41174
855	TOP2A	0.463418	0.280185	0.686554	0.494087	0.8856	-5.41256
910	NA	0.456575	0.224818	0.686516	0.49411	0.8856	-5.41258
379	MAGEA6	0.572137	0.0778343	0.686268	0.494266	0.8856	-5.41273
532	IFI44	0.522454	-0.149038	0.685019	0.49505	0.8856	-5.41348
863	CCL25	-0.455007	-0.0528617	-0.674696	0.501557	0.894744	-5.41962
624	SNHG8	-0.492815	-0.0436671	-0.674073	0.501951	0.894744	-5.41999
601	STX19	0.496753	-0.360266	0.671869	0.503347	0.895417	-5.42129
203	VSIG1	0.658579	0.58381	0.67065	0.50412	0.895417	-5.42201
523	PRAP1	-0.511925	0.188466	-0.668366	0.50557	0.8964	-5.42335
464	TSPAN8	0.525115	0.508035	0.663512	0.508658	0.90028	-5.42618
217	GSDMB	0.634042	0.443368	0.653389	0.515132	0.904121	-5.43202
153	PSCA	0.690993	0.170145	0.652657	0.515601	0.904121	-5.43243
689	FGFBP1	-0.463176	-1.89781	-0.651578	0.516294	0.904121	-5.43305
636	ALDH3B1	0.47301	0.505242	0.649619	0.517554	0.904121	-5.43417
372	NA	0.544508	0.0512218	0.648877	0.518031	0.904121	-5.43459
661	C8orf84	0.466255	0.226948	0.646744	0.519405	0.904121	-5.4358
760	IRS2	-0.448995	0.0921854	-0.646717	0.519422	0.904121	-5.43582
484	IRX2	0.503063	0.0327325	0.642029	0.522447	0.904121	-5.43846
410	MT1A	0.52329	0.0826282	0.64133	0.522899	0.904121	-5.43885
991	TSC22D3	-0.415748	0.343248	-0.640108	0.52369	0.904121	-5.43954
58	MSLN	0.829012	0.680543	0.639837	0.523866	0.904121	-5.43969
819	NMUR2	0.435979	0.0601096	0.639765	0.523912	0.904121	-5.43973
357	CFTR	0.544196	0.318871	0.638932	0.524451	0.904121	-5.4402
440	SLC5A1	0.509365	-0.00780688	0.6347	0.527196	0.904121	-5.44256
903	TFAP2C	0.421766	-0.508268	0.631979	0.528965	0.904121	-5.44407
500	TRIB3	-0.490188	0.100794	-0.631109	0.529531	0.904121	-5.44455
401	AZGP1	-0.517753	0.170654	-0.630832	0.529711	0.904121	-5.44471
388	GPA33	-0.52338	0.174411	-0.630779	0.529745	0.904121	-5.44473
428	HLA-DRB6	0.510411	0.352528	0.630236	0.530099	0.904121	-5.44503
978	C2	-0.410448	0.284717	-0.628576	0.531181	0.904121	-5.44595
478	GAGE7	-0.493886	-0.0126606	-0.628423	0.53128	0.904121	-5.44603
415	SOX21	0.511165	-0.581057	0.62762	0.531804	0.904121	-5.44648
298	NA	0.56199	0.390424	0.626881	0.532287	0.904121	-5.44688
150	ALDH3A1	0.664012	-0.253798	0.625174	0.533401	0.904121	-5.44782
647	OAS1	-0.453298	-0.438335	-0.624864	0.533604	0.904121	-5.44799
455	AHNAK2	0.495669	-0.945195	0.623745	0.534335	0.904121	-5.4486
977	RRAGD	-0.404804	-0.625342	-0.619831	0.536898	0.905793	-5.45073
439	ADM	-0.494958	-0.218449	-0.615541	0.539714	0.905793	-5.45306
759	CBX6	0.426407	-0.117937	0.613676	0.54094	0.905793	-5.45406
81	SERPINA1	-0.749723	0.488676	-0.613031	0.541365	0.905793	-5.45441
291	CPVL	0.55295	0.151757	0.611201	0.54257	0.905793	-5.45539
950	TEAD2	-0.401019	0.18657	-0.609643	0.543598	0.905793	-5.45622
646	CAPN5	0.442342	0.291262	0.609453	0.543723	0.905793	-5.45633
684	IFIT3	0.433156	-0.145058	0.607961	0.544708	0.905793	-5.45712
146	AKR1C3	0.646638	0.297205	0.607361	0.545104	0.905793	-5.45744
753	WARS	-0.422309	0.0276909	-0.606559	0.545634	0.905793	-5.45787
850	DKK3	-0.406928	0.059107	-0.602278	0.548467	0.905793	-5.46014
494	NA	0.469439	0.150535	0.601655	0.54888	0.905793	-5.46046
108	KLK7	0.686053	-1.5989	0.600853	0.549412	0.905793	-5.46089
2	MUC5AC	1.20802	1.16379	0.600818	0.549436	0.905793	-5.46091
584	PDK4	0.446621	0.277373	0.598547	0.550943	0.905793	-5.4621
274	GREM1	-0.54782	0.205299	-0.598303	0.551104	0.905793	-5.46223
810	GOLGA8B	-0.408291	0.0443709	-0.597265	0.551794	0.905793	-5.46277
940	ANXA2	0.39328	-0.278298	0.596731	0.552149	0.905793	-5.46305
892	VWF	0.399255	0.232865	0.596153	0.552533	0.905793	-5.46335
911	CDR2L	0.393875	0.456369	0.592039	0.555274	0.90763	-5.4655
201	HSPA1A	0.58191	-0.106807	0.59122	0.55582	0.90763	-5.46592
37	IGLL1	-0.81624	0.393382	-0.589584	0.556912	0.90763	-5.46677
474	RGS2	0.464498	0.0994108	0.589025	0.557285	0.90763	-5.46706
163	SLC39A5	-0.606694	0.231095	-0.584773	0.560128	0.909817	-5.46924
221	IDO1	0.564623	0.122957	0.583288	0.561124	0.909817	-5.47001
751	VIM	-0.405106	0.268421	-0.581691	0.562194	0.909817	-5.47082
795	CTSK	-0.398592	0.254428	-0.581067	0.562613	0.909817	-5.47114
412	UGT2B17	0.472151	0.319559	0.578807	0.564131	0.909817	-5.47229
933	ORMDL3	0.381631	0.167839	0.578257	0.5645	0.909817	-5.47257
876	TTYH1	-0.387691	-0.381602	-0.576207	0.565879	0.909817	-5.47361
377	CLRN3	-0.479096	0.112098	-0.573066	0.567995	0.909817	-5.47519
757	NUPR1	-0.395979	0.0867828	-0.569493	0.570406	0.909817	-5.47698
828	BRSK1	0.386981	0.242968	0.569403	0.570468	0.909817	-5.47702
538	NA	-0.431926	0.27266	-0.567887	0.571492	0.909817	-5.47778
164	NA	-0.587533	0.460107	-0.567762	0.571576	0.909817	-5.47784
223	GUCY2C	0.546171	0.344753	0.567284	0.5719	0.909817	-5.47808
748	TM4SF1	0.395425	0.0300105	0.567175	0.571974	0.909817	-5.47813
746	STEAP1	0.395412	0.0388501	0.566729	0.572275	0.909817	-5.47836
185	CDX2	-0.564258	0.278997	-0.563626	0.574377	0.911709	-5.47989
703	NA	-0.396975	0.120184	-0.560836	0.57627	0.913264	-5.48127
1	CLDN18	1.15055	1.01372	0.556446	0.579254	0.915904	-5.48342
264	LGALS4	0.513462	0.434835	0.554634	0.580488	0.915904	-5.4843
96	PGAP3	0.648248	0.165953	0.554245	0.580753	0.915904	-5.48449
929	ANG	0.364583	0.316453	0.551861	0.582379	0.915904	-5.48565
72	NA	0.681796	0.41372	0.551662	0.582515	0.915904	-5.48575
738	LY96	-0.38378	0.014933	-0.548692	0.584543	0.917606	-5.48718
195	IDO1	0.539538	0.116016	0.545875	0.586471	0.917606	-5.48853
551	FBLN2	-0.412374	0.0281407	-0.544236	0.587593	0.917606	-5.48932
463	DHRS2	-0.431168	0.0135969	-0.543892	0.587829	0.917606	-5.48948
488	REEP6	-0.424685	0.0853454	-0.542977	0.588456	0.917606	-5.48992
486	BST2	0.424371	-0.0456196	0.542033	0.589103	0.917606	-5.49037
77	FAM3D	0.659829	0.0254022	0.53861	0.591454	0.919835	-5.49199
285	PRKAR1A	-0.488138	0.0481159	-0.536679	0.592782	0.920123	-5.4929
168	TESC	0.550594	0.484483	0.535666	0.593479	0.920123	-5.49338
702	VCAM1	-0.377156	0.168537	-0.53234	0.595771	0.922246	-5.49494
713	STXBP6	0.373746	0.288933	0.529096	0.59801	0.923248	-5.49645
765	MDK	-0.366432	0.172208	-0.528557	0.598382	0.923248	-5.4967
313	COL8A1	-0.465562	0.298658	-0.526459	0.599833	0.923248	-5.49767
443	GPT	-0.421446	0.319614	-0.526058	0.600111	0.923248	-5.49785
416	FER1L4	-0.423135	0.292394	-0.51922	0.604851	0.927453	-5.50099
196	NA	0.508393	0.253133	0.514485	0.608144	0.927453	-5.50314
272	CD79A	-0.472356	0.184205	-0.514098	0.608413	0.927453	-5.50331
888	EDAR	-0.343559	-0.057214	-0.512528	0.609507	0.927453	-5.50402
723	SLC35D3	-0.360441	0.0152086	-0.511645	0.610123	0.927453	-5.50442
824	DHRS11	0.347292	0.0386391	0.509996	0.611273	0.927453	-5.50516
660	CAMK2N1	-0.367537	-0.025604	-0.509042	0.611939	0.927453	-5.50558
241	SERPINE2	0.480261	-0.397284	0.507173	0.613244	0.927453	-5.50642
387	ACE2	0.420189	0.185201	0.505977	0.61408	0.927453	-5.50695
35	OLFM4	-0.70737	0.36207	-0.505552	0.614378	0.927453	-5.50714
698	TUBB3	0.358207	-0.13643	0.504994	0.614768	0.927453	-5.50738
941	SQLE	-0.332568	-0.333383	-0.504344	0.615223	0.927453	-5.50767
893	SLC29A4	-0.337475	0.0387416	-0.503962	0.61549	0.927453	-5.50784
143	CEL	0.538172	-0.140556	0.503478	0.615829	0.927453	-5.50805
807	MGST1	-0.34187	-0.00623614	-0.499552	0.61858	0.927959	-5.50978
816	LIPC	-0.341243	0.0305288	-0.49949	0.618624	0.927959	-5.50981
709	CXCL17	-0.352488	-0.0134324	-0.498454	0.619351	0.927959	-5.51026
252	MAGEA10	-0.467459	-0.00173434	-0.496319	0.620851	0.927959	-5.5112
740	RAB34	-0.347018	-0.09761	-0.496144	0.620974	0.927959	-5.51127
71	MT1G	0.616594	0.522175	0.494662	0.622015	0.927959	-5.51192
615	LTB	0.360154	-0.109895	0.489508	0.625644	0.927959	-5.51414
729	ZDHHC11	-0.343669	-0.0234835	-0.488687	0.626224	0.927959	-5.5145
309	DEFB1	0.43064	-0.88733	0.485317	0.628602	0.927959	-5.51594
135	NA	-0.523254	-0.129202	-0.484933	0.628874	0.927959	-5.5161
568	VTCN1	0.364706	0.438623	0.484835	0.628943	0.927959	-5.51614
916	DKK3	-0.321653	0.0389991	-0.48441	0.629244	0.927959	-5.51632
312	CTAG2	0.427103	-0.0292728	0.48277	0.630403	0.927959	-5.51702
255	IGLL3P	0.452325	0.112487	0.481013	0.631647	0.927959	-5.51776
830	LAPTM4B	-0.326325	-0.00974703	-0.47999	0.632371	0.927959	-5.51819
212	MAGEA4	-0.467605	-0.117535	-0.479738	0.63255	0.927959	-5.5183
314	MATN2	0.423722	0.0290512	0.479527	0.632699	0.927959	-5.51839
316	SPDEF	0.422658	0.811547	0.478525	0.63341	0.927959	-5.51881
281	AHNAK2	0.435462	-0.97458	0.477197	0.634351	0.927959	-5.51937
858	CALML4	-0.322022	0.33332	-0.476671	0.634724	0.927959	-5.51959
721	TNNC1	-0.329732	0.18006	-0.467721	0.641087	0.935814	-5.5233
306	NPY	-0.415667	-0.0481348	-0.466485	0.641969	0.935814	-5.52381
943	JUP	-0.306232	-0.277365	-0.464371	0.643476	0.936015	-5.52467
173	KIAA1324	-0.470689	0.553518	-0.461846	0.64528	0.936015	-5.5257
39	GKN2	-0.630689	0.714082	-0.461798	0.645314	0.936015	-5.52572
673	PODXL2	-0.330939	0.118716	-0.461047	0.64585	0.936015	-5.52602
649	KLK10	0.33079	-0.946496	0.455798	0.649607	0.937406	-5.52814
364	GPNMB	-0.384392	-0.385432	-0.454364	0.650635	0.937406	-5.52871
555	PYGB	0.343983	0.18903	0.454317	0.650669	0.937406	-5.52873
820	RAB31	-0.309272	-0.482553	-0.45344	0.651297	0.937406	-5.52908
112	CLDN15	0.51558	0.389168	0.453161	0.651497	0.937406	-5.52919
190	HBA2	-0.446594	0.332082	-0.448893	0.654562	0.939751	-5.53088
459	MGP	0.3561	0.176421	0.448275	0.655007	0.939751	-5.53112
988	NA	-0.289252	-0.0501099	-0.444273	0.657886	0.942159	-5.53269
85	GHRL	0.535728	0.50528	0.443325	0.658569	0.942159	-5.53306
630	AGR3	0.319943	0.178736	0.438557	0.662008	0.942197	-5.53491
788	GBP4	-0.30049	-0.2175	-0.437008	0.663127	0.942197	-5.5355
310	TGM2	-0.387764	0.484512	-0.436917	0.663193	0.942197	-5.53554
669	COL7A1	-0.312657	-0.284529	-0.434887	0.664661	0.942197	-5.53632
821	PMEPA1	0.29634	0.0480126	0.43455	0.664904	0.942197	-5.53644
875	PSMB9	0.292559	0.0798903	0.434307	0.66508	0.942197	-5.53654
662	DUSP5	-0.313179	-0.698193	-0.434154	0.665191	0.942197	-5.5366
583	VIL1	0.322068	0.342635	0.431204	0.667326	0.943884	-5.53772
499	MZB1	-0.329778	0.232009	-0.42386	0.672655	0.948595	-5.54047
722	ANKRD36B	-0.298312	0.159341	-0.423227	0.673115	0.948595	-5.54071
743	KIF1A	0.293842	0.0101552	0.420581	0.67504	0.948595	-5.54169
469	MYO1A	-0.332083	0.0875069	-0.420124	0.675372	0.948595	-5.54186
380	FABP5	0.349791	-1.81665	0.418935	0.676238	0.948595	-5.5423
527	PRODH	-0.320198	0.0655859	-0.418165	0.676799	0.948595	-5.54258
632	FBLN2	-0.304533	0.0531693	-0.417481	0.677297	0.948595	-5.54283
720	CD24	0.292285	-0.259182	0.414274	0.679636	0.950441	-5.544
346	BCAS1	0.355053	0.184968	0.411491	0.681667	0.950441	-5.54501
953	COL9A2	-0.269656	0.303476	-0.409655	0.683009	0.950441	-5.54568
402	GRB7	0.331768	0.085542	0.404069	0.687097	0.950441	-5.54767
799	CDHR2	0.277273	0.147625	0.404053	0.687109	0.950441	-5.54768
471	LAIR2	0.317453	0.0955209	0.402055	0.688574	0.950441	-5.54839
430	ASS1	0.323447	0.390744	0.399512	0.69044	0.950441	-5.54928
370	ASS1	0.335809	0.414021	0.399005	0.690812	0.950441	-5.54946
514	IRX3	0.307837	-0.829586	0.398095	0.691481	0.950441	-5.54978
896	VIM	-0.266356	0.273394	-0.397688	0.691779	0.950441	-5.54992
449	ERAP2	0.317339	0.124684	0.397646	0.69181	0.950441	-5.54994
715	LAMC2	0.28025	-0.0994084	0.396708	0.692499	0.950441	-5.55026
718	TUBB2B	0.279081	-0.312934	0.395407	0.693456	0.950441	-5.55072
40	HLA-A	0.539605	0.341381	0.395359	0.693492	0.950441	-5.55073
258	EPDR1	-0.369821	0.205379	-0.394514	0.694113	0.950441	-5.55103
438	PON3	0.316028	0.137222	0.391688	0.696193	0.950441	-5.552
269	CYP4X1	0.359683	-0.197346	0.389431	0.697856	0.950441	-5.55278
726	NA	-0.27372	-0.115911	-0.388708	0.698388	0.950441	-5.55303
874	SGK1	0.260858	-0.221849	0.387106	0.69957	0.950441	-5.55357
519	CEACAM1	-0.295974	-0.39244	-0.384006	0.701858	0.950441	-5.55462
273	NA	-0.350646	0.0269684	-0.382105	0.703263	0.950441	-5.55526
297	MT1F	-0.342992	0.480192	-0.381664	0.703588	0.950441	-5.55541
951	CHST15	-0.251199	0.0955708	-0.381455	0.703744	0.950441	-5.55548
815	LAPTM4B	-0.260696	-0.0263853	-0.381364	0.703811	0.950441	-5.55551
8	OLFM4	-0.666876	0.726514	-0.3793	0.705337	0.950441	-5.5562
116	NA	-0.427161	-0.204827	-0.378587	0.705865	0.950441	-5.55644
659	VAV3	0.273571	-0.51419	0.378352	0.706039	0.950441	-5.55652
817	GDPD3	0.258308	-0.409788	0.377927	0.706353	0.950441	-5.55666
6	PGC	0.700096	1.56965	0.375808	0.707923	0.950441	-5.55736
776	XAF1	-0.257274	-0.191966	-0.372007	0.710741	0.950441	-5.55861
533	RAPGEFL1	0.284027	-0.219532	0.371773	0.710915	0.950441	-5.55869
399	NA	0.305128	-0.913587	0.370323	0.711991	0.950441	-5.55916
691	AIF1L	-0.263287	-0.881063	-0.369857	0.712337	0.950441	-5.55931
218	GRB7	0.358999	0.0779899	0.369449	0.71264	0.950441	-5.55944
389	LRRC26	-0.306051	0.162781	-0.368864	0.713075	0.950441	-5.55963
648	SYTL2	-0.2661	0.333995	-0.366424	0.714888	0.950441	-5.56042
90	GAGE2B	-0.434154	-0.213996	-0.365545	0.715542	0.950441	-5.5607
777	COL8A1	-0.252356	0.230533	-0.365261	0.715753	0.950441	-5.5608
378	A1CF	-0.30503	0.205206	-0.364957	0.715979	0.950441	-5.56089
284	LRRC26	-0.331813	0.18115	-0.364046	0.716657	0.950441	-5.56118
151	LCN2	0.384638	-0.0695614	0.361777	0.718347	0.950441	-5.56191
982	KRT15	-0.234863	-1.50301	-0.360094	0.7196	0.950441	-5.56244
843	MTMR11	0.244072	0.136171	0.35972	0.719879	0.950441	-5.56256
220	NA	-0.348661	-0.129638	-0.358976	0.720434	0.950441	-5.5628
836	C2orf88	0.242775	0.345291	0.357288	0.721693	0.950847	-5.56333
359	HEPH	-0.302745	0.33908	-0.355462	0.723055	0.951388	-5.5639
573	LYPD2	0.264095	-0.909183	0.351904	0.725713	0.953495	-5.56501
149	MSMB	-0.373251	0.5119	-0.350768	0.726563	0.953495	-5.56536
778	CXCL14	0.235969	-0.551372	0.341648	0.733393	0.96002	-5.56813
775	ESPNL	0.23626	0.214027	0.341565	0.733455	0.96002	-5.56816
960	KRT10	0.222379	-0.397414	0.338413	0.735822	0.960398	-5.5691
254	IFITM1	-0.317723	0.225451	-0.337366	0.736608	0.960398	-5.56941
700	PLOD2	0.237458	0.0529853	0.33469	0.738619	0.960398	-5.5702
952	STAT1	-0.217992	-0.190552	-0.331	0.741396	0.960398	-5.57128
711	SLC45A3	0.231741	0.475636	0.327689	0.74389	0.960398	-5.57224
995	KRT6C	0.212181	-3.65459	0.326352	0.744897	0.960398	-5.57263
534	FOLR1	0.24912	0.402248	0.326071	0.74511	0.960398	-5.57271
304	HLA-DRA	0.29104	0.272784	0.325815	0.745303	0.960398	-5.57278
697	ITPKA	-0.231388	0.225586	-0.325676	0.745408	0.960398	-5.57282
838	CASP1	0.218883	-0.139067	0.322158	0.748062	0.960398	-5.57382
734	SEMG1	0.226363	0.242559	0.322104	0.748103	0.960398	-5.57384
350	EIF1AY	0.276912	-0.125698	0.321783	0.748346	0.960398	-5.57393
917	KDELR3	0.213567	0.539733	0.321441	0.748604	0.960398	-5.57402
522	DPCR1	0.246344	0.447354	0.321019	0.748922	0.960398	-5.57414
134	CA9	0.346646	0.930047	0.320728	0.749142	0.960398	-5.57423
253	STARD3	0.301601	0.17467	0.320122	0.7496	0.960398	-5.5744
939	PRSS8	0.209111	0.3745	0.316771	0.752133	0.960398	-5.57533
86	NA	-0.380266	-0.202858	-0.315272	0.753268	0.960398	-5.57575
496	NA	-0.245673	0.164006	-0.314841	0.753593	0.960398	-5.57587
976	NAT2	0.204617	0.230276	0.312732	0.75519	0.960398	-5.57645
580	DCBLD2	-0.23338	-0.0133508	-0.312231	0.75557	0.960398	-5.57659
171	NA	0.317779	0.0142841	0.311099	0.756428	0.960398	-5.5769
270	CAPN8	-0.28562	0.339688	-0.309506	0.757635	0.960398	-5.57734
566	DHRS2	-0.233264	0.00843742	-0.309472	0.757661	0.960398	-5.57735
199	DEFA5	0.30457	-0.193169	0.308547	0.758362	0.960398	-5.5776
597	SAP25	0.229094	0.111136	0.308083	0.758714	0.960398	-5.57772
332	CYP3A5	-0.267628	0.316313	-0.305985	0.760306	0.960833	-5.57829
394	CD74	-0.249386	0.353507	-0.301637	0.763608	0.960833	-5.57945
949	DNASE1	-0.19827	0.0981798	-0.300935	0.764142	0.960833	-5.57964
710	CYP2S1	0.212076	-0.0991631	0.299742	0.765049	0.960833	-5.57995
403	GAL	0.245864	0.272652	0.299477	0.76525	0.960833	-5.58002
3	REG1A	-0.596776	1.15092	-0.297876	0.766468	0.960833	-5.58044
133	ERBB2	-0.321618	0.21877	-0.297532	0.766729	0.960833	-5.58053
93	NA	-0.349936	-0.231228	-0.297194	0.766987	0.960833	-5.58062
250	NA	-0.27946	0.248593	-0.29625	0.767706	0.960833	-5.58087
618	GJB2	0.216288	-1.71233	0.294355	0.769148	0.961436	-5.58136
349	FABP5	0.249431	-1.70774	0.289712	0.772687	0.962096	-5.58255
234	PLA2G10	0.275043	0.669847	0.288979	0.773246	0.962096	-5.58274
62	NA	-0.36861	-0.244761	-0.287713	0.774212	0.962096	-5.58306
906	GPRC5A	0.191532	-0.00746923	0.286959	0.774788	0.962096	-5.58325
80	NA	-0.348547	-0.241754	-0.284532	0.77664	0.962096	-5.58386
579	EDN1	-0.211346	0.0385825	-0.282682	0.778054	0.962096	-5.58432
142	HLA-DRB6	-0.302084	0.114793	-0.281904	0.778649	0.962096	-5.58452
76	GP2	-0.345727	0.123803	-0.281031	0.779317	0.962096	-5.58473
422	NA	0.227162	0.0514965	0.279133	0.780768	0.962096	-5.5852
78	GAGE12H	-0.340409	-0.221939	-0.277762	0.781817	0.962096	-5.58553
483	CTHRC1	-0.216882	0.282048	-0.276201	0.783012	0.962096	-5.58592
417	CXCL1	0.22394	-0.124897	0.274783	0.784098	0.962096	-5.58626
265	ANXA1	-0.252886	-1.81825	-0.273175	0.785329	0.962096	-5.58665
920	LMTK3	0.180958	-0.0888964	0.272473	0.785868	0.962096	-5.58682
89	NA	-0.322886	-0.227838	-0.271533	0.786588	0.962096	-5.58704
154	CHGA	0.287189	0.0365729	0.270977	0.787014	0.962096	-5.58717
139	LEFTY1	-0.289396	0.148906	-0.26898	0.788546	0.962096	-5.58765
456	ALOX5	0.213756	0.518854	0.26874	0.78873	0.962096	-5.5877
156	NA	-0.280067	-0.038064	-0.265575	0.79116	0.962096	-5.58845
122	NA	-0.293647	-0.124375	-0.265344	0.791336	0.962096	-5.5885
989	AXDND1	-0.17162	0.166608	-0.263467	0.792778	0.962096	-5.58894
82	NA	-0.322246	-0.214523	-0.263446	0.792795	0.962096	-5.58894
457	DCN	0.206924	0.259011	0.260191	0.795297	0.962096	-5.58969
237	TM4SF5	0.246468	0.201347	0.25964	0.79572	0.962096	-5.58982
763	CXXC5	0.178579	0.0442834	0.257066	0.7977	0.962096	-5.5904
144	MYH11	0.27349	0.406666	0.255617	0.798816	0.962096	-5.59073
165	IGFBP2	0.264009	0.159891	0.255477	0.798924	0.962096	-5.59076
480	HLA-DMB	-0.200702	0.319088	-0.255319	0.799046	0.962096	-5.5908
490	TFAP2A	0.199075	-0.440863	0.254425	0.799734	0.962096	-5.591
945	ISL1	-0.16367	0.154677	-0.248144	0.804575	0.962096	-5.59239
890	MYCN	-0.165797	0.243077	-0.247095	0.805384	0.962096	-5.59262
508	C4BPA	0.190713	0.324275	0.246078	0.806169	0.962096	-5.59284
701	SOD2	0.173957	-0.233947	0.245137	0.806895	0.962096	-5.59304
268	DDC	-0.224437	0.372577	-0.242845	0.808665	0.962096	-5.59353
429	CCL8	0.196268	0.173357	0.242158	0.809195	0.962096	-5.59368
614	HIST1H2BK	0.176505	0.00983024	0.239588	0.811182	0.962096	-5.59422
339	ARL14	0.207772	0.282219	0.239337	0.811375	0.962096	-5.59428
305	SLC7A9	-0.211115	-0.00985542	-0.236627	0.813471	0.962096	-5.59484
942	ETS2	-0.155978	-0.0137218	-0.236302	0.813723	0.962096	-5.59491
61	NA	-0.303116	-0.207284	-0.235754	0.814147	0.962096	-5.59502
384	CD74	-0.196276	0.369851	-0.235743	0.814155	0.962096	-5.59503
944	IQGAP2	-0.155376	0.504697	-0.235442	0.814388	0.962096	-5.59509
536	HOXA11-AS1	-0.178613	0.0464142	-0.234288	0.815281	0.962096	-5.59533
276	HLA-DQA1	-0.214152	0.260968	-0.233552	0.815851	0.962096	-5.59548
266	SFTA2	0.215851	0.214458	0.233358	0.816001	0.962096	-5.59552
758	FRAS1	-0.159502	0.146467	-0.229085	0.81931	0.962096	-5.59639
561	HIST1H2BD	0.172384	0.0678311	0.228198	0.819998	0.962096	-5.59657
338	DEFA6	-0.198293	-0.257358	-0.228167	0.820022	0.962096	-5.59657
841	PTGER4	0.154613	0.185003	0.227682	0.820398	0.962096	-5.59667
434	CFB	0.18368	0.42761	0.227026	0.820906	0.962096	-5.5968
232	RARRES3	0.215141	0.169353	0.225799	0.821858	0.962096	-5.59705
373	RAP1GAP	0.189417	0.10384	0.225345	0.82221	0.962096	-5.59714
27	NA	-0.325186	0.6633	-0.224808	0.822626	0.962096	-5.59724
797	ITLN2	0.154091	0.0694101	0.224364	0.82297	0.962096	-5.59733
539	MSMB	-0.169919	0.315646	-0.223092	0.823957	0.962096	-5.59758
121	SAA1	0.246344	0.0957036	0.221406	0.825266	0.962096	-5.59791
461	CYP2E1	0.174778	-0.45232	0.22007	0.826303	0.962096	-5.59817
466	LOC653061	0.173215	0.0474738	0.218544	0.827488	0.962096	-5.59846
880	CASP1	0.146273	-0.117172	0.217318	0.828441	0.962096	-5.5987
344	HABP2	-0.187507	0.587819	-0.217003	0.828685	0.962096	-5.59876
395	UGT2B7	-0.17904	0.236773	-0.216864	0.828793	0.962096	-5.59879
385	BMP4	0.178281	0.287422	0.2142	0.830864	0.962096	-5.59929
986	XPNPEP2	0.139303	0.0936772	0.213749	0.831215	0.962096	-5.59938
510	NA	-0.16437	0.166555	-0.2121	0.832497	0.962096	-5.59969
79	APOD	0.259855	0.321121	0.212026	0.832555	0.962096	-5.5997
921	GAD1	0.140026	0.170372	0.210887	0.833441	0.962096	-5.59991
529	MT1X	0.160697	-0.297911	0.209992	0.834137	0.962096	-5.60008
425	MUC13	0.168048	0.791756	0.206899	0.836545	0.962362	-5.60064
382	NGFRAP1	0.171329	-0.298518	0.205667	0.837504	0.962362	-5.60087
687	MSMB	-0.146415	0.321509	-0.205322	0.837773	0.962362	-5.60093
582	MYBPC1	0.152428	0.18549	0.203891	0.838888	0.962362	-5.60119
337	RPL14	0.176559	-0.114836	0.20288	0.839676	0.962362	-5.60137
981	FAM155A	0.131703	0.0919339	0.201714	0.840585	0.962362	-5.60158
145	GPX2	-0.214515	0.39993	-0.201047	0.841105	0.962362	-5.6017
983	ONECUT2	0.123769	0.0893868	0.189739	0.849931	0.970442	-5.60364
44	GAGE6	-0.254396	-0.256474	-0.188451	0.850937	0.970442	-5.60385
51	ADH1C	-0.246641	0.603109	-0.185019	0.853621	0.970442	-5.60442
567	LAIR2	0.13804	0.0977933	0.183289	0.854974	0.970442	-5.6047
167	NA	0.187839	0.374004	0.182315	0.855736	0.970442	-5.60486
362	CRIP1	-0.15469	0.166474	-0.181741	0.856185	0.970442	-5.60495
645	ONECUT2	0.131928	0.0995173	0.181352	0.856489	0.970442	-5.60501
755	FBP1	-0.125934	0.473429	-0.180584	0.85709	0.970442	-5.60513
45	ADH1A	-0.242242	0.611344	-0.179669	0.857807	0.970442	-5.60528
211	NA	-0.175352	-0.0949204	-0.179587	0.857871	0.970442	-5.60529
262	A1CF	-0.164862	0.224628	-0.177204	0.859737	0.971316	-5.60566
110	EEF1A2	-0.200978	-0.0660411	-0.17612	0.860586	0.971316	-5.60583
188	HLA-DPA1	0.171098	0.375035	0.171444	0.86425	0.973116	-5.60655
637	BST2	0.124582	-0.0213563	0.170809	0.864748	0.973116	-5.60664
157	BAMBI	-0.178802	0.187955	-0.17036	0.8651	0.973116	-5.60671
166	HBB	0.172821	0.45599	0.167576	0.867284	0.974058	-5.60713
935	ECI2	-0.108058	0.195341	-0.163562	0.870434	0.974058	-5.60771
737	CCL19	0.114086	-0.0204905	0.16272	0.871095	0.974058	-5.60783
432	LYPD6B	0.131677	0.418692	0.162636	0.871161	0.974058	-5.60784
67	H19	-0.205048	0.238243	-0.162442	0.871313	0.974058	-5.60787
563	DACH1	-0.120934	0.0937616	-0.160322	0.872978	0.974058	-5.60817
498	FAM107B	-0.123299	0.419997	-0.158248	0.874607	0.974058	-5.60846
427	HKDC1	0.128451	0.27545	0.158221	0.874628	0.974058	-5.60847
719	ACSL5	-0.111673	0.311929	-0.158125	0.874704	0.974058	-5.60848
822	ATP6V0E2	-0.105303	0.134861	-0.154333	0.877684	0.974485	-5.609
358	S100A7	0.131187	-2.33781	0.153934	0.877998	0.974485	-5.60906
83	CSAG1	-0.187389	0.163729	-0.153772	0.878126	0.974485	-5.60908
64	GABRP	-0.194854	-0.156818	-0.152679	0.878985	0.974485	-5.60923
955	CYFIP2	0.0994833	0.223816	0.151108	0.880221	0.974774	-5.60944
905	CD3D	0.0995477	0.0139589	0.149033	0.881853	0.975376	-5.60971
975	C3orf14	-0.0951689	-0.338762	-0.145307	0.884786	0.975376	-5.61019
98	NA	0.168598	0.439509	0.144393	0.885505	0.975376	-5.61031
24	PGA5	-0.21162	0.664666	-0.144294	0.885583	0.975376	-5.61032
608	NA	0.106503	0.0671932	0.14422	0.885642	0.975376	-5.61033
924	TXLNG2P	-0.0938213	-0.0961541	-0.141488	0.887793	0.976202	-5.61067
353	SEMA6A	0.12053	0.154887	0.140789	0.888344	0.976202	-5.61076
512	PGA3	-0.101292	0.186112	-0.130703	0.896295	0.979149	-5.61197
437	NOS2	0.105185	0.243691	0.130229	0.896669	0.979149	-5.61202
773	NNMT	-0.0896749	0.333563	-0.129489	0.897253	0.979149	-5.61211
414	PRRX2	0.104913	-0.171061	0.128438	0.898082	0.979149	-5.61222
779	MUC12	0.0885514	0.0257389	0.12826	0.898223	0.979149	-5.61224
178	VAV3	-0.129464	-0.157363	-0.12797	0.898451	0.979149	-5.61228
136	CNTNAP2	-0.136869	-0.380818	-0.126811	0.899366	0.979149	-5.61241
968	MMP28	0.0827043	-0.1014	0.126077	0.899946	0.979149	-5.61249
781	HTRA1	0.0863475	0.195426	0.125162	0.900667	0.979149	-5.61259
619	TIMP2	0.0916074	0.137848	0.124702	0.901031	0.979149	-5.61264
50	S100A9	0.164981	-2.90843	0.123733	0.901796	0.979149	-5.61275
682	PLIN2	-0.0870622	0.113288	-0.121943	0.903209	0.97962	-5.61294
336	IL1R2	-0.10454	0.0346171	-0.119831	0.904878	0.980366	-5.61317
785	JUP	0.0816632	-0.237959	0.1185	0.90593	0.980443	-5.6133
381	NA	-0.0968655	0.332133	-0.115941	0.907951	0.981569	-5.61357
643	FSCN1	-0.0834296	-0.624941	-0.114646	0.908975	0.981615	-5.6137
516	MXRA5	0.0859144	0.372314	0.111258	0.911654	0.983445	-5.61404
791	CLDN10	-0.0745378	0.0891457	-0.108373	0.913935	0.983474	-5.61432
750	NEU4	0.0752089	0.25015	0.107735	0.91444	0.983474	-5.61438
969	TTR	-0.068549	0.081694	-0.104509	0.916993	0.983474	-5.61468
333	SPRR1A	0.0905962	-3.1254	0.103583	0.917725	0.983474	-5.61476
109	NA	0.117506	0.297872	0.102946	0.91823	0.983474	-5.61482
407	NA	0.0840177	-0.340714	0.10255	0.918543	0.983474	-5.61486
526	BEX2	0.0786644	0.0240369	0.102522	0.918565	0.983474	-5.61486
931	RHOBTB3	-0.0639904	0.106685	-0.0967579	0.923129	0.984313	-5.61537
789	CD3D	-0.0648077	0.0276938	-0.09416	0.925186	0.984313	-5.61558
31	PHGR1	-0.131777	0.0437486	-0.0922883	0.926669	0.984313	-5.61574
275	MUC20	0.0841322	0.0251834	0.0917175	0.927121	0.984313	-5.61578
638	NA	0.0658098	-0.203521	0.0902392	0.928293	0.984313	-5.6159
593	SRGN	-0.0672578	0.167169	-0.0902249	0.928304	0.984313	-5.6159
189	NA	0.086478	0.497799	0.0867438	0.931063	0.984313	-5.61617
169	NA	0.0884525	0.324633	0.0863479	0.931377	0.984313	-5.6162
197	C10orf116	-0.085106	-0.349335	-0.0860296	0.931629	0.984313	-5.61623
181	NOS2	0.0841817	0.260816	0.0836097	0.933548	0.984313	-5.61641
683	PLBD1	-0.0591227	-0.0142846	-0.0828187	0.934175	0.984313	-5.61647
441	UGT2B7	-0.0662082	0.207332	-0.0823826	0.934521	0.984313	-5.6165
505	NA	0.0636809	0.173606	0.082029	0.934801	0.984313	-5.61652
502	VIPR1	-0.0635903	0.178371	-0.0817753	0.935003	0.984313	-5.61654
845	TAP1	0.0540185	-0.00357219	0.079602	0.936726	0.984313	-5.6167
282	LUM	-0.0726536	0.283723	-0.0796016	0.936727	0.984313	-5.6167
590	RENBP	-0.0592183	0.245213	-0.0793325	0.93694	0.984313	-5.61672
998	C1orf115	0.0512237	0.335387	0.0787858	0.937374	0.984313	-5.61675
335	BCAS1	0.0675803	0.116247	0.0774298	0.938449	0.984313	-5.61685
444	HLA-DMA	0.0590916	0.381952	0.0736605	0.94144	0.984313	-5.6171
575	GAS6	-0.0550499	0.163251	-0.073398	0.941648	0.984313	-5.61712
477	CFD	-0.0577064	-0.274443	-0.0732438	0.941771	0.984313	-5.61712
695	C2orf89	-0.051245	-0.168378	-0.0720671	0.942705	0.984313	-5.6172
947	CDK6	0.0473015	-0.0183286	0.0717303	0.942972	0.984313	-5.61722
548	C5orf32	0.0511649	0.801505	0.0674026	0.946407	0.986869	-5.61749
598	NA	-0.0487668	0.287314	-0.0656639	0.947788	0.987279	-5.61759
887	ZNF185	-0.0418495	-1.32656	-0.0623417	0.950426	0.988996	-5.61778
406	MECOM	0.049126	0.305785	0.0599097	0.952357	0.989976	-5.61791
280	DPEP1	-0.0535776	0.126723	-0.0585538	0.953434	0.990067	-5.61798
980	LY6E	-0.0363675	0.149244	-0.0556286	0.955758	0.99145	-5.61812
902	ATP4A	-0.0356548	0.186611	-0.0532956	0.957612	0.992344	-5.61824
895	LYPD6B	0.0325898	0.386192	0.0486145	0.961332	0.993261	-5.61845
644	SLC12A2	-0.0349157	0.333243	-0.0479875	0.96183	0.993261	-5.61847
187	C17orf37	-0.0471294	0.290392	-0.0471701	0.96248	0.993261	-5.61851
325	CRABP2	-0.0393278	-1.34474	-0.0447268	0.964422	0.993261	-5.61861
609	PKDCC	-0.0317825	0.232616	-0.043047	0.965757	0.993261	-5.61867
745	IGFBP7	0.0286128	0.260827	0.0409303	0.96744	0.993261	-5.61875
634	ANG	-0.0296475	0.369975	-0.040612	0.967693	0.993261	-5.61876
56	CCL20	0.0520552	0.263426	0.0399925	0.968186	0.993261	-5.61878
866	ACAA2	0.0264583	-0.0418578	0.0391713	0.968839	0.993261	-5.61881
886	NT5C3L	-0.0261169	0.0732039	-0.0388818	0.969069	0.993261	-5.61882
30	REG1B	0.0552088	-0.144867	0.038437	0.969422	0.993261	-5.61884
236	PROM2	-0.0324096	-0.332007	-0.0341062	0.972866	0.995564	-5.61897
393	NA	-0.0263631	0.146681	-0.0318444	0.974665	0.995564	-5.61904
315	NA	0.0266755	-0.0303254	0.0301545	0.976009	0.995564	-5.61909
954	TGFBR3	0.0181341	-0.0880251	0.0275292	0.978097	0.995564	-5.61915
966	ERN2	-0.0177717	0.510786	-0.0270738	0.978459	0.995564	-5.61916
604	GAS6	-0.0196204	0.153916	-0.0265294	0.978892	0.995564	-5.61918
398	EPSTI1	0.0212834	-0.285706	0.0258086	0.979466	0.995564	-5.61919
716	SRGN	0.0180904	0.156602	0.0255956	0.979635	0.995564	-5.6192
155	S100A8	0.0241876	-2.9098	0.0228977	0.981781	0.995773	-5.61926
371	THNSL2	-0.0192076	-0.0419315	-0.0228337	0.981832	0.995773	-5.61926
742	NA	0.0135694	0.195088	0.0194029	0.984562	0.996366	-5.61932
525	MFAP4	0.0143382	0.156088	0.0186811	0.985136	0.996366	-5.61933
52	WDR72	-0.0231691	0.496619	-0.017394	0.98616	0.996366	-5.61935
202	FOLR1	0.0155228	0.549661	0.0157657	0.987455	0.996366	-5.61938
159	PROM1	-0.0156482	0.503561	-0.0150056	0.98806	0.996366	-5.61939
420	TNFRSF19	0.0116855	0.252923	0.0143471	0.988584	0.996366	-5.6194
801	KLF2	-0.00915375	0.452186	-0.0133318	0.989392	0.996366	-5.61941
547	CTSL2	0.00853392	-0.306475	0.0112331	0.991062	0.997044	-5.61943
41	NA	0.012709	-0.24599	0.00931231	0.99259	0.997578	-5.61945
706	ITM2A	-0.00550649	0.099864	-0.00777317	0.993815	0.997806	-5.61946
301	PTGS2	-0.0037868	0.349912	-0.00421967	0.996642	0.998953	-5.61948
658	TMEM99	0.00276992	0.0790018	0.003827	0.996955	0.998953	-5.61948
248	MTTP	0.00145041	0.139558	0.00153479	0.998779	0.99954	-5.61949
652	GUCA2A	-0.000419283	0.108642	-0.000578047	0.99954	0.99954	-5.61949
