# Supplementary material for: Transcriptomic profiling reveals three molecular phenotypes of adenocarcinoma at the gastroesophageal junction
Source: Int J Cancer. 2019 May 17;145(12):3389–401. doi: 10.1002/ijc.32384 (PMC6851674; doi:10.1002/ijc.32384)
Supplement: Supplementary file 9 — Table S2 Differential gene expression between the three groups on pairwise comparison as assessed by limma [file IJC-145-3389-s009.xlsx]

## Sheet: Group1 vs Group3
No	ID	logFC	AveExpr	t	P.Value	adj.P.Val	B
50	ADH1C	9.21063	0.535577	7.43026	2.43294e-10	2.43294e-07	12.8803
58	ADH1A	8.97446	0.545016	7.13514	8.29091e-10	4.14545e-07	11.7782
470	CCL5	-5.26703	-0.241129	-6.90147	2.1806e-09	7.26866e-07	10.9074
635	CCL5	-4.65661	-0.11011	-6.56392	8.74361e-09	2.16869e-06	9.65484
287	TGM2	-6.00468	0.378339	-6.51135	1.08435e-08	2.16869e-06	9.46051
335	CX3CL1	-5.53541	0.224112	-6.40648	1.66409e-08	2.54955e-06	9.07368
936	GBP1	-4.23839	-0.413661	-6.38932	1.78468e-08	2.54955e-06	9.01048
398	GZMB	-5.3138	-0.392921	-6.34971	2.09718e-08	2.62147e-06	8.8647
572	LCP1	-4.77305	-0.299528	-6.24912	3.15604e-08	3.50671e-06	8.49533
55	CA2	7.73416	0.425668	6.16394	4.45629e-08	4.24321e-06	8.18346
401	MECOM	5.10315	0.319236	6.15248	4.66753e-08	4.24321e-06	8.14159
832	CD3D	-4.24681	0.00994881	-6.08412	6.15091e-08	4.90827e-06	7.89206
754	KRT80	-4.43389	-0.929371	-6.06765	6.57296e-08	4.90827e-06	7.83205
794	GZMA	-4.21143	-0.336934	-6.05661	6.87158e-08	4.90827e-06	7.79187
51	CA2	7.63949	0.457016	6.01384	8.16185e-08	5.19943e-06	7.63625
563	CTSE	4.37764	0.647384	6.00909	8.31909e-08	5.19943e-06	7.61899
524	SRGN	-4.5287	0.148753	-5.91144	1.23063e-07	7.17672e-06	7.26483
903	TAP1	-4.09497	0.0112186	-5.88785	1.35242e-07	7.17672e-06	7.17946
432	MMP9	-4.9775	-0.550041	-5.88353	1.37593e-07	7.17672e-06	7.16387
888	CD3D	-4.07213	0.041216	-5.86269	1.49538e-07	7.17672e-06	7.08856
533	ITGB2	-4.57952	-0.42258	-5.86073	1.50711e-07	7.17672e-06	7.08149
798	GNLY	-4.02304	-0.372143	-5.82541	1.73511e-07	7.88687e-06	6.95405
208	CXCL10	-5.69433	-0.744129	-5.78634	2.0271e-07	8.81348e-06	6.81334
950	RAB31	-3.84777	-0.567235	-5.57467	4.68301e-07	1.95125e-05	6.05577
634	SRGN	-4.209	0.161556	-5.56354	4.89242e-07	1.95697e-05	6.0162
15	CPS1	9.24617	-0.267222	5.50683	6.11177e-07	2.35068e-05	5.81488
626	TUBB3	-4.30574	-0.0383496	-5.43027	8.24381e-07	3.02172e-05	5.54417
916	CD14	-3.87484	-0.04036	-5.41462	8.76257e-07	3.02172e-05	5.48896
978	NA	-3.75665	0.0189701	-5.41095	8.88862e-07	3.02172e-05	5.47605
238	VSIG1	5.31959	0.764135	5.4059	9.06517e-07	3.02172e-05	5.45825
569	HLA-DMB	-4.14461	0.264134	-5.39324	9.52299e-07	3.07193e-05	5.41369
236	CXCL9	-5.25174	-0.564804	-5.37452	1.02422e-06	3.20067e-05	5.34784
65	CTSE	6.63359	1.52965	5.35116	1.12143e-06	3.30314e-05	5.26582
851	FCER1G	-3.84587	-0.197029	-5.35079	1.12307e-06	3.30314e-05	5.2645
591	TYROBP	-4.24379	-0.126661	-5.33963	1.17271e-06	3.3506e-05	5.22538
3	MUC5AC	11.1258	1.49456	5.2798	1.47823e-06	4.10619e-05	5.01599
179	C19orf77	5.7254	1.56052	5.25205	1.64532e-06	4.44681e-05	4.91915
261	TM4SF5	5.29096	0.268833	5.21452	1.90102e-06	5.00269e-05	4.78854
232	RARRES3	-5.14188	0.228261	-5.17523	2.21053e-06	5.66802e-05	4.65217
568	C5orf32	4.14152	0.815514	5.12616	2.66715e-06	6.66787e-05	4.48242
897	TYMP	-3.69719	-0.653582	-5.11831	2.74836e-06	6.70333e-05	4.45531
485	HLA-DQB1	-4.22645	0.472956	-5.08925	3.07053e-06	7.31079e-05	4.35513
327	HLA-DQA1	-4.69655	0.202331	-5.08246	3.15094e-06	7.32778e-05	4.33177
96	VSIG2	6.23583	1.60443	5.07056	3.2969e-06	7.49295e-05	4.29085
134	KIAA1324	6.07389	0.424639	5.0504	3.55956e-06	7.91013e-05	4.22158
892	CD8A	-3.61519	-0.299651	-5.02649	3.89764e-06	8.4577e-05	4.1396
106	NA	6.30358	1.07296	5.0213	3.97512e-06	8.4577e-05	4.12182
562	PDIA2	4.03668	0.461023	4.98441	4.57062e-06	9.17405e-05	3.99571
483	AKR7A3	4.32705	0.67392	4.98441	4.57067e-06	9.17405e-05	3.9957
201	HLA-DPA1	-5.12061	0.421883	-4.98179	4.61618e-06	9.17405e-05	3.98675
363	C1QB	-4.61242	-0.196364	-4.97822	4.67877e-06	9.17405e-05	3.97459
739	GBP4	-3.69	-0.299777	-4.95883	5.03405e-06	9.68087e-05	3.90848
506	DPCR1	4.19284	0.514805	4.94804	5.24301e-06	9.89246e-05	3.87175
749	PLEK	-3.76908	-0.0448423	-4.94185	5.36672e-06	9.93838e-05	3.85068
507	SYT7	-3.93892	-0.119817	-4.92803	5.6532e-06	0.000101739	3.80372
586	CXCL13	-4.02828	-0.274277	-4.92596	5.69738e-06	0.000101739	3.79669
346	GCNT1	4.658	0.794899	4.82672	8.26275e-06	0.00014496	3.46109
281	NA	-4.63451	0.172074	-4.7804	9.81747e-06	0.000169267	3.30552
645	LY96	-3.71239	-0.0901496	-4.7702	1.01966e-05	0.000172824	3.27133
23	ITLN1	7.77119	0.987302	4.75926	1.06186e-05	0.000176977	3.23474
64	AKR1B10	6.82436	0.195262	4.74431	1.12237e-05	0.000183994	3.18476
142	BAMBI	-5.64898	0.138998	-4.73067	1.18046e-05	0.000185182	3.13924
153	ALDH3A1	5.35846	-0.0719847	4.72605	1.20078e-05	0.000185182	3.12385
912	CHST15	-3.44183	0.0267901	-4.72137	1.22176e-05	0.000185182	3.10823
295	AKR1B15	4.78464	0.0213812	4.71892	1.23287e-05	0.000185182	3.10007
332	AHNAK2	-4.59349	-0.855346	-4.71555	1.24829e-05	0.000185182	3.08886
48	UBD	-6.71665	-0.37819	-4.71555	1.24832e-05	0.000185182	3.08884
675	CD8A	-3.70345	-0.347103	-4.71038	1.27235e-05	0.000185182	3.07164
686	CLDN18	3.43271	0.521223	4.70923	1.27776e-05	0.000185182	3.06782
325	CCL8	-4.48299	0.227097	-4.70532	1.29636e-05	0.000185195	3.05478
361	GPNMB	-4.39925	-0.490683	-4.69859	1.32892e-05	0.000185718	3.03242
4	TFF2	9.70825	1.36234	4.69613	1.34103e-05	0.000185718	3.02424
550	C1QC	-3.9672	-0.106547	-4.69317	1.35574e-05	0.000185718	3.0144
297	S100A4	-4.6634	0.0956653	-4.67713	1.43824e-05	0.000194357	2.96115
304	HLA-DRA	-4.36417	0.460874	-4.66156	1.52301e-05	0.000203068	2.90952
547	CCL3L3	-3.86368	0.0587229	-4.63971	1.65021e-05	0.000217133	2.83722
8	CLDN18	8.25502	1.31282	4.62739	1.72643e-05	0.000222191	2.79653
147	IDO1	-5.12168	0.263747	-4.62616	1.73422e-05	0.000222191	2.79247
431	SLC2A3	-4.23467	0.0811891	-4.62122	1.76585e-05	0.000222191	2.77618
514	AHNAK2	-3.97112	-0.809476	-4.61942	1.77753e-05	0.000222191	2.77024
14	KRT6B	-8.0039	-2.3911	-4.58629	2.00626e-05	0.000247687	2.66119
267	HLA-DRA	-4.42967	0.352474	-4.5762	2.08145e-05	0.000251816	2.62804
233	RBP1	-4.89056	-0.748777	-4.57221	2.11192e-05	0.000251816	2.61495
148	APOE	-5.35453	-0.37351	-4.57178	2.11525e-05	0.000251816	2.61353
11	ANXA10	8.11139	1.58054	4.56705	2.15204e-05	0.000253182	2.598
166	IDO1	-4.92706	0.277556	-4.5173	2.57825e-05	0.000299797	2.4353
995	EFCAB4A	3.34607	0.265187	4.50809	2.6657e-05	0.000306403	2.40527
458	PTGES	-4.04706	0.305885	-4.45402	3.24021e-05	0.000368206	2.22964
678	VCAM1	-3.5885	0.065268	-4.39212	4.04606e-05	0.000454614	2.02988
310	S100A4	-4.37705	-0.00387512	-4.37257	4.33875e-05	0.000482084	1.9671
587	HLA-B	-3.71982	0.317044	-4.35632	4.59743e-05	0.000505212	1.91505
957	AXL	-3.22392	0.0050186	-4.33913	4.88755e-05	0.000531255	1.86006
357	ADM	-4.14611	-0.353974	-4.2846	5.92956e-05	0.000637587	1.68648
245	ANXA1	-4.42758	-1.88749	-4.26283	6.40317e-05	0.000681188	1.61749
707	ALOX5AP	-3.46963	-0.24308	-4.25762	6.52183e-05	0.000686508	1.60101
760	CDR2L	3.24065	0.564216	4.2474	6.76075e-05	0.000704244	1.56872
669	HLA-F	-3.51362	0.383257	-4.22092	7.41982e-05	0.00076493	1.48526
31	HMGCS2	6.99538	0.948455	4.2072	7.78531e-05	0.00079442	1.44212
918	C17orf28	3.09421	0.402311	4.17413	8.73938e-05	0.000882766	1.33846
18	MMP7	-6.96067	0.585996	-4.15984	9.18558e-05	0.000911221	1.29382
13	MMP7	-7.35179	0.621485	-4.15787	9.24885e-05	0.000911221	1.28767
37	S100A9	-6.69971	-2.86325	-4.15646	9.29446e-05	0.000911221	1.28326
949	ERRFI1	-3.11436	-0.114012	-4.13702	9.94433e-05	0.000965469	1.22269
399	CEACAM1	-3.93343	-0.47348	-4.12997	0.000101908	0.000969152	1.20076
433	HLA-DRB6	-3.51905	0.492284	-4.12871	0.000102354	0.000969152	1.19684
289	NA	-3.90013	0.544303	-4.12765	0.00010273	0.000969152	1.19356
727	SERPING1	-3.30122	-0.163942	-4.12277	0.000104484	0.000976488	1.17839
747	IL32	-3.29731	0.0986917	-4.1154	0.000107186	0.000980885	1.15552
654	VIM	-3.35041	0.157499	-4.11506	0.000107313	0.000980885	1.15446
962	PHLDA1	-3.1271	-0.723877	-4.11349	0.000107897	0.000980885	1.14959
138	RARRES1	-5.12148	0.676757	-4.10415	0.000111441	0.00100397	1.12065
339	CEACAM1	-4.08178	-0.526103	-4.10091	0.000112697	0.00100623	1.11061
757	CKMT1A	3.28498	0.261503	4.09157	0.000116396	0.00103005	1.08169
848	NA	-2.98182	0.349832	-4.08376	0.000119574	0.0010489	1.05757
681	SLC2A1	-3.37462	-0.723131	-4.05838	0.0001305	0.00113479	0.979303
868	TRIB1	-2.97204	-0.0298823	-4.03824	0.000139846	0.00120557	0.917413
324	RARRES1	-4.10255	0.574252	-4.02532	0.000146175	0.00124936	0.877817
220	AGR2	4.54283	1.14699	4.02269	0.000147501	0.00125001	0.869744
436	SULT1C2	3.71078	0.372866	4.01194	0.000153023	0.00128591	0.836873
173	NA	-4.29651	0.392335	-4.00349	0.000157506	0.00131255	0.811051
963	PDX1	2.88846	0.62837	3.97571	0.00017315	0.00143099	0.726402
829	SULT2B1	-2.96255	-1.43874	-3.96947	0.00017686	0.00144967	0.707458
596	HES4	-3.42715	-0.711589	-3.93744	0.00019716	0.00158887	0.610391
7	TFF1	7.96583	1.56307	3.93533	0.000198577	0.00158887	0.603995
954	WARS	-2.82368	-0.0879414	-3.93528	0.000198608	0.00158887	0.603854
210	STMN3	-4.52133	-0.674715	-3.91154	0.000215198	0.00169819	0.532227
710	TIMP2	-3.21834	0.162931	-3.91022	0.000216153	0.00169819	0.528275
546	ST6GALNAC1	3.43491	0.43739	3.90682	0.000218645	0.00169819	0.518041
56	H19	-5.92075	0.182099	-3.90625	0.000219066	0.00169819	0.516325
911	ADAMDEC1	-3.04446	-0.123614	-3.90226	0.000222031	0.00170793	0.504325
928	RHOBTB3	-3.01212	0.0891636	-3.89572	0.000226978	0.00173266	0.484659
915	FAM176A	-3.00664	-0.121531	-3.892	0.000229837	0.00174119	0.473492
638	PLAU	-3.30937	0.0141158	-3.88327	0.000236679	0.00177954	0.447316
1	CLDN18	9.01137	1.32875	3.86912	0.000248195	0.0018522	0.404935
536	FOXC1	-3.4587	-0.459325	-3.8662	0.000250642	0.00185661	0.396186
767	DHRS11	2.86873	0.133731	3.85874	0.000256982	0.00188958	0.373906
804	CBX6	-3.09949	-0.00118232	-3.84831	0.000266105	0.00194237	0.342803
729	VIM	-3.08144	0.200463	-3.84463	0.000269405	0.00195221	0.331815
155	CA9	4.54732	1.02496	3.81168	0.000300692	0.0021498	0.233899
900	UBASH3B	-2.76815	0.155227	-3.8114	0.000300972	0.0021498	0.233071
532	FBLN2	-3.40203	-0.0847712	-3.80438	0.000308074	0.00218492	0.212293
861	PSMB9	-2.99031	0.159996	-3.7982	0.000314469	0.00221457	0.193993
20	PIGR	6.58633	2.04478	3.7946	0.000318245	0.00222549	0.183364
564	CLDN23	3.34986	0.595336	3.78428	0.000329323	0.00228697	0.152893
207	MMP12	-4.35703	-0.078409	-3.77134	0.000343741	0.00237063	0.114746
571	IGFBP3	-3.32464	0.0439325	-3.76136	0.000355264	0.00243331	0.0854001
369	TGFBI	-3.69669	-0.344715	-3.71294	0.000416642	0.0028343	-0.0563511
933	TIMP1	-2.88798	0.511012	-3.70719	0.000424565	0.00286869	-0.0730964
726	IGFBP3	-3.07132	0.030738	-3.69508	0.00044173	0.00296463	-0.10832
833	QPCT	-2.94647	0.233988	-3.66997	0.000479458	0.00319639	-0.181128
405	CD74	-3.31284	0.316109	-3.65751	0.000499309	0.0032959	-0.21715
430	EPSTI1	-3.32723	-0.279879	-3.65648	0.000500977	0.0032959	-0.220111
307	SULF1	-3.86049	-0.0271152	-3.65265	0.000507251	0.00331537	-0.23116
139	PLAC8	4.65244	0.615364	3.65056	0.000510713	0.00331632	-0.237198
435	NMU	3.28039	-0.253303	3.64056	0.000527565	0.00340364	-0.266012
553	IFIT3	-3.25643	-0.0264558	-3.63029	0.000545418	0.00349627	-0.295544
758	APCDD1	-2.9903	-0.285666	-3.62636	0.000552403	0.00350213	-0.306834
163	IGFBP2	4.36722	0.23218	3.62584	0.000553336	0.00350213	-0.308331
632	ANGPTL4	-3.1278	-1.04912	-3.61431	0.000574354	0.00361229	-0.341399
616	FXYD4	3.08177	0.461998	3.59541	0.000610444	0.00381527	-0.395434
603	C1S	-3.12509	-0.0236397	-3.57983	0.000641818	0.00398645	-0.439853
424	CD74	-3.20055	0.285223	-3.56793	0.000666795	0.00410778	-0.473678
907	NA	2.79996	0.19816	3.56664	0.000669568	0.00410778	-0.477353
240	APOC1	-3.88564	-0.286786	-3.55713	0.000690272	0.00420897	-0.504325
463	COL1A1	-3.3817	-0.182678	-3.55518	0.000694595	0.00420967	-0.509855
86	IL8	-5.0352	0.0961503	-3.54341	0.000721242	0.00434483	-0.543186
554	RAMP1	3.17234	0.765969	3.51106	0.00079953	0.00478761	-0.634372
158	HLA-DRB6	-4.24846	0.0320791	-3.49936	0.000829779	0.00493916	-0.667212
243	HSD17B2	3.91155	0.803041	3.47891	0.000885291	0.00523841	-0.724454
809	PMEPA1	-2.83331	0.129153	-3.46191	0.000934068	0.00549452	-0.771837
300	CES2	3.4894	0.0547677	3.44244	0.000993096	0.00580758	-0.825946
150	NA	-3.72438	0.521477	-3.42866	0.00103696	0.00602885	-0.864094
230	PLAC8	3.9114	0.47261	3.42023	0.0010647	0.00615432	-0.887381
503	DUSP5	-3.15253	-0.783944	-3.4118	0.00109315	0.00626108	-0.910643
889	CCL2	-2.71544	0.294785	-3.41106	0.00109569	0.00626108	-0.91269
983	PDGFRB	-2.6572	0.00299333	-3.40526	0.0011157	0.00633922	-0.928653
545	CTHRC1	-3.03143	0.222664	-3.38852	0.00117546	0.00664101	-0.974647
818	SLC7A5	-2.77413	-0.496051	-3.36875	0.00124993	0.00702207	-1.02877
556	FSCN1	-2.92553	-0.647785	-3.3644	0.00126694	0.00707786	-1.04067
62	LIPF	5.10795	0.910562	3.3604	0.00128273	0.00712626	-1.05158
252	ISG15	-3.72301	-0.127037	-3.35586	0.00130089	0.00718724	-1.06396
393	FAM107B	2.91539	0.386237	3.34063	0.00136356	0.00749211	-1.10538
932	EGFL6	-2.60081	0.202913	-3.32969	0.00141037	0.00770692	-1.13507
763	SOD2	-2.78675	-0.186316	-3.32376	0.00143635	0.00780624	-1.15112
709	FAM134B	2.69907	0.676321	3.3218	0.00144502	0.00781091	-1.15642
528	CYR61	-3.03071	0.0527845	-3.31865	0.0014591	0.00782527	-1.16494
409	RGS1	-3.29036	-0.304051	-3.31771	0.00146333	0.00782527	-1.16749
544	SIRPA	-3.00499	-0.329947	-3.30358	0.00152822	0.00812883	-1.20564
527	BGN	-3.03104	-0.159153	-3.29837	0.00155279	0.00821582	-1.21965
939	GLRX	-2.58925	0.547179	-3.28828	0.00160151	0.00842898	-1.24679
356	COL1A2	-3.38395	-0.0232549	-3.28007	0.00164217	0.00859776	-1.26882
855	NA	-2.66117	-0.321551	-3.25702	0.00176166	0.00917529	-1.33048
923	HYAL1	2.54948	0.498472	3.25322	0.00178215	0.00923391	-1.34062
350	CAPN8	3.36248	0.261483	3.25037	0.00179763	0.00926611	-1.34821
873	EVL	-2.60877	-0.548662	-3.21227	0.00201731	0.0103452	-1.44929
610	FBLN2	-2.84854	-0.0302146	-3.20735	0.00204742	0.0104221	-1.46227
815	CAV1	-2.55493	-0.180948	-3.20643	0.00205315	0.0104221	-1.46472
389	MATN2	3.20719	0.14507	3.19825	0.00210432	0.0106175	-1.48628
229	ALDH1A1	3.69283	1.02872	3.1969	0.00211287	0.0106175	-1.48983
723	SLC45A3	2.68888	0.539089	3.19453	0.00212794	0.0106397	-1.49606
764	CALD1	-2.67921	-0.182349	-3.18696	0.00217692	0.0108305	-1.51598
924	THBS1	-2.55303	0.261166	-3.18498	0.00218983	0.0108408	-1.52115
839	SNTB1	-2.6046	-0.122177	-3.1728	0.00227128	0.0111886	-1.55311
817	MUC16	-2.60414	0.104178	-3.17013	0.00228948	0.0112229	-1.56009
302	SPP1	-3.42024	-0.339099	-3.16747	0.0023078	0.0112576	-1.56706
341	ARL14	3.31518	0.339109	3.16097	0.00235305	0.0114226	-1.58404
270	NCCRP1	-3.44895	-2.05354	-3.15211	0.00241603	0.0116716	-1.60714
478	MYO1A	2.73054	-0.00342053	3.14379	0.00247666	0.0118631	-1.6288
359	TSPAN8	3.19608	0.651816	3.14342	0.0024794	0.0118631	-1.62976
768	C11orf96	-2.65321	0.0955984	-3.14023	0.00250305	0.0119057	-1.63806
271	NPC1L1	3.42124	0.0924483	3.13902	0.00251211	0.0119057	-1.64122
69	KRT6A	-4.6791	-3.3575	-3.11716	0.00268044	0.0126436	-1.69786
88	DHRS9	-4.48641	-0.465748	-3.10793	0.00275466	0.0129327	-1.7217
518	CYP27A1	-2.44388	-0.0521558	-3.09729	0.00284255	0.0132829	-1.7491
720	DKK3	-2.65268	-0.0523138	-3.09531	0.00285922	0.0132987	-1.7542
960	PTGER4	2.46854	0.227337	3.09332	0.00287599	0.0133148	-1.7593
331	TCEA3	3.26115	0.198528	3.08465	0.00295036	0.0135961	-1.78156
771	COL5A2	-2.60004	0.0539944	-3.07256	0.00305712	0.0140235	-1.81254
284	IL1R2	3.17332	0.00599313	3.06158	0.00315716	0.0144163	-1.84059
644	AEBP1	-2.68809	-0.0867659	-3.04761	0.00328879	0.014949	-1.87616
119	SAA1	-4.13669	0.163155	-3.04534	0.00331067	0.0149804	-1.88193
445	KRT23	-2.92128	0.140046	-3.03703	0.00339194	0.015279	-1.90303
391	COL1A2	-3.06478	0.0943656	-3.02274	0.00353588	0.015856	-1.93918
382	SOX21	3.0193	-0.441095	3.01046	0.00366424	0.0163582	-1.97018
578	CAPN13	2.66106	0.62919	2.99819	0.00379671	0.016843	-2.00104
126	ALDH1A1	4.03667	1.20313	2.99694	0.00381045	0.016843	-2.00417
105	CLDN15	3.77715	0.530338	2.99577	0.00382337	0.016843	-2.00711
946	SLC9A2	2.30545	0.759087	2.99299	0.00385415	0.0169042	-2.01408
943	S100P	2.31115	0.686047	2.98275	0.0039698	0.0173354	-2.03974
542	FOXA1	2.76255	0.45901	2.97735	0.00403196	0.0175302	-2.05323
733	HLA-C	-2.54882	-0.0866988	-2.97576	0.0040505	0.0175346	-2.05721
961	NA	-2.28628	0.245806	-2.96651	0.00415968	0.0179297	-2.08028
108	S100A8	-4.09579	-2.90318	-2.96421	0.0041872	0.0179708	-2.086
628	IFIT2	-2.62886	0.070244	-2.95994	0.00423887	0.01802	-2.09664
388	BMP4	-3.02315	0.336237	-2.9592	0.00424791	0.01802	-2.09849
935	ISLR	-2.39334	-0.00532869	-2.9588	0.00425273	0.01802	-2.09947
880	KDELR3	2.37369	0.59821	2.95609	0.00428586	0.0180838	-2.1062
922	PODXL2	2.39008	0.0281019	2.94634	0.00440727	0.0185179	-2.13041
265	MLPH	3.11294	0.915925	2.94271	0.00445316	0.0186325	-2.13938
930	CXXC5	-2.27373	0.0931799	-2.93685	0.00452838	0.0188682	-2.15389
43	ALDOB	4.37965	0.860885	2.9259	0.00467194	0.0193857	-2.18092
609	GOLGA8B	2.6344	-0.0674232	2.9224	0.00471883	0.0194993	-2.18956
886	TMEM158	-2.37062	0.313911	-2.91503	0.00481868	0.01983	-2.20768
149	LEFTY1	3.74385	0.0696665	2.90234	0.00499539	0.0204729	-2.23884
673	PLLP	2.50057	0.649327	2.89957	0.0050347	0.0205498	-2.24561
471	ALOX5	-2.80114	0.577382	-2.89436	0.00510951	0.0207704	-2.25837
750	SFRP2	-2.47523	-0.250934	-2.89254	0.00513599	0.0207935	-2.26283
520	VSNL1	-2.69108	-1.28258	-2.8816	0.00529715	0.0213595	-2.28953
973	MYOF	-2.21661	-0.323859	-2.84625	0.00585031	0.0234952	-2.37525
225	MMP11	-3.3069	-0.340668	-2.82404	0.00622467	0.0248987	-2.42871
761	DKK3	-2.40571	-0.0490726	-2.81865	0.0063188	0.0251745	-2.44163
319	AXIN2	-3.0031	-0.194567	-2.81244	0.00642881	0.0255111	-2.45649
762	BASP1	-2.323	-0.227974	-2.81083	0.00645763	0.0255242	-2.46034
690	CD55	2.42134	0.401906	2.79954	0.00666302	0.0262324	-2.48728
986	LOC100128893	2.24407	0.170547	2.79467	0.00675363	0.0264078	-2.4989
178	CMBL	3.50687	0.522139	2.79265	0.00679134	0.0264078	-2.50369
510	CALB2	-2.60526	-0.0231244	-2.79198	0.00680393	0.0264078	-2.50528
772	WNK4	2.23684	0.300458	2.79149	0.00681322	0.0264078	-2.50645
222	STARD3	-3.30561	0.257251	-2.77721	0.00708722	0.0273182	-2.54034
884	DHDH	2.21379	0.398588	2.77642	0.00710272	0.0273182	-2.54222
854	CTSK	-2.29114	0.14529	-2.77475	0.00713537	0.0273386	-2.54616
314	CD79A	-2.94742	0.0548697	-2.76503	0.00732884	0.0279727	-2.56913
641	STX19	2.43488	-0.224251	2.75379	0.00755865	0.0287119	-2.59563
500	HLA-DMA	-2.43382	0.398132	-2.75276	0.00757994	0.0287119	-2.59805
509	CYP2C18	2.58486	-0.238089	2.75119	0.00761261	0.0287268	-2.60174
476	PLEKHB1	2.6126	0.59843	2.74473	0.00774845	0.0291295	-2.61691
190	SLC39A5	2.90849	0.0649759	2.73349	0.0079901	0.029855	-2.64323
901	NCCRP1	-2.23776	-1.62126	-2.73299	0.00800113	0.029855	-2.64442
129	PSCA	3.61612	0.359346	2.73091	0.00804666	0.0299132	-2.64928
141	CST1	-3.57779	-0.311375	-2.7254	0.00816833	0.0302531	-2.66214
597	CAPN5	2.47912	0.41238	2.72299	0.00822217	0.0303401	-2.66776
987	COL6A3	-2.17562	0.19621	-2.72152	0.00825507	0.0303495	-2.67118
672	CYP2S1	2.41047	-0.0410947	2.71792	0.00833626	0.0305358	-2.67956
549	SERPINB3	-2.49332	-2.21198	-2.70452	0.00864515	0.0315107	-2.71071
94	AGR3	3.91112	0.696185	2.70366	0.00866543	0.0315107	-2.71271
621	SPP1	-2.4432	-0.0414154	-2.70186	0.00870774	0.0315498	-2.71688
629	AGR3	2.43171	0.266339	2.69273	0.00892571	0.0322228	-2.73802
574	TRIB3	-2.46876	-0.0334237	-2.68534	0.00910547	0.0326774	-2.75507
2	REG1A	6.74054	0.987522	2.68487	0.00911699	0.0326774	-2.75615
202	SERPINE2	-3.27206	-0.265784	-2.68343	0.00915246	0.0326874	-2.75946
685	PVRL3	2.3677	0.346708	2.68006	0.00923613	0.0328688	-2.76724
648	VCAN	-2.3921	0.167792	-2.67636	0.0093287	0.0330805	-2.77576
219	FOSB	-3.16902	-0.304111	-2.67236	0.00942975	0.0332955	-2.78496
280	FBLN1	-2.99392	-0.758276	-2.67132	0.00945593	0.0332955	-2.78733
110	NA	-3.70711	0.631692	-2.66816	0.0095367	0.0334621	-2.79459
864	MYOF	-2.15329	-0.335976	-2.66532	0.00960988	0.033601	-2.80112
152	MSMB	3.28496	0.4097	2.6632	0.00966456	0.0336744	-2.80596
54	NA	-4.266	0.600403	-2.65837	0.00979059	0.0339951	-2.81701
223	PTGS2	-3.14594	0.348875	-2.6555	0.00986643	0.0341399	-2.8236
683	MUC1	2.17654	0.584078	2.63665	0.0103762	0.0357802	-2.86655
870	CLDN15	2.00446	0.301149	2.63502	0.0104216	0.0358129	-2.87026
92	ASCL2	-3.61278	-0.418748	-2.61897	0.0108762	0.0371336	-2.90662
244	TRNP1	2.76526	0.352757	2.61637	0.0109515	0.0371336	-2.9125
87	NA	-3.76005	0.330047	-2.61622	0.010956	0.0371336	-2.91284
751	ANO1	2.1663	0.567307	2.61574	0.01097	0.0371336	-2.91393
318	KIAA1199	-2.82017	-0.315863	-2.615	0.0109915	0.0371336	-2.9156
663	IGFBP7	-2.27779	0.268661	-2.60956	0.0111511	0.0375459	-2.92786
583	GATM	2.40862	0.394274	2.60635	0.0112463	0.0377394	-2.93509
348	CYP2E1	2.67771	-0.404464	2.60432	0.0113069	0.0378158	-2.93966
613	GMDS	2.34687	-0.153104	2.59899	0.0114675	0.0382251	-2.95165
812	KDELR3	2.16023	0.637416	2.5914	0.0116998	0.0387605	-2.96869
589	NNMT	-2.34527	0.309009	-2.59121	0.0117057	0.0387605	-2.96912
132	COL17A1	-3.36156	-0.396556	-2.58761	0.0118171	0.0390004	-2.97717
905	LEMD1	-2.11363	0.0886459	-2.5647	0.0125504	0.0412843	-3.02826
605	HOPX	-2.33459	-2.56642	-2.55796	0.0127741	0.0418822	-3.04324
555	CD24	2.3603	-0.354682	2.54556	0.0131947	0.0431201	-3.07069
10	REG4	5.31308	1.42631	2.53937	0.0134092	0.0436781	-3.08434
484	COL3A1	-2.46721	0.177397	-2.53705	0.0134903	0.0437998	-3.08945
896	TMPRSS2	2.06673	0.494951	2.5178	0.0141817	0.0458846	-3.13173
384	HKDC1	-2.36597	0.310622	-2.51665	0.0142242	0.0458846	-3.13426
360	THBS2	-2.63416	-0.331456	-2.51404	0.0143205	0.0460467	-3.13996
358	ABP1	2.43018	0.570454	2.51218	0.0143898	0.0461211	-3.14404
312	GREM1	-2.75631	0.0553005	-2.51092	0.0144367	0.0461235	-3.14679
41	SPINK4	4.17639	1.17531	2.50729	0.0145726	0.0464095	-3.1547
338	MUC13	2.59261	0.837769	2.50137	0.014797	0.0469747	-3.16761
803	KRT15	-2.10971	-1.56732	-2.49712	0.0149602	0.0473424	-3.17687
716	ANO1	2.10542	0.594044	2.48496	0.0154356	0.0486927	-3.20326
378	BCL11A	-2.27209	-0.708979	-2.43052	0.0177343	0.0557682	-3.3201
491	GJB2	-2.34777	-1.65311	-2.40492	0.018918	0.0593039	-3.37431
100	KLK7	-3.42981	-1.41106	-2.40185	0.0190644	0.0594104	-3.38077
783	CASP1	-2.03367	-0.0771207	-2.40172	0.0190707	0.0594104	-3.38105
6	PGC	5.36067	1.76134	2.39668	0.0193139	0.0599548	-3.39167
385	KBTBD11	2.43237	-0.0814009	2.39562	0.0193654	0.0599548	-3.39389
381	BCAS1	2.46492	0.134752	2.37956	0.0201598	0.0622215	-3.42754
457	MZB1	-2.32499	0.141713	-2.3752	0.0203804	0.062709	-3.43665
454	BCL11A	-2.12297	-0.624495	-2.3628	0.0210196	0.0644772	-3.46245
730	MSMB	1.99292	0.28142	2.36134	0.0210961	0.064514	-3.46549
559	KLK10	-2.22088	-0.855922	-2.35897	0.0212205	0.0646968	-3.4704
502	NA	2.17131	0.181264	2.3535	0.0215108	0.0653824	-3.48174
247	NA	-2.71581	-0.0230214	-2.34338	0.0220565	0.0668379	-3.50265
282	LUM	-2.65584	0.26383	-2.33925	0.022283	0.0673204	-3.51117
301	S100A7	-2.59623	-2.30189	-2.33123	0.0227286	0.0684595	-3.52766
840	SUSD2	-1.96254	0.101491	-2.31817	0.0234709	0.0703041	-3.55442
291	SYT13	-2.60226	0.866871	-2.31799	0.0234816	0.0703041	-3.5548
474	CLCA1	2.28513	0.179736	2.31449	0.0236837	0.0706975	-3.56193
646	DSG3	-2.07332	-2.02081	-2.31114	0.0238795	0.07107	-3.56878
493	ANO1	2.16004	0.581889	2.30785	0.0240729	0.0713028	-3.57549
775	CCL19	-1.99856	0.0107473	-2.30738	0.0241004	0.0713028	-3.57644
947	PPP1R14C	-1.83449	-0.505797	-2.29309	0.0249572	0.0736201	-3.60546
326	MX1	-2.46991	-0.179635	-2.28395	0.0255188	0.0750553	-3.62393
608	ANG	2.10338	0.361857	2.28134	0.0256815	0.0753123	-3.6292
29	IGLL1	-4.09918	0.169887	-2.27753	0.0259205	0.075791	-3.63689
970	VWF	-1.84039	0.342185	-2.2725	0.0262388	0.0763359	-3.647
477	PRODH	-2.23318	-0.0220874	-2.27217	0.0262596	0.0763359	-3.64766
715	SLC44A4	2.01744	0.797692	2.26985	0.0264081	0.0765452	-3.65233
195	HYAL1	2.76785	0.859873	2.26629	0.0266367	0.0769847	-3.65948
330	CYP3A5	2.43843	0.243034	2.26123	0.0269647	0.0775788	-3.66961
805	HEPACAM2	1.88115	0.289299	2.26073	0.0269974	0.0775788	-3.67061
72	CDX1	-2.56612	0.878717	-2.25885	0.0271202	0.0775977	-3.67437
33	NA	-3.95576	0.744621	-2.25825	0.0271592	0.0775977	-3.67556
770	CASP1	-1.92372	-0.0791348	-2.24872	0.0277913	0.0791776	-3.69459
531	CAMK2N1	-1.94559	-0.126239	-2.24425	0.0280916	0.0798058	-3.70348
882	NQO1	1.88574	0.391279	2.24219	0.0282313	0.0799753	-3.70758
462	LYPD2	2.20263	-0.836871	2.23613	0.0286453	0.0809188	-3.71961
228	LGALS4	2.47457	0.575426	2.23433	0.0287693	0.0809848	-3.72318
42	GKN2	3.8127	0.541393	2.23311	0.0288534	0.0809848	-3.72559
872	ANG	1.87988	0.416279	2.23198	0.0289316	0.0809848	-3.72782
722	PLIN2	-1.97749	0.0894492	-2.23111	0.0289925	0.0809848	-3.72956
668	DPYSL3	-2.0125	-0.212388	-2.22624	0.0293323	0.0816646	-3.73918
187	IGLL3P	-2.81309	0.236338	-2.22529	0.0293992	0.0816646	-3.74106
692	NA	1.98306	0.198803	2.22094	0.0297067	0.0822901	-3.74964
909	CYFIP2	-1.84902	0.251056	-2.21899	0.0298454	0.0824459	-3.75348
557	LOC400043	1.85784	0.612366	2.21358	0.0302334	0.0832876	-3.76413
272	MT1F	2.52549	0.386278	2.21131	0.030397	0.0834252	-3.76858
941	ANG	1.82634	0.451958	2.21058	0.0304502	0.0834252	-3.77002
575	MSMB	1.99937	0.269121	2.20709	0.0307043	0.0838914	-3.77686
579	HOXA11-AS1	2.05337	-0.00249188	2.20324	0.0309864	0.0842977	-3.7844
652	KHDRBS3	-1.98315	-0.103808	-2.20179	0.0310935	0.0842977	-3.78724
19	LOC100130100	-4.13533	0.895639	-2.20114	0.0311416	0.0842977	-3.78851
619	CLIC3	-1.8783	-1.8288	-2.2	0.0312263	0.0842977	-3.79075
869	DBN1	-1.84536	-0.0472409	-2.19935	0.0312744	0.0842977	-3.79201
451	PGA3	2.20418	0.158377	2.19749	0.0314126	0.0844424	-3.79564
251	PLA2G10	2.53612	0.745157	2.18221	0.0325706	0.0873206	-3.82541
449	TNFRSF19	-2.20012	0.256122	-2.17825	0.0328763	0.0879046	-3.83308
489	GPT	2.11	0.204218	2.17482	0.0331434	0.0883823	-3.83973
365	COL8A1	-2.29919	0.171183	-2.17288	0.0332957	0.0885525	-3.84349
713	TGFBR3	-1.93327	-0.0830598	-2.17024	0.0335033	0.0888681	-3.84859
622	ESPNL	1.9588	0.278717	2.16839	0.0336495	0.0890199	-3.85217
992	KANK4	-1.74825	-0.402558	-2.1591	0.0343922	0.0907445	-3.87007
512	EGR1	-2.02989	-0.229045	-2.14953	0.0351718	0.0925573	-3.88844
501	PON3	2.02637	0.223753	2.13476	0.0364062	0.0955543	-3.91666
614	COL17A1	-1.90674	-0.360169	-2.13101	0.0367254	0.0961398	-3.9238
246	IFITM1	-2.49624	0.138456	-2.12417	0.0373146	0.0972035	-3.93681
682	TNNC1	1.86006	0.0897762	2.12403	0.0373262	0.0972035	-3.93706
396	BCAS1	2.18001	0.282185	2.11875	0.0377865	0.0981467	-3.94707
95	PGAP3	-3.08562	0.343449	-2.11749	0.0378969	0.0981786	-3.94945
90	LOC645638	3.03672	-0.80922	2.10642	0.0388798	0.100222	-3.97033
725	SLC44A4	1.87212	0.751393	2.10635	0.0388862	0.100222	-3.97047
196	FBLN1	-2.66162	-0.628395	-2.10499	0.0390089	0.100264	-3.97304
189	LGALS2	2.57992	0.379119	2.10395	0.0391029	0.100264	-3.975
487	C4BPA	-1.9968	0.376494	-2.10073	0.0393944	0.100753	-3.98105
908	COL4A1	-1.73017	0.205695	-2.09787	0.0396552	0.101161	-3.98642
343	DUSP1	-2.28217	-0.594202	-2.09541	0.03988	0.101476	-3.99103
216	NKD2	-2.49748	-0.251632	-2.09419	0.0399922	0.101503	-3.99332
143	NA	2.78785	0.348852	2.08279	0.0410539	0.103934	-4.01463
704	LRRC31	1.86154	0.754146	2.08107	0.0412154	0.104079	-4.01782
590	CXCL1	-1.91715	-0.06358	-2.07839	0.0414694	0.104457	-4.02282
469	ALDH1A3	-2.03195	-0.521542	-2.06478	0.0427801	0.107488	-4.04809
34	FCGBP	3.67813	-0.27482	2.06146	0.0431052	0.108033	-4.05423
168	IFIT1	-2.65209	-0.23246	-2.05986	0.0432618	0.108155	-4.05717
488	FABP5	2.01146	-1.72087	2.05422	0.0438212	0.10928	-4.06758
734	ZDHHC11	1.74672	-0.117583	2.05239	0.0440033	0.109461	-4.07095
199	FOLR1	2.56738	0.553911	2.0508	0.0441625	0.109584	-4.07387
990	HEPACAM2	1.6227	0.251805	2.03901	0.0453589	0.112275	-4.09551
285	IGF2BP3	-2.30749	0.151335	-2.03332	0.0459454	0.113445	-4.1059
413	HLA-H	-2.07796	0.40923	-2.03092	0.0461955	0.113766	-4.11029
511	PDK4	1.94233	0.399662	2.02989	0.0463029	0.113766	-4.11217
320	PRSS3	2.23242	0.440664	2.02245	0.0470856	0.115406	-4.12571
876	COL8A1	-1.70022	0.161436	-2.01448	0.0479371	0.116997	-4.14017
368	NOTUM	-2.14352	-0.326716	-2.01418	0.0479689	0.116997	-4.14071
131	ERBB2	-2.76951	0.130708	-2.00885	0.0485461	0.118117	-4.15035
89	NA	2.99206	0.485673	2.00765	0.0486768	0.118147	-4.15252
313	FOXA2	2.23203	-0.243676	1.99816	0.0497213	0.120247	-4.16962
480	FABP5	1.96507	-1.63945	1.99761	0.0497821	0.120247	-4.17061
130	SPRR3	-2.69557	-3.18777	-1.98817	0.0508413	0.122509	-4.18754
538	ONECUT2	1.87259	0.13564	1.97473	0.0523815	0.125917	-4.21152
191	PROM1	2.48758	0.499277	1.96014	0.0540996	0.129735	-4.2374
415	DCN	-2.01524	0.315669	-1.94756	0.0556192	0.13306	-4.25958
257	PHGDH	2.1798	0.182157	1.93998	0.0565518	0.134969	-4.27288
1000	MOK	1.53244	0.323673	1.9327	0.0574604	0.136811	-4.28561
113	KRT17	-2.73282	-1.93644	-1.93026	0.0577681	0.137216	-4.28987
966	OSM	-1.59078	0.188103	-1.92116	0.0589257	0.139634	-4.3057
460	NA	-1.87857	0.279072	-1.91374	0.0598856	0.141432	-4.31857
442	LOC644936	-1.94549	-0.335508	-1.91311	0.0599673	0.141432	-4.31966
694	HOXB5	1.66576	0.391857	1.90719	0.0607427	0.142924	-4.32988
925	ALDH3B1	1.53841	0.634756	1.89927	0.0617937	0.145056	-4.34353
631	JUN	-1.63663	-0.259796	-1.88776	0.0633482	0.148356	-4.36326
989	CDH3	-1.52772	-0.23423	-1.88652	0.0635171	0.148405	-4.36537
642	CALML4	1.50542	0.245147	1.88439	0.0638088	0.148739	-4.36901
421	TAGLN	-1.94262	0.00432959	-1.87788	0.0647086	0.15034	-4.38011
777	SPOCK2	-1.6369	0.291577	-1.87725	0.0647964	0.15034	-4.38118
530	RENBP	-1.81154	0.228999	-1.87441	0.0651919	0.150907	-4.386
410	MT2A	-1.86341	0.258618	-1.8677	0.0661354	0.152738	-4.39738
473	MUC1	1.73087	0.947912	1.86508	0.0665084	0.153245	-4.40183
976	GPAT2	1.5163	0.0443689	1.8563	0.0677665	0.155423	-4.41664
699	LTB	-1.63493	-0.0112819	-1.85555	0.0678747	0.155423	-4.4179
560	BST2	-1.76778	0.0705771	-1.85524	0.06792	0.155423	-4.41843
411	ID1	-1.92938	-0.497219	-1.8536	0.0681564	0.155608	-4.42117
658	KRT6C	-1.67985	-3.59649	-1.85192	0.0684012	0.155811	-4.424
394	ASGR1	-1.73335	-0.3059	-1.84798	0.0689764	0.156556	-4.43061
456	FOLR1	1.85694	0.470459	1.84754	0.0690413	0.156556	-4.43136
344	CLRN3	1.75849	-0.019083	1.8461	0.0692525	0.15668	-4.43377
606	PKDCC	1.72406	0.223913	1.84333	0.0696609	0.157248	-4.4384
162	WFDC2	2.26318	0.76608	1.84169	0.0699042	0.157442	-4.44115
68	CEACAM5	-2.81403	0.397964	-1.83906	0.0702946	0.157965	-4.44554
967	ISG20	-1.51711	-0.0201794	-1.83268	0.0712506	0.159476	-4.45618
592	COCH	1.72838	0.36588	1.83245	0.0712859	0.159476	-4.45657
263	MAGEA4	-2.10906	-0.24557	-1.83038	0.0715976	0.159816	-4.46001
618	CXADR	1.68691	0.264808	1.82578	0.0722966	0.161017	-4.46765
821	LYPD6B	1.57864	0.395116	1.82339	0.0726617	0.161384	-4.47161
784	AUTS2	-1.50973	-0.393936	-1.82259	0.0727842	0.161384	-4.47294
114	PRSS1	2.59957	0.525363	1.82063	0.0730865	0.161696	-4.47619
561	CFD	-1.73779	-0.290244	-1.81548	0.0738817	0.163094	-4.48469
237	GUCY2C	1.69459	0.494299	1.80703	0.0752038	0.165409	-4.49861
698	ZFP36	-1.60103	-0.372487	-1.80667	0.0752611	0.165409	-4.49921
362	TRIM54	1.92605	0.484727	1.79719	0.076768	0.167824	-4.51475
452	C9orf152	1.82546	0.511366	1.79689	0.0768174	0.167824	-4.51525
176	NOS2	-2.12055	0.283866	-1.79646	0.076886	0.167824	-4.51595
752	PLBD1	1.59284	-0.0304729	1.79556	0.077031	0.167824	-4.51742
465	WISP3	1.7674	0.770353	1.79293	0.0774551	0.168381	-4.52172
472	ACTA2	-1.79488	0.0549869	-1.78518	0.0787145	0.170287	-4.53434
127	MUC2	2.37966	0.571457	1.78465	0.078801	0.170287	-4.53519
353	SPDEF	1.8285	0.927275	1.7844	0.0788429	0.170287	-4.53561
417	SCGB2A1	1.85516	0.504615	1.78318	0.0790431	0.170352	-4.53759
541	MXRA5	-1.71793	0.395838	-1.77993	0.0795775	0.171134	-4.54286
275	AKR1C3	1.9764	0.474261	1.77202	0.0808947	0.173594	-4.55567
700	ACSL5	-1.5631	0.281352	-1.76805	0.0815619	0.174651	-4.56207
174	FCGBP	2.27832	-0.260631	1.7534	0.0840636	0.179623	-4.5856
71	MT1G	2.72341	0.691005	1.74596	0.085357	0.181998	-4.59746
919	TMEM200A	-1.44269	-0.297308	-1.74143	0.0861532	0.182912	-4.60467
612	SNHG8	1.62867	-0.178604	1.74053	0.0863133	0.182912	-4.60611
630	PLOD2	-1.61791	0.118004	-1.74041	0.0863344	0.182912	-4.6063
537	FUT3	1.67905	0.167203	1.73858	0.0866572	0.183208	-4.6092
204	NA	-2.13498	0.625958	-1.73622	0.0870774	0.183409	-4.61295
753	CXCL2	-1.52864	0.189508	-1.73598	0.0871191	0.183409	-4.61332
874	ONECUT2	1.45757	0.123276	1.73122	0.0879706	0.184812	-4.62086
59	CA4	-2.59459	0.519276	-1.72588	0.0889336	0.186444	-4.62929
253	NA	-2.03276	-1.32009	-1.72303	0.0894513	0.187137	-4.63378
844	HGD	1.48083	0.280886	1.721	0.089821	0.187518	-4.63697
945	MME	-1.41338	0.20432	-1.71863	0.0902543	0.188007	-4.6407
526	ATP7B	1.57984	0.782684	1.71767	0.0904315	0.188007	-4.64221
917	ONECUT2	1.41912	0.016555	1.70356	0.0930524	0.193055	-4.66427
867	TBXAS1	-1.43149	0.556361	-1.69188	0.0952705	0.197203	-4.68242
640	GAS6	-1.55283	0.148544	-1.68994	0.095643	0.197203	-4.68542
75	DKK1	-2.50606	0.315221	-1.68994	0.0956436	0.197203	-4.68543
779	OAS1	-1.47942	-0.265081	-1.68691	0.0962271	0.197998	-4.69011
791	LRP3	-1.46335	-0.562743	-1.68585	0.0964313	0.198011	-4.69174
662	IFI27	-1.52481	0.398934	-1.68286	0.0970122	0.198645	-4.69635
224	DEFB4A	-2.04576	-1.34378	-1.6815	0.0972775	0.198645	-4.69845
797	XAF1	-1.44314	-0.26241	-1.68116	0.0973431	0.198645	-4.69897
239	SPRR2A	-1.99698	-3.1581	-1.68018	0.0975346	0.198645	-4.70048
497	NA	-1.6012	-0.83004	-1.67776	0.0980094	0.199138	-4.70421
860	C6orf105	1.34027	0.512695	1.67691	0.0981752	0.199138	-4.7055
169	IFI44L	-2.17226	0.085848	-1.66992	0.0995564	0.201531	-4.71622
979	TF	-1.39029	-0.642428	-1.66748	0.100041	0.202104	-4.71995
548	RAB27B	1.52736	-0.197474	1.66051	0.10144	0.204517	-4.73058
81	FAM3D	2.55616	0.20607	1.64766	0.10406	0.209376	-4.75007
670	OAS1	-1.49989	-0.283407	-1.64581	0.104441	0.20972	-4.75286
425	LYPD6B	1.70197	0.454746	1.6393	0.105793	0.21201	-4.76267
842	MDK	-1.4106	0.0718751	-1.63486	0.106724	0.21343	-4.76935
891	TNFSF10	-1.39357	-0.118422	-1.63376	0.106955	0.21343	-4.77099
16	BPIFB1	3.04767	1.80885	1.63287	0.107142	0.21343	-4.77232
83	MMP3	-2.49395	0.781829	-1.63165	0.1074	0.21352	-4.77416
745	BST2	-1.45193	0.0127556	-1.62651	0.108492	0.214779	-4.78185
379	MGP	-1.71145	0.361926	-1.62615	0.108567	0.214779	-4.78237
505	C2CD4B	1.59405	0.693924	1.62536	0.108736	0.214779	-4.78356
49	SPINK1	2.73345	1.51361	1.62463	0.108893	0.214779	-4.78465
98	MT1H	2.39455	0.768387	1.61694	0.110545	0.217609	-4.7961
824	NA	1.37613	0.669037	1.61281	0.111442	0.218893	-4.80223
298	SPRR1A	-1.80382	-3.10059	-1.61192	0.111636	0.218893	-4.80354
594	VIL1	-1.26888	0.430821	-1.60982	0.112095	0.218997	-4.80665
156	GSTA1	2.14919	0.691122	1.60967	0.112126	0.218997	-4.80687
735	CXCL6	-1.40016	-0.123805	-1.60806	0.11248	0.21926	-4.80926
650	ORMDL3	-1.44301	0.272333	-1.59926	0.114422	0.222612	-4.82222
615	GAS6	-1.48295	0.148178	-1.59414	0.115566	0.224046	-4.82974
374	NOS2	-1.57201	0.272492	-1.59396	0.115608	0.224046	-4.83001
823	NEU4	-1.29925	0.270743	-1.5849	0.117654	0.22757	-4.84325
971	AKAP7	1.30942	0.374169	1.56848	0.121436	0.234432	-4.86708
206	C17orf37	-1.98395	0.277488	-1.56734	0.121702	0.234493	-4.86872
107	GSTA1	2.30806	0.807615	1.56322	0.122667	0.23576	-4.87466
926	MAGEA1	1.3084	0.134466	1.56252	0.122831	0.23576	-4.87566
213	GCNT3	1.93782	1.45227	1.55978	0.123478	0.236549	-4.87961
769	HSPA1B	-1.35187	-0.552107	-1.55382	0.124894	0.238804	-4.88816
679	TRIP6	1.39388	-0.1983	1.5522	0.125281	0.239087	-4.89048
446	GAL	1.58029	0.339972	1.55004	0.125798	0.239616	-4.89356
24	PGA5	2.93461	0.606722	1.54626	0.126707	0.240742	-4.89895
836	SPARCL1	-1.30545	0.33912	-1.54312	0.127467	0.240742	-4.90343
825	BAIAP2L2	1.27749	-0.103444	1.54299	0.127499	0.240742	-4.90362
137	FAM3B	2.09057	0.460293	1.54297	0.127504	0.240742	-4.90364
352	CDC42EP5	1.66822	0.508937	1.5426	0.127593	0.240742	-4.90417
70	LYZ	2.2617	1.12973	1.53926	0.128405	0.241817	-4.9089
128	PRSS2	2.1537	0.665952	1.53429	0.129621	0.243649	-4.91595
26	NA	2.87563	0.574261	1.532	0.130185	0.24411	-4.91919
76	SERPINA1	-2.39301	0.219557	-1.53131	0.130355	0.24411	-4.92016
785	TEAD2	-1.34426	0.0767676	-1.52677	0.13148	0.245001	-4.92657
269	SFTA2	-1.78577	0.27356	-1.5266	0.131524	0.245001	-4.92681
317	NA	1.71817	0.497779	1.52553	0.131788	0.245001	-4.92831
38	TCN1	-2.69162	-0.459815	-1.52544	0.131811	0.245001	-4.92844
853	CSF3R	-1.31533	0.0832144	-1.52421	0.132117	0.245115	-4.93017
741	ATF3	-1.2807	-0.0621898	-1.51424	0.134624	0.249211	-4.94415
461	LAMA3	1.46971	0.546686	1.51345	0.134823	0.249211	-4.94525
525	MGST1	1.46398	-0.0998433	1.50531	0.136898	0.25258	-4.95659
974	NOTUM	-1.25837	-0.248863	-1.50431	0.137157	0.252591	-4.95799
203	HSPA1A	-1.90493	0.0525254	-1.5008	0.138061	0.253606	-4.96286
373	MGP	-1.58476	0.273924	-1.5002	0.138215	0.253606	-4.96369
404	ARID3A	-1.47033	-0.441449	-1.49378	0.139882	0.256195	-4.97256
9	OLFM4	3.25295	0.543917	1.48845	0.141279	0.25828	-4.97991
249	SPRR2F	-1.76068	-3.04405	-1.48323	0.142657	0.260019	-4.98708
680	SLFN11	1.23065	0.396726	1.48288	0.14275	0.260019	-4.98756
172	TESC	1.75501	0.635241	1.46998	0.146204	0.265825	-5.00517
194	NA	-1.87049	0.331501	-1.45638	0.149912	0.272073	-5.02357
234	MAOA	1.66487	0.0651646	1.45173	0.151199	0.273912	-5.02984
258	DDC	1.49185	0.311124	1.44991	0.151704	0.274329	-5.03228
582	OTC	1.29217	-0.162619	1.44881	0.152009	0.274384	-5.03375
801	CD24	1.23044	-0.179152	1.4443	0.15327	0.276162	-5.0398
12	NA	-2.97824	-0.621406	-1.44257	0.153757	0.276423	-5.04212
231	SPRR2D	-1.74936	-3.08257	-1.44182	0.153968	0.276423	-5.04312
426	CLDN1	-1.47233	-0.691925	-1.43681	0.155382	0.278462	-5.0498
467	PCDH7	-1.4135	0.499666	-1.43497	0.155903	0.278781	-5.05224
403	RGS2	-1.39746	0.226595	-1.43421	0.156117	0.278781	-5.05324
494	CFB	-1.42328	0.477903	-1.43311	0.156432	0.278845	-5.05471
329	GRB7	-1.59755	0.176383	-1.43027	0.157242	0.27948	-5.05847
85	GP2	2.17124	0.02914	1.42973	0.157397	0.27948	-5.05919
948	GSTO2	1.17633	0.131241	1.42893	0.157627	0.27948	-5.06026
969	IER3	-1.19626	-0.0694269	-1.42363	0.15915	0.281681	-5.06726
226	CAPN9	1.72933	1.03661	1.41367	0.162044	0.285813	-5.08035
666	SPIRE1	-1.2849	0.151068	-1.41288	0.162275	0.285813	-5.08139
705	MRAP2	1.27657	0.578703	1.41265	0.162342	0.285813	-5.08169
588	SCD	-1.34729	-0.373296	-1.41132	0.162732	0.285996	-5.08343
286	MAL	-1.60627	-2.7877	-1.40522	0.164531	0.28865	-5.0914
193	GDF15	1.76756	0.181604	1.39675	0.167055	0.292566	-5.10241
565	PRAP1	-1.12576	0.0482961	-1.39143	0.168653	0.294848	-5.10929
513	GSTA1	1.3625	0.343958	1.38908	0.169363	0.295572	-5.11232
647	TMEM99	-1.25125	0.0797602	-1.38715	0.169951	0.296081	-5.11481
942	LAMC2	-1.16918	-0.0226732	-1.38405	0.170894	0.297207	-5.1188
383	FER1L4	1.47873	0.176535	1.37782	0.172798	0.299612	-5.12678
893	FRAS1	-1.18202	0.102794	-1.37757	0.172876	0.299612	-5.1271
250	IFI6	-1.63282	0.262541	-1.37176	0.174669	0.301737	-5.13452
813	GAD1	-1.20284	0.208713	-1.37124	0.17483	0.301737	-5.13518
101	NA	-2.04463	0.438227	-1.37067	0.175007	0.301737	-5.1359
736	NA	1.22917	0.294646	1.36877	0.175598	0.302235	-5.13832
732	CELSR3	1.2247	0.378913	1.36229	0.177624	0.304854	-5.14655
955	ANKRD22	1.05881	-0.0985116	1.36196	0.17773	0.304854	-5.14697
340	ASS1	-1.45517	0.505969	-1.34882	0.181894	0.310947	-5.16352
183	GRB7	-1.75641	0.176287	-1.34878	0.181904	0.310947	-5.16356
781	NUPR1	-1.19477	-0.0216401	-1.34526	0.183035	0.311798	-5.16798
78	IGJ	-2.10489	0.973468	-1.34477	0.18319	0.311798	-5.16859
115	SI	1.71386	0.723244	1.34431	0.183337	0.311798	-5.16916
336	BMP7	-1.49604	0.433463	-1.34066	0.184516	0.313269	-5.17372
653	MYCN	1.23922	0.19768	1.33932	0.18495	0.313475	-5.1754
521	GSTA2	1.30849	0.382023	1.33803	0.185368	0.313652	-5.177
819	VGF	-1.16405	0.0131072	-1.33128	0.187565	0.316749	-5.18538
567	VAV3	-1.10437	-0.439283	-1.32969	0.188087	0.316749	-5.18735
395	ASS1	-1.37294	0.479307	-1.32895	0.18833	0.316749	-5.18826
822	LAMA3	1.12013	0.431497	1.32853	0.188466	0.316749	-5.18878
84	SERPINA1	-2.06093	0.283395	-1.32694	0.188991	0.317099	-5.19075
737	PCDHB2	-1.19063	0.13034	-1.32422	0.189885	0.318066	-5.1941
920	WBP5	1.1132	0.39156	1.32017	0.191229	0.319781	-5.19909
184	CCND2	-1.67672	-0.716708	-1.31835	0.191832	0.320254	-5.20132
146	CNTNAP2	1.72697	-0.418294	1.31376	0.193365	0.322276	-5.20695
188	VAV3	-1.65105	-0.192812	-1.31109	0.19426	0.323228	-5.21021
667	EPHX2	1.12803	-0.212405	1.30892	0.19499	0.323904	-5.21285
857	TXNIP	-1.12427	0.417412	-1.29719	0.198973	0.329965	-5.2271
254	EPDR1	-1.54727	0.104118	-1.29624	0.199299	0.329965	-5.22824
205	C15orf48	1.64805	-0.166958	1.29384	0.200121	0.330778	-5.23114
423	IFI44	-1.33851	-0.00598518	-1.28944	0.201636	0.332732	-5.23643
218	APOA1	1.56324	-0.293152	1.28721	0.202408	0.333457	-5.23911
657	NA	-1.18609	0.0963547	-1.28128	0.204471	0.336302	-5.24621
290	DEFB1	-1.46923	-0.769417	-1.26922	0.208711	0.34254	-5.26055
828	C15orf48	1.10787	0.0259535	1.26855	0.20895	0.34254	-5.26134
200	NA	-1.62614	-0.272474	-1.26547	0.210043	0.34377	-5.26498
495	NA	1.26552	-0.317709	1.26395	0.210587	0.344096	-5.26678
103	NA	-1.88771	-0.302758	-1.26228	0.211184	0.344508	-5.26875
863	TFAP2C	-1.07146	-0.392784	-1.2603	0.211892	0.345101	-5.27108
400	KLK12	-1.2728	-1.68443	-1.25837	0.212585	0.345667	-5.27335
856	SPARCL1	-1.0649	0.324671	-1.25612	0.213394	0.34642	-5.27598
160	NA	1.51567	0.391048	1.25228	0.21478	0.3471	-5.28048
997	NA	-1.04712	-0.12931	-1.25206	0.214859	0.3471	-5.28073
702	EDN1	-1.07307	-0.0192859	-1.25085	0.215299	0.3471	-5.28215
40	TRY6	2.19267	0.726516	1.25047	0.215436	0.3471	-5.28259
376	PRSS21	1.33967	0.576795	1.24905	0.215951	0.3471	-5.28424
118	NA	-1.8031	-0.327044	-1.24896	0.215984	0.3471	-5.28435
66	CCL20	-1.99459	0.277679	-1.24825	0.216243	0.3471	-5.28518
186	NA	-1.61964	-0.204778	-1.24715	0.216643	0.347184	-5.28646
496	LOC653061	-1.24563	0.0949017	-1.24573	0.217162	0.347459	-5.28811
991	H2AFY2	-1.03342	-1.06371	-1.23766	0.220122	0.351632	-5.29747
927	ATP1B1	1.05126	0.234162	1.23661	0.220508	0.351688	-5.29868
279	NA	-1.43925	-0.114749	-1.23085	0.22264	0.354184	-5.30531
182	NA	-1.60166	0.101295	-1.23047	0.222782	0.354184	-5.30575
79	NA	-1.92277	-0.29028	-1.22569	0.224566	0.356383	-5.31124
975	SHISA2	-1.03017	0.183261	-1.22485	0.224878	0.356383	-5.31219
778	OAT	1.08551	0.317476	1.2238	0.225274	0.356436	-5.3134
834	TMEM176A	-0.97261	0.436074	-1.22286	0.225624	0.356436	-5.31447
420	SLC5A1	-1.22414	0.131662	-1.2189	0.227117	0.357348	-5.319
25	PHGR1	-1.66617	0.00766684	-1.21884	0.227138	0.357348	-5.31906
60	PLA2G2A	-2.01886	-0.266898	-1.21848	0.227274	0.357348	-5.31947
599	NA	-1.15355	-0.0690419	-1.21363	0.229108	0.359258	-5.32498
112	GAGE2B	-1.77647	-0.332872	-1.21337	0.229207	0.359258	-5.32527
552	PRRX2	-1.16875	-0.142335	-1.21076	0.230201	0.360253	-5.32824
759	PARM1	1.07676	0.700917	1.20082	0.23401	0.365208	-5.33944
623	TAGLN	-1.1256	0.0918418	-1.20017	0.234257	0.365208	-5.34016
627	FOXQ1	1.02517	-0.128948	1.19964	0.234464	0.365208	-5.34076
811	CGNL1	-1.04962	-0.592383	-1.19639	0.23572	0.366447	-5.3444
693	MYH10	-1.09738	-0.774822	-1.19569	0.235992	0.366447	-5.34519
27	SERPINA3	-2.05952	0.0777099	-1.19453	0.236443	0.366578	-5.34649
937	OPLAH	1.00729	-0.478761	1.19246	0.237247	0.367255	-5.3488
515	PLTP	1.11256	0.0788111	1.16504	0.248095	0.382469	-5.37905
61	GAGE6	-1.92964	-0.32613	-1.16458	0.248278	0.382469	-5.37954
221	NA	-1.44819	0.335364	-1.16369	0.248639	0.382469	-5.38052
687	TUBB2B	-1.07075	-0.236519	-1.16326	0.248811	0.382469	-5.38099
74	NA	-1.83776	-0.34569	-1.16282	0.248987	0.382469	-5.38146
35	GKN1	2.09307	0.211002	1.16054	0.249908	0.383294	-5.38394
661	NT5E	-1.07364	0.163096	-1.15638	0.251593	0.385287	-5.38846
354	C2CD4B	1.26446	0.490172	1.15523	0.252061	0.385414	-5.3897
788	HOXB2	1.01916	0.351439	1.15265	0.253112	0.38643	-5.39249
517	KIF1A	-1.1309	0.090612	-1.15145	0.2536	0.386585	-5.39378
167	KRT7	-1.41422	0.601678	-1.15023	0.254097	0.386754	-5.3951
894	NHP2L1	0.980862	0.170099	1.14037	0.258153	0.391643	-5.40568
99	NA	-1.71255	-0.337189	-1.13981	0.258384	0.391643	-5.40628
144	NA	-1.55777	-0.321787	-1.13957	0.258484	0.391643	-5.40654
380	HABP2	-1.22748	0.536477	-1.13788	0.259185	0.392111	-5.40834
5	REG3A	2.70696	-0.303733	1.12991	0.262506	0.396535	-5.41682
913	SLC40A1	-0.959815	0.440191	-1.12692	0.263756	0.397822	-5.41997
695	ALDOC	-1.01684	-0.23755	-1.12521	0.264474	0.398305	-5.42177
800	EPHB1	-0.908735	0.305325	-1.11692	0.267978	0.402974	-5.43049
711	MS4A8B	0.971332	0.37778	1.11099	0.270508	0.406168	-5.4367
718	AIF1L	-0.964266	-0.953154	-1.10264	0.274091	0.410931	-5.44536
102	GAGE12H	-1.65147	-0.315146	-1.1011	0.274754	0.411309	-5.44695
516	REEP6	0.894837	-0.0309374	1.09923	0.275566	0.411907	-5.44889
154	MT1M	1.45687	0.811425	1.09725	0.276422	0.412571	-5.45093
684	CNFN	-1.0076	-2.41793	-1.09545	0.277204	0.413075	-5.45278
371	CIDEC	-1.15848	0.212701	-1.09457	0.277587	0.413075	-5.45368
53	NA	-1.81742	-0.24251	-1.07883	0.284493	0.422715	-5.46974
109	NA	-1.59568	-0.306979	-1.07789	0.28491	0.422715	-5.47069
993	ANKRD22	0.821035	-0.0866566	1.07389	0.286686	0.42472	-5.47473
883	SLC38A5	0.905826	0.270908	1.07236	0.287371	0.425105	-5.47628
479	VTCN1	-1.03259	0.538483	-1.06033	0.292766	0.432194	-5.48833
934	N4BP2L2	-0.881511	-0.169942	-1.05975	0.293027	0.432194	-5.48891
977	PLA2G12B	-0.749291	-0.100848	-1.0578	0.293909	0.432856	-5.49085
982	HOXA5	0.859335	0.05343	1.04551	0.29951	0.440456	-5.503
292	NA	-1.21057	-0.225105	-1.04222	0.301019	0.442025	-5.50622
293	NA	-1.20531	-0.142933	-1.0385	0.302733	0.443891	-5.50986
826	PRAME	-0.90855	-0.109764	-1.0369	0.303476	0.444327	-5.51143
116	NA	-1.5104	-0.316247	-1.03577	0.303996	0.444438	-5.51252
522	LEPREL1	-0.951243	0.310618	-1.03205	0.305725	0.446314	-5.51614
475	VIPR1	0.926304	0.160959	1.02813	0.307553	0.448328	-5.51995
877	OSBPL1A	0.870453	0.487254	1.02298	0.309961	0.45118	-5.52491
164	CPVL	-1.32363	0.408194	-1.01505	0.313697	0.455955	-5.53251
406	EIF1AY	-1.06788	-0.0498767	-1.0108	0.315712	0.458218	-5.53656
780	MYB	0.852528	-0.337028	1.00571	0.318137	0.461068	-5.54139
45	AKR1C2	1.63499	0.0532732	0.99191	0.324776	0.470009	-5.55437
117	TACSTD2	-1.39711	-0.248683	-0.987604	0.326866	0.471804	-5.55839
866	MAL	-0.85076	-2.69469	-0.987411	0.32696	0.471804	-5.55857
372	LRRC26	-1.06558	0.0789819	-0.984578	0.328339	0.473112	-5.5612
123	KRT13	-1.37056	-3.41642	-0.963943	0.338508	0.486698	-5.58014
135	MT1E	1.31881	0.447762	0.961989	0.339481	0.486698	-5.58191
738	NA	-0.868613	-0.0110637	-0.961896	0.339527	0.486698	-5.582
566	DHRS2	0.927655	-0.0554324	0.959995	0.340476	0.486698	-5.58372
802	PABPC1L	0.846661	-0.312149	0.959921	0.340513	0.486698	-5.58378
104	EEF1A2	1.43489	-0.121071	0.958723	0.341112	0.486698	-5.58487
964	ARSD	0.808811	0.160594	0.958597	0.341175	0.486698	-5.58498
241	DUOXA2	1.15593	0.213525	0.952534	0.344217	0.489925	-5.59044
214	NA	-1.16605	0.425437	-0.952136	0.344417	0.489925	-5.5908
871	SOX8	0.772329	0.205247	0.948004	0.346502	0.49219	-5.5945
624	OASL	-0.892255	0.0653513	-0.944752	0.348147	0.493826	-5.5974
838	NA	0.772151	0.195149	0.943694	0.348684	0.493887	-5.59835
643	NA	-0.881763	0.186058	-0.940901	0.350103	0.495195	-5.60083
940	HTRA1	-0.774953	0.219069	-0.934278	0.353483	0.49927	-5.60669
929	NA	-0.79699	-0.190858	-0.932169	0.354564	0.50009	-5.60854
47	HLA-DRB1	-1.58483	0.600189	-0.930661	0.355338	0.500476	-5.60987
558	DACH1	-0.789021	0.0606486	-0.91997	0.360857	0.507146	-5.6192
910	NAT2	0.770619	0.286302	0.919469	0.361117	0.507146	-5.61964
306	CCND2	-1.02553	-0.572553	-0.917009	0.362395	0.507146	-5.62177
807	CDK6	-0.810108	-0.00537701	-0.915165	0.363356	0.507146	-5.62336
843	JUP	-0.771631	-0.215599	-0.91479	0.363551	0.507146	-5.62369
323	PROM2	1.02949	-0.340881	0.914673	0.363612	0.507146	-5.62379
418	NA	0.968865	0.191043	0.91465	0.363624	0.507146	-5.62381
951	C4orf48	-0.745196	0.282877	-0.911834	0.365094	0.508487	-5.62624
345	ATHL1	-0.989698	-0.343418	-0.909987	0.36606	0.509124	-5.62782
453	SAP25	0.929865	0.173864	0.906159	0.368068	0.511205	-5.6311
268	CYP4X1	1.06068	-0.0988616	0.905059	0.368646	0.511299	-5.63205
786	RNF186	-0.659156	0.173762	-0.901321	0.370615	0.513318	-5.63523
120	CHGA	1.18915	0.115208	0.883399	0.380149	0.525794	-5.65034
416	UGT2B17	0.903482	0.448838	0.876044	0.384106	0.529875	-5.65645
820	FBP1	0.77178	0.438948	0.874895	0.384726	0.529875	-5.6574
434	IGFBP5	0.911544	0.135211	0.874533	0.384922	0.529875	-5.6577
262	CLDN3	0.920682	0.0305237	0.873983	0.385219	0.529875	-5.65815
625	MMP1	-0.821006	0.285673	-0.872409	0.386071	0.530318	-5.65945
837	ALDH1A2	0.764941	0.192317	0.871256	0.386696	0.530447	-5.6604
649	DHRS2	0.811368	-0.104461	0.868907	0.38797	0.531466	-5.66233
952	NOXO1	-0.737964	-0.18268	-0.866954	0.389032	0.532192	-5.66394
429	ERAP2	-0.905179	0.211574	-0.861343	0.392092	0.535645	-5.66852
44	CDH17	-1.21076	-0.345284	-0.858215	0.393804	0.53725	-5.67106
439	SPRR2E	-0.881769	-3.29888	-0.853896	0.396176	0.539749	-5.67456
988	DNASE1	-0.67629	0.0438916	-0.852322	0.397043	0.540194	-5.67583
197	FOS	-1.0903	-0.0939152	-0.845462	0.400833	0.544552	-5.68133
375	CHST4	-0.914631	0.550534	-0.842915	0.402246	0.544552	-5.68337
36	PI3	-1.51783	-0.717087	-0.841741	0.402899	0.544552	-5.6843
611	TFPI	-0.80067	0.682308	-0.841636	0.402957	0.544552	-5.68439
637	CYBRD1	0.769376	0.593173	0.840786	0.40343	0.544552	-5.68506
714	ST6GAL1	-0.770776	0.463558	-0.840637	0.403513	0.544552	-5.68518
342	BEX1	-0.932643	-0.297746	-0.835841	0.406187	0.547258	-5.68898
875	SLC29A4	-0.619638	-0.0536624	-0.835079	0.406613	0.547258	-5.68958
748	ITLN2	0.740997	0.111602	0.833355	0.407577	0.547454	-5.69094
305	HPGD	0.935513	0.268577	0.832862	0.407853	0.547454	-5.69133
377	PDZK1IP1	-0.897004	0.145666	-0.827304	0.410974	0.550318	-5.6957
697	CYBRD1	0.739847	0.602812	0.827101	0.411088	0.550318	-5.69586
980	C3orf14	0.686773	-0.36482	0.825507	0.411985	0.550783	-5.6971
273	ECHDC3	-0.957076	-0.828215	-0.821412	0.414297	0.552459	-5.70029
953	ASS1	-0.685187	0.600173	-0.821329	0.414344	0.552459	-5.70036
852	BRSK1	-0.615727	0.348927	-0.81572	0.417523	0.555956	-5.7047
539	COL7A1	-0.780021	-0.370138	-0.812919	0.419116	0.557335	-5.70686
264	LRRC26	-0.962157	0.0902959	-0.81188	0.419708	0.557381	-5.70766
887	C2orf89	0.689116	-0.182409	0.810272	0.420625	0.557858	-5.70889
535	GTSF1	-0.792768	0.22432	-0.808738	0.421501	0.558279	-5.71007
177	CDX2	0.820927	0.124498	0.805013	0.423632	0.56036	-5.71291
288	CPVL	-0.912999	0.30316	-0.800538	0.426201	0.562787	-5.71631
607	CYP4F12	0.721271	-0.202732	0.799858	0.426593	0.562787	-5.71683
448	CA12	0.819025	-0.322132	0.79216	0.431036	0.5679	-5.72263
602	RAB34	-0.736376	-0.192627	-0.790186	0.43218	0.568163	-5.72411
165	HBA2	-1.0534	0.209801	-0.789855	0.432372	0.568163	-5.72436
742	ATP6V0E2	0.704677	0.106028	0.788567	0.43312	0.568399	-5.72532
490	NA	-0.772655	0.200313	-0.787333	0.433837	0.568593	-5.72624
895	DSCR8	-0.659637	-0.136278	-0.770183	0.443873	0.580985	-5.73889
283	PRKAR1A	0.89702	-0.0855409	0.767497	0.445456	0.582296	-5.74085
859	CXCL14	0.636583	-0.486761	0.74497	0.45887	0.598715	-5.75699
902	DKK4	0.635648	-0.338467	0.744397	0.459214	0.598715	-5.7574
466	FXYD2	-0.729325	-0.210074	-0.742341	0.46045	0.599545	-5.75885
706	IRS2	-0.65302	-0.0307536	-0.736026	0.464259	0.603718	-5.76327
755	LMO4	0.658749	0.451866	0.728613	0.468753	0.60877	-5.76842
620	TFPI	-0.682635	0.605428	-0.720343	0.473795	0.614521	-5.7741
595	TPSAB1	-0.68507	0.566743	-0.714865	0.477152	0.618073	-5.77783
551	HBEGF	0.686855	-0.216051	0.710881	0.479602	0.620442	-5.78053
414	CRABP2	0.718771	-1.35551	0.707399	0.481749	0.622414	-5.78287
519	SYTL2	0.694239	0.261134	0.702781	0.484604	0.625295	-5.78596
256	MTTP	0.726555	0.139955	0.697175	0.488082	0.628972	-5.78968
906	SCPEP1	-0.574395	-0.288129	-0.692392	0.491061	0.631997	-5.79284
959	FLJ22184	-0.567994	-0.386049	-0.68717	0.494325	0.635379	-5.79626
370	NLRP2	-0.738388	0.197527	-0.6858	0.495183	0.635664	-5.79715
577	C1QTNF1	0.663813	0.614606	0.684671	0.49589	0.635757	-5.79788
366	NA	-0.680786	0.113696	-0.680736	0.498362	0.638107	-5.80043
21	HLA-DRB5	-1.32034	0.285956	-0.678742	0.499617	0.638896	-5.80172
814	SCRN1	0.54102	0.28298	0.672502	0.503555	0.64311	-5.80572
796	C19orf33	0.592921	0.0407993	0.669596	0.505395	0.644636	-5.80757
316	SCN2A	0.759067	0.454352	0.668398	0.506154	0.644782	-5.80833
708	NA	-0.601279	0.273961	-0.666679	0.507245	0.64535	-5.80942
459	UGT2B7	0.630697	0.189204	0.664917	0.508364	0.645952	-5.81054
651	CBX2	-0.608668	-0.101651	-0.655569	0.514325	0.652371	-5.8164
719	HIST1H2BD	-0.59705	0.115031	-0.65495	0.514721	0.652371	-5.81679
175	SCGB3A1	0.862121	0.604115	0.649054	0.518501	0.655694	-5.82044
782	NETO2	-0.571208	-0.131441	-0.648815	0.518654	0.655694	-5.82058
543	C8orf84	-0.632719	0.354613	-0.642928	0.522444	0.659651	-5.8242
333	SERPINB5	-0.71582	-0.628857	-0.64095	0.52372	0.660429	-5.8254
584	DARC	-0.605467	0.410502	-0.638772	0.525128	0.66137	-5.82673
46	WDR72	-1.09019	0.490275	-0.632352	0.529289	0.665772	-5.8306
157	SI	0.730636	0.660228	0.627592	0.532384	0.668824	-5.83345
181	EYA2	-0.772604	0.237351	-0.624016	0.534716	0.67091	-5.83558
724	SALL4	-0.5456	-0.472436	-0.616853	0.539402	0.675942	-5.8398
845	KRT10	-0.523377	-0.336524	-0.612351	0.542359	0.678797	-5.84244
810	PROS1	-0.525705	0.78709	-0.610072	0.543858	0.679047	-5.84376
427	C10orf81	-0.644039	-0.144055	-0.609983	0.543916	0.679047	-5.84381
277	SLC7A9	-0.591537	-0.0676607	-0.606118	0.546465	0.681378	-5.84605
712	NT5C3L	-0.553345	0.0660528	-0.602224	0.549038	0.683523	-5.84828
450	DCBLD2	-0.59484	-0.0772526	-0.601447	0.549552	0.683523	-5.84873
311	PP7080	0.653368	0.606362	0.59781	0.551963	0.685138	-5.8508
598	STXBP6	0.542952	0.391268	0.59742	0.552221	0.685138	-5.85102
831	ANKRD36B	-0.525257	0.0776607	-0.596272	0.552984	0.685234	-5.85167
703	C8orf4	0.543768	0.173996	0.589685	0.557366	0.689611	-5.85539
438	CFTR	-0.597299	0.467877	-0.58812	0.55841	0.689611	-5.85626
32	OLFM4	1.07253	0.168385	0.587858	0.558585	0.689611	-5.85641
77	KRT20	-0.787957	0.830326	-0.584861	0.560587	0.691229	-5.85808
972	GJA1	-0.492955	-0.441933	-0.580226	0.56369	0.694199	-5.86065
808	MED24	-0.5143	0.27886	-0.578723	0.564698	0.694513	-5.86148
576	FAM46C	-0.54299	0.191918	-0.577775	0.565334	0.694513	-5.862
408	ACE2	-0.551299	0.300253	-0.576742	0.566028	0.694513	-5.86257
334	MAGEA6	-0.6482	0.234491	-0.574279	0.567684	0.694882	-5.86392
740	TSPAN1	0.523326	0.693263	0.574227	0.567719	0.694882	-5.86394
765	MED24	-0.513578	0.357457	-0.568827	0.571357	0.698481	-5.86688
633	ITM2A	-0.498935	0.0983563	-0.563406	0.575021	0.702102	-5.8698
504	NEU1	-0.562456	0.796713	-0.56217	0.575858	0.702266	-5.87046
136	NA	-0.788537	0.299235	-0.560598	0.576924	0.702709	-5.8713
981	TXLNG2P	-0.467282	-0.121843	-0.559149	0.577906	0.703049	-5.87207
255	DPEP1	-0.572936	0.112053	-0.556159	0.579937	0.704662	-5.87366
776	ANXA2	0.496065	-0.170615	0.554877	0.580809	0.704865	-5.87434
944	CTCFL	0.471492	0.218673	0.550776	0.583601	0.707396	-5.8765
97	CLIC6	0.798011	0.95974	0.547885	0.585574	0.708928	-5.87801
660	CCNE1	-0.496495	-0.190305	-0.534234	0.594931	0.719385	-5.88504
671	MX2	-0.489016	-0.030308	-0.532899	0.59585	0.719567	-5.88572
133	HBB	-0.748295	0.50331	-0.531519	0.5968	0.719567	-5.88642
349	LDHB	0.582477	0.605245	0.530483	0.597514	0.719567	-5.88694
744	RPL39L	0.451145	0.586665	0.529836	0.59796	0.719567	-5.88727
235	NA	-0.645419	-1.96587	-0.52676	0.600083	0.721067	-5.88881
581	BNIP3	-0.504216	-0.943973	-0.525941	0.600649	0.721067	-5.88922
299	SLC26A9	0.576799	0.426222	0.518048	0.606115	0.726756	-5.89315
580	KRAS	0.501242	-0.030762	0.516328	0.607309	0.727316	-5.89399
885	HOMER2	0.410596	-0.355219	0.507474	0.613473	0.733494	-5.89831
444	A1CF	0.405302	0.121685	0.506813	0.613934	0.733494	-5.89863
248	C6orf58	0.610524	0.472526	0.504208	0.615753	0.734789	-5.89988
862	GPRC5A	0.432298	0.0449741	0.50145	0.617683	0.735719	-5.9012
321	F5	0.563971	0.108591	0.50099	0.618004	0.735719	-5.90142
921	CHURC1	-0.423248	0.329958	-0.499394	0.619122	0.736173	-5.90218
57	GHRL	0.792438	0.651967	0.490991	0.625022	0.742306	-5.90615
124	MUC4	0.69191	0.282854	0.484185	0.629818	0.747115	-5.90931
198	TKTL1	-0.623042	0.142373	-0.480957	0.632099	0.748932	-5.91079
217	C10orf116	0.586369	-0.372638	0.475979	0.635623	0.752216	-5.91306
17	REG1B	0.834352	-0.12975	0.471804	0.638585	0.754828	-5.91495
731	NMUR2	-0.42758	0.179485	-0.468888	0.640657	0.755604	-5.91625
601	ACAA2	-0.439238	-0.0346133	-0.468754	0.640752	0.755604	-5.91631
422	SLC3A1	-0.429783	0.0699973	-0.465621	0.642982	0.757341	-5.91771
274	MUC20	-0.539074	0.0482196	-0.458976	0.647722	0.762026	-5.92064
999	MAGEA12	-0.384773	0.177334	-0.456232	0.649684	0.763436	-5.92183
795	ASS1	-0.387739	0.68697	-0.440438	0.661024	0.774951	-5.92858
211	ACTG2	0.558574	0.276565	0.439897	0.661414	0.774951	-5.92881
455	OAS1	-0.455268	-0.562452	-0.43935	0.661808	0.774951	-5.92904
849	MGMT	0.3768	-0.0414832	0.435532	0.664563	0.777266	-5.93063
858	C2orf88	0.3764	0.411765	0.430218	0.668404	0.780846	-5.93282
73	SLC26A3	-0.53797	0.508898	-0.426087	0.671397	0.783428	-5.93451
717	AK4	-0.388217	0.242891	-0.423148	0.673529	0.784999	-5.9357
881	LIME1	0.356907	-0.200821	0.418209	0.677119	0.788264	-5.93768
67	CSAG1	-0.677502	0.11242	-0.415295	0.67924	0.789814	-5.93884
125	CXCL5	-0.586703	-0.396823	-0.413495	0.680552	0.79042	-5.93955
276	RPL14	0.486177	-0.066492	0.410459	0.682766	0.791222	-5.94074
447	SEMA6A	-0.359834	0.18789	-0.410379	0.682825	0.791222	-5.94078
878	CLDN10	0.351349	0.0687365	0.402312	0.688723	0.796483	-5.9439
691	FKBP10	0.372045	0.404639	0.401991	0.688958	0.796483	-5.94403
278	SEPP1	0.408314	0.480112	0.400585	0.689988	0.796752	-5.94456
322	HEPH	-0.376155	0.256186	-0.397075	0.692562	0.798803	-5.9459
440	UGT2B7	0.380567	0.18775	0.395465	0.693744	0.799244	-5.94651
309	A1CF	0.343502	0.179487	0.390878	0.697116	0.802204	-5.94823
585	GUCA2A	-0.286031	0.108527	-0.384002	0.702181	0.805658	-5.95077
296	NA	-0.447265	0.30561	-0.383797	0.702333	0.805658	-5.95084
392	MT1A	-0.401898	0.22591	-0.383524	0.702534	0.805658	-5.95094
664	TPSB2	-0.350947	0.521743	-0.376021	0.708078	0.811085	-5.95366
593	RNASE1	-0.343131	0.607873	-0.373797	0.709724	0.812041	-5.95446
746	NA	0.335534	-0.185501	0.3722	0.710907	0.812466	-5.95503
151	GSDMB	0.496974	0.616975	0.368725	0.713484	0.814479	-5.95625
600	SEMG1	-0.349695	0.30454	-0.367427	0.714448	0.814649	-5.95671
841	MYC	0.320215	0.00734561	0.365179	0.716117	0.815623	-5.9575
390	ORM1	0.393939	-0.0316448	0.363913	0.717058	0.815765	-5.95794
419	LAIR2	-0.383653	0.182443	-0.360982	0.719238	0.817316	-5.95895
355	GPR128	-0.355602	0.690653	-0.35785	0.72157	0.819035	-5.96002
743	PFKFB4	0.321823	-0.136322	0.353279	0.724977	0.821139	-5.96158
994	FADS1	0.293863	0.0820695	0.353161	0.725066	0.821139	-5.96162
846	PHACTR3	-0.304651	0.364844	-0.346018	0.730403	0.826248	-5.964
145	GPX2	0.470612	0.341194	0.34256	0.732992	0.828239	-5.96514
170	ANXA13	0.403204	0.264894	0.341418	0.733847	0.82827	-5.96551
121	MYH11	0.491806	0.48155	0.339897	0.734987	0.828621	-5.966
968	SPNS2	-0.276214	-0.223974	-0.333903	0.739486	0.831787	-5.96793
367	THNSL2	0.36203	-0.0471907	0.333821	0.739547	0.831787	-5.96796
793	DNAJC12	0.295932	0.548694	0.332832	0.74029	0.831787	-5.96827
639	STEAP1	-0.288538	0.147118	-0.328298	0.7437	0.83468	-5.9697
260	MAGEA10	-0.38475	-0.129729	-0.323736	0.747136	0.837597	-5.97112
688	NA	-0.293363	0.529915	-0.322114	0.74836	0.838029	-5.97162
985	CYP2W1	-0.26357	0.0872707	-0.311979	0.756016	0.845656	-5.97469
215	ZG16B	-0.385366	1.28848	-0.307534	0.759382	0.848457	-5.976
328	RAP1GAP	0.347061	0.155704	0.305535	0.760897	0.848457	-5.97659
80	GABRP	-0.459167	-0.21017	-0.305312	0.761066	0.848457	-5.97665
792	TOP2A	-0.270575	0.407073	-0.303951	0.762098	0.848661	-5.97705
161	HOXB8	0.361897	0.658482	0.300704	0.764563	0.850459	-5.97799
407	CRIP1	0.312968	0.124118	0.297345	0.767115	0.852349	-5.97895
508	MT1X	-0.288888	-0.253911	-0.293376	0.770133	0.854753	-5.98007
806	LMTK3	-0.258273	-0.0393483	-0.289708	0.772926	0.856902	-5.98109
212	RPS4Y1	0.363208	0.276481	0.287207	0.774832	0.858064	-5.98178
266	FGFR3	-0.33008	-1.01081	-0.284733	0.776718	0.858537	-5.98245
938	ITM2C	0.232006	0.588137	0.284395	0.776976	0.858537	-5.98254
464	MLXIPL	-0.221821	-0.472212	-0.280282	0.780117	0.861056	-5.98365
171	GSDMB	0.367327	0.692975	0.278919	0.781158	0.861255	-5.98402
52	RPS4Y1	-0.467826	0.464987	-0.276095	0.783317	0.862684	-5.98476
443	GIF	-0.28225	0.149735	-0.273049	0.785647	0.863809	-5.98556
303	DEFA6	-0.308199	-0.311652	-0.271881	0.786541	0.863809	-5.98587
958	C10orf112	-0.183189	0.0074416	-0.271374	0.78693	0.863809	-5.986
830	NA	-0.236168	0.213773	-0.266884	0.790371	0.866634	-5.98715
689	ALDH1L1	0.241012	0.492532	0.261335	0.794628	0.868699	-5.98855
227	PP7080	0.311882	0.778008	0.261218	0.794718	0.868699	-5.98858
308	REC8	-0.299004	-0.0771197	-0.261034	0.794859	0.868699	-5.98863
315	NA	-0.293833	-2.01603	-0.256298	0.798498	0.871723	-5.9898
30	HLA-A	0.451652	0.48913	0.251836	0.801931	0.874516	-5.99088
696	SGK1	-0.227449	-0.150424	-0.248827	0.804249	0.876088	-5.9916
28	PPP1R1B	-0.443791	0.710715	-0.238774	0.812002	0.883572	-5.99394
523	IRX2	0.229159	0.170476	0.236043	0.814112	0.884905	-5.99456
604	FLNC	-0.222469	0.232218	-0.231624	0.817529	0.887654	-5.99555
789	ETS2	-0.17946	-0.0564302	-0.22288	0.8243	0.893408	-5.99745
899	NA	0.190562	0.011488	0.220309	0.826294	0.893408	-5.99799
617	AQP5	0.20274	0.678162	0.220059	0.826488	0.893408	-5.99804
879	SESN1	-0.175575	-0.206728	-0.21973	0.826743	0.893408	-5.99811
486	LAIR2	-0.223429	0.13559	-0.219017	0.827296	0.893408	-5.99826
468	NA	0.220226	0.154395	0.217849	0.828202	0.893422	-5.99851
140	LCN2	-0.298411	0.0357563	-0.214923	0.830474	0.894907	-5.99911
835	XPNPEP2	0.142435	0.13182	0.212325	0.832492	0.896116	-5.99964
847	ISL1	0.184766	0.109862	0.209694	0.834537	0.89735	-6.00017
499	RAPGEFL1	-0.196989	-0.141762	-0.208542	0.835433	0.89735	-6.0004
397	TRIM31	0.223606	-0.126954	0.207349	0.83636	0.897382	-6.00064
636	NA	0.193973	0.0967386	0.205877	0.837505	0.897647	-6.00093
529	GBA3	-0.165835	0.32187	-0.199103	0.842779	0.902333	-6.00224
63	ANPEP	0.309549	0.726581	0.197722	0.843856	0.902341	-6.0025
721	BCAR4	-0.179577	0.256905	-0.195779	0.84537	0.902341	-6.00287
159	CCL25	0.251591	-0.330841	0.19562	0.845494	0.902341	-6.0029
984	TM4SF1	0.159599	0.138282	0.193462	0.847177	0.903129	-6.0033
676	NA	0.177534	0.121549	0.191298	0.848865	0.903129	-6.0037
656	LAPTM4B	0.175572	-0.0977663	0.1912	0.848942	0.903129	-6.00371
799	RAB32	0.148089	0.467035	0.188352	0.851165	0.904155	-6.00423
904	ODAM	0.160519	0.441442	0.187135	0.852115	0.904155	-6.00445
914	SLC35D3	-0.151235	-0.0834836	-0.18649	0.852618	0.904155	-6.00456
412	GPA33	0.174123	0.0311045	0.184851	0.853899	0.904554	-6.00486
956	PLA2G16	-0.155921	0.832316	-0.182293	0.855898	0.904723	-6.0053
865	PFN2	-0.153468	0.487562	-0.181921	0.856188	0.904723	-6.00537
573	HIST1H2BK	0.174978	0.0581591	0.181174	0.856773	0.904723	-6.0055
386	NA	-0.19303	0.729819	-0.178311	0.859012	0.905932	-6.00599
534	CKB	0.170953	0.476622	0.177393	0.85973	0.905932	-6.00615
996	APLNR	-0.147508	0.0527947	-0.176085	0.860753	0.906056	-6.00637
659	LAPTM4B	0.15757	-0.099098	0.172117	0.863859	0.908369	-6.00703
816	C7orf28B	-0.150759	-0.273522	-0.169506	0.865905	0.909564	-6.00745
93	MSLN	0.256147	0.907534	0.168069	0.86703	0.90979	-6.00769
428	AZGP1	-0.171949	0.0288879	-0.163558	0.870566	0.912543	-6.0084
441	CTSL2	-0.166168	-0.304138	-0.158786	0.874311	0.915235	-6.00914
82	APOD	0.247495	0.392272	0.157234	0.875529	0.915235	-6.00937
111	CEL	0.203484	0.00680089	0.156787	0.87588	0.915235	-6.00944
998	HIST1H1C	-0.125909	-0.244338	-0.150628	0.880717	0.918531	-6.01034
482	MYBPC1	0.152491	0.227226	0.149928	0.881267	0.918531	-6.01044
351	NPY	-0.1659	-0.161948	-0.149264	0.881789	0.918531	-6.01054
402	LYRM5	0.153628	-0.0941868	0.143476	0.88634	0.92231	-6.01135
674	SLC12A2	0.123599	0.323683	0.134244	0.893608	0.928904	-6.01257
898	GPR128	0.100751	0.556145	0.133069	0.894534	0.928904	-6.01272
364	NA	0.103728	0.139462	0.12256	0.902819	0.936534	-6.01401
185	IL1B	-0.14895	0.412328	-0.118317	0.906167	0.938336	-6.0145
655	NA	0.107064	0.305899	0.116161	0.907869	0.938336	-6.01474
850	LEPREL4	0.101585	0.444061	0.116148	0.907879	0.938336	-6.01474
122	GSTT1	0.166129	0.371408	0.115603	0.908309	0.938336	-6.0148
890	TNFRSF25	-0.0954273	-0.216184	-0.113925	0.909635	0.938736	-6.01498
209	NA	-0.133278	-2.14866	-0.104242	0.917285	0.945655	-6.01599
931	LIPC	-0.0870234	-0.0629068	-0.102157	0.918934	0.946379	-6.0162
827	CA1	-0.0849761	0.443619	-0.10017	0.920506	0.947022	-6.01639
347	NGFRAP1	-0.101225	-0.251607	-0.0925626	0.926525	0.952235	-6.01709
787	KLF2	0.0737965	0.44968	0.0835048	0.933697	0.958234	-6.01785
387	BEX2	0.0872553	0.0455759	0.0821073	0.934804	0.958234	-6.01796
540	PYGB	0.0777748	0.283216	0.0815615	0.935236	0.958234	-6.01801
437	IRX3	-0.0806948	-0.745297	-0.0768757	0.938949	0.95993	-6.01836
498	CEBPA	0.0673619	0.175249	0.0765705	0.939191	0.95993	-6.01838
774	TFAP2A	-0.0674662	-0.386355	-0.0758389	0.939771	0.95993	-6.01844
22	TM4SF4	-0.138643	1.16097	-0.0740788	0.941166	0.960374	-6.01856
91	ANXA13	-0.0940275	0.295679	-0.06887	0.945296	0.963605	-6.01892
665	ZIC2	0.0594441	-0.164171	0.0663891	0.947264	0.964627	-6.01908
756	SGK1	-0.052094	-0.132903	-0.0580443	0.953884	0.970381	-6.01958
242	FLRT3	-0.0676692	0.295774	-0.0556937	0.95575	0.970875	-6.01971
766	SCTR	-0.049769	-0.0871225	-0.0549853	0.956312	0.970875	-6.01974
701	TSPAN7	0.043521	0.147338	0.0522271	0.958502	0.972111	-6.01988
492	NA	0.0516076	-2.00631	0.0507899	0.959643	0.972282	-6.01995
677	CDHR2	-0.0413248	0.223545	-0.0457655	0.963632	0.975336	-6.02019
337	SLPI	0.0478968	-0.512299	0.0427836	0.966	0.976744	-6.02031
773	ATP4A	-0.0308296	0.176849	-0.0342027	0.972816	0.982643	-6.02063
294	AK4	0.0384876	0.16794	0.0329452	0.973815	0.982659	-6.02067
570	PSAT1	0.0289626	-0.208578	0.0300675	0.976102	0.983974	-6.02076
481	MFAP4	-0.026485	0.160014	-0.0259668	0.97936	0.986264	-6.02087
39	TFF3	-0.0281811	0.245257	-0.0162523	0.987081	0.992094	-6.02106
965	CDCA7	-0.0134058	-0.201084	-0.0159076	0.987355	0.992094	-6.02107
259	CTAG2	-0.0168155	0.087672	-0.0140481	0.988833	0.992094	-6.02109
728	ITPKA	-0.0116639	0.16223	-0.0136904	0.989117	0.992094	-6.0211
192	CXCL5	-0.0156091	-0.215718	-0.0120785	0.990399	0.992383	-6.02112
180	DEFA5	-0.00256224	-0.109775	-0.0019453	0.998454	0.999301	-6.02119
790	SGK1	0.000779369	-0.0993664	0.000879766	0.999301	0.999301	-6.02119

## Sheet: Group3 vs Group2
No	ID	logFC	AveExpr	t	P.Value	adj.P.Val	B
237	GUCY2C	-6.0419	0.494299	-6.82752	2.95872e-09	2.45164e-06	10.6864
25	PHGR1	-8.64914	0.00766684	-6.70484	4.90327e-09	2.45164e-06	10.2278
177	CDX2	-6.23837	0.124498	-6.48273	1.21894e-08	2.77662e-06	9.4004
444	A1CF	-4.85315	0.121685	-6.43104	1.50546e-08	2.77662e-06	9.20849
309	A1CF	-5.32592	0.179487	-6.42238	1.55965e-08	2.77662e-06	9.17633
835	XPNPEP2	-4.05534	0.13182	-6.40621	1.66597e-08	2.77662e-06	9.11638
150	NA	6.42696	0.521477	6.26997	2.90003e-08	4.1429e-06	8.6123
364	NA	-4.91191	0.139462	-6.15025	4.70987e-08	5.88733e-06	8.17116
464	MLXIPL	-4.53773	-0.472212	-6.07602	6.35494e-08	7.06104e-06	7.89859
72	CDX1	-6.43072	0.878717	-5.99873	8.67275e-08	8.67275e-06	7.61562
208	CXCL10	5.53846	-0.744129	5.96402	9.96896e-08	8.86026e-06	7.48886
585	GUCA2A	-4.18079	0.108527	-5.94796	1.06323e-07	8.86026e-06	7.43023
190	SLC39A5	-5.92957	0.0649759	-5.90558	1.25982e-07	9.59258e-06	7.27583
173	NA	5.96451	0.392335	5.8896	1.34296e-07	9.59258e-06	7.21766
289	NA	5.18891	0.544303	5.81955	1.77614e-07	1.18409e-05	6.96322
201	HLA-DPA1	5.62601	0.421883	5.80033	1.91737e-07	1.19836e-05	6.89358
635	CCL5	3.86169	-0.11011	5.76846	2.17651e-07	1.2803e-05	6.7782
433	HLA-DRB6	4.61278	0.492284	5.73509	2.48488e-07	1.34062e-05	6.6576
470	CCL5	4.12575	-0.241129	5.72884	2.54717e-07	1.34062e-05	6.63507
798	GNLY	3.70499	-0.372143	5.68524	3.02743e-07	1.51372e-05	6.47785
569	HLA-DMB	4.08517	0.264134	5.63333	3.7167e-07	1.76986e-05	6.29116
524	SRGN	4.05682	0.148753	5.6117	4.04757e-07	1.8398e-05	6.21355
958	C10orf112	-3.56066	0.0074416	-5.5897	4.414e-07	1.87953e-05	6.13468
147	IDO1	5.82624	0.263747	5.5768	4.6438e-07	1.87953e-05	6.08849
516	REEP6	-4.28174	-0.0309374	-5.57381	4.69882e-07	1.87953e-05	6.07777
767	DHRS11	-3.85018	0.133731	-5.48814	6.57576e-07	2.49315e-05	5.77193
73	SLC26A3	-6.53166	0.508898	-5.48216	6.73151e-07	2.49315e-05	5.75063
304	HLA-DRA	4.81374	0.460874	5.4488	7.66888e-07	2.73888e-05	5.632
267	HLA-DRA	4.95512	0.352474	5.42471	8.42455e-07	2.90502e-05	5.54649
236	CXCL9	4.9594	-0.564804	5.37841	1.00882e-06	3.33511e-05	5.38253
166	IDO1	5.52923	0.277556	5.3721	1.03389e-06	3.33511e-05	5.3602
105	CLDN15	-6.3724	0.530338	-5.35594	1.10082e-06	3.44007e-05	5.30313
335	CX3CL1	4.30968	0.224112	5.28571	1.44485e-06	4.37833e-05	5.05577
794	GZMA	3.43314	-0.336934	5.23216	1.7763e-06	5.22441e-05	4.86795
848	NA	3.59716	0.349832	5.22068	1.85654e-06	5.30439e-05	4.82777
232	RARRES3	4.87901	0.228261	5.20389	1.98026e-06	5.50073e-05	4.76911
642	CALML4	-3.88293	0.245147	-5.15064	2.42885e-06	6.56445e-05	4.58347
344	CLRN3	-4.61217	-0.019083	-5.1311	2.61728e-06	6.81172e-05	4.51555
900	UBASH3B	3.51396	0.155227	5.1272	2.65657e-06	6.81172e-05	4.502
43	ALDOB	-7.12155	0.860885	-5.04178	3.67804e-06	9.06729e-05	4.20633
478	MYO1A	-4.12974	-0.00342053	-5.03868	3.72147e-06	9.06729e-05	4.19567
739	GBP4	3.53387	-0.299777	5.03261	3.80826e-06	9.06729e-05	4.17472
405	CD74	4.29389	0.316109	5.0237	3.93904e-06	9.16057e-05	4.14404
954	WARS	3.39697	-0.0879414	5.01696	4.04094e-06	9.18396e-05	4.12084
281	NA	4.56659	0.172074	4.99162	4.44784e-06	9.8841e-05	4.03368
44	CDH17	-6.6355	-0.345284	-4.98425	4.57334e-06	9.90312e-05	4.00841
327	HLA-DQA1	4.34221	0.202331	4.9796	4.65447e-06	9.90312e-05	3.99244
424	CD74	4.20618	0.285223	4.96899	4.84472e-06	9.98104e-05	3.95605
634	SRGN	3.54559	0.161556	4.96649	4.89071e-06	9.98104e-05	3.94747
533	ITGB2	3.65174	-0.42258	4.95246	5.15634e-06	0.000103127	3.89943
485	HLA-DQB1	3.8581	0.472956	4.92311	5.75876e-06	0.000112917	3.79909
258	DDC	-4.76946	0.311124	-4.91216	6.00077e-06	0.000115399	3.76172
936	GBP1	3.06595	-0.413661	4.89787	6.33153e-06	0.000119463	3.713
645	LY96	3.53103	-0.0901496	4.80809	8.8566e-06	0.000164011	3.40839
277	SLC7A9	-4.39199	-0.0676607	-4.76898	1.02428e-05	0.000186233	3.27648
786	RNF186	-3.28601	0.173762	-4.76155	1.05289e-05	0.000188016	3.25149
322	HEPH	-4.25107	0.256186	-4.75546	1.07693e-05	0.000188935	3.23101
48	UBD	6.35308	-0.37819	4.72663	1.19821e-05	0.000206587	3.13424
398	GZMB	3.72698	-0.392921	4.71949	1.23028e-05	0.000208521	3.11029
18	MMP7	7.42608	0.585996	4.703	1.30751e-05	0.000217918	3.05509
115	SI	-5.65008	0.723244	-4.69645	1.33945e-05	0.000219583	3.03321
870	CLDN15	-3.33617	0.301149	-4.64752	1.60358e-05	0.000255546	2.87009
529	GBA3	-3.65111	0.32187	-4.64531	1.61661e-05	0.000255546	2.86276
963	PDX1	-3.18261	0.62837	-4.64215	1.6355e-05	0.000255546	2.85223
13	MMP7	7.73726	0.621485	4.63718	1.66556e-05	0.000256239	2.83573
950	RAB31	3.00926	-0.567235	4.62017	1.77265e-05	0.000268584	2.77927
14	KRT6B	7.58521	-2.3911	4.60592	1.86748e-05	0.000278729	2.73206
888	CD3D	3.01348	0.041216	4.59762	1.92501e-05	0.00028309	2.70458
572	LCP1	3.309	-0.299528	4.59102	1.97194e-05	0.000285564	2.68276
358	ABP1	-4.18582	0.570454	-4.58543	2.01254e-05	0.000285564	2.6643
157	SI	-5.03527	0.660228	-4.5834	2.0275e-05	0.000285564	2.6576
447	SEMA6A	-3.78336	0.18789	-4.57246	2.11005e-05	0.000293062	2.62146
256	MTTP	-4.47877	0.139955	-4.5543	2.25422e-05	0.000308797	2.56162
832	CD3D	2.99735	0.00994881	4.55051	2.28545e-05	0.000308845	2.54916
278	SEPP1	-4.3506	0.480112	-4.52313	2.52435e-05	0.00033658	2.45917
892	CD8A	3.06355	-0.299651	4.51385	2.61066e-05	0.000343508	2.42874
325	CCL8	4.04498	0.227097	4.4991	2.7538e-05	0.000357636	2.38044
851	FCER1G	3.03264	-0.197029	4.47129	3.04474e-05	0.000390352	2.28957
179	C19orf77	-4.55361	1.56052	-4.42657	3.57624e-05	0.000452689	2.14406
500	HLA-DMA	3.68494	0.398132	4.41672	3.70488e-05	0.00046311	2.11211
978	NA	2.86027	0.0189701	4.36585	4.44396e-05	0.000548636	1.94772
475	VIPR1	-3.69781	0.160959	-4.34936	4.71281e-05	0.000574733	1.89466
262	CLDN3	-4.31125	0.0305237	-4.33697	4.92523e-05	0.000593401	1.85484
977	PLA2G12B	-2.88709	-0.100848	-4.31918	5.24626e-05	0.000624554	1.79782
245	ANXA1	4.21799	-1.88749	4.30354	5.54538e-05	0.000652398	1.74775
77	KRT20	-5.45967	0.830326	-4.29443	5.72718e-05	0.000665951	1.71863
594	VIL1	-3.18452	0.430821	-4.28144	5.99629e-05	0.000689229	1.67719
675	CD8A	3.15949	-0.347103	4.25848	6.5021e-05	0.000738875	1.60411
903	TAP1	2.78602	0.0112186	4.24501	6.81789e-05	0.000766055	1.56132
300	CES2	-4.05239	0.0547677	-4.23659	7.0228e-05	0.000780311	1.53461
912	CHST15	2.90622	0.0267901	4.2247	7.32208e-05	0.000797395	1.49697
565	PRAP1	-3.22504	0.0482961	-4.22416	7.33604e-05	0.000797395	1.49526
255	DPEP1	-4.09067	0.112053	-4.20801	7.76348e-05	0.000834783	1.44419
591	TYROBP	3.15133	-0.126661	4.20186	7.93242e-05	0.000837543	1.42478
898	GPR128	-3.00149	0.556145	-4.20099	7.95666e-05	0.000837543	1.42203
111	CEL	-5.13361	0.00680089	-4.19172	8.21876e-05	0.00085612	1.39282
432	MMP9	3.33089	-0.550041	4.17231	8.79513e-05	0.000906715	1.33173
498	CEBPA	-3.45603	0.175249	-4.16307	9.08296e-05	0.000926833	1.30272
709	FAM134B	-3.18617	0.676321	-4.15545	9.32711e-05	0.000937424	1.27882
547	CCL3L3	3.2621	0.0587229	4.15121	9.46567e-05	0.000937424	1.26553
875	SLC29A4	-2.90663	-0.0536624	-4.15114	9.46798e-05	0.000937424	1.26531
772	WNK4	-3.12643	0.300458	-4.13465	0.000100266	0.000981398	1.21368
228	LGALS4	-4.31874	0.575426	-4.13231	0.000101084	0.000981398	1.20636
897	TYMP	2.80916	-0.653582	4.12117	0.000105067	0.00101026	1.17156
749	PLEK	2.93257	-0.0448423	4.07466	0.000123388	0.00117512	1.02688
619	CLIC3	3.26868	-1.8288	4.05712	0.000131067	0.00123648	0.972571
17	REG1B	-6.75716	-0.12975	-4.04917	0.000134696	0.00125884	0.948005
170	ANXA13	-4.49303	0.264894	-4.03172	0.000143005	0.00132412	0.894177
412	GPA33	-3.5735	0.0311045	-4.02021	0.000148756	0.00136474	0.858729
361	GPNMB	3.53296	-0.490683	3.99868	0.000160115	0.00145559	0.792597
852	BRSK1	-2.83966	0.348927	-3.98665	0.000166816	0.00150284	0.75576
654	VIM	3.04485	0.157499	3.96308	0.000180743	0.00161378	0.683736
422	SLC3A1	-3.42508	0.0699973	-3.93226	0.000200649	0.00177566	0.589938
556	FSCN1	3.22192	-0.647785	3.9265	0.000204594	0.00179469	0.572464
729	VIM	2.95894	0.200463	3.91224	0.00021469	0.00186687	0.529248
148	APOE	4.28973	-0.37351	3.88135	0.000238213	0.00204634	0.435997
799	RAB32	2.87858	0.467035	3.87984	0.000239422	0.00204634	0.431458
27	SERPINA3	6.29566	0.0777099	3.86954	0.000247846	0.00210039	0.400458
586	CXCL13	2.96064	-0.274277	3.83659	0.000276733	0.00232549	0.301665
567	VAV3	-2.99789	-0.439283	-3.82509	0.000287557	0.00239631	0.267301
363	C1QB	3.32828	-0.196364	3.80674	0.000305669	0.00251078	0.212606
161	HOXB8	-4.32254	0.658482	-3.80611	0.000306315	0.00251078	0.210718
91	ANXA13	-4.8404	0.295679	-3.75703	0.000360378	0.0029299	0.0652847
860	C6orf105	-2.82896	0.512695	-3.75088	0.000367774	0.00296592	0.0471178
815	CAV1	2.80803	-0.180948	3.73451	0.000388143	0.00310514	-0.00107199
916	CD14	2.48687	-0.04036	3.68261	0.000460093	0.00365153	-0.152979
297	S100A4	3.43827	0.0956653	3.65431	0.00050453	0.00397268	-0.23526
727	SERPING1	2.75188	-0.163942	3.64193	0.000525217	0.00410326	-0.271105
240	APOC1	3.71965	-0.286786	3.60852	0.000585186	0.00453633	-0.36749
558	DACH1	-2.90678	0.0606486	-3.59158	0.00061801	0.00475393	-0.416112
701	TSPAN7	-2.81136	0.147338	-3.57521	0.00065141	0.00497259	-0.462983
957	AXL	2.49397	0.0050186	3.55712	0.000690313	0.00522965	-0.514616
366	NA	3.35303	0.113696	3.553	0.000699476	0.00525153	-0.526349
582	OTC	-2.98696	-0.162619	-3.54904	0.000708371	0.00525153	-0.537592
310	S100A4	3.35225	-0.00387512	3.54879	0.000708957	0.00525153	-0.538329
355	GPR128	-3.29442	0.690653	-3.51321	0.000794093	0.00583892	-0.639177
518	CYP27A1	-2.61164	-0.0521558	-3.50755	0.000808497	0.00588985	-0.655154
459	UGT2B7	-3.13806	0.189204	-3.50588	0.0008128	0.00588985	-0.659871
167	KRT7	4.05295	0.601678	3.49323	0.000846052	0.00604576	-0.695496
667	EPHX2	-2.84073	-0.212405	-3.4931	0.000846407	0.00604576	-0.695869
789	ETS2	-2.65099	-0.0564302	-3.489	0.000857464	0.00608131	-0.707398
762	BASP1	2.67356	-0.227974	3.42819	0.00103851	0.00729112	-0.877401
502	NA	-2.98348	0.181264	-3.42692	0.00104263	0.00729112	-0.88091
408	ACE2	-3.08118	0.300253	-3.41587	0.00107935	0.00749549	-0.911593
338	MUC13	-3.28296	0.837769	-3.35658	0.00129799	0.00895163	-1.07493
440	UGT2B7	-3.03376	0.18775	-3.34077	0.00136298	0.00933548	-1.11814
514	AHNAK2	2.70146	-0.809476	3.33013	0.00140843	0.0095656	-1.14714
973	MYOF	2.44608	-0.323859	3.32846	0.00141571	0.0095656	-1.1517
158	HLA-DRB6	3.79692	0.0320791	3.31419	0.00147922	0.00992767	-1.19048
550	C1QC	2.63796	-0.106547	3.30704	0.00151209	0.0100048	-1.20989
838	NA	-2.55306	0.195149	-3.30657	0.00151423	0.0100048	-1.21114
526	ATP7B	-2.86866	0.782684	-3.30518	0.00152074	0.0100048	-1.21492
578	CAPN13	-2.75703	0.62919	-3.29182	0.00158426	0.0103546	-1.25106
120	CHGA	-4.17402	0.115208	-3.28596	0.0016129	0.0104734	-1.26687
234	MAOA	-3.53464	0.0651646	-3.26616	0.00171334	0.0110538	-1.32017
522	LEPREL1	2.82855	0.310618	3.25208	0.0017883	0.0114634	-1.35793
483	AKR7A3	-2.64852	0.67392	-3.23306	0.00189447	0.0120667	-1.40876
127	MUC2	-4.04622	0.571457	-3.21571	0.00199647	0.0126359	-1.45494
75	DKK1	4.48618	0.315221	3.20585	0.00205669	0.0129352	-1.4811
332	AHNAK2	2.94185	-0.855346	3.20036	0.00209097	0.0130686	-1.49564
864	MYOF	2.43706	-0.335976	3.1967	0.00211414	0.0131313	-1.50534
879	SESN1	-2.38341	-0.206728	-3.16094	0.00235327	0.0145264	-1.59955
734	ZDHHC11	-2.53676	-0.117583	-3.15868	0.00236918	0.0145348	-1.60547
233	RBP1	3.18085	-0.748777	3.15137	0.00242143	0.0147578	-1.62463
757	CKMT1A	-2.38613	0.261503	-3.14949	0.00243504	0.0147578	-1.62955
825	BAIAP2L2	-2.45537	-0.103444	-3.14276	0.00248432	0.0149658	-1.64714
754	KRT80	2.16088	-0.929371	3.13368	0.00255231	0.0152442	-1.67084
814	SCRN1	2.37808	0.28298	3.13253	0.00256102	0.0152442	-1.67383
710	TIMP2	2.43117	0.162931	3.13021	0.00257873	0.0152588	-1.67988
410	MT2A	2.94504	0.258618	3.12809	0.002595	0.0152647	-1.6854
932	EGFL6	2.29037	0.202913	3.10735	0.00275938	0.0161368	-1.73927
545	CTHRC1	2.58614	0.222664	3.06339	0.0031404	0.0182581	-1.85257
87	NA	4.13659	0.330047	3.05008	0.00326511	0.0188087	-1.88664
639	STEAP1	2.52898	0.147118	3.04929	0.00327272	0.0188087	-1.88867
805	HEPACAM2	-2.38364	0.289299	-3.03568	0.00340529	0.0194588	-1.92339
394	ASGR1	-2.68231	-0.3059	-3.03046	0.0034574	0.0196443	-1.93667
207	MMP12	3.29217	-0.078409	3.01979	0.00356636	0.0200665	-1.96377
181	EYA2	3.52755	0.237351	3.01926	0.00357184	0.0200665	-1.96512
189	LGALS2	-3.48928	0.379119	-3.01545	0.00361153	0.0201762	-1.97477
633	ITM2A	2.51751	0.0983563	3.01257	0.00364185	0.0202325	-1.98207
678	VCAM1	2.31323	0.065268	3.00033	0.00377331	0.020761	-2.01302
557	LOC400043	2.37589	0.612366	2.99985	0.0037785	0.020761	-2.01422
346	GCNT1	-2.71653	0.794899	-2.98302	0.00396665	0.0216757	-2.05662
275	AKR1C3	-3.13216	0.474261	-2.97595	0.00404823	0.0220012	-2.07437
861	PSMB9	2.20708	0.159996	2.97077	0.004109	0.0222108	-2.08736
271	NPC1L1	-3.04881	0.0924483	-2.96435	0.00418555	0.0224029	-2.10344
393	FAM107B	2.44097	0.386237	2.96403	0.00418935	0.0224029	-2.10423
607	CYP4F12	-2.49523	-0.202732	-2.93234	0.004587	0.0243989	-2.18318
707	ALOX5AP	2.25152	-0.24308	2.92784	0.00464623	0.0245832	-2.19434
287	TGM2	2.54504	0.378339	2.92459	0.00468951	0.0246563	-2.20241
780	MYB	-2.33804	-0.337028	-2.92285	0.00471269	0.0246563	-2.20669
990	HEPACAM2	-2.19383	0.251805	-2.92127	0.00473402	0.0246563	-2.21062
431	SLC2A3	2.52443	0.0811891	2.91937	0.00475968	0.0246616	-2.21532
728	ITPKA	-2.3375	0.16223	-2.90744	0.00492364	0.0253796	-2.24476
993	ANKRD22	2.09187	-0.0866566	2.8995	0.00503579	0.0258245	-2.26432
663	IGFBP7	2.38123	0.268661	2.89097	0.00515873	0.02632	-2.28527
385	KBTBD11	-2.76771	-0.0814009	-2.88866	0.00519255	0.0263581	-2.29094
627	FOXQ1	2.32347	-0.128948	2.88125	0.00530235	0.0266471	-2.30911
314	CD79A	2.89821	0.0548697	2.88122	0.00530278	0.0266471	-2.30918
907	NA	-2.129	0.19816	-2.8739	0.00541328	0.0270664	-2.32707
45	AKR1C2	-4.46045	0.0532732	-2.86764	0.00550954	0.0274107	-2.34236
680	SLFN11	2.23914	0.396726	2.85919	0.00564197	0.0278632	-2.36295
834	TMEM176A	-2.14525	0.436074	-2.85829	0.00565623	0.0278632	-2.36514
694	HOXB5	-2.35217	0.391857	-2.85391	0.00572607	0.0280393	-2.37578
359	TSPAN8	-2.7369	0.651816	-2.85255	0.00574806	0.0280393	-2.3791
160	NA	3.23997	0.391048	2.83678	0.00600739	0.0291621	-2.41732
626	TUBB3	2.10991	-0.0383496	2.81986	0.00629757	0.0304231	-2.45815
598	STXBP6	-2.41203	0.391268	-2.81249	0.00642802	0.030904	-2.47588
889	CCL2	2.10909	0.294785	2.80758	0.00651611	0.0311776	-2.48765
270	NCCRP1	2.89073	-2.05354	2.7997	0.0066602	0.0317152	-2.50656
711	MS4A8B	-2.30397	0.37778	-2.79259	0.00679254	0.0321921	-2.52355
108	S100A8	3.62839	-2.90318	2.78275	0.00697984	0.0329238	-2.54704
172	TESC	3.12348	0.635241	2.77241	0.00718166	0.0337167	-2.57165
110	NA	3.60538	0.631692	2.7499	0.0076396	0.0356991	-2.62495
378	BCL11A	-2.41734	-0.708979	-2.74031	0.0078426	0.0364772	-2.64754
962	PHLDA1	1.96454	-0.723877	2.73853	0.00788091	0.0364857	-2.65174
63	ANPEP	-4.03939	0.726581	-2.7342	0.00797475	0.03675	-2.66193
885	HOMER2	2.08341	-0.355219	2.72874	0.00809425	0.0371296	-2.67474
589	NNMT	2.31627	0.309009	2.71198	0.00847201	0.038685	-2.71398
603	C1S	2.23008	-0.0236397	2.70713	0.00858428	0.0390195	-2.7253
718	AIF1L	2.22925	-0.953154	2.70137	0.00871923	0.0393821	-2.7387
587	HLA-B	2.17589	0.317044	2.70038	0.00874283	0.0393821	-2.74103
56	H19	3.85877	0.182099	2.69787	0.00880227	0.0394721	-2.74685
324	RARRES1	2.58983	0.574252	2.69282	0.00892338	0.0398365	-2.75859
311	PP7080	-2.7738	0.606362	-2.68948	0.00900427	0.040019	-2.76634
176	NOS2	-2.98528	0.283866	-2.68005	0.00923629	0.0408686	-2.78818
800	EPHB1	-2.056	0.305325	-2.67792	0.00928949	0.0409229	-2.79311
454	BCL11A	-2.26322	-0.624495	-2.66931	0.00950735	0.0416989	-2.81299
69	KRT6A	3.77861	-3.3575	2.66758	0.0095515	0.0417096	-2.81697
450	DCBLD2	2.48593	-0.0772526	2.66363	0.00965341	0.0419714	-2.82607
479	VTCN1	2.44094	0.538483	2.65619	0.00984804	0.0424678	-2.84318
499	RAPGEFL1	-2.36751	-0.141762	-2.65602	0.00985252	0.0424678	-2.84357
914	SLC35D3	-2.03059	-0.0834836	-2.65347	0.00992014	0.0425757	-2.84943
204	NA	3.06617	0.625958	2.64239	0.0102186	0.0436692	-2.87482
817	MUC16	2.02235	0.104178	2.60891	0.0111705	0.0474993	-2.951
758	APCDD1	2.02905	-0.285666	2.60758	0.0112098	0.0474993	-2.954
467	PCDH7	2.41923	0.499666	2.60262	0.0113579	0.0479235	-2.96521
2	REG1A	-6.15839	0.987522	-2.59947	0.0114529	0.0481214	-2.97232
457	MZB1	2.39665	0.141713	2.59461	0.0116011	0.04854	-2.9833
735	CXCL6	2.12443	-0.123805	2.58557	0.011881	0.0495041	-3.00364
532	FBLN2	2.17921	-0.0847712	2.58246	0.0119785	0.0497032	-3.01061
59	CA4	-3.65858	0.519276	-2.57896	0.0120894	0.0498624	-3.01848
100	KLK7	3.47404	-1.41106	2.57811	0.0121166	0.0498624	-3.02039
593	RNASE1	2.22964	0.607873	2.57394	0.0122499	0.0502045	-3.02972
933	TIMP1	1.89036	0.511012	2.57149	0.0123292	0.0503231	-3.03522
744	RPL39L	2.05764	0.586665	2.56085	0.0126778	0.0513978	-3.05898
261	TM4SF5	-2.45147	0.268833	-2.56032	0.0126952	0.0513978	-3.06015
726	IGFBP3	2.00021	0.030738	2.55014	0.0130379	0.0525723	-3.08282
403	RGS2	-2.33936	0.226595	-2.54426	0.0132396	0.0529695	-3.09588
146	CNTNAP2	-3.15593	-0.418294	-2.54418	0.0132424	0.0529695	-3.09606
938	ITM2C	-1.9565	0.588137	-2.54151	0.0133348	0.0531267	-3.10198
955	ANKRD22	1.86276	-0.0985116	2.53917	0.0134163	0.0532394	-3.10716
80	GABRP	3.60129	-0.21017	2.53758	0.0134718	0.0532481	-3.11067
531	CAMK2N1	-2.07091	-0.126239	-2.53145	0.0136885	0.0538917	-3.12424
699	LTB	2.10283	-0.0112819	2.52911	0.0137719	0.0540075	-3.1294
886	TMEM158	1.93883	0.313911	2.52644	0.0138676	0.0541702	-3.13528
5	REG3A	-5.70576	-0.303733	-2.52384	0.0139615	0.0543029	-3.14101
571	IGFBP3	2.10398	0.0439325	2.5225	0.0140101	0.0543029	-3.14397
41	SPINK4	-3.96245	1.17531	-2.5209	0.0140683	0.0543176	-3.14749
510	CALB2	2.21117	-0.0231244	2.51115	0.0144282	0.0554931	-3.16894
389	MATN2	-2.36345	0.14507	-2.49759	0.0149419	0.0572486	-3.19861
384	HKDC1	-2.20334	0.310622	-2.4836	0.0154893	0.0591194	-3.22911
641	STX19	-2.06461	-0.224251	-2.47445	0.0158572	0.0602935	-3.24898
549	SERPINB3	2.14852	-2.21198	2.46968	0.0160519	0.0608028	-3.25931
374	NOS2	-2.29242	0.272492	-2.46323	0.0163188	0.0615805	-3.27326
906	SCPEP1	1.92559	-0.288129	2.45976	0.0164641	0.0616256	-3.28076
318	KIAA1199	2.50188	-0.315863	2.4584	0.0165213	0.0616256	-3.28369
804	CBX6	1.86816	-0.00118232	2.458	0.016538	0.0616256	-3.28455
836	SPARCL1	1.96151	0.33912	2.45707	0.0165773	0.0616256	-3.28655
295	AKR1B15	-2.34543	0.0213812	-2.45134	0.0168213	0.0623011	-3.2989
638	PLAU	1.96694	0.0141158	2.44587	0.0170572	0.0629031	-3.31066
86	IL8	3.27812	0.0961503	2.44466	0.0171096	0.0629031	-3.31326
70	LYZ	3.38304	1.12973	2.43991	0.0173172	0.063433	-3.32344
983	PDGFRB	1.79135	0.00299333	2.43274	0.0176349	0.064361	-3.33878
528	CYR61	2.08378	0.0527845	2.41801	0.0183045	0.0665611	-3.37021
989	CDH3	1.84669	-0.23423	2.41657	0.0183709	0.0665611	-3.37326
57	GHRL	-3.65914	0.651967	-2.40257	0.0190301	0.0687008	-3.40296
138	RARRES1	2.81543	0.676757	2.3909	0.0195959	0.0704888	-3.4276
908	COL4A1	1.85466	0.205695	2.38311	0.0199818	0.0714536	-3.444
159	CCL25	-2.89164	-0.330841	-2.3826	0.020007	0.0714536	-3.44506
854	CTSK	1.85303	0.14529	2.37818	0.0202293	0.0719905	-3.45435
896	TMPRSS2	-1.84003	0.494951	-2.37548	0.0203658	0.0721006	-3.46
469	ALDH1A3	2.20299	-0.521542	2.37226	0.0205303	0.0721006	-3.46675
911	ADAMDEC1	1.74614	-0.123614	2.37178	0.0205547	0.0721006	-3.46775
33	NA	3.92038	0.744621	2.3717	0.0205588	0.0721006	-3.46792
218	APOA1	-2.7166	-0.293152	-2.37049	0.0206208	0.0721006	-3.47044
590	CXCL1	2.04328	-0.06358	2.34741	0.0218379	0.0760902	-3.51854
130	SPRR3	2.99286	-3.18777	2.33926	0.0222827	0.077356	-3.53544
970	VWF	1.78669	0.342185	2.33793	0.0223559	0.077356	-3.53818
871	SOX8	1.79391	0.205247	2.33344	0.022605	0.0779483	-3.54746
244	TRNP1	2.3125	0.352757	2.31864	0.0234437	0.0805626	-3.57793
613	GMDS	-1.97333	-0.153104	-2.31582	0.023607	0.080846	-3.58373
298	SPRR1A	2.44233	-3.10059	2.31282	0.023781	0.0809724	-3.58987
988	DNASE1	-1.73142	0.0438916	-2.3124	0.0238059	0.0809724	-3.59074
489	GPT	-2.10669	0.204218	-2.30107	0.0244752	0.0829667	-3.6139
30	HLA-A	-3.88776	0.48913	-2.29722	0.0247069	0.0834692	-3.62176
665	ZIC2	-1.93726	-0.164171	-2.29279	0.0249751	0.0840913	-3.63077
330	CYP3A5	-2.32995	0.243034	-2.28965	0.0251674	0.0843925	-3.63716
628	IFIT2	1.91805	0.070244	2.28857	0.0252334	0.0843925	-3.63934
64	AKR1B10	-3.1035	0.195262	-2.2864	0.0253675	0.0845583	-3.64376
404	ARID3A	-2.11372	-0.441449	-2.27566	0.0260383	0.0865059	-3.66551
134	KIAA1324	-2.57955	0.424639	-2.27296	0.0262095	0.0867863	-3.67096
856	SPARCL1	1.81608	0.324671	2.27009	0.0263926	0.0871044	-3.67676
809	PMEPA1	1.75131	0.129153	2.26764	0.0265493	0.0873332	-3.68169
113	KRT17	3.02237	-1.93644	2.26225	0.0268983	0.0881911	-3.69255
764	CALD1	1.79331	-0.182349	2.26055	0.0270089	0.0882645	-3.69596
185	IL1B	2.68328	0.412328	2.25871	0.0271293	0.0883689	-3.69966
632	ANGPTL4	1.84282	-1.04912	2.25661	0.0272671	0.0883826	-3.70387
503	DUSP5	1.96672	-0.783944	2.25557	0.0273361	0.0883826	-3.70597
987	COL6A3	1.70081	0.19621	2.25462	0.0273986	0.0883826	-3.70787
490	NA	2.07825	0.200313	2.24419	0.0280955	0.0903392	-3.72874
473	MUC1	1.95802	0.947912	2.23582	0.0286663	0.0918793	-3.74543
214	NA	2.57499	0.425437	2.22815	0.0291987	0.0932864	-3.76069
576	FAM46C	1.97042	0.191918	2.22184	0.0296425	0.094403	-3.77319
610	FBLN2	1.85897	-0.0302146	2.21813	0.0299067	0.0949419	-3.78054
824	NA	-1.78186	0.669037	-2.21303	0.0302731	0.0958009	-3.79063
940	HTRA1	1.72921	0.219069	2.20921	0.0305496	0.096371	-3.79815
227	PP7080	-2.46915	0.778008	-2.19154	0.031859	0.100186	-3.83285
702	EDN1	-1.7714	-0.0192859	-2.18818	0.0321136	0.10067	-3.83943
992	KANK4	1.67023	-0.402558	2.18592	0.0322863	0.100895	-3.84385
416	UGT2B17	-2.12544	0.448838	-2.18396	0.0324361	0.101036	-3.84768
839	SNTB1	1.69084	-0.122177	2.18269	0.0325337	0.101036	-3.85016
117	TACSTD2	2.90601	-0.248683	2.17691	0.0329808	0.102108	-3.86142
119	SAA1	2.7881	0.163155	2.17511	0.0331212	0.102226	-3.86492
874	ONECUT2	-1.72374	0.123276	-2.16962	0.0335521	0.103237	-3.87558
995	EFCAB4A	-1.51419	0.265187	-2.16186	0.0341699	0.104222	-3.89061
865	PFN2	1.72094	0.487562	2.16183	0.034172	0.104222	-3.89066
827	CA1	-1.73046	0.443619	-2.16168	0.0341847	0.104222	-3.89097
720	DKK3	1.74531	-0.0523138	2.15814	0.0344694	0.10477	-3.8978
553	IFIT3	1.81633	-0.0264558	2.14577	0.035483	0.107443	-3.92164
360	THBS2	2.12064	-0.331456	2.1448	0.0355635	0.107443	-3.92351
910	NAT2	-1.69393	0.286302	-2.14182	0.035812	0.107868	-3.92923
538	ONECUT2	-1.91085	0.13564	-2.13541	0.0363515	0.109164	-3.94152
901	NCCRP1	1.64526	-1.62126	2.12934	0.0368682	0.110384	-3.9531
873	EVL	1.62816	-0.548662	2.12452	0.0372839	0.111163	-3.96231
31	HMGCS2	-3.33221	0.948455	-2.12375	0.0373507	0.111163	-3.96377
602	RAB34	1.85116	-0.192627	2.10505	0.0390032	0.115736	-3.99925
54	NA	3.18467	0.600403	2.10304	0.0391845	0.115931	-4.00305
193	GDF15	-2.50603	0.181604	-2.09855	0.0395926	0.116792	-4.01152
917	ONECUT2	-1.64725	0.016555	-2.09549	0.0398723	0.117157	-4.01728
890	TNFRSF25	-1.65568	-0.216184	-2.09464	0.0399507	0.117157	-4.01889
379	MGP	2.06783	0.361926	2.08209	0.0411192	0.120232	-4.04245
597	CAPN5	-1.78093	0.41238	-2.07292	0.041992	0.122426	-4.05959
331	TCEA3	-2.06273	0.198528	-2.0676	0.0425053	0.12349	-4.0695
867	TBXAS1	1.64999	0.556361	2.06658	0.0426041	0.12349	-4.07139
391	COL1A2	1.97541	0.0943656	2.06466	0.0427914	0.123675	-4.07497
761	DKK3	1.65873	-0.0490726	2.0595	0.0432974	0.124776	-4.08454
733	HLA-C	1.66202	-0.0866988	2.05629	0.0436147	0.12533	-4.09049
763	SOD2	1.62576	-0.186316	2.05484	0.0437594	0.125385	-4.09319
373	MGP	2.04153	0.273924	2.04801	0.0444433	0.126981	-4.10581
392	MT1A	2.01909	0.22591	2.04184	0.0450691	0.128402	-4.11718
37	S100A9	3.09389	-2.86325	2.03405	0.0458699	0.130312	-4.13149
65	CTSE	2.37449	1.52965	2.02983	0.0463097	0.130971	-4.13923
305	HPGD	-2.15098	0.268577	-2.02931	0.0463639	0.130971	-4.14018
162	WFDC2	2.33543	0.76608	2.01397	0.0479922	0.135189	-4.16817
164	CPVL	2.47489	0.408194	2.01125	0.0482857	0.135634	-4.17311
960	PTGER4	-1.51181	0.227337	-2.00758	0.0486849	0.136372	-4.17978
466	FXYD2	-1.85954	-0.210074	-2.00575	0.0488848	0.13655	-4.18309
288	CPVL	2.15703	0.30316	2.00427	0.0490462	0.136619	-4.18576
741	ATF3	-1.59494	-0.0621898	-1.99839	0.0496951	0.138042	-4.19639
968	SPNS2	1.55795	-0.223974	1.9958	0.0499835	0.138458	-4.20107
579	HOXA11-AS1	-1.74811	-0.00249188	-1.98771	0.050893	0.140588	-4.21564
22	TM4SF4	-3.50415	1.16097	-1.98413	0.0513005	0.141324	-4.22208
414	CRABP2	1.90033	-1.35551	1.98194	0.0515503	0.141617	-4.226
644	AEBP1	1.64769	-0.0867659	1.97962	0.0518167	0.141617	-4.23016
137	FAM3B	-2.53088	0.460293	-1.97949	0.0518319	0.141617	-4.2304
352	CDC42EP5	-2.01142	0.508937	-1.97102	0.0528146	0.143909	-4.24554
924	THBS1	1.48802	0.261166	1.9672	0.0532621	0.144734	-4.25234
859	CXCL14	-1.58414	-0.486761	-1.96456	0.0535746	0.145189	-4.25705
869	DBN1	1.55265	-0.0472409	1.96099	0.0539986	0.145942	-4.2634
823	NEU4	-1.51602	0.270743	-1.95976	0.0541446	0.145942	-4.26557
280	FBLN1	2.07013	-0.758276	1.95737	0.0544317	0.146322	-4.26982
750	SFRP2	1.57519	-0.250934	1.95067	0.0552399	0.147787	-4.28167
540	PYGB	1.75505	0.283216	1.95041	0.0552722	0.147787	-4.28214
631	JUN	-1.59241	-0.259796	-1.94644	0.0557564	0.148393	-4.28915
666	SPIRE1	1.6701	0.151068	1.94612	0.0557959	0.148393	-4.28972
210	STMN3	2.11401	-0.674715	1.93811	0.0567845	0.150622	-4.30382
353	SPDEF	1.85629	0.927275	1.91969	0.0591158	0.156391	-4.33607
905	LEMD1	1.48888	0.0886459	1.91452	0.0597845	0.157526	-4.34507
527	BGN	1.6597	-0.159153	1.91393	0.05986	0.157526	-4.34608
686	CLDN18	1.31478	0.521223	1.91141	0.0601891	0.157977	-4.35047
605	HOPX	1.64506	-2.56642	1.91009	0.060362	0.158016	-4.35276
239	SPRR2A	2.13928	-3.1581	1.90738	0.0607177	0.158532	-4.35745
887	C2orf89	-1.52904	-0.182409	-1.90522	0.0610023	0.158543	-4.36119
286	MAL	2.05479	-2.7877	1.90494	0.0610391	0.158543	-4.36167
39	TFF3	-3.10455	0.245257	-1.89734	0.0620521	0.160757	-4.37482
677	CDHR2	-1.61558	0.223545	-1.89603	0.0622275	0.160795	-4.37707
617	AQP5	1.64125	0.678162	1.88783	0.0633386	0.163234	-4.39118
285	IGF2BP3	2.0204	0.151335	1.88666	0.0634982	0.163234	-4.39319
19	LOC100130100	3.34198	0.895639	1.88508	0.0637145	0.16337	-4.3959
400	KLK12	-1.79485	-1.68443	-1.88046	0.0643512	0.164581	-4.40382
658	KRT6C	1.6058	-3.59649	1.876	0.0649701	0.16574	-4.41143
299	SLC26A9	1.96245	0.426222	1.86781	0.0661207	0.168246	-4.4254
683	MUC1	1.45034	0.584078	1.86185	0.0669689	0.169972	-4.43552
753	CXCL2	1.54524	0.189508	1.85963	0.0672861	0.170345	-4.43927
97	CLIC6	2.55248	0.95974	1.85708	0.0676531	0.170841	-4.44359
356	COL1A2	1.80237	-0.0232549	1.85136	0.0684825	0.1725	-4.45326
708	NA	1.56594	0.273961	1.83995	0.0701628	0.176289	-4.47246
596	HES4	1.498	-0.711589	1.82382	0.0725957	0.181944	-4.49941
748	ITLN2	-1.52576	0.111602	-1.81839	0.0734313	0.183578	-4.50844
229	ALDH1A1	-1.97805	1.02872	-1.81466	0.0740099	0.184563	-4.51463
83	MMP3	2.60629	0.781829	1.80697	0.0752145	0.187101	-4.52736
584	DARC	1.61234	0.410502	1.8026	0.0759052	0.18835	-4.53456
784	AUTS2	-1.40782	-0.393936	-1.80105	0.0761513	0.188493	-4.5371
16	BPIFB1	3.16243	1.80885	1.79554	0.0770343	0.190208	-4.54617
876	COL8A1	1.42755	0.161436	1.79241	0.0775389	0.190516	-4.55131
58	ADH1A	-2.12741	0.545016	-1.7924	0.0775399	0.190516	-4.55132
484	COL3A1	1.64159	0.177397	1.78886	0.0781144	0.191457	-4.55712
178	CMBL	-2.11518	0.522139	-1.78499	0.0787465	0.192126	-4.56344
685	PVRL3	-1.48796	0.346708	-1.78483	0.0787717	0.192126	-4.5637
15	CPS1	-2.80188	-0.267222	-1.76839	0.0815034	0.197934	-4.59042
302	SPP1	1.80164	-0.339099	1.76812	0.0815489	0.197934	-4.59086
223	PTGS2	1.96762	0.348875	1.76005	0.0829198	0.200494	-4.6039
951	C4orf48	-1.35696	0.282877	-1.75955	0.0830045	0.200494	-4.6047
29	IGLL1	2.98641	0.169887	1.75835	0.0832113	0.200509	-4.60664
420	SLC5A1	-1.66487	0.131662	-1.75673	0.0834882	0.200693	-4.60924
777	SPOCK2	1.43988	0.291577	1.74991	0.0846684	0.203042	-4.6202
312	GREM1	1.79481	0.0553005	1.73265	0.0877149	0.209844	-4.64776
782	NETO2	1.43611	-0.131441	1.72864	0.0884359	0.211064	-4.65413
365	COL8A1	1.72251	0.171183	1.72508	0.0890781	0.212091	-4.65975
984	TM4SF1	1.34127	0.138282	1.72294	0.0894682	0.212514	-4.66315
320	PRSS3	-1.79259	0.440664	-1.72096	0.0898293	0.212683	-4.66628
609	GOLGA8B	-1.46331	-0.0674232	-1.72021	0.089965	0.212683	-4.66745
706	IRS2	-1.4374	-0.0307536	-1.71685	0.0905814	0.213635	-4.67275
347	NGFRAP1	1.7683	-0.251607	1.71353	0.0911948	0.21456	-4.67799
536	FOXC1	1.44517	-0.459325	1.7119	0.0914962	0.21456	-4.68055
986	LOC100128893	-1.29631	0.170547	-1.71077	0.0917066	0.21456	-4.68233
266	FGFR3	-1.87073	-1.01081	-1.71009	0.0918316	0.21456	-4.68339
461	LAMA3	1.56355	0.546686	1.70623	0.0925529	0.215741	-4.68945
843	JUP	-1.35451	-0.215599	-1.7017	0.0934041	0.217219	-4.69654
967	ISG20	1.32174	-0.0201794	1.69202	0.0952438	0.220983	-4.71163
724	SALL4	-1.3988	-0.472436	-1.67591	0.0983716	0.227712	-4.73657
273	ECHDC3	1.82254	-0.828215	1.65761	0.102027	0.235629	-4.76465
463	COL1A1	1.48259	-0.182678	1.65172	0.103227	0.237849	-4.77362
468	NA	-1.56244	0.154395	-1.63787	0.106092	0.24389	-4.79461
6	PGC	3.44308	1.76134	1.63127	0.107479	0.246512	-4.80454
669	HLA-F	1.27984	0.383257	1.62929	0.1079	0.246912	-4.80753
534	CKB	1.47538	0.476622	1.62238	0.109374	0.249713	-4.81789
548	RAB27B	1.40142	-0.197474	1.61457	0.111059	0.252981	-4.82955
126	ALDH1A1	-2.03211	1.20313	-1.59879	0.114529	0.260217	-4.85295
187	IGLL3P	1.90581	0.236338	1.59761	0.11479	0.260217	-4.85469
438	CFTR	-1.53015	0.467877	-1.5966	0.115016	0.260217	-4.85618
648	VCAN	1.34233	0.167792	1.59152	0.116154	0.262199	-4.86365
810	PROS1	-1.29183	0.78709	-1.58867	0.116798	0.263058	-4.86784
659	LAPTM4B	1.36311	-0.099098	1.57787	0.11926	0.267967	-4.88364
307	SULF1	1.57258	-0.0271152	1.57677	0.119513	0.267967	-4.88525
672	CYP2S1	-1.30048	-0.0410947	-1.55392	0.124869	0.27935	-4.91833
249	SPRR2F	1.73307	-3.04405	1.54716	0.126491	0.281238	-4.92803
966	OSM	1.20797	0.188103	1.54597	0.126778	0.281238	-4.92973
8	CLDN18	2.60129	1.31282	1.54524	0.126954	0.281238	-4.93078
139	PLAC8	-1.85768	0.615364	-1.54468	0.12709	0.281238	-4.93158
959	FLJ22184	-1.20474	-0.386049	-1.54455	0.12712	0.281238	-4.93176
92	ASCL2	-2.00689	-0.418748	-1.5417	0.12781	0.281566	-4.93583
284	IL1R2	1.50785	0.00599313	1.54162	0.127831	0.281566	-4.93595
28	PPP1R1B	-2.69801	0.710715	-1.5383	0.12864	0.282725	-4.94068
551	HBEGF	-1.39911	-0.216051	-1.53452	0.129567	0.284137	-4.94607
845	KRT10	-1.23571	-0.336524	-1.53211	0.130158	0.284809	-4.94948
902	DKK4	-1.23165	-0.338467	-1.5285	0.131051	0.285453	-4.9546
265	MLPH	1.52478	0.915925	1.52747	0.131307	0.285453	-4.95606
415	DCN	1.49148	0.315669	1.52746	0.131308	0.285453	-4.95607
230	PLAC8	-1.64584	0.47261	-1.52511	0.131894	0.286104	-4.9594
866	MAL	1.23682	-2.69469	1.5212	0.132871	0.287599	-4.96492
559	KLK10	1.34843	-0.855922	1.5178	0.133725	0.288822	-4.9697
560	BST2	1.36127	0.0705771	1.51392	0.134705	0.290312	-4.97516
771	COL5A2	1.20525	0.0539944	1.50933	0.13587	0.292194	-4.98158
822	LAMA3	1.19911	0.431497	1.50713	0.136432	0.292773	-4.98466
554	RAMP1	-1.28308	0.765969	-1.50487	0.137011	0.293385	-4.98781
494	CFB	1.40698	0.477903	1.5013	0.137931	0.294725	-4.9928
387	BEX2	1.50434	0.0455759	1.50011	0.138239	0.294752	-4.99445
439	SPRR2E	1.46012	-3.29888	1.4984	0.138681	0.295066	-4.99683
1	CLDN18	3.28715	1.32875	1.49565	0.139396	0.295353	-5.00065
125	CXCL5	2.00252	-0.396823	1.49561	0.139406	0.295353	-5.00071
222	STARD3	1.67675	0.257251	1.49285	0.140126	0.295906	-5.00453
601	ACAA2	-1.31957	-0.0346133	-1.49234	0.14026	0.295906	-5.00524
370	NLRP2	1.51418	0.197527	1.49032	0.140789	0.296398	-5.00804
704	LRRC31	-1.25043	0.754146	-1.48137	0.143152	0.30074	-5.02038
656	LAPTM4B	1.27703	-0.0977663	1.47375	0.145188	0.304133	-5.03084
224	DEFB4A	1.69117	-1.34378	1.47305	0.145376	0.304133	-5.03179
922	PODXL2	-1.12637	0.0281019	-1.47144	0.145809	0.304403	-5.03399
775	CCL19	1.20146	0.0107473	1.46994	0.146214	0.304613	-5.03604
94	AGR3	-2.00192	0.696185	-1.46651	0.147141	0.305907	-5.04071
123	KRT13	1.95699	-3.41642	1.45858	0.149308	0.309212	-5.05149
697	CYBRD1	1.23028	0.602812	1.4575	0.149605	0.309212	-5.05296
818	SLC7A5	1.13245	-0.496051	1.45731	0.149658	0.309212	-5.05322
844	HGD	-1.18153	0.280886	-1.45515	0.150252	0.309798	-5.05614
253	NA	1.61657	-1.32009	1.45207	0.151103	0.310912	-5.0603
217	C10orf116	1.68112	-0.372638	1.44612	0.152761	0.313439	-5.06832
282	LUM	1.54856	0.26383	1.44541	0.152958	0.313439	-5.06927
523	IRX2	1.32277	0.170476	1.44387	0.153391	0.313683	-5.07134
354	C2CD4B	-1.48725	0.490172	-1.43991	0.154505	0.315316	-5.07665
552	PRRX2	1.30755	-0.142335	1.43543	0.155771	0.317253	-5.08264
38	TCN1	2.3781	-0.459815	1.42824	0.157824	0.32078	-5.09222
937	OPLAH	-1.13028	-0.478761	-1.41796	0.160792	0.326151	-5.10584
231	SPRR2D	1.62125	-3.08257	1.41602	0.161358	0.326636	-5.1084
151	GSDMB	-1.79321	0.616975	-1.40991	0.163148	0.328936	-5.11644
881	LIME1	1.13543	-0.200821	1.40989	0.163152	0.328936	-5.11646
435	NMU	1.19615	-0.253303	1.40675	0.164078	0.330136	-5.12058
637	CYBRD1	1.20992	0.593173	1.40118	0.165732	0.332779	-5.12787
621	SPP1	1.19471	-0.0414154	1.40009	0.166057	0.332779	-5.12929
257	PHGDH	1.47443	0.182157	1.39058	0.16891	0.337821	-5.14165
629	AGR3	-1.18193	0.266339	-1.38694	0.170012	0.339345	-5.14636
303	DEFA6	-1.47912	-0.311652	-1.38274	0.171293	0.341222	-5.15179
515	PLTP	1.24328	0.0788111	1.37966	0.172233	0.342412	-5.15575
655	NA	1.19666	0.305899	1.37586	0.173404	0.344056	-5.16064
152	MSMB	1.59886	0.4097	1.37364	0.174088	0.344728	-5.16348
581	BNIP3	1.23308	-0.943973	1.36301	0.177398	0.35059	-5.17705
453	SAP25	-1.31874	0.173864	-1.36186	0.17776	0.35061	-5.17851
213	GCNT3	-1.58699	1.45227	-1.35367	0.180346	0.354402	-5.18889
171	GSDMB	-1.68211	0.692975	-1.35353	0.18039	0.354402	-5.18907
388	BMP4	1.29823	0.336237	1.34665	0.182589	0.358017	-5.19775
508	MT1X	1.24803	-0.253911	1.3431	0.183727	0.359544	-5.2022
306	CCND2	-1.41564	-0.572553	-1.34143	0.184268	0.359898	-5.2043
674	SLC12A2	-1.16026	0.323683	-1.33543	0.186211	0.362985	-5.2118
50	ADH1C	-1.55583	0.535577	-1.33004	0.187971	0.365703	-5.2185
688	NA	-1.1406	0.529915	-1.32716	0.188916	0.366827	-5.22208
345	ATHL1	-1.35995	-0.343418	-1.32509	0.189601	0.367444	-5.22465
505	C2CD4B	-1.22062	0.693924	-1.31892	0.191644	0.370685	-5.23228
301	S100A7	1.38037	-2.30189	1.31349	0.193454	0.373464	-5.23895
732	CELSR3	-1.11304	0.378913	-1.31202	0.193948	0.373696	-5.24076
411	ID1	1.28743	-0.497219	1.31073	0.194382	0.373811	-5.24234
68	CEACAM5	-1.88438	0.397964	-1.30505	0.196298	0.375993	-5.24929
696	SGK1	1.12511	-0.150424	1.30436	0.196529	0.375993	-5.25012
395	ASS1	-1.27127	0.479307	-1.30403	0.196644	0.375993	-5.25054
853	CSF3R	1.05986	0.0832144	1.30151	0.197498	0.376462	-5.2536
525	MGST1	-1.19405	-0.0998433	-1.30109	0.197643	0.376462	-5.25412
142	BAMBI	1.45827	0.138998	1.29413	0.200019	0.380265	-5.26256
497	NA	-1.16053	-0.83004	-1.28863	0.201915	0.382829	-5.26921
539	COL7A1	-1.16624	-0.370138	-1.288	0.202134	0.382829	-5.26997
829	SULT2B1	-0.904689	-1.43874	-1.28456	0.203326	0.384359	-5.27411
801	CD24	1.02816	-0.179152	1.27893	0.205292	0.387134	-5.28087
868	TRIB1	-0.887671	-0.0298823	-1.27814	0.205568	0.387134	-5.28182
46	WDR72	2.07751	0.490275	1.27699	0.20597	0.387161	-5.28318
935	ISLR	0.972774	-0.00532869	1.27442	0.206875	0.387866	-5.28626
493	ANO1	1.12497	0.581889	1.27372	0.20712	0.387866	-5.28709
811	CGNL1	1.05078	-0.592383	1.26924	0.208705	0.38965	-5.29243
787	KLF2	1.05723	0.44968	1.26775	0.209234	0.38965	-5.2942
768	C11orf96	1.01076	0.0955984	1.26773	0.209242	0.38965	-5.29423
340	ASS1	-1.27862	0.505969	-1.25595	0.213456	0.396758	-5.30816
215	ZG16B	1.47929	1.28848	1.25102	0.215238	0.399328	-5.31395
1000	MOK	0.934124	0.323673	1.24846	0.216167	0.400309	-5.31694
774	TFAP2A	1.0448	-0.386355	1.24459	0.217577	0.402175	-5.32146
570	PSAT1	1.12571	-0.208578	1.23844	0.219834	0.405453	-5.32863
407	CRIP1	1.22917	0.124118	1.23755	0.220161	0.405453	-5.32966
778	OAT	-1.03066	0.317476	-1.23134	0.222458	0.408354	-5.33684
982	HOXA5	0.954852	0.05343	1.23109	0.222553	0.408354	-5.33714
623	TAGLN	1.08585	0.0918418	1.22693	0.224102	0.410443	-5.34193
746	NA	-1.03968	-0.185501	-1.22217	0.225886	0.412949	-5.3474
883	SLC38A5	0.973329	0.270908	1.22107	0.226296	0.412949	-5.34866
802	PABPC1L	-1.01138	-0.312149	-1.21515	0.228533	0.41458	-5.35543
188	VAV3	-1.44244	-0.192812	-1.21383	0.229033	0.41458	-5.35693
964	ARSD	-0.966376	0.160594	-1.21374	0.229069	0.41458	-5.35704
998	HIST1H1C	0.956992	-0.244338	1.21323	0.229259	0.41458	-5.35761
751	ANO1	0.948151	0.567307	1.21323	0.229263	0.41458	-5.35762
205	C15orf48	-1.45238	-0.166958	-1.20831	0.231135	0.416678	-5.36321
367	THNSL2	-1.23532	-0.0471907	-1.20708	0.231604	0.416678	-5.3646
965	CDCA7	-0.959778	-0.201084	-1.2069	0.231673	0.416678	-5.3648
430	EPSTI1	-1.02865	-0.279879	-1.19794	0.23512	0.420956	-5.37492
487	C4BPA	-1.07395	0.376494	-1.19731	0.235364	0.420956	-5.37563
730	MSMB	0.953039	0.28142	1.19665	0.235618	0.420956	-5.37637
925	ALDH3B1	0.913138	0.634756	1.19465	0.236396	0.420956	-5.37862
934	N4BP2L2	-0.937001	-0.169942	-1.19373	0.236754	0.420956	-5.37966
458	PTGES	1.02341	0.305885	1.19358	0.236811	0.420956	-5.37982
745	BST2	1.00503	0.0127556	1.1931	0.236998	0.420956	-5.38036
849	MGMT	0.970884	-0.0414832	1.18923	0.238506	0.421293	-5.38469
891	TNFSF10	0.956778	-0.118422	1.18866	0.238728	0.421293	-5.38532
953	ASS1	-0.935723	0.600173	-1.18862	0.238744	0.421293	-5.38537
409	RGS1	1.11209	-0.304051	1.18829	0.238873	0.421293	-5.38574
35	GKN1	-2.01703	0.211002	-1.18516	0.240099	0.42271	-5.38923
537	FUT3	-1.0778	0.167203	-1.18265	0.241086	0.42315	-5.39202
606	PKDCC	-1.0434	0.223913	-1.18221	0.241262	0.42315	-5.39251
647	TMEM99	-1.00553	0.0797602	-1.1813	0.241619	0.42315	-5.39352
994	FADS1	0.925759	0.0820695	1.179	0.242527	0.423999	-5.39607
756	SGK1	0.996909	-0.132903	1.17711	0.243277	0.424567	-5.39817
575	MSMB	1.00369	0.269121	1.17412	0.244462	0.425125	-5.40146
42	GKN2	-1.88999	0.541393	-1.17308	0.244879	0.425125	-5.40262
192	CXCL5	1.4299	-0.215718	1.17255	0.245087	0.425125	-5.40319
452	C9orf152	-1.12357	0.511366	-1.17203	0.245297	0.425125	-5.40377
684	CNFN	1.01548	-2.41793	1.16994	0.246131	0.425831	-5.40607
563	CTSE	0.796753	0.647384	1.15899	0.250533	0.431988	-5.41806
371	CIDEC	-1.15749	0.212701	-1.15895	0.250553	0.431988	-5.41811
974	NOTUM	0.912294	-0.248863	1.15572	0.251862	0.433498	-5.42163
513	GSTA1	-1.06869	0.343958	-1.1546	0.252316	0.433533	-5.42284
625	MMP1	1.02111	0.285673	1.14983	0.254263	0.435477	-5.42801
49	SPINK1	-1.82537	1.51361	-1.14969	0.254319	0.435477	-5.42816
349	LDHB	1.18407	0.605245	1.14277	0.257164	0.439596	-5.43563
135	MT1E	1.47478	0.447762	1.14	0.258306	0.440147	-5.4386
612	SNHG8	-1.0065	-0.178604	-1.13985	0.258366	0.440147	-5.43875
996	APLNR	0.895916	0.0527947	1.13335	0.261068	0.443993	-5.44571
671	MX2	-0.980261	-0.030308	-1.13202	0.261625	0.444184	-5.44714
790	SGK1	0.943045	-0.0993664	1.12809	0.263265	0.445794	-5.45131
368	NOTUM	1.1324	-0.326716	1.12762	0.263464	0.445794	-5.45181
942	LAMC2	0.897262	-0.0226732	1.12558	0.264321	0.446487	-5.45398
719	HIST1H2BD	0.963712	0.115031	1.1203	0.266548	0.44949	-5.45956
206	C17orf37	1.32756	0.277488	1.11141	0.270325	0.455092	-5.4689
317	NA	-1.17854	0.497779	-1.10889	0.271403	0.45614	-5.47154
722	PLIN2	0.923556	0.0894492	1.10422	0.273408	0.458739	-5.4764
862	GPRC5A	0.895307	0.0449741	1.10054	0.274999	0.460634	-5.48023
369	TGFBI	1.032	-0.344715	1.09844	0.275909	0.461386	-5.48241
542	FOXA1	-0.960732	0.45901	-1.09726	0.276416	0.461463	-5.48362
828	C15orf48	-0.898827	0.0259535	-1.09064	0.2793	0.4655	-5.49045
716	ANO1	0.870668	0.594044	1.08898	0.280025	0.465931	-5.49215
507	SYT7	-0.819707	-0.119817	-1.08678	0.280989	0.466759	-5.49441
443	GIF	-1.05871	0.149735	-1.08535	0.281617	0.467027	-5.49587
948	GSTO2	0.842031	0.131241	1.08392	0.28225	0.467302	-5.49735
220	AGR2	-1.15184	1.14699	-1.08086	0.283598	0.468757	-5.50047
930	CXXC5	-0.785556	0.0931799	-1.07525	0.286082	0.472083	-5.50617
795	ASS1	-0.890892	0.68697	-1.07241	0.287348	0.472716	-5.50905
614	COL17A1	-0.905355	-0.360169	-1.07227	0.287411	0.472716	-5.50919
521	GSTA2	-0.985625	0.382023	-1.06805	0.289292	0.475028	-5.51344
826	PRAME	0.879969	-0.109764	1.06425	0.291	0.476941	-5.51727
946	SLC9A2	0.772228	0.759087	1.06239	0.291835	0.476941	-5.51913
51	CA2	1.27339	0.457016	1.06228	0.291888	0.476941	-5.51925
921	CHURC1	-0.84404	0.329958	-1.05536	0.295015	0.481264	-5.52616
517	KIF1A	0.975784	0.090612	1.05284	0.29616	0.482345	-5.52867
449	TNFRSF19	0.997596	0.256122	1.04666	0.298983	0.486152	-5.53479
657	NA	0.911813	0.0963547	1.04381	0.300289	0.487483	-5.5376
243	HSD17B2	-1.10013	0.803041	-1.03688	0.303485	0.491872	-5.54441
742	ATP6V0E2	0.871612	0.106028	1.03362	0.304995	0.493519	-5.5476
877	OSBPL1A	0.826393	0.487254	1.0292	0.307053	0.494596	-5.55191
904	ODAM	0.832927	0.441442	1.02902	0.307135	0.494596	-5.55208
981	TXLNG2P	-0.811202	-0.121843	-1.02865	0.307309	0.494596	-5.55244
66	CCL20	-1.54723	0.277679	-1.0261	0.308498	0.494596	-5.55491
472	ACTA2	0.97351	0.0549869	1.02607	0.308515	0.494596	-5.55495
857	TXNIP	0.838984	0.417412	1.02583	0.308628	0.494596	-5.55518
421	TAGLN	0.998612	0.00432959	1.02297	0.309964	0.495943	-5.55794
573	HIST1H2BK	0.927301	0.0581591	1.01747	0.312554	0.499287	-5.56324
132	COL17A1	-1.24091	-0.396556	-1.01225	0.315024	0.502431	-5.56825
535	GTSF1	0.930499	0.22432	1.00593	0.318035	0.506425	-5.57428
184	CCND2	-1.20585	-0.716708	-1.00474	0.318601	0.50652	-5.57541
715	SLC44A4	-0.840659	0.797692	-1.00231	0.319763	0.507561	-5.57771
90	LOC645638	1.36007	-0.80922	0.999751	0.320994	0.508706	-5.58014
855	NA	0.76763	-0.321551	0.995608	0.322989	0.510793	-5.58404
980	C3orf14	0.779903	-0.36482	0.99343	0.324041	0.510793	-5.58609
961	NA	-0.722085	0.245806	-0.992871	0.324311	0.510793	-5.58662
348	CYP2E1	0.962045	-0.404464	0.99155	0.324951	0.510793	-5.58786
975	SHISA2	0.785582	0.183261	0.98982	0.325789	0.510793	-5.58948
9	OLFM4	-2.03931	0.543917	-0.988845	0.326263	0.510793	-5.59039
12	NA	1.92613	-0.621406	0.988666	0.32635	0.510793	-5.59056
55	CA2	1.1705	0.425668	0.988569	0.326397	0.510793	-5.59065
595	TPSAB1	0.892666	0.566743	0.987113	0.327105	0.510873	-5.59201
78	IGJ	1.45689	0.973468	0.986363	0.327469	0.510873	-5.59271
495	NA	-0.921011	-0.317709	-0.974797	0.333134	0.517514	-5.60344
850	LEPREL4	-0.804463	0.444061	-0.974718	0.333173	0.517514	-5.60351
321	F5	1.03519	0.108591	0.974502	0.333279	0.517514	-5.60371
32	OLFM4	1.6715	0.168385	0.970862	0.335076	0.519497	-5.60706
474	CLCA1	-0.896954	0.179736	-0.962728	0.339113	0.523942	-5.6145
841	MYC	-0.796301	0.00734561	-0.962342	0.339305	0.523942	-5.61485
88	DHRS9	1.31032	-0.465748	0.961921	0.339515	0.523942	-5.61524
931	LIPC	-0.771608	-0.0629068	-0.959879	0.340534	0.524706	-5.61709
600	SEMG1	-0.858412	0.30454	-0.955798	0.342577	0.527033	-5.6208
460	NA	-0.884402	0.279072	-0.95476	0.343098	0.527033	-5.62173
241	DUOXA2	-1.08756	0.213525	-0.94971	0.34564	0.530123	-5.62629
465	WISP3	0.881634	0.770353	0.94777	0.34662	0.53029	-5.62803
668	DPYSL3	0.808177	-0.212388	0.947395	0.346809	0.53029	-5.62837
496	LOC653061	0.892581	0.0949017	0.945954	0.347539	0.530593	-5.62966
682	TNNC1	0.779709	0.0897762	0.943528	0.348768	0.531337	-5.63183
681	SLC2A1	0.739858	-0.723131	0.942897	0.349089	0.531337	-5.63239
342	BEX1	0.98781	-0.297746	0.938146	0.351507	0.534205	-5.63662
947	PPP1R14C	-0.706715	-0.505797	-0.936133	0.352535	0.534954	-5.63841
337	SLPI	0.986683	-0.512299	0.933981	0.353636	0.535812	-5.64032
863	TFAP2C	-0.747157	-0.392784	-0.931319	0.355	0.53627	-5.64267
894	NHP2L1	-0.755895	0.170099	-0.931298	0.355011	0.53627	-5.64269
927	ATP1B1	-0.74547	0.234162	-0.929267	0.356054	0.536392	-5.64448
260	MAGEA10	-1.04193	-0.129729	-0.929054	0.356164	0.536392	-5.64466
122	GSTT1	-1.2551	0.371408	-0.925528	0.357981	0.53806	-5.64776
107	GSTA1	-1.28853	0.807615	-0.924818	0.358348	0.53806	-5.64839
242	FLRT3	1.05845	0.295774	0.923153	0.359208	0.538302	-5.64984
884	DHDH	0.694054	0.398588	0.922424	0.359586	0.538302	-5.65048
149	LEFTY1	-1.12046	0.0696665	-0.920486	0.36059	0.538587	-5.65217
943	S100P	0.672668	0.686047	0.919978	0.360853	0.538587	-5.65262
650	ORMDL3	-0.781995	0.272333	-0.918426	0.361659	0.538985	-5.65397
154	MT1M	1.14283	0.811425	0.912127	0.364941	0.543066	-5.65943
196	FBLN1	1.08537	-0.628395	0.909644	0.36624	0.54419	-5.66158
216	NKD2	-1.02018	-0.251632	-0.906528	0.367874	0.545807	-5.66426
541	MXRA5	0.8181	0.395838	0.898244	0.372242	0.551469	-5.67135
760	CDR2L	0.644447	0.564216	0.89509	0.373913	0.553126	-5.67403
156	GSTA1	-1.11757	0.691122	-0.887004	0.378219	0.55845	-5.68086
725	SLC44A4	-0.743297	0.751393	-0.886237	0.378629	0.55845	-5.68151
200	NA	1.06799	-0.272474	0.880745	0.381574	0.561469	-5.68611
141	CST1	1.09054	-0.311375	0.880327	0.381799	0.561469	-5.68646
491	GJB2	0.804048	-1.65311	0.872804	0.385857	0.566604	-5.69272
195	HYAL1	1.00431	0.859873	0.87142	0.386607	0.566872	-5.69386
308	REC8	-0.93975	-0.0771197	-0.869403	0.387701	0.567326	-5.69553
820	FBP1	-0.723182	0.438948	-0.868759	0.388051	0.567326	-5.69606
928	RHOBTB3	0.627759	0.0891636	0.860395	0.39261	0.572882	-5.70292
676	NA	-0.752877	0.121549	-0.859689	0.392997	0.572882	-5.7035
700	ACSL5	-0.711286	0.281352	-0.852588	0.396896	0.577724	-5.70927
564	CLDN23	-0.709958	0.595336	-0.849921	0.398367	0.579021	-5.71142
769	HSPA1B	-0.696145	-0.552107	-0.847915	0.399476	0.579179	-5.71304
506	DPCR1	-0.677784	0.514805	-0.847629	0.399634	0.579179	-5.71327
131	ERBB2	1.09921	0.130708	0.844913	0.401137	0.580517	-5.71545
235	NA	0.974496	-1.96587	0.84283	0.402294	0.580969	-5.71712
341	ARL14	-0.833573	0.339109	-0.842258	0.402611	0.580969	-5.71758
679	TRIP6	0.711934	-0.1983	0.840135	0.403792	0.581833	-5.71928
807	CDK6	0.70052	-0.00537701	0.838621	0.404635	0.582209	-5.72048
695	ALDOC	-0.709036	-0.23755	-0.831456	0.408641	0.586476	-5.72617
501	PON3	0.743692	0.223753	0.830259	0.409313	0.586476	-5.72711
630	PLOD2	0.728254	0.118004	0.830174	0.40936	0.586476	-5.72718
274	MUC20	-0.918432	0.0482196	-0.828663	0.410209	0.586852	-5.72837
530	RENBP	0.748884	0.228999	0.821147	0.414447	0.591652	-5.73426
426	CLDN1	-0.793519	-0.691925	-0.820614	0.414748	0.591652	-5.73468
180	DEFA5	-1.00992	-0.109775	-0.812541	0.419332	0.597338	-5.74094
661	NT5E	0.71083	0.163096	0.811325	0.420024	0.597474	-5.74188
402	LYRM5	-0.814377	-0.0941868	-0.805982	0.423077	0.600962	-5.74599
899	NA	-0.648891	0.011488	-0.794979	0.429406	0.609087	-5.75436
636	NA	-0.698454	0.0967386	-0.785585	0.434853	0.615939	-5.76142
336	BMP7	0.824953	0.433463	0.783417	0.436116	0.616855	-5.76304
624	OASL	0.693525	0.0653513	0.778179	0.439176	0.620306	-5.76693
333	SERPINB5	-0.818788	-0.628857	-0.776927	0.43991	0.620394	-5.76785
945	MME	-0.602068	0.20432	-0.775818	0.44056	0.620394	-5.76867
969	IER3	0.614448	-0.0694269	0.774898	0.4411	0.620394	-5.76935
133	HBB	1.02526	0.50331	0.771737	0.442957	0.622131	-5.77168
797	XAF1	-0.6242	-0.26241	-0.770575	0.443642	0.622218	-5.77253
858	C2orf88	-0.634466	0.411765	-0.768487	0.444873	0.622607	-5.77406
611	TFPI	0.689442	0.682308	0.767993	0.445164	0.622607	-5.77442
519	SYTL2	-0.714221	0.261134	-0.766183	0.446233	0.62323	-5.77574
4	TFF2	1.48393	1.36234	0.76068	0.449491	0.626906	-5.77974
831	ANKRD36B	0.629759	0.0776607	0.757593	0.451326	0.627671	-5.78197
689	ALDH1L1	0.657731	0.492532	0.755783	0.452403	0.627671	-5.78327
651	CBX2	-0.662013	-0.101651	-0.755602	0.452511	0.627671	-5.7834
351	NPY	0.792425	-0.161948	0.755535	0.452551	0.627671	-5.78345
583	GATM	-0.656059	0.394274	-0.75231	0.454474	0.628235	-5.78576
380	HABP2	0.765286	0.536477	0.751785	0.454788	0.628235	-5.78614
895	DSCR8	-0.607524	-0.136278	-0.751694	0.454842	0.628235	-5.7862
979	TF	0.588927	-0.642428	0.748524	0.456739	0.629984	-5.78847
997	NA	0.589389	-0.12931	0.746825	0.457757	0.630519	-5.78968
664	TPSB2	0.652025	0.521743	0.740328	0.461663	0.635024	-5.79427
93	MSLN	1.05974	0.907534	0.736865	0.463752	0.637023	-5.79671
124	MUC4	0.9901	0.282854	0.734225	0.465349	0.638338	-5.79856
698	ZFP36	-0.609274	-0.372487	-0.728584	0.468771	0.641283	-5.80249
428	AZGP1	-0.722786	0.0288879	-0.728573	0.468778	0.641283	-5.8025
350	CAPN8	-0.709878	0.261483	-0.727186	0.469621	0.641559	-5.80346
833	QPCT	0.547706	0.233988	0.722933	0.472213	0.64422	-5.80639
893	FRAS1	0.584095	0.102794	0.721377	0.473164	0.644637	-5.80746
212	RPS4Y1	-0.854003	0.276481	-0.715629	0.476683	0.648549	-5.8114
76	SERPINA1	1.03349	0.219557	0.700833	0.485811	0.660069	-5.82138
731	NMUR2	0.600182	0.179485	0.697467	0.487901	0.660975	-5.82362
259	CTAG2	-0.786315	0.087672	-0.696138	0.488727	0.660975	-5.82451
717	AK4	0.602371	0.242891	0.695779	0.488951	0.660975	-5.82474
21	HLA-DRB5	1.2767	0.285956	0.695504	0.489122	0.660975	-5.82493
755	LMO4	-0.592413	0.451866	-0.694369	0.489829	0.661038	-5.82568
82	APOD	-1.02922	0.392272	-0.692913	0.490736	0.661369	-5.82664
145	GPX2	-0.893696	0.341194	-0.689369	0.492949	0.663457	-5.82898
793	DNAJC12	0.575546	0.548694	0.685966	0.495079	0.665429	-5.83121
919	TMEM200A	-0.533988	-0.297308	-0.683054	0.496905	0.665871	-5.83311
482	MYBPC1	0.654535	0.227226	0.681966	0.497589	0.665871	-5.83381
418	NA	-0.680978	0.191043	-0.681261	0.498032	0.665871	-5.83427
290	DEFB1	0.744108	-0.769417	0.681197	0.498072	0.665871	-5.83431
660	CCNE1	-0.594372	-0.190305	-0.677741	0.500248	0.667887	-5.83655
313	FOXA2	-0.709472	-0.243676	-0.673061	0.503201	0.670935	-5.83957
268	CYP4X1	0.741394	-0.0988616	0.670395	0.504888	0.672288	-5.84127
620	TFPI	0.595145	0.605428	0.665523	0.507979	0.675504	-5.84438
561	CFD	0.599006	-0.290244	0.663154	0.509485	0.676607	-5.84588
471	ALOX5	0.600782	0.577382	0.657846	0.51287	0.679458	-5.84922
792	TOP2A	-0.55245	0.407073	-0.657656	0.512991	0.679458	-5.84934
375	CHST4	0.667665	0.550534	0.652057	0.516573	0.683298	-5.85284
343	DUSP1	0.661111	-0.594202	0.643256	0.522232	0.689871	-5.85827
386	NA	0.653664	0.729819	0.639878	0.524413	0.69108	-5.86034
399	CEACAM1	0.574924	-0.47348	0.639698	0.524529	0.69108	-5.86045
520	VSNL1	0.560707	-1.28258	0.636256	0.526757	0.693101	-5.86255
512	EGR1	-0.565399	-0.229045	-0.634478	0.527909	0.693704	-5.86363
248	C6orf58	-0.713759	0.472526	-0.624666	0.534292	0.70117	-5.86952
781	NUPR1	0.521138	-0.0216401	0.621817	0.536152	0.701975	-5.87121
455	OAS1	0.607803	-0.562452	0.621577	0.536309	0.701975	-5.87136
544	SIRPA	0.531577	-0.329947	0.619294	0.537802	0.70301	-5.87271
316	SCN2A	0.65744	0.454352	0.61348	0.541616	0.707071	-5.87613
118	NA	0.830768	-0.327044	0.609815	0.544027	0.709293	-5.87827
713	TGFBR3	0.509456	-0.0830598	0.606053	0.546508	0.711599	-5.88045
140	LCN2	0.783213	0.0357563	0.597775	0.551986	0.716109	-5.88521
429	ERAP2	0.592666	0.211574	0.597641	0.552075	0.716109	-5.88529
85	GP2	0.856363	0.02914	0.597573	0.55212	0.716109	-5.88533
743	PFKFB4	-0.511729	-0.136322	-0.595292	0.553634	0.717143	-5.88662
985	CYP2W1	-0.469655	0.0872707	-0.589111	0.557749	0.7209	-5.89012
34	FCGBP	-0.991312	-0.27482	-0.58877	0.557976	0.7209	-5.89031
315	NA	0.635041	-2.01603	0.586998	0.559159	0.721496	-5.89131
691	FKBP10	-0.505935	0.404639	-0.579301	0.56431	0.726745	-5.89559
406	EIF1AY	-0.576418	-0.0498767	-0.578188	0.565057	0.726745	-5.89621
383	FER1L4	-0.585035	0.176535	-0.577665	0.565408	0.726745	-5.8965
481	MFAP4	-0.552777	0.160014	-0.574326	0.567652	0.728693	-5.89834
209	NA	0.690947	-2.14866	0.572689	0.568754	0.728837	-5.89923
796	C19orf33	0.477955	0.0407993	0.571994	0.569222	0.728837	-5.89961
703	C8orf4	-0.492992	0.173996	-0.566546	0.572898	0.732606	-5.90258
592	COCH	-0.501438	0.36588	-0.563376	0.575042	0.734408	-5.90429
976	GPAT2	0.424629	0.0443689	0.550884	0.583528	0.74352	-5.91094
198	TKTL1	-0.673172	0.142373	-0.550686	0.583663	0.74352	-5.91104
269	SFTA2	0.603875	0.27356	0.547058	0.586139	0.745724	-5.91294
121	MYH11	-0.731735	0.48155	-0.535915	0.593775	0.754479	-5.91871
441	CTSL2	0.526232	-0.304138	0.53288	0.595863	0.756171	-5.92026
929	NA	0.428953	-0.190858	0.531668	0.596697	0.756271	-5.92088
323	PROM2	0.561832	-0.340881	0.528981	0.59855	0.757658	-5.92224
662	IFI27	-0.446914	0.398934	-0.52269	0.602898	0.762197	-5.9254
776	ANXA2	0.43752	-0.170615	0.518616	0.605721	0.764518	-5.92743
96	VSIG2	0.600909	1.60443	0.517797	0.606289	0.764518	-5.92784
3	MUC5AC	1.02583	1.49456	0.515881	0.60762	0.764518	-5.92878
622	ESPNL	0.439546	0.278717	0.515633	0.607791	0.764518	-5.92891
608	ANG	-0.444029	0.361857	-0.510355	0.611464	0.768171	-5.9315
546	ST6GALNAC1	-0.422189	0.43739	-0.508866	0.612502	0.768509	-5.93222
81	FAM3D	-0.739552	0.20607	-0.505169	0.615082	0.770779	-5.93401
770	CASP1	-0.403695	-0.0791348	-0.500077	0.618644	0.774273	-5.93646
283	PRKAR1A	0.545733	-0.0855409	0.494816	0.622333	0.777407	-5.93896
339	CEACAM1	0.464259	-0.526103	0.494289	0.622703	0.777407	-5.93921
84	SERPINA1	0.718178	0.283395	0.490013	0.62571	0.780187	-5.94123
693	MYH10	0.421642	-0.774822	0.48685	0.627938	0.78199	-5.9427
112	GAGE2B	0.669264	-0.332872	0.484422	0.629651	0.782527	-5.94383
246	IFITM1	0.536751	0.138456	0.484021	0.629934	0.782527	-5.94402
11	ANXA10	0.809288	1.58054	0.482872	0.630746	0.782563	-5.94455
263	MAGEA4	-0.522355	-0.24557	-0.480406	0.632488	0.782823	-5.94569
821	LYPD6B	-0.392446	0.395116	-0.48036	0.632521	0.782823	-5.94571
197	FOS	-0.577745	-0.0939152	-0.474759	0.636488	0.786759	-5.94827
103	NA	0.663872	-0.302758	0.470427	0.639563	0.789584	-5.95023
155	CA9	0.516421	1.02496	0.458726	0.647902	0.798892	-5.95543
7	TFF1	0.870358	1.56307	0.455655	0.650097	0.799848	-5.95677
915	FAM176A	0.331984	-0.121531	0.455404	0.650277	0.799848	-5.95688
448	CA12	0.441736	-0.322132	0.45276	0.65217	0.801192	-5.95803
153	ALDH3A1	0.472564	-0.0719847	0.441681	0.660129	0.809163	-5.96277
423	IFI44	-0.432451	-0.00598518	-0.441475	0.660277	0.809163	-5.96286
79	NA	0.649744	-0.29028	0.438919	0.662119	0.809441	-5.96394
89	NA	-0.61664	0.485673	-0.438469	0.662443	0.809441	-5.96413
211	ACTG2	-0.524575	0.276565	-0.437791	0.662932	0.809441	-5.96441
721	BCAR4	-0.373656	0.256905	-0.431695	0.667336	0.813077	-5.96695
920	WBP5	0.341311	0.39156	0.428935	0.669333	0.813077	-5.96808
918	C17orf28	0.299726	0.402311	0.428478	0.669664	0.813077	-5.96827
128	PRSS2	-0.566881	0.665952	-0.427961	0.670039	0.813077	-5.96848
872	ANG	-0.338649	0.416279	-0.426088	0.671396	0.813077	-5.96925
144	NA	0.549413	-0.321787	0.425918	0.67152	0.813077	-5.96932
292	NA	0.466692	-0.225105	0.425784	0.671617	0.813077	-5.96937
740	TSPAN1	-0.364096	0.693263	-0.423366	0.673372	0.813077	-5.97036
882	NQO1	-0.335587	0.391279	-0.422848	0.673747	0.813077	-5.97057
396	BCAS1	0.410164	0.282185	0.422443	0.674041	0.813077	-5.97073
880	KDELR3	0.318267	0.59821	0.420025	0.675798	0.813435	-5.97171
143	NA	-0.530243	0.348852	-0.419796	0.675964	0.813435	-5.9718
296	NA	0.456355	0.30561	0.41498	0.679469	0.81667	-5.97372
783	CASP1	-0.328829	-0.0771207	-0.41153	0.681985	0.818709	-5.97509
566	DHRS2	0.366699	-0.0554324	0.402144	0.688846	0.825955	-5.97875
752	PLBD1	-0.334235	-0.0304729	-0.39927	0.690952	0.827487	-5.97985
109	NA	0.553796	-0.306979	0.396432	0.693034	0.828988	-5.98093
102	GAGE12H	0.558031	-0.315146	0.394279	0.694615	0.829887	-5.98174
329	GRB7	0.411146	0.176383	0.390076	0.697706	0.832584	-5.98332
52	RPS4Y1	-0.619087	0.464987	-0.387181	0.699838	0.834133	-5.9844
434	IGFBP5	0.377994	0.135211	0.384302	0.70196	0.835165	-5.98547
264	LRRC26	-0.428161	0.0902959	-0.382862	0.703023	0.835165	-5.98599
293	NA	0.419043	-0.142933	0.38261	0.703209	0.835165	-5.98609
692	NA	-0.320687	0.198803	-0.380602	0.704691	0.835932	-5.98682
116	NA	0.520453	-0.316247	0.378219	0.706452	0.835994	-5.98769
791	LRP3	-0.307657	-0.562743	-0.3756	0.708389	0.835994	-5.98863
504	NEU1	0.354225	0.796713	0.375186	0.708696	0.835994	-5.98878
913	SLC40A1	-0.301537	0.440191	-0.375177	0.708702	0.835994	-5.98879
294	AK4	0.413269	0.16794	0.37488	0.708923	0.835994	-5.98889
357	ADM	0.339164	-0.353974	0.371424	0.711483	0.838025	-5.99013
840	SUSD2	0.293933	0.101491	0.367929	0.714075	0.840088	-5.99137
74	NA	0.544247	-0.34569	0.36493	0.716302	0.841718	-5.99242
413	HLA-H	-0.35082	0.40923	-0.363352	0.717475	0.842107	-5.99297
588	SCD	0.325487	-0.373296	0.361317	0.718988	0.842474	-5.99368
334	MAGEA6	0.384152	0.234491	0.360666	0.719473	0.842474	-5.9939
909	CYFIP2	0.280862	0.251056	0.357188	0.722063	0.843547	-5.9951
99	NA	0.504821	-0.337189	0.356055	0.722907	0.843547	-5.99548
476	PLEKHB1	0.319802	0.59843	0.356038	0.72292	0.843547	-5.99549
53	NA	0.561066	-0.24251	0.352941	0.72523	0.843667	-5.99654
747	IL32	0.266574	0.0986917	0.352582	0.725498	0.843667	-5.99666
926	MAGEA1	0.277998	0.134466	0.351817	0.726069	0.843667	-5.99692
252	ISG15	0.367187	-0.127037	0.35074	0.726874	0.843667	-5.99728
705	MRAP2	0.298674	0.578703	0.350248	0.727241	0.843667	-5.99745
194	NA	0.422393	0.331501	0.348518	0.728533	0.844187	-5.99803
812	KDELR3	0.27319	0.637416	0.347286	0.729455	0.844276	-5.99844
687	TUBB2B	0.300072	-0.236519	0.345465	0.730817	0.844662	-5.99904
673	PLLP	0.280233	0.649327	0.344353	0.731649	0.844662	-5.99941
451	PGA3	-0.324731	0.158377	-0.343078	0.732603	0.844662	-5.99983
417	SCGB2A1	-0.336077	0.504615	-0.342326	0.733167	0.844662	-6.00008
106	NA	-0.403309	1.07296	-0.340452	0.734571	0.845306	-6.00069
291	SYT13	0.359337	0.866871	0.339196	0.735513	0.845417	-6.0011
462	LYPD2	0.313788	-0.836871	0.337583	0.736723	0.845836	-6.00162
738	NA	-0.28372	-0.0110637	-0.332952	0.7402	0.848854	-6.00311
949	ERRFI1	0.23374	-0.114012	0.329034	0.743147	0.850366	-6.00436
446	GAL	0.315877	0.339972	0.328331	0.743676	0.850366	-6.00458
806	LMTK3	0.275745	-0.0393483	0.327777	0.744093	0.850366	-6.00475
878	CLDN10	-0.269219	0.0687365	-0.326677	0.74492	0.850366	-6.0051
941	ANG	-0.251841	0.451958	-0.323027	0.747671	0.852533	-6.00623
47	HLA-DRB1	-0.511055	0.600189	-0.318028	0.751443	0.855858	-6.00777
225	MMP11	0.348972	-0.340668	0.315813	0.753117	0.856788	-6.00844
425	LYPD6B	-0.29791	0.454746	-0.304074	0.762005	0.865813	-6.01193
10	REG4	-0.592854	1.42631	-0.300273	0.764889	0.865813	-6.01303
186	NA	0.367396	-0.204778	0.299794	0.765253	0.865813	-6.01317
437	IRX3	0.296339	-0.745297	0.299172	0.765726	0.865813	-6.01335
60	PLA2G2A	0.467518	-0.266898	0.29902	0.765841	0.865813	-6.01339
101	NA	0.419422	0.438227	0.29796	0.766647	0.865813	-6.01369
511	PDK4	0.267534	0.399662	0.29629	0.767916	0.865813	-6.01417
114	PRSS1	0.397108	0.525363	0.294725	0.769106	0.865813	-6.01461
326	MX1	-0.300121	-0.179635	-0.294098	0.769584	0.865813	-6.01479
477	PRODH	0.272612	-0.0220874	0.293935	0.769708	0.865813	-6.01484
615	GAS6	-0.256079	0.148178	-0.291718	0.771395	0.866736	-6.01546
445	KRT23	-0.248712	0.140046	-0.274007	0.784914	0.880936	-6.02026
509	CYP2C18	-0.237643	-0.238089	-0.268039	0.789485	0.885073	-6.02181
191	PROM1	-0.313385	0.499277	-0.261684	0.794361	0.889541	-6.02343
183	GRB7	0.314525	0.176287	0.255953	0.798764	0.893472	-6.02485
568	C5orf32	-0.191932	0.815514	-0.25175	0.801998	0.896087	-6.02588
492	NA	0.237384	-2.00631	0.247574	0.805214	0.898676	-6.02688
61	GAGE6	0.383351	-0.32613	0.245178	0.807061	0.899734	-6.02744
129	PSCA	0.301983	0.359346	0.241677	0.809762	0.901497	-6.02826
643	NA	0.21294	0.186058	0.24079	0.810446	0.901497	-6.02846
956	PLA2G16	0.188885	0.832316	0.23402	0.815676	0.906307	-6.03001
182	NA	-0.285805	0.101295	-0.23268	0.816712	0.906451	-6.03031
816	C7orf28B	-0.193681	-0.273522	-0.230769	0.818191	0.907085	-6.03073
480	FABP5	0.208696	-1.63945	0.224821	0.822796	0.910187	-6.03203
272	MT1F	-0.241514	0.386278	-0.224097	0.823358	0.910187	-6.03219
376	PRSS21	0.226338	0.576795	0.22363	0.823719	0.910187	-6.03229
923	HYAL1	0.163803	0.498472	0.2215	0.825371	0.911005	-6.03274
999	MAGEA12	-0.170647	0.177334	-0.214421	0.830864	0.916057	-6.03422
24	PGA5	-0.368791	0.606722	-0.205921	0.837471	0.921948	-6.03594
830	NA	0.168195	0.213773	0.20142	0.840974	0.921948	-6.03682
939	GLRX	0.149649	0.547179	0.201399	0.840991	0.921948	-6.03682
846	PHACTR3	-0.167052	0.364844	-0.201065	0.841251	0.921948	-6.03689
397	TRIM31	-0.204294	-0.126954	-0.200754	0.841494	0.921948	-6.03695
23	ITLN1	-0.308845	0.987302	-0.200439	0.841739	0.921948	-6.03701
486	LAIR2	0.187341	0.13559	0.194609	0.846282	0.925384	-6.03811
813	GAD1	0.160618	0.208713	0.19404	0.846726	0.925384	-6.03822
442	LOC644936	0.183446	-0.335508	0.191165	0.848969	0.926036	-6.03875
543	C8orf84	0.177283	0.354613	0.190901	0.849175	0.926036	-6.0388
788	HOXB2	0.152452	0.351439	0.182715	0.855568	0.928182	-6.04026
382	SOX21	0.171992	-0.441095	0.181729	0.856339	0.928182	-6.04044
773	ATP4A	-0.154309	0.176849	-0.181415	0.856584	0.928182	-6.04049
640	GAS6	-0.156919	0.148544	-0.180971	0.856931	0.928182	-6.04057
847	ISL1	0.150319	0.109862	0.180787	0.857075	0.928182	-6.0406
254	EPDR1	0.20342	0.104118	0.180593	0.857227	0.928182	-6.04063
40	TRY6	0.297948	0.726516	0.180065	0.85764	0.928182	-6.04073
36	PI3	0.297334	-0.717087	0.174738	0.861807	0.931684	-6.04163
456	FOLR1	0.163423	0.470459	0.172305	0.863712	0.932734	-6.04204
944	CTCFL	-0.135311	0.218673	-0.167503	0.867474	0.935786	-6.04282
372	LRRC26	-0.168037	0.0789819	-0.164535	0.8698	0.937285	-6.04329
670	OAS1	-0.138722	-0.283407	-0.161308	0.872332	0.937716	-6.0438
712	NT5C3L	-0.138247	0.0660528	-0.159443	0.873795	0.937716	-6.04408
574	TRIB3	0.136912	-0.0334237	0.157816	0.875072	0.937716	-6.04433
26	NA	-0.277567	0.574261	-0.156705	0.875944	0.937716	-6.0445
362	TRIM54	-0.157592	0.484727	-0.155829	0.876632	0.937716	-6.04463
390	ORM1	0.159142	-0.0316448	0.155791	0.876662	0.937716	-6.04464
401	MECOM	-0.121836	0.319236	-0.15566	0.876764	0.937716	-6.04466
690	CD55	0.12589	0.401906	0.154246	0.877875	0.937901	-6.04487
165	HBA2	0.190452	0.209801	0.151331	0.880165	0.938546	-6.04529
136	NA	0.200545	0.299235	0.151088	0.880356	0.938546	-6.04533
238	VSIG1	0.137543	0.764135	0.148121	0.882688	0.94003	-6.04576
714	ST6GAL1	0.126631	0.463558	0.146356	0.884076	0.940506	-6.04601
419	LAIR2	0.143788	0.182443	0.14337	0.886424	0.942003	-6.04642
618	CXADR	0.120931	0.264808	0.138702	0.890098	0.944902	-6.04705
971	AKAP7	-0.106267	0.374169	-0.134893	0.893097	0.947081	-6.04755
766	SCTR	-0.111657	-0.0871225	-0.130727	0.896379	0.949145	-6.04808
991	H2AFY2	-0.10244	-1.06371	-0.130012	0.896942	0.949145	-6.04817
250	IFI6	-0.142933	0.262541	-0.127252	0.899119	0.949667	-6.04851
169	IFI44L	-0.155867	0.085848	-0.126977	0.899335	0.949667	-6.04855
175	SCGB3A1	-0.156665	0.604115	-0.124989	0.900903	0.950319	-6.04879
95	PGAP3	-0.165128	0.343449	-0.120085	0.904772	0.953065	-6.04937
604	FLNC	0.108104	0.232218	0.119274	0.905412	0.953065	-6.04946
328	RAP1GAP	-0.1242	0.155704	-0.115869	0.9081	0.954217	-6.04984
819	VGF	-0.0945229	0.0131072	-0.114558	0.909135	0.954217	-6.04999
319	AXIN2	-0.113563	-0.194567	-0.112704	0.910599	0.954217	-6.05019
759	PARM1	-0.0951208	0.700917	-0.112414	0.910828	0.954217	-6.05022
488	FABP5	0.103346	-1.72087	0.111845	0.911277	0.954217	-6.05028
785	TEAD2	0.0911101	0.0767676	0.109659	0.913004	0.954438	-6.05051
646	DSG3	-0.0921561	-2.02081	-0.108861	0.913635	0.954438	-6.0506
377	PDZK1IP1	0.110453	0.145666	0.107954	0.914352	0.954438	-6.05069
199	FOLR1	0.120985	0.553911	0.102413	0.918732	0.957027	-6.05125
580	KRAS	-0.0938022	-0.030762	-0.102395	0.918746	0.957027	-6.05125
649	DHRS2	0.0884068	-0.104461	0.10033	0.920379	0.957164	-6.05146
842	MDK	0.0812645	0.0718751	0.0998078	0.920792	0.957164	-6.05151
174	FCGBP	-0.119335	-0.260631	-0.0973246	0.922756	0.95821	-6.05174
808	MED24	-0.0800771	0.27886	-0.0954886	0.924209	0.958723	-6.05191
276	RPL14	0.0954744	-0.066492	0.0854184	0.932181	0.965991	-6.05278
202	SERPINE2	-0.09276	-0.265784	-0.0806157	0.935986	0.96818	-6.05317
203	HSPA1A	-0.0961878	0.0525254	-0.0803069	0.93623	0.96818	-6.05319
104	EEF1A2	-0.109543	-0.121071	-0.0775614	0.938406	0.969428	-6.0534
436	SULT1C2	-0.0627452	0.372866	-0.0718884	0.942903	0.973068	-6.05381
279	NA	0.0752154	-0.114749	0.0681657	0.945855	0.974046	-6.05406
67	CSAG1	-0.103637	0.11242	-0.067321	0.946525	0.974046	-6.05411
247	NA	0.0732823	-0.0230214	0.0670089	0.946772	0.974046	-6.05413
736	NA	0.0520941	0.294646	0.0614746	0.951163	0.977557	-6.05447
71	MT1G	-0.085651	0.691005	-0.0581894	0.953769	0.979187	-6.05466
98	MT1H	0.0796655	0.768387	0.0570071	0.954708	0.979187	-6.05473
562	PDIA2	0.0421503	0.461023	0.0551543	0.956178	0.979691	-6.05483
599	NA	-0.0470647	-0.0690419	-0.0524727	0.958307	0.980867	-6.05497
779	OAS1	-0.0384399	-0.265081	-0.0464485	0.96309	0.984662	-6.05525
737	PCDHB2	-0.0384538	0.13034	-0.0453224	0.963984	0.984662	-6.0553
577	C1QTNF1	-0.040087	0.614606	-0.0438156	0.96518	0.984878	-6.05537
62	LIPF	-0.0590417	0.910562	-0.0411615	0.967288	0.985504	-6.05547
555	CD24	0.0350186	-0.354682	0.0400224	0.968193	0.985504	-6.05552
221	NA	0.0451054	0.335364	0.0384084	0.969475	0.985504	-6.05558
952	NOXO1	0.0305878	-0.18268	0.0380801	0.969736	0.985504	-6.05559
427	C10orf81	-0.028985	-0.144055	-0.0290916	0.976877	0.98771	-6.05588
616	FXYD4	0.0234025	0.461998	0.0289334	0.977003	0.98771	-6.05589
226	CAPN9	0.032664	1.03661	0.0282962	0.977509	0.98771	-6.0559
652	KHDRBS3	-0.0233287	-0.103808	-0.0274472	0.978184	0.98771	-6.05593
20	PIGR	0.0449546	2.04478	0.0274464	0.978184	0.98771	-6.05593
219	FOSB	-0.0288486	-0.304111	-0.02578	0.979509	0.98771	-6.05597
163	IGFBP2	0.0287131	0.23218	0.0252623	0.97992	0.98771	-6.05598
803	KRT15	-0.0193792	-1.56732	-0.0243075	0.980679	0.98771	-6.056
972	GJA1	-0.0177737	-0.441933	-0.0221695	0.982378	0.98771	-6.05605
653	MYCN	0.0184644	0.19768	0.0211475	0.98319	0.98771	-6.05607
723	SLC45A3	0.0160145	0.539089	0.0201622	0.983973	0.98771	-6.05609
168	IFIT1	-0.0241132	-0.23246	-0.0198469	0.984224	0.98771	-6.0561
765	MED24	-0.0163494	0.357457	-0.0191895	0.984746	0.98771	-6.05611
381	BCAS1	0.00746436	0.134752	0.00763616	0.99393	0.995922	-6.05626
251	PLA2G10	-0.00223124	0.745157	-0.00203451	0.998383	0.999382	-6.05629
837	ALDH1A2	0.000501238	0.192317	0.000604994	0.999519	0.999519	-6.05629

## Sheet: Group1 vs Group2
No	ID	logFC	AveExpr	t	P.Value	adj.P.Val	B
72	CDX1	-8.99684	0.878717	-7.76398	6.05781e-11	6.05781e-08	14.1076
25	PHGR1	-10.3153	0.00766684	-7.39764	2.78665e-10	1.39332e-07	12.7414
65	CTSE	9.00808	1.52965	7.12387	8.68755e-10	2.89585e-07	11.7209
563	CTSE	5.1744	0.647384	6.96325	1.68927e-09	3.46132e-07	11.1232
55	CA2	8.90467	0.425668	6.9574	1.73066e-09	3.46132e-07	11.1014
51	CA2	8.91288	0.457016	6.87843	2.39818e-09	3.99696e-07	10.808
686	CLDN18	4.74749	0.521223	6.385	1.81643e-08	2.59489e-06	8.98374
518	CYP27A1	-5.05552	-0.0521558	-6.28133	2.76931e-08	3.46164e-06	8.60325
50	ADH1C	7.6548	0.535577	6.05387	6.94804e-08	7.72005e-06	7.7729
393	FAM107B	5.35636	0.386237	6.01708	8.05632e-08	8.05632e-06	7.63926
8	CLDN18	10.8563	1.31282	5.96601	9.89002e-08	8.99093e-06	7.45406
464	MLXIPL	-4.75955	-0.472212	-5.89578	1.31018e-07	1.00079e-05	7.20006
401	MECOM	4.98131	0.319236	5.88762	1.35362e-07	1.00079e-05	7.1706
585	GUCA2A	-4.46682	0.108527	-5.87899	1.40111e-07	1.00079e-05	7.13945
507	SYT7	-4.75863	-0.119817	-5.83663	1.65924e-07	1.10616e-05	6.98671
835	XPNPEP2	-3.91291	0.13182	-5.71832	2.65575e-07	1.65984e-05	6.56179
3	MUC5AC	12.1517	1.49456	5.65334	3.43444e-07	2.02026e-05	6.32949
364	NA	-4.80818	0.139462	-5.56953	4.7786e-07	2.62929e-05	6.0311
309	A1CF	-4.98242	0.179487	-5.55823	4.99565e-07	2.62929e-05	5.99097
594	VIL1	-4.4534	0.430821	-5.53901	5.38728e-07	2.69364e-05	5.92278
73	SLC26A3	-7.06963	0.508898	-5.48934	6.5451e-07	3.09178e-05	5.74692
444	A1CF	-4.44785	0.121685	-5.45259	7.55632e-07	3.09178e-05	5.61713
44	CDH17	-7.84626	-0.345284	-5.45236	7.56307e-07	3.09178e-05	5.61633
96	VSIG2	6.83674	1.60443	5.44998	7.63366e-07	3.09178e-05	5.60793
958	C10orf112	-3.74385	0.0074416	-5.43715	8.02553e-07	3.09178e-05	5.56271
238	VSIG1	5.45713	0.764135	5.43673	8.03862e-07	3.09178e-05	5.56124
58	ADH1A	6.84704	0.545016	5.3368	1.18566e-06	4.39134e-05	5.21021
4	TFF2	11.1922	1.36234	5.3076	1.32764e-06	4.74159e-05	5.10806
786	RNF186	-3.94516	0.173762	-5.28859	1.42888e-06	4.92718e-05	5.0417
565	PRAP1	-4.35081	0.0482961	-5.27193	1.52386e-06	5.07952e-05	4.98358
177	CDX2	-5.41744	0.124498	-5.20806	1.94878e-06	6.28638e-05	4.76149
1	CLDN18	12.2985	1.32875	5.17676	2.19759e-06	6.86747e-05	4.65301
868	TRIB1	-3.85971	-0.0298823	-5.14134	2.51688e-06	7.62692e-05	4.53055
829	SULT2B1	-3.86724	-1.43874	-5.07987	3.18221e-06	9.35945e-05	4.31884
153	ALDH3A1	5.83102	-0.0719847	5.04182	3.6774e-06	0.000105069	4.18833
977	PLA2G12B	-3.63638	-0.100848	-5.03276	3.80608e-06	0.000105725	4.15729
277	SLC7A9	-4.98353	-0.0676607	-5.00606	4.21135e-06	0.00011382	4.066
760	CDR2L	3.8851	0.564216	4.99203	4.44094e-06	0.000116867	4.01812
557	LOC400043	4.23373	0.612366	4.9453	5.29748e-06	0.000135833	3.85903
562	PDIA2	4.07883	0.461023	4.93752	5.45487e-06	0.000136372	3.83263
11	ANXA10	8.92068	1.58054	4.92404	5.73868e-06	0.000139838	3.78688
378	BCL11A	-4.68943	-0.708979	-4.91788	5.87318e-06	0.000139838	3.76599
435	NMU	4.47655	-0.253303	4.87045	7.01691e-06	0.000163184	3.60556
567	VAV3	-4.10226	-0.439283	-4.84221	7.7984e-06	0.000177236	3.51037
568	C5orf32	3.94959	0.815514	4.79257	9.38325e-06	0.000204733	3.34364
322	HEPH	-4.62722	0.256186	-4.78862	9.5222e-06	0.000204733	3.33039
454	BCL11A	-4.38619	-0.624495	-4.7858	9.62246e-06	0.000204733	3.32096
384	HKDC1	-4.56931	0.310622	-4.76483	1.04017e-05	0.000216701	3.2508
244	TRNP1	5.07776	0.352757	4.70998	1.27422e-05	0.000260045	3.06799
430	EPSTI1	-4.35587	-0.279879	-4.69289	1.35715e-05	0.00027143	3.01121
875	SLC29A4	-3.52627	-0.0536624	-4.65896	1.53764e-05	0.000301498	2.8988
447	SEMA6A	-4.1432	0.18789	-4.63236	1.69525e-05	0.00032601	2.81096
394	ASGR1	-4.41566	-0.3059	-4.6152	1.80515e-05	0.000340595	2.75443
106	NA	5.90027	1.07296	4.6077	1.85535e-05	0.000343584	2.72975
77	KRT20	-6.24763	0.830326	-4.5462	2.32154e-05	0.000413492	2.5281
237	GUCY2C	-4.34731	0.494299	-4.54469	2.33432e-05	0.000413492	2.52317
531	CAMK2N1	-4.0165	-0.126239	-4.54204	2.35691e-05	0.000413492	2.51451
529	GBA3	-3.81695	0.32187	-4.49264	2.81894e-05	0.000478098	2.35356
918	C17orf28	3.39394	0.402311	4.48853	2.8611e-05	0.000478098	2.34022
852	BRSK1	-3.45539	0.348927	-4.4878	2.86859e-05	0.000478098	2.33787
23	ITLN1	7.46235	0.987302	4.48034	2.9469e-05	0.000483099	2.31366
255	DPEP1	-4.66361	0.112053	-4.43812	3.43094e-05	0.000553377	2.17701
284	IL1R2	4.68117	0.00599313	4.42761	3.56291e-05	0.000565542	2.1431
683	MUC1	3.62687	0.584078	4.30728	5.47249e-05	0.000855076	1.75788
265	MLPH	4.63772	0.915925	4.29799	5.65541e-05	0.000870063	1.72839
7	TFF1	8.83619	1.56307	4.27956	6.03627e-05	0.000914587	1.66994
176	NOS2	-5.10583	0.283866	-4.24052	6.9263e-05	0.00103378	1.54664
558	DACH1	-3.6958	0.0606486	-4.22452	7.32675e-05	0.00107746	1.49627
155	CA9	5.06374	1.02496	4.16117	9.14312e-05	0.00132509	1.29791
680	SLFN11	3.46979	0.396726	4.09882	0.000113515	0.00162164	1.10432
422	SLC3A1	-3.85486	0.0699973	-4.09426	0.000115318	0.0016242	1.09022
516	REEP6	-3.3869	-0.0309374	-4.07877	0.000121649	0.00167198	1.04243
59	CA4	-6.25317	0.519276	-4.07781	0.000122055	0.00167198	1.03945
506	DPCR1	3.51505	0.514805	4.06669	0.00012682	0.00171379	1.00521
172	TESC	4.87849	0.635241	4.00589	0.00015622	0.00208293	0.818916
92	ASCL2	-5.61967	-0.418748	-3.99378	0.000162814	0.00214229	0.781996
946	SLC9A2	3.07768	0.759087	3.91703	0.000211241	0.0027434	0.549654
473	MUC1	3.68889	0.947912	3.89683	0.000226132	0.00289912	0.48893
152	MSMB	4.88383	0.4097	3.88166	0.000237964	0.0030122	0.443478
930	CXXC5	-3.05928	0.0931799	-3.87389	0.000244257	0.00305321	0.420222
436	SULT1C2	3.64803	0.372866	3.86663	0.00025028	0.00308988	0.398522
6	PGC	8.80375	1.76134	3.85871	0.000257007	0.00311603	0.374895
357	ADM	-3.80694	-0.353974	-3.85683	0.000258631	0.00311603	0.369287
160	NA	4.75564	0.391048	3.85202	0.000262827	0.00312889	0.354953
834	TMEM176A	-3.11786	0.436074	-3.84308	0.000270799	0.00313005	0.328346
627	FOXQ1	3.34864	-0.128948	3.84156	0.000272184	0.00313005	0.323804
374	NOS2	-3.86443	0.272492	-3.84141	0.000272315	0.00313005	0.323376
961	NA	-3.00837	0.245806	-3.82675	0.000285968	0.00324964	0.279825
278	SEPP1	-3.94229	0.480112	-3.79169	0.000321333	0.00361048	0.176082
498	CEBPA	-3.38867	0.175249	-3.77625	0.000338206	0.0037042	0.13057
943	S100P	2.98382	0.686047	3.77524	0.000339335	0.0037042	0.127605
799	RAB32	3.02667	0.467035	3.77395	0.000340787	0.0037042	0.12381
70	LYZ	5.64474	1.12973	3.76622	0.000349608	0.00375922	0.10109
15	CPS1	6.44429	-0.267222	3.76269	0.000353707	0.00375937	0.0907272
403	RGS2	-3.73681	0.226595	-3.75977	0.00035714	0.00375937	0.082142
898	GPR128	-2.90074	0.556145	-3.75594	0.000361687	0.00376757	0.0708979
949	ERRFI1	-2.88062	-0.114012	-3.75136	0.000367186	0.00378542	0.0574883
20	PIGR	6.63129	2.04478	3.74545	0.000374407	0.00382048	0.0401817
993	ANKRD22	2.9129	-0.0866566	3.73516	0.000387309	0.00391221	0.0100816
408	ACE2	-3.63248	0.300253	-3.72548	0.000399843	0.00397663	-0.0182078
111	CEL	-4.93012	0.00680089	-3.72411	0.00040164	0.00397663	-0.0221908
747	IL32	-3.03073	0.0986917	-3.70838	0.000422909	0.00414617	-0.0680122
751	ANO1	3.11445	0.567307	3.68672	0.00045396	0.00440084	-0.130899
955	ANKRD22	2.92156	-0.0985116	3.68422	0.000457688	0.00440084	-0.138157
287	TGM2	-3.45964	0.378339	-3.67786	0.000467281	0.0044503	-0.156562
162	WFDC2	4.59861	0.76608	3.66866	0.000481511	0.00454255	-0.183173
631	JUN	-3.22904	-0.259796	-3.65135	0.0005094	0.00476074	-0.233105
157	SI	-4.30463	0.660228	-3.62491	0.000555004	0.00513893	-0.309104
355	GPR128	-3.65002	0.690653	-3.60094	0.000599671	0.00550157	-0.377669
163	IGFBP2	4.39593	0.23218	3.57798	0.00064564	0.00586786	-0.443057
884	DHDH	2.90784	0.398588	3.57522	0.00065138	0.00586786	-0.450889
800	EPHB1	-2.96473	0.305325	-3.57237	0.000657384	0.00586786	-0.459009
404	ARID3A	-3.58405	-0.441449	-3.56968	0.000663068	0.00586786	-0.466627
339	CEACAM1	-3.61752	-0.526103	-3.56308	0.000677249	0.00594078	-0.485349
814	SCRN1	2.9191	0.28298	3.55724	0.000690046	0.0060004	-0.501909
616	FXYD4	3.10517	0.461998	3.55155	0.000702717	0.0060579	-0.518002
91	ANXA13	-4.93443	0.295679	-3.5432	0.000721722	0.00616856	-0.541601
412	GPA33	-3.39938	0.0311045	-3.53793	0.000733968	0.00622007	-0.556478
256	MTTP	-3.75222	0.139955	-3.52976	0.000753333	0.00633053	-0.579498
353	SPDEF	3.68479	0.927275	3.52527	0.00076419	0.00636825	-0.592145
132	COL17A1	-4.60247	-0.396556	-3.47323	0.000901312	0.00744886	-0.737895
348	CYP2E1	3.63976	-0.404464	3.47046	0.000909229	0.00745269	-0.745613
399	CEACAM1	-3.3585	-0.47348	-3.45705	0.000948497	0.00771135	-0.782917
784	AUTS2	-2.91756	-0.393936	-3.45297	0.000960748	0.00774797	-0.794237
789	ETS2	-2.83045	-0.0564302	-3.44623	0.000981342	0.00780545	-0.812941
716	ANO1	2.97609	0.594044	3.44358	0.000989546	0.00780545	-0.820282
493	ANO1	3.28501	0.581889	3.44085	0.000998062	0.00780545	-0.827837
142	BAMBI	-4.19071	0.138998	-3.44052	0.000999098	0.00780545	-0.828752
730	MSMB	2.94596	0.28142	3.42199	0.00105885	0.00820814	-0.879951
170	ANXA13	-4.08983	0.264894	-3.39509	0.00115167	0.00874832	-0.953966
915	FAM176A	-2.67466	-0.121531	-3.39425	0.0011547	0.00874832	-0.956281
923	HYAL1	2.71328	0.498472	3.39422	0.00115478	0.00874832	-0.956341
823	NEU4	-2.81527	0.270743	-3.36677	0.00125765	0.00945604	-1.03145
546	ST6GALNAC1	3.01272	0.43739	3.35932	0.00128702	0.00960462	-1.05175
741	ATF3	-2.87564	-0.0621898	-3.33324	0.00139503	0.0103336	-1.1226
880	KDELR3	2.69196	0.59821	3.2866	0.00160977	0.0118366	-1.24831
17	REG1B	-5.92281	-0.12975	-3.2834	0.00162554	0.0118653	-1.25687
458	PTGES	-3.02365	0.305885	-3.26233	0.00173344	0.0124881	-1.31323
16	BPIFB1	6.2101	1.80885	3.26187	0.00173585	0.0124881	-1.31445
62	LIPF	5.04891	0.910562	3.25631	0.00176548	0.0125224	-1.32928
701	TSPAN7	-2.76783	0.147338	-3.25627	0.00176566	0.0125224	-1.32937
702	EDN1	-2.84447	-0.0192859	-3.25059	0.0017964	0.0125875	-1.3445
575	MSMB	3.00305	0.269121	3.24993	0.00180002	0.0125875	-1.34626
445	KRT23	-3.16999	0.140046	-3.23085	0.00190718	0.0132443	-1.39692
161	HOXB8	-3.96064	0.658482	-3.22628	0.00193372	0.013336	-1.40902
257	PHGDH	3.65423	0.182157	3.18832	0.00216803	0.0148495	-1.50909
487	C4BPA	-3.07075	0.376494	-3.16711	0.00231025	0.015716	-1.56462
673	PLLP	2.7808	0.649327	3.16118	0.00235155	0.0158888	-1.5801
262	CLDN3	-3.39057	0.0305237	-3.15537	0.00239268	0.0160582	-1.59524
723	SLC45A3	2.70489	0.539089	3.15043	0.00242818	0.0161879	-1.6081
879	SESN1	-2.55899	-0.206728	-3.13964	0.00250747	0.0166057	-1.63615
258	DDC	-3.2776	0.311124	-3.12288	0.00263541	0.0172883	-1.67957
548	RAB27B	2.92879	-0.197474	3.12155	0.00264579	0.0172883	-1.683
382	SOX21	3.19129	-0.441095	3.11944	0.0026624	0.0172883	-1.68845
947	PPP1R14C	-2.54121	-0.505797	-3.11407	0.00270507	0.017452	-1.70232
681	SLC2A1	-2.63476	-0.723131	-3.10637	0.0027674	0.0177397	-1.72218
871	SOX8	2.56624	0.205247	3.08808	0.00292077	0.0186037	-1.76917
614	COL17A1	-2.81209	-0.360169	-3.08112	0.00298122	0.0188685	-1.78701
461	LAMA3	3.03327	0.546686	3.06217	0.00315163	0.0198216	-1.83539
1000	MOK	2.46657	0.323673	3.0497	0.00326876	0.0203179	-1.86713
754	KRT80	-2.27301	-0.929371	-3.04945	0.00327118	0.0203179	-1.86777
939	GLRX	-2.4396	0.547179	-3.03737	0.00338855	0.020917	-1.89842
195	HYAL1	3.77216	0.859873	3.02793	0.00348295	0.0213048	-1.92229
115	SI	-3.93622	0.723244	-3.02684	0.003494	0.0213048	-1.92504
928	RHOBTB3	-2.38436	0.0891636	-3.02323	0.00353089	0.0213306	-1.93417
885	HOMER2	2.49401	-0.355219	3.0219	0.00354452	0.0213306	-1.93751
476	PLEKHB1	2.9324	0.59843	3.02019	0.00356221	0.0213306	-1.94184
475	VIPR1	-2.7715	0.160959	-3.01572	0.0036087	0.0214803	-1.95309
68	CEACAM5	-4.69842	0.397964	-3.01025	0.00366639	0.0216946	-1.96686
90	LOC645638	4.39679	-0.80922	2.98993	0.0038884	0.0228729	-2.01788
988	DNASE1	-2.40771	0.0438916	-2.97481	0.00406159	0.0237177	-2.05566
400	KLK12	-3.06765	-1.68443	-2.97328	0.00407945	0.0237177	-2.05946
925	ALDH3B1	2.45155	0.634756	2.96715	0.00415207	0.0239782	-2.07475
252	ISG15	-3.35582	-0.127037	-2.96546	0.00417221	0.0239782	-2.07894
682	TNNC1	2.63977	0.0897762	2.95518	0.00429711	0.0245549	-2.10449
220	AGR2	3.391	1.14699	2.94375	0.00444003	0.0252274	-2.13281
344	CLRN3	-2.85369	-0.019083	-2.93702	0.00452624	0.025572	-2.14945
833	QPCT	-2.39876	0.233988	-2.92908	0.0046298	0.0260101	-2.16902
564	CLDN23	2.6399	0.595336	2.92367	0.00470173	0.0262667	-2.18235
642	CALML4	-2.37751	0.245147	-2.91755	0.0047843	0.0265795	-2.1974
129	PSCA	3.9181	0.359346	2.90084	0.00501666	0.0277164	-2.23838
216	NKD2	-3.51766	-0.251632	-2.89169	0.00514822	0.0282869	-2.26073
744	RPL39L	2.50879	0.586665	2.88851	0.00519482	0.0283334	-2.26851
690	CD55	2.54723	0.401906	2.88724	0.00521335	0.0283334	-2.27158
812	KDELR3	2.43342	0.637416	2.86177	0.00560119	0.0300253	-2.33348
319	AXIN2	-3.11667	-0.194567	-2.86146	0.00560609	0.0300253	-2.33423
501	PON3	2.77006	0.223753	2.86091	0.00561474	0.0300253	-2.33556
134	KIAA1324	3.49434	0.424639	2.84844	0.00581451	0.0309282	-2.36568
497	NA	-2.76173	-0.83004	-2.83693	0.0060048	0.0317714	-2.39342
420	SLC5A1	-2.88901	0.131662	-2.82013	0.00629279	0.0331199	-2.43373
190	SLC39A5	-3.02108	0.0649759	-2.78354	0.00696454	0.0364635	-2.52089
460	NA	-2.76297	0.279072	-2.75941	0.00744299	0.0387656	-2.57789
261	TM4SF5	2.83949	0.268833	2.7435	0.00777468	0.0402833	-2.61525
783	CASP1	-2.36249	-0.0771207	-2.73526	0.00795174	0.0409884	-2.63453
626	TUBB3	-2.19582	-0.0383496	-2.71491	0.00840479	0.0431015	-2.68195
202	SERPINE2	-3.36482	-0.265784	-2.7053	0.00862694	0.0438553	-2.70425
728	ITPKA	-2.34916	0.16223	-2.70314	0.0086777	0.0438553	-2.70926
440	UGT2B7	-2.65319	0.18775	-2.7029	0.00868335	0.0438553	-2.70982
822	LAMA3	2.31924	0.431497	2.69671	0.00883011	0.0443724	-2.72414
512	EGR1	-2.59529	-0.229045	-2.69427	0.00888844	0.0444422	-2.72976
770	CASP1	-2.32741	-0.0791348	-2.66717	0.00956212	0.0475165	-2.79211
544	SIRPA	-2.47341	-0.329947	-2.66576	0.00959833	0.0475165	-2.79533
499	RAPGEFL1	-2.5645	-0.141762	-2.66157	0.0097071	0.0478182	-2.80494
219	FOSB	-3.19787	-0.304111	-2.64371	0.0101825	0.0499143	-2.84568
914	SLC35D3	-2.18182	-0.0834836	-2.63759	0.0103504	0.0504895	-2.85959
465	WISP3	2.64904	0.770353	2.6345	0.0104359	0.0506597	-2.8666
669	HLA-F	-2.23378	0.383257	-2.63073	0.0105412	0.0509235	-2.87514
369	TGFBI	-2.66468	-0.344715	-2.62382	0.0107369	0.0516195	-2.89079
366	NA	2.67224	0.113696	2.61956	0.0108592	0.0519578	-2.90042
622	ESPNL	2.39834	0.278717	2.60281	0.0113522	0.0540581	-2.93815
801	CD24	2.2586	-0.179152	2.59908	0.0114647	0.0543349	-2.94652
459	UGT2B7	-2.50736	0.189204	-2.59148	0.0116972	0.0551754	-2.96356
466	FXYD2	-2.58886	-0.210074	-2.5833	0.011952	0.0561129	-2.98185
64	AKR1B10	3.72086	0.195262	2.53594	0.0135297	0.0632228	-3.08684
555	CD24	2.39532	-0.354682	2.53258	0.0136483	0.0634806	-3.09422
414	CRABP2	2.6191	-1.35551	2.52702	0.0138467	0.064105	-3.10642
700	ACSL5	-2.27439	0.281352	-2.52206	0.0140263	0.0643987	-3.11731
951	C4orf48	-2.10216	0.282877	-2.52171	0.0140389	0.0643987	-3.11806
350	CAPN8	2.6526	0.261483	2.51379	0.0143299	0.0654331	-3.13538
326	MX1	-2.77003	-0.179635	-2.51116	0.0144276	0.0655802	-3.14112
395	ASS1	-2.64421	0.479307	-2.50922	0.0145004	0.0656126	-3.14537
462	LYPD2	2.51642	-0.836871	2.50451	0.0146778	0.0661164	-3.15563
639	STEAP1	2.24044	0.147118	2.49909	0.0148844	0.0667462	-3.16742
574	TRIB3	-2.33184	-0.0334237	-2.48659	0.0153708	0.0686196	-3.19452
340	ASS1	-2.73379	0.505969	-2.48421	0.0154651	0.0687339	-3.19967
225	MMP11	-2.95792	-0.340668	-2.4764	0.0157781	0.0698145	-3.21655
843	JUP	-2.12614	-0.215599	-2.47108	0.0159945	0.0702469	-3.22801
803	KRT15	-2.12909	-1.56732	-2.47055	0.0160163	0.0702469	-3.22916
396	BCAS1	2.59017	0.282185	2.46794	0.0161237	0.0704094	-3.23478
647	TMEM99	-2.25677	0.0797602	-2.45274	0.0167616	0.0728195	-3.26741
243	HSD17B2	2.81142	0.803041	2.45134	0.0168213	0.0728195	-3.27039
509	CYP2C18	2.34722	-0.238089	2.44918	0.016914	0.0729052	-3.27501
698	ZFP36	-2.21031	-0.372487	-2.4452	0.017086	0.0733304	-3.28351
150	NA	2.70258	0.521477	2.43913	0.0173518	0.0741528	-3.29647
995	EFCAB4A	1.83188	0.265187	2.41957	0.0182325	0.0773336	-3.33801
515	PLTP	2.35584	0.0788111	2.4185	0.0182817	0.0773336	-3.34027
650	ORMDL3	-2.225	0.272333	-2.4175	0.0183281	0.0773336	-3.34239
27	SERPINA3	4.23614	0.0777099	2.4087	0.0187388	0.0784909	-3.36095
188	VAV3	-3.0935	-0.192812	-2.40827	0.0187593	0.0784909	-3.36187
948	GSTO2	2.01837	0.131241	2.4036	0.0189809	0.0789583	-3.3717
945	MME	-2.01545	0.20432	-2.40259	0.019029	0.0789583	-3.37382
646	DSG3	-2.16548	-2.02081	-2.36645	0.0208298	0.0860734	-3.4494
797	XAF1	-2.06734	-0.26241	-2.36101	0.0211135	0.0868868	-3.46069
295	AKR1B15	2.43922	0.0213812	2.35845	0.0212479	0.0870815	-3.46599
381	BCAS1	2.47238	0.134752	2.33988	0.0222486	0.0906092	-3.50434
919	TMEM200A	-1.97668	-0.297308	-2.33913	0.0222899	0.0906092	-3.50589
63	ANPEP	-3.72984	0.726581	-2.33561	0.0224846	0.0910307	-3.51313
976	GPAT2	1.94093	0.0443689	2.32946	0.0228278	0.0920475	-3.52574
413	HLA-H	-2.42878	0.40923	-2.32717	0.0229573	0.0921979	-3.53044
341	ARL14	2.48161	0.339109	2.31969	0.0233834	0.0935337	-3.54574
706	IRS2	-2.09042	-0.0307536	-2.30985	0.0239548	0.0954375	-3.5658
769	HSPA1B	-2.04802	-0.552107	-2.30771	0.0240809	0.095559	-3.57016
679	TRIP6	2.10582	-0.1983	2.29892	0.024604	0.0972491	-3.588
855	NA	-1.89354	-0.321551	-2.27199	0.0262711	0.10343	-3.64234
511	PDK4	2.20987	0.399662	2.26412	0.0267769	0.105008	-3.65812
97	CLIC6	3.35049	0.95974	2.25514	0.0273645	0.106893	-3.67607
263	MAGEA4	-2.63141	-0.24557	-2.23886	0.0284582	0.110147	-3.70844
520	VSNL1	-2.13037	-1.28258	-2.23638	0.028628	0.110147	-3.71335
299	SLC26A9	2.53925	0.426222	2.23581	0.0286675	0.110147	-3.71449
247	NA	-2.64253	-0.0230214	-2.23536	0.0286982	0.110147	-3.71537
633	ITM2A	2.01858	0.0983563	2.23463	0.0287484	0.110147	-3.71681
471	ALOX5	-2.20036	0.577382	-2.22892	0.0291444	0.111238	-3.7281
184	CCND2	-2.88257	-0.716708	-2.22195	0.0296347	0.112679	-3.74185
10	REG4	4.72022	1.42631	2.2117	0.0303688	0.115033	-3.762
536	FOXC1	-2.01353	-0.459325	-2.20655	0.0307439	0.116015	-3.7721
37	S100A9	-3.60581	-2.86325	-2.19308	0.031743	0.119335	-3.7984
95	PGAP3	-3.25075	0.343449	-2.18699	0.0322045	0.120616	-3.81026
652	KHDRBS3	-2.00648	-0.103808	-2.18393	0.0324381	0.120998	-3.81619
181	EYA2	2.75494	0.237351	2.1814	0.0326327	0.120998	-3.8211
883	SLC38A5	1.87916	0.270908	2.18092	0.0326695	0.120998	-3.82203
120	CHGA	-2.98486	0.115208	-2.17384	0.0332202	0.121969	-3.83574
66	CCL20	-3.54183	0.277679	-2.17299	0.0332868	0.121969	-3.83738
596	HES4	-1.92914	-0.711589	-2.17285	0.0332976	0.121969	-3.83765
426	CLDN1	-2.26585	-0.691925	-2.16774	0.0337006	0.122948	-3.84751
480	FABP5	2.17376	-1.63945	2.16636	0.0338108	0.122948	-3.85018
982	HOXA5	1.81419	0.05343	2.16386	0.0340093	0.123222	-3.85498
31	HMGCS2	3.66317	0.948455	2.15985	0.0343315	0.123681	-3.86271
697	CYBRD1	1.97012	0.602812	2.15921	0.0343834	0.123681	-3.86394
88	DHRS9	-3.17609	-0.465748	-2.15699	0.0345627	0.123881	-3.8682
724	SALL4	-1.9444	-0.472436	-2.15514	0.0347126	0.123973	-3.87174
409	RGS1	-2.17827	-0.304051	-2.15323	0.0348685	0.124087	-3.87541
139	PLAC8	2.79477	0.615364	2.14985	0.0351459	0.124631	-3.88189
371	CIDEC	-2.31597	0.212701	-2.14522	0.035528	0.125541	-3.89074
934	N4BP2L2	-1.81851	-0.169942	-2.14326	0.0356911	0.125673	-3.89448
306	CCND2	-2.44116	-0.572553	-2.13997	0.0359668	0.126199	-3.90077
251	PLA2G10	2.53389	0.745157	2.13746	0.0361779	0.126496	-3.90556
838	NA	-1.78091	0.195149	-2.1338	0.0364876	0.126826	-3.91252
662	IFI27	-1.97173	0.398934	-2.13335	0.036526	0.126826	-3.91338
307	SULF1	-2.2879	-0.0271152	-2.12221	0.0374845	0.129704	-3.93452
637	CYBRD1	1.9793	0.593173	2.12052	0.0376318	0.129765	-3.93772
345	ATHL1	-2.34965	-0.343418	-2.11797	0.0378552	0.129832	-3.94255
488	FABP5	2.11481	-1.72087	2.11733	0.0379108	0.129832	-3.94374
199	FOLR1	2.68836	0.553911	2.10526	0.0389846	0.132978	-3.9665
167	KRT7	2.63872	0.601678	2.104	0.0390982	0.132978	-3.96887
959	FLJ22184	-1.77274	-0.386049	-2.10256	0.0392284	0.132978	-3.97157
827	CA1	-1.81543	0.443619	-2.098	0.0396431	0.13375	-3.98013
863	TFAP2C	-1.81861	-0.392784	-2.09712	0.0397236	0.13375	-3.98178
938	ITM2C	-1.72449	0.588137	-2.07237	0.0420444	0.141088	-4.02791
810	PROS1	-1.81754	0.78709	-2.06779	0.0424871	0.142097	-4.0364
114	PRSS1	2.99668	0.525363	2.05752	0.0434934	0.144978	-4.05537
665	ZIC2	-1.87782	-0.164171	-2.05601	0.0436429	0.144993	-4.05815
438	CFTR	-2.12745	0.467877	-2.0536	0.0438823	0.145305	-4.06258
554	RAMP1	1.88926	0.765969	2.04991	0.0442519	0.14564	-4.06937
890	TNFRSF25	-1.7511	-0.216184	-2.04947	0.0442963	0.14564	-4.07018
80	GABRP	3.14213	-0.21017	2.04824	0.0444202	0.14564	-4.07244
210	STMN3	-2.40731	-0.674715	-2.04173	0.0450805	0.147322	-4.08437
168	IFIT1	-2.67621	-0.23246	-2.03776	0.0454872	0.148167	-4.09163
105	CLDN15	-2.59525	0.530338	-2.01793	0.0475665	0.154017	-4.12771
845	KRT10	-1.75909	-0.336524	-2.0177	0.0475913	0.154017	-4.12813
598	STXBP6	-1.86908	0.391268	-2.01618	0.0477538	0.154045	-4.13088
593	RNASE1	1.88651	0.607873	2.01473	0.0479096	0.15405	-4.1335
159	CCL25	-2.64005	-0.330841	-2.0124	0.0481613	0.154363	-4.13772
791	LRP3	-1.77101	-0.562743	-2.00021	0.0494939	0.158128	-4.15969
135	MT1E	2.79359	0.447762	1.99772	0.0497698	0.158335	-4.16416
522	LEPREL1	1.87731	0.310618	1.99677	0.0498755	0.158335	-4.16587
149	LEFTY1	2.62338	0.0696665	1.99377	0.0502103	0.158893	-4.17125
539	COL7A1	-1.94626	-0.370138	-1.9885	0.0508041	0.160265	-4.1807
185	IL1B	2.53433	0.412328	1.97357	0.0525167	0.165106	-4.2073
346	GCNT1	1.94146	0.794899	1.97227	0.0526687	0.165106	-4.20962
456	FOLR1	2.02037	0.470459	1.97065	0.0528576	0.16518	-4.21249
617	AQP5	1.84399	0.678162	1.96219	0.0538552	0.167036	-4.22747
272	MT1F	2.28398	0.386278	1.96056	0.0540497	0.167036	-4.23035
291	SYT13	-2.24293	0.866871	-1.95866	0.054277	0.167036	-4.23371
463	COL1A1	-1.89911	-0.182678	-1.95732	0.0544374	0.167036	-4.23607
477	PRODH	-1.96057	-0.0220874	-1.95562	0.0546421	0.167036	-4.23908
877	OSBPL1A	1.69685	0.487254	1.95501	0.0547151	0.167036	-4.24014
85	GP2	3.02761	0.02914	1.95447	0.0547807	0.167036	-4.2411
818	SLC7A5	-1.64168	-0.496051	-1.95441	0.0547878	0.167036	-4.24121
667	EPHX2	-1.7127	-0.212405	-1.94831	0.0555278	0.168777	-4.25193
230	PLAC8	2.26556	0.47261	1.94215	0.0562836	0.170556	-4.26273
840	SUSD2	-1.66861	0.101491	-1.93226	0.0575164	0.173766	-4.28002
607	CYP4F12	-1.77396	-0.202732	-1.9286	0.0579773	0.17463	-4.28639
154	MT1M	2.59969	0.811425	1.91952	0.0591374	0.177554	-4.30217
618	CXADR	1.80784	0.264808	1.91823	0.0593031	0.177554	-4.3044
22	TM4SF4	-3.6428	1.16097	-1.90817	0.0606143	0.180374	-4.32179
432	MMP9	-1.64661	-0.550041	-1.9081	0.0606231	0.180374	-4.32191
768	C11orf96	-1.64246	0.0955984	-1.90576	0.0609319	0.180374	-4.32595
953	ASS1	-1.62091	0.600173	-1.90481	0.0610575	0.180374	-4.32758
542	FOXA1	1.80182	0.45901	1.90377	0.0611942	0.180374	-4.32936
311	PP7080	-2.12043	0.606362	-1.90201	0.0614283	0.180374	-4.33239
916	CD14	-1.38797	-0.04036	-1.90141	0.0615075	0.180374	-4.33342
483	AKR7A3	1.67853	0.67392	1.89555	0.0622929	0.182143	-4.34349
540	PYGB	1.83283	0.283216	1.88431	0.0638207	0.186066	-4.3627
572	LCP1	-1.46405	-0.299528	-1.87915	0.0645318	0.187393	-4.37148
30	HLA-A	-3.43611	0.48913	-1.8783	0.0646505	0.187393	-4.37293
450	DCBLD2	1.89109	-0.0772526	1.87453	0.0651754	0.188368	-4.37933
695	ALDOC	-1.72588	-0.23755	-1.8723	0.0654874	0.188724	-4.38311
941	ANG	1.5745	0.451958	1.86832	0.0660487	0.189795	-4.38986
582	OTC	-1.69479	-0.162619	-1.86291	0.0668162	0.191022	-4.39899
266	FGFR3	-2.20081	-1.01081	-1.86117	0.0670656	0.191022	-4.40193
583	GATM	1.75256	0.394274	1.85918	0.067351	0.191022	-4.40529
398	GZMB	-1.58682	-0.392921	-1.85891	0.0673893	0.191022	-4.40573
141	CST1	-2.48726	-0.311375	-1.85746	0.0675985	0.191022	-4.40818
926	MAGEA1	1.5864	0.134466	1.8573	0.0676217	0.191022	-4.40845
903	TAP1	-1.30895	0.0112186	-1.84507	0.0694045	0.195003	-4.42897
909	CYFIP2	-1.56815	0.251056	-1.84496	0.0694209	0.195003	-4.42916
601	ACAA2	-1.75881	-0.0346133	-1.84013	0.0701362	0.19646	-4.43723
451	PGA3	1.87945	0.158377	1.83694	0.0706115	0.197239	-4.44255
615	GAS6	-1.73903	0.148178	-1.8327	0.0712484	0.198464	-4.44961
431	SLC2A3	-1.71024	0.0811891	-1.8297	0.0717019	0.199172	-4.4546
860	C6orf105	-1.48869	0.512695	-1.82602	0.0722609	0.199646	-4.46071
692	NA	1.66237	0.198803	1.82521	0.0723839	0.199646	-4.46204
640	GAS6	-1.70975	0.148544	-1.82416	0.0725441	0.199646	-4.46378
446	GAL	1.89617	0.339972	1.82333	0.072671	0.199646	-4.46515
865	PFN2	1.56747	0.487562	1.82159	0.0729377	0.199829	-4.46803
138	RARRES1	-2.30606	0.676757	-1.81168	0.0744739	0.203481	-4.48438
882	NQO1	1.55015	0.391279	1.80696	0.0752149	0.204945	-4.49214
217	C10orf116	2.26749	-0.372638	1.80445	0.0756115	0.205466	-4.49626
677	CDHR2	-1.65691	0.223545	-1.79891	0.076493	0.207298	-4.50533
43	ALDOB	-2.74189	0.860885	-1.79579	0.0769939	0.208092	-4.51044
872	ANG	1.54123	0.416279	1.79396	0.0772882	0.208324	-4.51342
984	TM4SF1	1.50087	0.138282	1.78357	0.078978	0.212306	-4.53032
358	ABP1	-1.75564	0.570454	-1.77922	0.0796956	0.213661	-4.53738
587	HLA-B	-1.54393	0.317044	-1.77259	0.0807982	0.215515	-4.54809
227	PP7080	-2.15727	0.778008	-1.77134	0.0810082	0.215515	-4.55011
39	TFF3	-3.13274	0.245257	-1.77119	0.0810337	0.215515	-4.55036
608	ANG	1.65935	0.361857	1.76439	0.0821804	0.217985	-4.5613
670	OAS1	-1.63861	-0.283407	-1.76271	0.0824656	0.218163	-4.56399
832	CD3D	-1.24946	0.00994881	-1.75486	0.0838111	0.22068	-4.57658
169	IFI44L	-2.32812	0.085848	-1.75458	0.0838583	0.22068	-4.57702
57	GHRL	-2.8667	0.651967	-1.7413	0.0861759	0.226184	-4.59818
936	GBP1	-1.17244	-0.413661	-1.73272	0.0877012	0.229584	-4.61177
742	ATP6V0E2	1.57629	0.106028	1.72929	0.0883176	0.230447	-4.61719
980	C3orf14	1.46668	-0.36482	1.72833	0.0884917	0.230447	-4.61871
935	ISLR	-1.42056	-0.00532869	-1.7217	0.0896945	0.232973	-4.62915
780	MYB	-1.48551	-0.337028	-1.71801	0.0903682	0.234114	-4.63493
870	CLDN15	-1.3317	0.301149	-1.71623	0.0906962	0.234357	-4.63773
881	LIME1	1.49233	-0.200821	1.7143	0.0910511	0.234668	-4.64074
705	MRAP2	1.57525	0.578703	1.70892	0.0920495	0.236631	-4.64916
442	LOC644936	-1.76204	-0.335508	-1.69868	0.0939744	0.24096	-4.6651
779	OAS1	-1.51786	-0.265081	-1.69674	0.0943422	0.241284	-4.66811
920	WBP5	1.45452	0.39156	1.69105	0.0954304	0.243445	-4.67693
45	AKR1C2	-2.82546	0.0532732	-1.68047	0.0974786	0.247863	-4.69324
191	PROM1	2.1742	0.499277	1.67955	0.0976579	0.247863	-4.69465
534	CKB	1.64633	0.476622	1.67479	0.0985925	0.249601	-4.70195
423	IFI44	-1.77096	-0.00598518	-1.67253	0.0990395	0.2501	-4.70542
332	AHNAK2	-1.65164	-0.855346	-1.66222	0.101095	0.254648	-4.72114
71	MT1G	2.63776	0.691005	1.65783	0.101981	0.255921	-4.72781
28	PPP1R1B	-3.1418	0.710715	-1.65719	0.102113	0.255921	-4.7288
388	BMP4	-1.72492	0.336237	-1.65527	0.102503	0.256257	-4.73171
143	NA	2.25761	0.348852	1.65351	0.10286	0.256509	-4.73437
98	MT1H	2.47422	0.768387	1.63791	0.106083	0.263888	-4.75789
246	IFITM1	-1.95949	0.138456	-1.63466	0.106765	0.264925	-4.76276
228	LGALS4	-1.84416	0.575426	-1.63242	0.107238	0.265295	-4.76613
911	ADAMDEC1	-1.29832	-0.123614	-1.63144	0.107445	0.265295	-4.76759
174	FCGBP	2.15898	-0.260631	1.62892	0.107979	0.26555	-4.77136
659	LAPTM4B	1.52068	-0.099098	1.62845	0.108079	0.26555	-4.77207
362	TRIM54	1.76846	0.484727	1.61773	0.110374	0.270525	-4.78802
771	COL5A2	-1.39479	0.0539944	-1.6159	0.110771	0.270833	-4.79074
234	MAOA	-1.86976	0.0651646	-1.59836	0.114623	0.279213	-4.81662
906	SCPEP1	1.35119	-0.288129	1.59677	0.114978	0.279213	-4.81895
619	CLIC3	1.39037	-1.8288	1.59651	0.115036	0.279213	-4.81933
478	MYO1A	-1.3992	-0.00342053	-1.57932	0.118928	0.287962	-4.84442
349	LDHB	1.76654	0.605245	1.57725	0.119403	0.288413	-4.84742
553	IFIT3	-1.4401	-0.0264558	-1.5739	0.120177	0.289582	-4.85227
671	MX2	-1.46928	-0.030308	-1.56967	0.121157	0.29068	-4.85838
523	IRX2	1.55193	0.170476	1.56715	0.121746	0.29068	-4.86202
233	RBP1	-1.70972	-0.748777	-1.56703	0.121775	0.29068	-4.8622
713	TGFBR3	-1.42381	-0.0830598	-1.56694	0.121795	0.29068	-4.86232
89	NA	2.37542	0.485673	1.56258	0.122818	0.292423	-4.8686
656	LAPTM4B	1.45261	-0.0977663	1.55083	0.125609	0.297987	-4.88543
491	GJB2	-1.54372	-1.65311	-1.55024	0.12575	0.297987	-4.88628
303	DEFA6	-1.78731	-0.311652	-1.54573	0.126836	0.298965	-4.8927
203	HSPA1A	-2.00111	0.0525254	-1.54561	0.126864	0.298965	-4.89287
638	PLAU	-1.34243	0.0141158	-1.54429	0.127184	0.298965	-4.89475
688	NA	-1.43396	0.529915	-1.54356	0.127359	0.298965	-4.89578
550	C1QC	-1.32924	-0.106547	-1.5416	0.127837	0.299384	-4.89858
678	VCAM1	-1.27527	0.065268	-1.53019	0.130631	0.305214	-4.91471
922	PODXL2	1.2637	0.0281019	1.52721	0.131371	0.305549	-4.91891
849	MGMT	1.34768	-0.0414832	1.52715	0.131386	0.305549	-4.919
406	EIF1AY	-1.6443	-0.0498767	-1.52584	0.131712	0.305597	-4.92084
173	NA	1.66799	0.392335	1.52371	0.132244	0.306119	-4.92384
968	SPNS2	1.28174	-0.223974	1.519	0.133422	0.308134	-4.93044
392	MT1A	1.61719	0.22591	1.51294	0.134952	0.310949	-4.9389
842	MDK	-1.32934	0.0718751	-1.51041	0.135596	0.311402	-4.94244
862	GPRC5A	1.32761	0.0449741	1.50972	0.135771	0.311402	-4.94339
268	CYP4X1	1.80207	-0.0988616	1.50747	0.136346	0.312004	-4.94653
356	COL1A2	-1.58158	-0.0232549	-1.50292	0.137514	0.313958	-4.95285
981	TXLNG2P	-1.27848	-0.121843	-1.49978	0.138323	0.314243	-4.95719
962	PHLDA1	-1.16256	-0.723877	-1.49923	0.138465	0.314243	-4.95795
804	CBX6	-1.23133	-0.00118232	-1.49879	0.138581	0.314243	-4.95857
347	NGFRAP1	1.66708	-0.251607	1.49446	0.139705	0.3148	-4.96454
711	MS4A8B	-1.33264	0.37778	-1.4943	0.139747	0.3148	-4.96476
888	CD3D	-1.05865	0.041216	-1.49421	0.139771	0.3148	-4.96489
576	FAM46C	1.42743	0.191918	1.48903	0.141126	0.317137	-4.97202
34	FCGBP	2.68682	-0.27482	1.47628	0.144508	0.324009	-4.98948
32	OLFM4	2.74404	0.168385	1.47447	0.144994	0.324372	-4.99195
302	SPP1	-1.6186	-0.339099	-1.46953	0.146324	0.326205	-4.99866
387	BEX2	1.59159	0.0455759	1.46827	0.146666	0.326205	-5.00038
470	CCL5	-1.14128	-0.241129	-1.46606	0.147264	0.326205	-5.00336
921	CHURC1	-1.26729	0.329958	-1.46591	0.147305	0.326205	-5.00357
707	ALOX5AP	-1.21812	-0.24308	-1.4654	0.147444	0.326205	-5.00426
527	BGN	-1.37134	-0.159153	-1.46297	0.148105	0.326484	-5.00755
250	IFI6	-1.77575	0.262541	-1.46254	0.148224	0.326484	-5.00813
343	DUSP1	-1.62106	-0.594202	-1.45916	0.149148	0.32717	-5.01269
126	ALDH1A1	2.00456	1.20313	1.45901	0.14919	0.32717	-5.0129
632	ANGPTL4	-1.28498	-1.04912	-1.45568	0.150105	0.327387	-5.01738
229	ALDH1A1	1.71478	1.02872	1.45533	0.150202	0.327387	-5.01785
324	RARRES1	-1.51271	0.574252	-1.45508	0.150271	0.327387	-5.01819
913	SLC40A1	-1.26135	0.440191	-1.45187	0.15116	0.328609	-5.02251
895	DSCR8	-1.26716	-0.136278	-1.45046	0.151552	0.328746	-5.0244
514	AHNAK2	-1.26966	-0.809476	-1.44792	0.152257	0.329561	-5.0278
994	FADS1	1.21962	0.0820695	1.43693	0.155345	0.335136	-5.04246
407	CRIP1	1.54214	0.124118	1.43638	0.155503	0.335136	-5.0432
417	SCGB2A1	1.51908	0.504615	1.43146	0.156902	0.336737	-5.04973
376	PRSS21	1.56601	0.576795	1.4314	0.15692	0.336737	-5.04981
795	ASS1	-1.27863	0.68697	-1.42388	0.159076	0.340635	-5.05974
182	NA	-1.88747	0.101295	-1.42156	0.159749	0.341344	-5.0628
718	AIF1L	1.26499	-0.953154	1.4181	0.160752	0.342223	-5.06735
479	VTCN1	1.40835	0.538483	1.41778	0.160845	0.342223	-5.06777
971	AKAP7	1.20315	0.374169	1.41287	0.162277	0.344175	-5.0742
226	CAPN9	1.76199	1.03661	1.41208	0.162511	0.344175	-5.07524
819	VGF	-1.25857	0.0131072	-1.41111	0.162795	0.344175	-5.07651
736	NA	1.28127	0.294646	1.39876	0.166454	0.351169	-5.09259
785	TEAD2	-1.25315	0.0767676	-1.39533	0.167479	0.35179	-5.09702
825	BAIAP2L2	-1.17788	-0.103444	-1.39473	0.16766	0.35179	-5.0978
321	F5	1.59916	0.108591	1.39267	0.168278	0.35179	-5.10046
40	TRY6	2.49062	0.726516	1.39249	0.168335	0.35179	-5.1007
752	PLBD1	1.25861	-0.0304729	1.39091	0.168809	0.35179	-5.10273
335	CX3CL1	-1.22573	0.224112	-1.39075	0.168859	0.35179	-5.10294
500	HLA-DMA	1.25112	0.398132	1.38728	0.169909	0.352539	-5.10741
655	NA	1.30372	0.305899	1.3867	0.170085	0.352539	-5.10815
323	PROM2	1.59132	-0.340881	1.38607	0.170276	0.352539	-5.10896
474	CLCA1	1.38818	0.179736	1.3784	0.172622	0.356658	-5.1188
526	ATP7B	-1.28882	0.782684	-1.37374	0.174059	0.358884	-5.12475
363	C1QB	-1.28415	-0.196364	-1.35876	0.178735	0.366812	-5.14374
763	SOD2	-1.16099	-0.186316	-1.35751	0.17913	0.366812	-5.14532
26	NA	2.59806	0.574261	1.35694	0.179312	0.366812	-5.14604
629	AGR3	1.24979	0.266339	1.35675	0.179371	0.366812	-5.14628
571	IGFBP3	-1.22066	0.0439325	-1.35388	0.180282	0.367385	-5.14989
621	SPP1	-1.24849	-0.0414154	-1.35355	0.180386	0.367385	-5.15031
591	TYROBP	-1.09245	-0.126661	-1.34755	0.1823	0.370063	-5.15783
333	SERPINB5	-1.53461	-0.628857	-1.34711	0.182441	0.370063	-5.15838
821	LYPD6B	1.18619	0.395116	1.34319	0.1837	0.370851	-5.16328
651	CBX2	-1.27068	-0.101651	-1.34171	0.184177	0.370851	-5.16512
222	STARD3	-1.62885	0.257251	-1.3416	0.184212	0.370851	-5.16526
532	FBLN2	-1.22282	-0.0847712	-1.34058	0.184542	0.370851	-5.16653
737	PCDHB2	-1.22908	0.13034	-1.34014	0.184684	0.370851	-5.16708
289	NA	1.28878	0.544303	1.33717	0.185645	0.37189	-5.17077
313	FOXA2	1.52256	-0.243676	1.33625	0.185945	0.37189	-5.17192
56	H19	-2.06198	0.182099	-1.33368	0.186782	0.372055	-5.1751
991	H2AFY2	-1.13586	-1.06371	-1.33362	0.186801	0.372055	-5.17518
653	MYCN	1.25768	0.19768	1.33257	0.187144	0.372055	-5.17648
425	LYPD6B	1.40406	0.454746	1.3258	0.189367	0.375251	-5.18485
24	PGA5	2.56582	0.606722	1.32539	0.189502	0.375251	-5.18535
566	DHRS2	1.29435	-0.0554324	1.31317	0.193564	0.382538	-5.20034
75	DKK1	1.98011	0.315221	1.30904	0.19495	0.384518	-5.20538
668	DPYSL3	-1.20433	-0.212388	-1.30606	0.195955	0.385739	-5.209
490	NA	1.3056	0.200313	1.30427	0.196562	0.386173	-5.21118
924	THBS1	-1.06501	0.261166	-1.30253	0.197151	0.386404	-5.21328
468	NA	-1.34221	0.154395	-1.30165	0.197453	0.386404	-5.21436
788	HOXB2	1.17161	0.351439	1.29904	0.198341	0.387319	-5.21751
715	SLC44A4	1.17678	0.797692	1.298	0.198694	0.387319	-5.21876
809	PMEPA1	-1.082	0.129153	-1.29608	0.199352	0.387819	-5.22108
767	DHRS11	-0.981448	0.133731	-1.29422	0.199991	0.387819	-5.22333
94	AGR3	1.9092	0.696185	1.29386	0.200115	0.387819	-5.22376
586	CXCL13	-1.06764	-0.274277	-1.27992	0.204947	0.396415	-5.24047
592	COCH	1.22694	0.36588	1.27527	0.206577	0.398798	-5.246
609	GOLGA8B	1.17109	-0.0674232	1.2736	0.207165	0.399163	-5.24798
443	GIF	-1.34096	0.149735	-1.27176	0.207812	0.399639	-5.25016
197	FOS	-1.66805	-0.0939152	-1.26806	0.209123	0.401388	-5.25454
978	NA	-0.896379	0.0189701	-1.26575	0.209944	0.402192	-5.25726
726	IGFBP3	-1.07111	0.030738	-1.26333	0.210808	0.403074	-5.26012
503	DUSP5	-1.18581	-0.783944	-1.25813	0.212671	0.405174	-5.26623
433	HLA-DRB6	1.09373	0.492284	1.258	0.212716	0.405174	-5.26638
933	TIMP1	-0.997619	0.511012	-1.25545	0.213635	0.405909	-5.26937
787	KLF2	1.13102	0.44968	1.25468	0.213914	0.405909	-5.27027
738	NA	-1.15233	-0.0110637	-1.25102	0.215237	0.407645	-5.27454
725	SLC44A4	1.12882	0.751393	1.24511	0.217388	0.410632	-5.28142
600	SEMG1	-1.20811	0.30454	-1.24443	0.217635	0.410632	-5.28221
599	NA	-1.20062	-0.0690419	-1.23834	0.219872	0.414071	-5.28927
5	REG3A	-2.9988	-0.303733	-1.22713	0.224026	0.420418	-5.30215
672	CYP2S1	1.10999	-0.0410947	1.22698	0.224083	0.420418	-5.30233
127	MUC2	-1.66656	0.571457	-1.2253	0.22471	0.420805	-5.30425
316	SCN2A	1.41651	0.454352	1.22281	0.225645	0.421464	-5.3071
196	FBLN1	-1.57625	-0.628395	-1.22212	0.225905	0.421464	-5.30789
274	MUC20	-1.45751	0.0482196	-1.21657	0.227996	0.424574	-5.3142
434	IGFBP5	1.28954	0.135211	1.21288	0.229395	0.42606	-5.31839
86	IL8	-1.75708	0.0961503	-1.21222	0.229646	0.42606	-5.31913
283	PRKAR1A	1.44275	-0.0855409	1.21018	0.230421	0.426705	-5.32144
47	HLA-DRB1	-2.09588	0.600189	-1.20659	0.231792	0.428276	-5.32549
897	TYMP	-0.888032	-0.653582	-1.20522	0.232317	0.428276	-5.32703
297	S100A4	-1.22513	0.0956653	-1.2046	0.232554	0.428276	-5.32773
448	CA12	1.26076	-0.322132	1.19545	0.236083	0.433977	-5.33798
950	RAB31	-0.838514	-0.567235	-1.19098	0.237824	0.436375	-5.34297
131	ERBB2	-1.6703	0.130708	-1.18775	0.239086	0.437887	-5.34656
796	C19orf33	1.07088	0.0407993	1.1856	0.239927	0.438624	-5.34894
873	EVL	-0.980617	-0.548662	-1.18375	0.240656	0.439154	-5.351
260	MAGEA10	-1.42668	-0.129729	-1.17686	0.243377	0.442914	-5.3586
960	PTGER4	0.956729	0.227337	1.17532	0.243985	0.442914	-5.36029
570	PSAT1	1.15467	-0.208578	1.17517	0.244046	0.442914	-5.36045
602	RAB34	1.11479	-0.192627	1.17275	0.245009	0.443857	-5.36311
449	TNFRSF19	-1.20253	0.256122	-1.16719	0.247233	0.446153	-5.3692
561	CFD	-1.13879	-0.290244	-1.16633	0.247578	0.446153	-5.37014
722	PLIN2	-1.05394	0.0894492	-1.16575	0.247811	0.446153	-5.37077
813	GAD1	-1.04222	0.208713	-1.1648	0.248191	0.446153	-5.3718
533	ITGB2	-0.927774	-0.42258	-1.16401	0.248507	0.446153	-5.37266
416	UGT2B17	-1.22196	0.448838	-1.16157	0.24949	0.447115	-5.37531
986	LOC100128893	0.947761	0.170547	1.15712	0.251295	0.449281	-5.38015
644	AEBP1	-1.04039	-0.0867659	-1.15637	0.251597	0.449281	-5.38095
124	MUC4	1.68201	0.282854	1.15392	0.252595	0.450258	-5.38361
648	VCAN	-1.04977	0.167792	-1.15144	0.253603	0.450608	-5.38627
660	CCNE1	-1.09087	-0.190305	-1.15073	0.253896	0.450608	-5.38705
264	LRRC26	-1.39032	0.0902959	-1.15012	0.254143	0.450608	-5.3877
81	FAM3D	1.81661	0.20607	1.14796	0.25503	0.451381	-5.39003
279	NA	-1.36404	-0.114749	-1.14361	0.256814	0.453516	-5.39468
758	APCDD1	-0.961248	-0.285666	-1.14281	0.257144	0.453516	-5.39554
904	ODAM	0.993446	0.441442	1.13542	0.260206	0.458109	-5.40342
965	CDCA7	-0.973184	-0.201084	-1.13212	0.261582	0.459722	-5.40693
214	NA	1.40893	0.425437	1.12786	0.263364	0.461243	-5.41144
940	HTRA1	0.954255	0.219069	1.12785	0.263369	0.461243	-5.41145
573	HIST1H2BK	1.10228	0.0581591	1.11889	0.267143	0.467033	-5.42087
372	LRRC26	-1.23361	0.0789819	-1.11745	0.267754	0.467285	-5.42238
331	TCEA3	1.19842	0.198528	1.1113	0.270375	0.470967	-5.42881
851	FCER1G	-0.813229	-0.197029	-1.10923	0.271261	0.470967	-5.43096
128	PRSS2	1.58682	0.665952	1.10824	0.271682	0.470967	-5.43199
194	NA	-1.4481	0.331501	-1.10536	0.272921	0.470967	-5.43498
221	NA	-1.40309	0.335364	-1.1053	0.272947	0.470967	-5.43504
42	GKN2	1.92271	0.541393	1.10402	0.273498	0.470967	-5.43637
674	SLC12A2	-1.03666	0.323683	-1.10382	0.273583	0.470967	-5.43657
254	EPDR1	-1.34385	0.104118	-1.1037	0.273632	0.470967	-5.43669
424	CD74	1.00562	0.285223	1.09903	0.275649	0.472481	-5.44151
635	CCL5	-0.794921	-0.11011	-1.0985	0.275879	0.472481	-5.44206
757	CKMT1A	0.898853	0.261503	1.09756	0.276287	0.472481	-5.44303
794	GZMA	-0.778288	-0.336934	-1.0973	0.276402	0.472481	-5.4433
610	FBLN2	-0.989564	-0.0302146	-1.09233	0.278564	0.475364	-5.4484
839	SNTB1	-0.913765	-0.122177	-1.09124	0.279039	0.475364	-5.44951
772	WNK4	-0.889589	0.300458	-1.08836	0.280296	0.475594	-5.45245
983	PDGFRB	-0.865847	0.00299333	-1.08781	0.28054	0.475594	-5.45302
859	CXCL14	-0.947553	-0.486761	-1.0871	0.280849	0.475594	-5.45374
178	CMBL	1.39168	0.522139	1.08648	0.281123	0.475594	-5.45437
183	GRB7	-1.44188	0.176287	-1.0855	0.281552	0.475594	-5.45537
910	NAT2	-0.923313	0.286302	-1.08002	0.28397	0.478871	-5.46094
530	RENBP	-1.06265	0.228999	-1.07794	0.28489	0.479477	-5.46305
774	TFAP2A	0.977331	-0.386355	1.07704	0.285289	0.479477	-5.46395
749	PLEK	-0.836514	-0.0448423	-1.07525	0.286081	0.480002	-5.46576
759	PARM1	0.981642	0.700917	1.07323	0.28698	0.480144	-5.46779
192	CXCL5	1.4143	-0.215718	1.0729	0.287126	0.480144	-5.46813
301	S100A7	-1.21586	-2.30189	-1.07031	0.288285	0.481174	-5.47074
288	CPVL	1.24403	0.30316	1.06937	0.288705	0.481174	-5.47168
101	NA	-1.62521	0.438227	-1.0681	0.289271	0.481317	-5.47295
146	CNTNAP2	-1.42896	-0.418294	-1.0657	0.290348	0.482305	-5.47535
410	MT2A	1.08163	0.258618	1.06282	0.291642	0.483206	-5.47823
405	CD74	0.981044	0.316109	1.06183	0.292087	0.483206	-5.47921
305	HPGD	-1.21546	0.268577	-1.06084	0.292536	0.483206	-5.48021
308	REC8	-1.23875	-0.0771197	-1.0602	0.292823	0.483206	-5.48084
179	C19orf77	1.17179	1.56052	1.0538	0.295726	0.486746	-5.4872
391	COL1A2	-1.08937	0.0943656	-1.05332	0.295942	0.486746	-5.48767
588	SCD	-1.0218	-0.373296	-1.04934	0.297756	0.488694	-5.4916
708	NA	0.964665	0.273961	1.04858	0.298103	0.488694	-5.49235
117	TACSTD2	1.50891	-0.248683	1.04568	0.29943	0.490065	-5.49519
790	SGK1	0.943824	-0.0993664	1.04448	0.299982	0.490167	-5.49638
584	DARC	1.00687	0.410502	1.04139	0.301404	0.490943	-5.49941
329	GRB7	-1.1864	0.176383	-1.04131	0.301439	0.490943	-5.49948
720	DKK3	-0.907373	-0.0523138	-1.03798	0.302976	0.492644	-5.50273
764	CALD1	-0.885896	-0.182349	-1.03309	0.305243	0.495399	-5.50749
756	SGK1	0.944815	-0.132903	1.03206	0.305722	0.495399	-5.50849
750	SFRP2	-0.900043	-0.250934	-1.03112	0.306156	0.495399	-5.5094
776	ANXA2	0.933585	-0.170615	1.02376	0.309597	0.500157	-5.51651
528	CYR61	-0.946934	0.0527845	-1.01653	0.312999	0.504377	-5.52344
275	AKR1C3	-1.15576	0.474261	-1.01589	0.313302	0.504377	-5.52405
733	HLA-C	-0.886794	-0.0866988	-1.015	0.313723	0.504377	-5.5249
900	UBASH3B	0.745813	0.155227	1.00672	0.317657	0.509883	-5.53277
603	C1S	-0.895012	-0.0236397	-1.00511	0.318427	0.5103	-5.53429
310	S100A4	-1.0248	-0.00387512	-1.00364	0.319128	0.510604	-5.53568
467	PCDH7	1.00573	0.499666	1.00094	0.320421	0.511855	-5.53822
269	SFTA2	-1.1819	0.27356	-0.990516	0.325451	0.519061	-5.54799
931	LIPC	-0.858631	-0.0629068	-0.988147	0.326602	0.520067	-5.55019
198	TKTL1	-1.29621	0.142373	-0.980956	0.330109	0.524687	-5.55685
171	GSDMB	-1.31479	0.692975	-0.978733	0.331199	0.524687	-5.55891
125	CXCL5	1.41582	-0.396823	0.978235	0.331444	0.524687	-5.55936
685	PVRL3	0.879742	0.346708	0.976241	0.332423	0.524687	-5.5612
861	PSMB9	-0.783222	0.159996	-0.975283	0.332894	0.524687	-5.56208
223	PTGS2	-1.17832	0.348875	-0.975086	0.332991	0.524687	-5.56226
998	HIST1H1C	0.831083	-0.244338	0.97471	0.333176	0.524687	-5.5626
119	SAA1	-1.34859	0.163155	-0.973297	0.333873	0.524957	-5.5639
887	C2orf89	-0.839922	-0.182409	-0.968193	0.336397	0.528096	-5.56856
957	AXL	-0.729951	0.0050186	-0.963154	0.3389	0.529849	-5.57314
782	NETO2	0.864903	-0.131441	0.963115	0.33892	0.529849	-5.57318
696	SGK1	0.897666	-0.150424	0.962747	0.339103	0.529849	-5.57351
793	DNAJC12	0.871478	0.548694	0.96089	0.340029	0.530467	-5.57519
282	LUM	-1.10728	0.26383	-0.956127	0.342412	0.532645	-5.57949
689	ALDH1L1	0.898743	0.492532	0.955387	0.342784	0.532645	-5.58016
508	MT1X	0.959143	-0.253911	0.95491	0.343023	0.532645	-5.58059
186	NA	-1.25224	-0.204778	-0.945308	0.347866	0.539005	-5.58918
649	DHRS2	0.899775	-0.104461	0.944654	0.348197	0.539005	-5.58976
151	GSDMB	-1.29624	0.616975	-0.942842	0.349117	0.539218	-5.59138
979	TF	-0.801365	-0.642428	-0.942258	0.349413	0.539218	-5.59189
630	PLOD2	-0.889653	0.118004	-0.938214	0.351472	0.541197	-5.59548
710	TIMP2	-0.787174	0.162931	-0.937614	0.351778	0.541197	-5.59601
368	NOTUM	-1.01111	-0.326716	-0.931441	0.354937	0.544688	-5.60144
218	APOA1	-1.15337	-0.293152	-0.931054	0.355136	0.544688	-5.60178
60	PLA2G2A	-1.55134	-0.266898	-0.917917	0.361923	0.554247	-5.61323
61	GAGE6	-1.54629	-0.32613	-0.91489	0.363499	0.555675	-5.61585
541	MXRA5	-0.899828	0.395838	-0.913992	0.363967	0.555675	-5.61662
734	ZDHHC11	-0.790043	-0.117583	-0.910063	0.36602	0.55782	-5.62
559	KLK10	-0.872451	-0.855922	-0.908497	0.366841	0.55782	-5.62134
361	GPNMB	-0.866292	-0.490683	-0.907063	0.367593	0.55782	-5.62257
792	TOP2A	-0.823025	0.407073	-0.906387	0.367948	0.55782	-5.62315
337	SLPI	1.03458	-0.512299	0.905981	0.368161	0.55782	-5.6235
207	MMP12	-1.06486	-0.078409	-0.903608	0.36941	0.558865	-5.62552
775	CCL19	-0.797103	0.0107473	-0.902195	0.370154	0.559145	-5.62672
421	TAGLN	-0.944012	0.00432959	-0.894624	0.37416	0.564344	-5.63314
148	APOE	-1.0648	-0.37351	-0.891282	0.375937	0.56617	-5.63596
996	APLNR	0.748408	0.0527947	0.875852	0.38421	0.577759	-5.64882
856	SPARCL1	0.751173	0.324671	0.868648	0.388111	0.582292	-5.65475
104	EEF1A2	1.32535	-0.121071	0.868137	0.388389	0.582292	-5.65517
164	CPVL	1.15126	0.408194	0.865521	0.389812	0.582913	-5.65731
748	ITLN2	-0.784759	0.111602	-0.865234	0.389968	0.582913	-5.65755
502	NA	-0.812171	0.181264	-0.863026	0.391172	0.583839	-5.65935
634	SRGN	-0.663413	0.161556	-0.859686	0.392998	0.585317	-5.66207
312	GREM1	-0.961508	0.0553005	-0.858699	0.393539	0.585317	-5.66287
761	DKK3	-0.746982	-0.0490726	-0.858007	0.393918	0.585317	-5.66343
215	ZG16B	1.09393	1.28848	0.85584	0.395108	0.586213	-5.66518
837	ALDH1A2	0.765442	0.192317	0.854701	0.395733	0.586272	-5.6661
76	SERPINA1	-1.35952	0.219557	-0.852884	0.396733	0.586883	-5.66757
985	CYP2W1	-0.733225	0.0872707	-0.850844	0.397857	0.587677	-5.66921
84	SERPINA1	-1.34275	0.283395	-0.847552	0.399676	0.589492	-5.67185
93	MSLN	1.31589	0.907534	0.846451	0.400285	0.589522	-5.67273
907	NA	0.67096	0.19816	0.837893	0.405042	0.595649	-5.67954
428	AZGP1	-0.894735	0.0288879	-0.834358	0.407016	0.597674	-5.68233
484	COL3A1	-0.825625	0.177397	-0.832319	0.408157	0.598471	-5.68394
848	NA	0.615335	0.349832	0.826179	0.411607	0.602645	-5.68875
389	MATN2	0.843745	0.14507	0.824862	0.412349	0.602849	-5.68978
687	TUBB2B	-0.770675	-0.236519	-0.820814	0.414635	0.605307	-5.69293
383	FER1L4	0.893693	0.176535	0.816353	0.417164	0.607712	-5.69638
735	CXCL6	0.724274	-0.123805	0.815475	0.417662	0.607712	-5.69705
952	NOXO1	-0.707376	-0.18268	-0.814695	0.418106	0.607712	-5.69766
280	FBLN1	-0.923795	-0.758276	-0.808064	0.421886	0.612317	-5.70274
74	NA	-1.29351	-0.34569	-0.802378	0.425144	0.615339	-5.70707
103	NA	-1.22384	-0.302758	-0.802282	0.425199	0.615339	-5.70715
472	ACTA2	-0.821373	0.0549869	-0.800886	0.426001	0.615609	-5.7082
242	FLRT3	0.990779	0.295774	0.799422	0.426844	0.615936	-5.70931
79	NA	-1.27302	-0.29028	-0.795561	0.42907	0.618256	-5.71222
367	THNSL2	-0.87329	-0.0471907	-0.789426	0.432621	0.621996	-5.71682
99	NA	-1.20773	-0.337189	-0.78803	0.433432	0.621996	-5.71786
850	LEPREL4	-0.702879	0.444061	-0.787858	0.433531	0.621996	-5.71799
628	IFIT2	-0.710807	0.070244	-0.784604	0.435424	0.623817	-5.72041
954	WARS	0.573291	-0.0879414	0.783284	0.436194	0.624025	-5.72139
482	MYBPC1	0.807026	0.227226	0.777879	0.439352	0.627646	-5.72538
694	HOXB5	-0.686416	0.391857	-0.770467	0.443705	0.63296	-5.73081
746	NA	-0.704151	-0.185501	-0.765755	0.446486	0.63602	-5.73424
836	SPARCL1	0.656062	0.33912	0.760268	0.449736	0.639738	-5.7382
156	GSTA1	1.03162	0.691122	0.757473	0.451397	0.641189	-5.74021
180	DEFA5	-1.01248	-0.109775	-0.7536	0.453705	0.64324	-5.74298
892	CD8A	-0.551642	-0.299651	-0.751926	0.454704	0.64324	-5.74417
597	CAPN5	0.698198	0.41238	0.751814	0.454771	0.64324	-5.74425
889	CCL2	-0.606351	0.294785	-0.746718	0.457821	0.6454	-5.74787
581	BNIP3	0.72886	-0.943973	0.745331	0.458653	0.6454	-5.74885
781	NUPR1	-0.67363	-0.0216401	-0.743578	0.459706	0.6454	-5.75009
905	LEMD1	-0.624743	0.0886459	-0.743181	0.459945	0.6454	-5.75037
122	GSTT1	-1.08897	0.371408	-0.742886	0.460122	0.6454	-5.75057
204	NA	0.931193	0.625958	0.742394	0.460419	0.6454	-5.75092
112	GAGE2B	-1.1072	-0.332872	-0.741392	0.461022	0.6454	-5.75162
605	HOPX	-0.689531	-2.56642	-0.740663	0.461461	0.6454	-5.75213
712	NT5C3L	-0.691592	0.0660528	-0.737897	0.463129	0.646828	-5.75407
53	NA	-1.25635	-0.24251	-0.731131	0.467224	0.651637	-5.75878
273	ECHDC3	0.865467	-0.828215	0.728198	0.469006	0.653211	-5.76081
189	LGALS2	-0.909355	0.379119	-0.727019	0.469723	0.6533	-5.76162
144	NA	-1.00836	-0.321787	-0.723162	0.472073	0.654985	-5.76427
551	HBEGF	-0.712251	-0.216051	-0.722685	0.472365	0.654985	-5.7646
693	MYH10	-0.675735	-0.774822	-0.72181	0.472899	0.654985	-5.76519
912	CHST15	-0.535606	0.0267901	-0.72029	0.473828	0.655363	-5.76623
102	GAGE12H	-1.09344	-0.315146	-0.71472	0.477241	0.659173	-5.77002
606	PKDCC	0.680653	0.223913	0.713448	0.478023	0.659342	-5.77088
377	PDZK1IP1	-0.78655	0.145666	-0.711183	0.479416	0.660353	-5.77241
901	NCCRP1	-0.592507	-1.62126	-0.709416	0.480504	0.660941	-5.7736
547	CCL3L3	-0.601581	0.0587229	-0.708219	0.481243	0.661047	-5.7744
370	NLRP2	0.775788	0.197527	0.706383	0.482376	0.661695	-5.77563
187	IGLL3P	-0.907278	0.236338	-0.703603	0.484095	0.662281	-5.77749
990	HEPACAM2	-0.571126	0.251805	-0.70355	0.484127	0.662281	-5.77753
643	NA	-0.668822	0.186058	-0.69966	0.486538	0.66467	-5.78011
817	MUC16	-0.581789	0.104178	-0.694324	0.489857	0.66829	-5.78364
109	NA	-1.04189	-0.306979	-0.689975	0.49257	0.671077	-5.78649
714	ST6GAL1	-0.644145	0.463558	-0.688728	0.49335	0.671224	-5.78731
902	DKK4	-0.596005	-0.338467	-0.684261	0.496148	0.674114	-5.79022
893	FRAS1	-0.597922	0.102794	-0.683154	0.496842	0.674142	-5.79093
969	IER3	-0.581815	-0.0694269	-0.678795	0.499583	0.675772	-5.79375
675	CD8A	-0.543966	-0.347103	-0.678273	0.499912	0.675772	-5.79409
452	C9orf152	0.701888	0.511366	0.67733	0.500506	0.675772	-5.79469
107	GSTA1	1.01953	0.807615	0.676949	0.500747	0.675772	-5.79494
727	SERPING1	-0.549347	-0.163942	-0.672582	0.503504	0.678577	-5.79773
704	LRRC31	0.611113	0.754146	0.669762	0.505289	0.680066	-5.79953
116	NA	-0.989947	-0.316247	-0.665532	0.507973	0.682616	-5.80221
293	NA	-0.786269	-0.142933	-0.664146	0.508854	0.682616	-5.80308
36	PI3	-1.2205	-0.717087	-0.663553	0.509231	0.682616	-5.80345
54	NA	-1.08133	0.600403	-0.660599	0.511113	0.68358	-5.80531
118	NA	-0.972329	-0.327044	-0.660277	0.511318	0.68358	-5.80551
259	CTAG2	-0.80313	0.087672	-0.657779	0.512912	0.684796	-5.80707
808	MED24	-0.594377	0.27886	-0.655692	0.514246	0.685661	-5.80837
338	MUC13	-0.690358	0.837769	-0.652981	0.515982	0.687059	-5.81006
612	SNHG8	0.622171	-0.178604	0.651841	0.516712	0.687117	-5.81076
999	MAGEA12	-0.555419	0.177334	-0.645634	0.5207	0.691501	-5.81458
165	HBA2	-0.86295	0.209801	-0.634341	0.527998	0.700262	-5.82144
577	C1QTNF1	0.623726	0.614606	0.630688	0.53037	0.702476	-5.82364
52	RPS4Y1	-1.08691	0.464987	-0.628858	0.53156	0.70306	-5.82473
292	NA	-0.743878	-0.225105	-0.627849	0.532216	0.70306	-5.82533
427	C10orf81	-0.673024	-0.144055	-0.624914	0.53413	0.704603	-5.82708
147	IDO1	0.704564	0.263747	0.623897	0.534793	0.704603	-5.82768
290	DEFB1	-0.725122	-0.769417	-0.614106	0.541205	0.712112	-5.83344
537	FUT3	0.601254	0.167203	0.610342	0.54368	0.714429	-5.83562
676	NA	-0.575343	0.121549	-0.60777	0.545375	0.71535	-5.83711
29	IGLL1	-1.11277	0.169887	-0.606118	0.546465	0.71535	-5.83807
402	LYRM5	-0.660749	-0.0941868	-0.604967	0.547225	0.71535	-5.83873
411	ID1	-0.641949	-0.497219	-0.604621	0.547454	0.71535	-5.83893
524	SRGN	-0.471878	0.148753	-0.603857	0.547958	0.71535	-5.83936
805	HEPACAM2	-0.502497	0.289299	-0.592028	0.555805	0.723679	-5.84608
721	BCAR4	-0.553233	0.256905	-0.5913	0.55629	0.723679	-5.84649
336	BMP7	-0.671087	0.433463	-0.589574	0.55744	0.723679	-5.84746
972	GJA1	-0.510728	-0.441933	-0.589337	0.557598	0.723679	-5.84759
69	KRT6A	-0.900486	-3.3575	-0.588109	0.558417	0.723679	-5.84828
709	FAM134B	-0.487105	0.676321	-0.587715	0.55868	0.723679	-5.8485
987	COL6A3	-0.474811	0.19621	-0.582282	0.562312	0.727441	-5.85152
765	MED24	-0.529928	0.357457	-0.575406	0.566926	0.732463	-5.8553
193	GDF15	-0.738474	0.181604	-0.572089	0.569158	0.734397	-5.85711
46	WDR72	0.98732	0.490275	0.561435	0.576356	0.742727	-5.86285
298	SPRR1A	0.638507	-3.10059	0.55937	0.577757	0.743573	-5.86395
481	MFAP4	-0.579262	0.160014	-0.556773	0.579519	0.744884	-5.86533
351	NPY	0.626524	-0.161948	0.552624	0.582342	0.747551	-5.86752
439	SPRR2E	0.578353	-3.29888	0.549069	0.584766	0.7497	-5.86938
300	CES2	-0.562996	0.0547677	-0.544509	0.587882	0.751847	-5.87175
9	OLFM4	1.21364	0.543917	0.544417	0.587944	0.751847	-5.8718
166	IDO1	0.602162	0.277556	0.541238	0.590122	0.753667	-5.87344
997	NA	-0.457734	-0.12931	-0.536569	0.593326	0.756793	-5.87583
365	COL8A1	-0.57668	0.171183	-0.534293	0.59489	0.757757	-5.87699
841	MYC	-0.476085	0.00734561	-0.53227	0.596283	0.757757	-5.87801
267	HLA-DRA	0.525447	0.352474	0.532166	0.596355	0.757757	-5.87807
49	SPINK1	0.908081	1.51361	0.529116	0.598457	0.759463	-5.87961
846	PHACTR3	-0.471702	0.364844	-0.525228	0.601142	0.761173	-5.88156
636	NA	-0.504481	0.0967386	-0.524923	0.601353	0.761173	-5.88171
175	SCGB3A1	0.705456	0.604115	0.520674	0.604294	0.761173	-5.88382
699	LTB	0.467906	-0.0112819	0.520615	0.604335	0.761173	-5.88385
886	TMEM158	-0.431792	0.313911	-0.520524	0.604398	0.761173	-5.8839
854	CTSK	-0.438108	0.14529	-0.520162	0.604649	0.761173	-5.88407
899	NA	-0.458328	0.011488	-0.519464	0.605133	0.761173	-5.88442
206	C17orf37	-0.656387	0.277488	-0.508366	0.612851	0.769913	-5.88985
891	TNFSF10	-0.436793	-0.118422	-0.502018	0.617285	0.773722	-5.8929
390	ORM1	0.553081	-0.0316448	0.500889	0.618075	0.773722	-5.89344
270	NCCRP1	-0.558224	-2.05354	-0.500158	0.618587	0.773722	-5.89378
12	NA	-1.05211	-0.621406	-0.499601	0.618977	0.773722	-5.89405
415	DCN	-0.52376	0.315669	-0.496227	0.621343	0.775709	-5.89565
745	BST2	-0.446904	0.0127556	-0.490803	0.625154	0.779494	-5.89819
545	CTHRC1	-0.445297	0.222664	-0.487973	0.627146	0.780993	-5.89951
82	APOD	-0.781727	0.392272	-0.486878	0.627918	0.780993	-5.90002
201	HLA-DPA1	0.505401	0.421883	0.48204	0.631334	0.783692	-5.90225
276	RPL14	0.581651	-0.066492	0.481418	0.631773	0.783692	-5.90254
360	THBS2	-0.51352	-0.331456	-0.480476	0.632439	0.783692	-5.90297
304	HLA-DRA	0.449571	0.460874	0.470773	0.639317	0.790471	-5.90736
317	NA	0.539628	0.497779	0.469715	0.640069	0.790471	-5.90783
67	CSAG1	-0.781139	0.11242	-0.469417	0.640281	0.790471	-5.90797
824	NA	-0.405734	0.669037	-0.466175	0.642588	0.79234	-5.90941
543	C8orf84	-0.455436	0.354613	-0.453694	0.651501	0.801764	-5.91488
966	OSM	-0.382807	0.188103	-0.453229	0.651834	0.801764	-5.91508
798	GNLY	-0.318043	-0.372143	-0.451485	0.653084	0.802017	-5.91583
325	CCL8	-0.438013	0.227097	-0.450704	0.653644	0.802017	-5.91616
359	TSPAN8	0.459182	0.651816	0.442746	0.659362	0.808042	-5.91955
866	MAL	0.386059	-2.69469	0.439267	0.661868	0.81012	-5.92101
485	HLA-DQB1	-0.368352	0.472956	-0.434834	0.665067	0.81304	-5.92285
209	NA	0.557669	-2.14866	0.427608	0.670295	0.818431	-5.92582
200	NA	-0.558153	-0.272474	-0.425825	0.671587	0.819009	-5.92655
373	MGP	0.456777	0.273924	0.423911	0.672976	0.819702	-5.92732
929	NA	-0.368037	-0.190858	-0.422005	0.67436	0.820389	-5.92809
380	HABP2	-0.462195	0.536477	-0.420039	0.675788	0.820496	-5.92888
560	BST2	-0.406514	0.0705771	-0.418245	0.677093	0.820496	-5.9296
386	NA	0.460635	0.729819	0.417152	0.677888	0.820496	-5.93003
762	BASP1	0.350561	-0.227974	0.415846	0.678839	0.820496	-5.93055
666	SPIRE1	0.385204	0.151068	0.415252	0.679271	0.820496	-5.93078
510	CALB2	-0.394095	-0.0231244	-0.414043	0.680152	0.820496	-5.93126
19	LOC100130100	-0.793355	0.895639	-0.413989	0.680191	0.820496	-5.93128
580	KRAS	0.40744	-0.030762	0.411458	0.682037	0.8212	-5.93228
641	STX19	0.370273	-0.224251	0.410542	0.682705	0.8212	-5.93264
136	NA	-0.587992	0.299235	-0.409812	0.683239	0.8212	-5.93292
78	IGJ	-0.647993	0.973468	-0.405858	0.686128	0.821985	-5.93446
974	NOTUM	-0.346077	-0.248863	-0.405587	0.686326	0.821985	-5.93456
613	GMDS	0.37354	-0.153104	0.405544	0.686358	0.821985	-5.93458
123	KRT13	0.586429	-3.41642	0.404345	0.687234	0.822051	-5.93504
963	PDX1	-0.294141	0.62837	-0.396905	0.692687	0.827583	-5.93788
719	HIST1H2BD	0.366663	0.115031	0.39432	0.694585	0.828861	-5.93886
320	PRSS3	0.439838	0.440664	0.390641	0.69729	0.830993	-5.94023
932	EGFL6	-0.310437	0.202913	-0.38963	0.698034	0.830993	-5.94061
989	CDH3	0.318964	-0.23423	0.386139	0.700605	0.832369	-5.9419
944	CTCFL	0.336181	0.218673	0.384997	0.701447	0.832369	-5.94232
286	MAL	0.448518	-2.7877	0.384672	0.701687	0.832369	-5.94244
661	NT5E	-0.362815	0.163096	-0.383098	0.702848	0.832759	-5.94301
212	RPS4Y1	-0.490795	0.276481	-0.380473	0.704786	0.833291	-5.94397
816	C7orf28B	-0.344439	-0.273522	-0.379663	0.705385	0.833291	-5.94426
294	AK4	0.451756	0.16794	0.379104	0.705798	0.833291	-5.94446
327	HLA-DQA1	-0.354341	0.202331	-0.375925	0.708149	0.835082	-5.94561
505	C2CD4B	0.37343	0.693924	0.373286	0.710103	0.835818	-5.94655
847	ISL1	0.335085	0.109862	0.372823	0.710446	0.835818	-5.94671
453	SAP25	-0.388875	0.173864	-0.371517	0.711413	0.835973	-5.94718
654	VIM	-0.30556	0.157499	-0.367924	0.714078	0.83812	-5.94844
549	SERPINB3	-0.344798	-2.21198	-0.366659	0.715018	0.838239	-5.94889
158	HLA-DRB6	-0.451538	0.0320791	-0.364616	0.716535	0.839034	-5.9496
927	ATP1B1	0.305791	0.234162	0.352639	0.725456	0.848486	-5.95369
496	LOC653061	-0.35305	0.0949017	-0.346141	0.730311	0.852426	-5.95586
253	NA	-0.416196	-1.32009	-0.34585	0.730529	0.852426	-5.95595
864	MYOF	0.283773	-0.335976	0.34435	0.731651	0.85267	-5.95645
140	LCN2	0.484802	0.0357563	0.342308	0.73318	0.85267	-5.95712
869	DBN1	-0.292713	-0.0472409	-0.34201	0.733403	0.85267	-5.95721
844	HGD	0.299305	0.280886	0.341015	0.734149	0.85267	-5.95754
495	NA	0.344508	-0.317709	0.337321	0.736919	0.853915	-5.95873
441	CTSL2	0.360064	-0.304138	0.337309	0.736929	0.853915	-5.95874
271	NPC1L1	0.37243	0.0924483	0.334995	0.738665	0.85468	-5.95948
556	FSCN1	0.296387	-0.647785	0.334153	0.739298	0.85468	-5.95975
379	MGP	0.356375	0.361926	0.331962	0.740944	0.854897	-5.96044
108	S100A8	-0.467408	-2.90318	-0.331628	0.741195	0.854897	-5.96055
385	KBTBD11	-0.335338	-0.0814009	-0.323783	0.747102	0.859676	-5.963
521	GSTA2	0.322869	0.382023	0.32367	0.747186	0.859676	-5.96303
857	TXNIP	-0.285288	0.417412	-0.3227	0.747918	0.859676	-5.96333
579	HOXA11-AS1	0.305258	-0.00249188	0.321105	0.749121	0.86007	-5.96382
137	FAM3B	-0.440313	0.460293	-0.318594	0.751016	0.860917	-5.96459
876	COL8A1	-0.272674	0.161436	-0.316727	0.752426	0.860917	-5.96516
664	TPSB2	0.301078	0.521743	0.316253	0.752784	0.860917	-5.9653
942	LAMC2	-0.271919	-0.0226732	-0.315568	0.753302	0.860917	-5.9655
815	CAV1	0.253105	-0.180948	0.311406	0.756449	0.86279	-5.96675
352	CDC42EP5	-0.343197	0.508937	-0.311119	0.756667	0.86279	-5.96683
874	ONECUT2	-0.26617	0.123276	-0.309931	0.757566	0.862832	-5.96719
145	GPX2	-0.423084	0.341194	-0.301914	0.763644	0.868764	-5.96953
513	GSTA1	0.293812	0.343958	0.293661	0.769916	0.871136	-5.97187
236	CXCL9	-0.29234	-0.564804	-0.293297	0.770193	0.871136	-5.97197
315	NA	0.341209	-2.01603	0.291776	0.771351	0.871136	-5.9724
429	ERAP2	-0.312513	0.211574	-0.291537	0.771533	0.871136	-5.97246
657	NA	-0.274273	0.0963547	-0.290465	0.772349	0.871136	-5.97276
853	CSF3R	-0.255471	0.0832144	-0.290226	0.772531	0.871136	-5.97283
318	KIAA1199	-0.318282	-0.315863	-0.289329	0.773214	0.871136	-5.97307
858	C2orf88	-0.258066	0.411765	-0.28917	0.773335	0.871136	-5.97312
973	MYOF	0.22947	-0.323859	0.288864	0.773569	0.871136	-5.9732
224	DEFB4A	-0.354593	-1.34378	-0.28573	0.775958	0.872404	-5.97406
975	SHISA2	-0.244588	0.183261	-0.285098	0.77644	0.872404	-5.97423
492	NA	0.288992	-2.00631	0.278826	0.781229	0.8768	-5.97592
213	GCNT3	0.350826	1.45227	0.276838	0.782748	0.877521	-5.97645
18	MMP7	0.465411	0.585996	0.272676	0.785933	0.879621	-5.97754
525	MGST1	0.26992	-0.0998433	0.27209	0.786381	0.879621	-5.97769
896	TMPRSS2	0.2267	0.494951	0.270753	0.787405	0.879782	-5.97804
917	ONECUT2	-0.228125	0.016555	-0.26847	0.789154	0.880753	-5.97862
418	NA	0.287888	0.191043	0.266439	0.790711	0.881506	-5.97914
235	NA	0.329078	-1.96587	0.263301	0.793119	0.883206	-5.97994
232	RARRES3	-0.262869	0.228261	-0.259377	0.796132	0.885575	-5.98091
87	NA	0.37654	0.330047	0.256848	0.798076	0.886137	-5.98154
894	NHP2L1	0.224967	0.170099	0.256413	0.79841	0.886137	-5.98164
867	TBXAS1	0.218505	0.556361	0.253179	0.800898	0.887913	-5.98243
48	UBD	-0.363575	-0.37819	-0.25024	0.80316	0.889435	-5.98314
285	IGF2BP3	-0.287087	0.151335	-0.248007	0.80488	0.890354	-5.98367
14	KRT6B	-0.418689	-2.3911	-0.235199	0.814765	0.899757	-5.98662
828	C15orf48	0.209046	0.0259535	0.234663	0.815179	0.899757	-5.98674
967	ISG20	-0.19537	-0.0201794	-0.231372	0.817724	0.901049	-5.98747
334	MAGEA6	-0.264048	0.234491	-0.229341	0.819296	0.901049	-5.98792
717	AK4	0.214154	0.242891	0.228838	0.819685	0.901049	-5.98803
645	LY96	-0.181359	-0.0901496	-0.228458	0.819979	0.901049	-5.98811
2	REG1A	0.582151	0.987522	0.227326	0.820856	0.901049	-5.98836
375	CHST4	-0.246965	0.550534	-0.22313	0.824107	0.903237	-5.98926
777	SPOCK2	-0.197017	0.291577	-0.221507	0.825365	0.903237	-5.9896
419	LAIR2	-0.239866	0.182443	-0.221257	0.825558	0.903237	-5.98966
130	SPRR3	0.297289	-3.18777	0.214964	0.830442	0.907587	-5.99097
13	MMP7	0.385468	0.621485	0.213723	0.831406	0.907649	-5.99122
595	TPSAB1	0.207596	0.566743	0.212369	0.832457	0.907805	-5.9915
625	MMP1	0.2001	0.285673	0.208451	0.835503	0.909758	-5.99228
624	OASL	-0.19873	0.0653513	-0.20629	0.837184	0.909758	-5.99271
739	GBP4	-0.156124	-0.299777	-0.205687	0.837653	0.909758	-5.99283
743	PFKFB4	-0.189906	-0.136322	-0.204373	0.838675	0.909758	-5.99309
504	NEU1	-0.208232	0.796713	-0.204037	0.838937	0.909758	-5.99315
437	IRX3	0.215644	-0.745297	0.201402	0.840988	0.909758	-5.99366
773	ATP4A	-0.185139	0.176849	-0.20136	0.841021	0.909758	-5.99367
113	KRT17	0.289545	-1.93644	0.200495	0.841695	0.909758	-5.99384
354	C2CD4B	-0.222789	0.490172	-0.199544	0.842436	0.909758	-5.99402
245	ANXA1	-0.209593	-1.88749	-0.19783	0.843771	0.910217	-5.99434
133	HBB	0.276967	0.50331	0.192867	0.847641	0.912864	-5.99527
328	RAP1GAP	0.222861	0.155704	0.192341	0.848051	0.912864	-5.99537
731	NMUR2	0.172602	0.179485	0.185559	0.853346	0.917576	-5.99659
802	PABPC1L	-0.16472	-0.312149	-0.183086	0.855278	0.917688	-5.99702
964	ARSD	-0.157565	0.160594	-0.183077	0.855285	0.917688	-5.99703
766	SCTR	-0.161426	-0.0871225	-0.174842	0.861726	0.923162	-5.99843
38	TCN1	-0.31352	-0.459815	-0.174193	0.862234	0.923162	-5.99854
740	TSPAN1	0.15923	0.693263	0.171286	0.864511	0.924369	-5.99902
469	ALDH1A3	0.171044	-0.521542	0.170393	0.86521	0.924369	-5.99917
121	MYH11	-0.239929	0.48155	-0.162562	0.871348	0.929934	-6.00041
208	CXCL10	-0.155871	-0.744129	-0.155278	0.877064	0.934412	-6.00152
517	KIF1A	-0.155119	0.090612	-0.154835	0.877412	0.934412	-6.00158
205	C15orf48	0.195673	-0.166958	0.1506	0.88074	0.936153	-6.0022
729	VIM	-0.122503	0.200463	-0.149842	0.881335	0.936153	-6.00231
240	APOC1	-0.165988	-0.286786	-0.14897	0.88202	0.936153	-6.00243
908	COL4A1	0.124495	0.205695	0.147988	0.882792	0.936153	-6.00257
455	OAS1	0.152535	-0.562452	0.14431	0.885685	0.938032	-6.00309
937	OPLAH	-0.12299	-0.478761	-0.142739	0.88692	0.938032	-6.0033
691	FKBP10	-0.13389	0.404639	-0.141825	0.88764	0.938032	-6.00343
552	PRRX2	0.138802	-0.142335	0.140966	0.888316	0.938032	-6.00354
535	GTSF1	0.137731	0.22432	0.137745	0.890851	0.939716	-6.00397
590	CXCL1	0.126134	-0.06358	0.134056	0.893756	0.941787	-6.00445
41	SPINK4	0.213943	1.17531	0.125918	0.900171	0.947548	-6.00546
732	CELSR3	0.111659	0.378913	0.121764	0.903447	0.949327	-6.00595
807	CDK6	-0.109588	-0.00537701	-0.121368	0.903759	0.949327	-6.006
239	SPRR2A	0.142293	-3.1581	0.117368	0.906916	0.94964	-6.00645
604	FLNC	-0.114365	0.232218	-0.116733	0.907418	0.94964	-6.00652
831	ANKRD36B	0.104502	0.0776607	0.1163	0.907759	0.94964	-6.00657
663	IGFBP7	0.103439	0.268661	0.116178	0.907856	0.94964	-6.00658
611	TFPI	-0.111228	0.682308	-0.114622	0.909084	0.949931	-6.00676
578	CAPN13	-0.0959772	0.62919	-0.106012	0.915886	0.95604	-6.00766
231	SPRR2D	-0.128114	-3.08257	-0.103517	0.917859	0.9571	-6.00791
330	CYP3A5	0.108485	0.243034	0.0986253	0.921727	0.960133	-6.00839
992	KANK4	-0.0780221	-0.402558	-0.0944649	0.925019	0.962559	-6.00877
878	CLDN10	0.0821297	0.0687365	0.0921954	0.926815	0.963425	-6.00897
620	TFPI	-0.0874894	0.605428	-0.0905087	0.92815	0.963811	-6.00912
248	C6orf58	-0.103235	0.472526	-0.0835829	0.933635	0.968501	-6.00969
658	KRT6C	-0.0740466	-3.59649	-0.080028	0.936451	0.970416	-6.00997
569	HLA-DMB	-0.059438	0.264134	-0.0758253	0.939782	0.971163	-6.01028
830	NA	-0.0679728	0.213773	-0.0753044	0.940195	0.971163	-6.01032
83	MMP3	0.112337	0.781829	0.0720516	0.942773	0.971163	-6.01055
755	LMO4	0.0663364	0.451866	0.0719304	0.94287	0.971163	-6.01056
110	NA	-0.101728	0.631692	-0.0717799	0.942989	0.971163	-6.01057
457	MZB1	0.071658	0.141713	0.0717673	0.942999	0.971163	-6.01057
281	NA	-0.0679213	0.172074	-0.0686832	0.945444	0.972679	-6.01078
970	VWF	-0.053701	0.342185	-0.0650071	0.94836	0.974676	-6.01101
778	OAT	0.0548513	0.317476	0.0606241	0.951837	0.977246	-6.01128
241	DUOXA2	0.0683698	0.213525	0.055233	0.956116	0.979641	-6.01157
820	FBP1	0.0485976	0.438948	0.0540084	0.957088	0.979641	-6.01164
703	C8orf4	0.0507758	0.173996	0.0539817	0.957109	0.979641	-6.01164
342	BEX1	0.055167	-0.297746	0.0484698	0.961485	0.983113	-6.01191
314	CD79A	-0.049213	0.0548697	-0.0452608	0.964033	0.984712	-6.01205
623	TAGLN	-0.0397483	0.0918418	-0.0415493	0.96698	0.985884	-6.01221
35	GKN1	0.0760386	0.211002	0.0413328	0.967152	0.985884	-6.01221
538	ONECUT2	-0.0382557	0.13564	-0.0395499	0.968568	0.986322	-6.01228
956	PLA2G16	0.0329647	0.832316	0.0377832	0.969972	0.986747	-6.01235
486	LAIR2	-0.0360871	0.13559	-0.0346797	0.972437	0.988249	-6.01246
826	PRAME	-0.028581	-0.109764	-0.0319778	0.974584	0.988716	-6.01254
589	NNMT	-0.0290028	0.309009	-0.0314147	0.975031	0.988716	-6.01256
100	KLK7	0.044235	-1.41106	0.0303687	0.975862	0.988716	-6.01259
211	ACTG2	0.0339991	0.276565	0.0262496	0.979136	0.991	-6.0127
249	SPRR2F	-0.0276069	-3.04405	-0.0227997	0.981877	0.991	-6.01278
21	HLA-DRB5	-0.0436317	0.285956	-0.0219891	0.982521	0.991	-6.0128
519	SYTL2	-0.0199819	0.261134	-0.0198304	0.984237	0.991	-6.01284
33	NA	-0.0353789	0.744621	-0.0198003	0.984261	0.991	-6.01284
806	LMTK3	0.0174719	-0.0393483	0.0192134	0.984727	0.991	-6.01285
753	CXCL2	0.0166061	0.189508	0.0184882	0.985304	0.991	-6.01287
397	TRIM31	0.0193117	-0.126954	0.0175559	0.986045	0.991	-6.01288
494	CFB	-0.0162943	0.477903	-0.0160846	0.987214	0.991179	-6.01291
684	CNFN	0.00787608	-2.41793	0.00839455	0.993327	0.995913	-6.013
296	NA	0.00908981	0.30561	0.00764671	0.993921	0.995913	-6.013
489	GPT	0.00331144	0.204218	0.00334613	0.99734	0.998338	-6.01303
811	CGNL1	0.00116374	-0.592383	0.00130042	0.998966	0.998966	-6.01303
