# Supplementary material for: Transcriptomic profiling reveals three molecular phenotypes of adenocarcinoma at the gastroesophageal junction
Source: Int J Cancer. 2019 May 17;145(12):3389–401. doi: 10.1002/ijc.32384 (PMC6851674; doi:10.1002/ijc.32384)
Supplement: Supplementary file 10 — Table S3 Differential gene expression between the three cancer groups and noncancer controls on pairwise comparison as assessed by limma [file IJC-145-3389-s010.xlsx]

## Sheet: Group1 vs gastric contr
No	ID	logFC	AveExpr	t	P.Value	adj.P.Val	B
392	FUT9	-1.75147	6.67655	-13.0954	6.69841e-18	6.69841e-15	30.1321
648	NKX2-3	-0.733821	6.42499	-8.43523	3.1709e-11	1.58545e-08	15.4323
315	ST3GAL6	-1.18985	6.75989	-8.18533	7.73389e-11	2.06723e-08	14.5706
955	DAP3	1.28446	9.71442	8.16663	8.26894e-11	2.06723e-08	14.5059
429	ATP1B3	1.52273	11.7827	7.33353	1.66381e-09	3.32763e-07	11.6021
20	NA	-0.467147	6.71944	-6.83663	1.00893e-08	1.68155e-06	9.85796
677	DBP	-0.66939	6.93894	-6.53046	3.06393e-08	4.37704e-06	8.78336
274	SYTL3	-0.937797	6.76135	-5.9763	2.27014e-07	2.83768e-05	6.84777
391	ZWILCH	0.486194	6.91201	5.77046	4.75241e-07	5.28045e-05	6.1347
19	MTHFD1L	1.05155	7.82704	5.66341	6.9679e-07	6.9679e-05	5.76565
726	SLC9A4	-0.610084	6.78481	-5.61993	8.13695e-07	7.39723e-05	5.61613
683	ECT2	1.14758	10.0576	5.29707	2.55484e-06	0.000201071	4.5144
155	EPCAM	1.53149	11.4317	5.28126	2.70106e-06	0.000201071	4.46087
49	KANK4	-1.48956	6.92304	-5.26952	2.81499e-06	0.000201071	4.42114
847	LOC100507460	1.16101	7.39027	5.21227	3.44197e-06	0.000229465	4.22782
680	TRIP13	1.31715	8.24597	4.92952	9.21645e-06	0.000546813	3.28231
204	SYNGR2	0.308945	6.24786	4.92704	9.29582e-06	0.000546813	3.27408
424	FAM86C1	0.564011	6.75562	4.75808	1.66196e-05	0.000923312	2.71761
751	LOC389493	-1.31449	6.75747	-4.69909	2.0327e-05	0.00106984	2.525
815	ESPN	1.05469	7.32406	4.63212	2.55241e-05	0.00127621	2.3074
375	NA	0.422733	6.51125	4.59413	2.90282e-05	0.0013823	2.18453
771	ZNF271	-0.603556	7.47218	-4.54742	3.39871e-05	0.00154487	2.03399
365	TBL1XR1	0.703927	7.16471	4.39708	5.62426e-05	0.00244533	1.55386
984	SPTSSB	-0.819821	6.64978	-4.37787	5.99545e-05	0.0024981	1.49302
254	FAM161A	-0.231225	6.64387	-4.34585	6.66794e-05	0.00261967	1.39185
857	MLL5	0.484406	6.70315	4.33944	6.81115e-05	0.00261967	1.37164
872	MACC1	0.305635	6.56156	4.25688	8.94575e-05	0.00330581	1.11248
342	CCDC109B	1.04521	8.80333	4.2465	9.25626e-05	0.00330581	1.08007
707	STK31	1.5116	7.10642	4.23484	9.61757e-05	0.0033164	1.04371
176	CLDN1	2.19433	8.42503	4.21028	0.000104244	0.0034748	0.96723
832	HVCN1	-0.368469	6.67215	-4.1258	0.000137322	0.00442974	0.705851
447	FLJ33630	-0.642259	7.28771	-4.11138	0.000143906	0.00449707	0.661475
249	PIK3CB	0.745928	7.13389	4.07699	0.000160859	0.0048745	0.556003
318	ASPA	-0.364911	6.42983	-4.065	0.000167215	0.00489647	0.519318
32	GMCL1	0.614615	7.69483	4.05739	0.000171376	0.00489647	0.49605
602	POLE2	0.769534	7.56516	4.00786	0.000200993	0.00558315	0.345263
189	NT5C3	0.928543	8.87576	3.98484	0.000216385	0.00584825	0.275519
589	PTBP1	0.475889	12.5156	3.97251	0.000225093	0.0059235	0.238242
550	NA	-0.181432	6.34792	-3.96095	0.000233565	0.00598885	0.203341
858	NA	0.290209	6.81161	3.93582	0.00025306	0.0062552	0.127649
450	APOL3	-0.578542	7.59712	-3.93162	0.000256463	0.0062552	0.115039
870	IRAK1	0.798872	9.91863	3.90469	0.000279386	0.00665205	0.0342597
521	RBL1	0.359354	6.44671	3.88709	0.000295422	0.00687028	-0.0183752
240	VSIG1	-2.08765	7.8878	-3.87154	0.000310326	0.00705286	-0.0647756
732	EXOC7	-0.223434	6.46135	-3.86176	0.00032007	0.00711267	-0.0939142
628	NA	-0.179625	6.43317	-3.82366	0.000360914	0.00784596	-0.207041
92	ZNF577	-0.807377	8.82253	-3.80287	0.000385262	0.00819707	-0.26849
582	PKP4	0.322335	6.78847	3.77791	0.000416598	0.00867912	-0.342052
886	ZNF204P	-0.399445	6.523	-3.7688	0.00042862	0.00874734	-0.368804
514	FERMT1	1.22743	8.44972	3.73573	0.000475178	0.00935894	-0.465717
796	RIOK1	0.497203	7.94455	3.73173	0.000481129	0.00935894	-0.47741
452	WDHD1	0.150609	6.14253	3.72805	0.000486665	0.00935894	-0.488156
355	LMTK2	0.420218	6.86538	3.70612	0.000520954	0.00982933	-0.552087
119	LEPR	-0.308809	6.39815	-3.69817	0.000533936	0.00983387	-0.575189
863	ITSN2	-0.15341	6.3666	-3.69376	0.000541275	0.00983387	-0.588001
603	NA	-0.537667	7.12266	-3.68819	0.000550697	0.00983387	-0.604193
243	TEK	-0.679743	7.31044	-3.67982	0.000565133	0.00991462	-0.628469
996	NA	-0.185551	6.46158	-3.6504	0.000618806	0.0103817	-0.713543
705	MUC6	-1.15876	6.82451	-3.64729	0.000624749	0.0103817	-0.722502
723	C4orf32	-0.466621	6.80245	-3.64341	0.000632247	0.0103817	-0.733682
1	TINAGL1	0.317753	6.45277	3.64288	0.000633281	0.0103817	-0.735214
860	FOXD1	0.819267	6.70628	3.63112	0.000656583	0.0104701	-0.769069
477	RPS21	1.23525	9.42967	3.6233	0.000672536	0.0104701	-0.791556
828	NR2C1	0.646851	7.14269	3.62159	0.000676064	0.0104701	-0.796456
34	NAA25	0.324901	6.59254	3.61112	0.000698105	0.0104701	-0.826496
581	PLEKHO2	0.534847	7.12467	3.61111	0.000698124	0.0104701	-0.826522
121	CEP152	0.273955	6.60483	3.60954	0.000701496	0.0104701	-0.831033
511	NA	-0.183558	6.57656	-3.60042	0.000721335	0.0106024	-0.857139
413	LSM14B	0.199057	6.32265	3.59582	0.000731568	0.0106024	-0.870323
519	ATG4A	-0.671526	8.09438	-3.58882	0.000747367	0.0106767	-0.890316
54	GSTT1	-2.22192	8.63958	-3.58039	0.000766834	0.0107479	-0.914372
679	CBFB	0.700146	8.2067	3.57741	0.000773851	0.0107479	-0.922892
383	TMEM151B	-0.139653	6.43701	-3.51295	0.000941066	0.0128913	-1.1057
992	PLN	-0.389092	6.6383	-3.4975	0.000985983	0.0133241	-1.14921
320	NA	-0.150741	6.35429	-3.48814	0.00101419	0.0135226	-1.17553
537	GDF15	1.90337	8.9831	3.4477	0.00114511	0.0150672	-1.28871
359	FAM102A	-0.653638	7.53498	-3.41686	0.00125559	0.0163063	-1.37446
593	NA	-0.13975	6.31454	-3.40948	0.00128349	0.016455	-1.39492
982	NA	-0.138763	6.44477	-3.35337	0.00151575	0.0191867	-1.54952
822	NA	-0.135228	6.39856	-3.29571	0.00179562	0.0221221	-1.7067
766	TOP1MT	0.425041	6.78651	3.29566	0.00179589	0.0221221	-1.70684
919	CDKN2B	-1.05523	7.74763	-3.29223	0.00181401	0.0221221	-1.71615
428	FOXM1	0.515204	7.092	3.2579	0.00200499	0.0241566	-1.80884
370	JAM3	-0.947385	8.20411	-3.21935	0.00224207	0.0266914	-1.91218
403	TMOD1	-0.357601	6.60602	-3.21203	0.00228999	0.0269361	-1.93171
854	KIAA0922	-0.305986	6.96182	-3.20804	0.00231651	0.0269361	-1.94235
103	BCKDK	-0.618857	9.95127	-3.18543	0.0024723	0.0284172	-2.00244
980	MIR614	0.271918	6.39124	3.16739	0.00260364	0.0295868	-2.05018
761	ZNF322	0.356477	7.19104	3.14676	0.00276191	0.0310327	-2.10457
264	NA	-0.181386	6.59573	-3.08832	0.00326065	0.0362294	-2.25732
775	BAZ1A	0.522416	8.73912	3.07549	0.00338093	0.0371531	-2.2906
220	COL4A5	-0.935831	7.69485	-3.04666	0.00366658	0.0389822	-2.36505
535	ATP2C1	0.381455	7.21223	3.04515	0.00368214	0.0389822	-2.36893
981	TAF5L	0.212016	6.33579	3.04368	0.00369737	0.0389822	-2.37272
199	IQCA1	-0.126944	6.29246	-3.0431	0.00370331	0.0389822	-2.37419
808	CPEB1	-0.146987	6.00383	-3.01085	0.00405269	0.0421927	-2.45681
507	PTPRN	-0.216038	6.39295	-3.00733	0.00409269	0.0421927	-2.46581
712	RPS27	0.546973	11.4267	2.99735	0.00420795	0.0429383	-2.49123
457	NA	-0.24092	7.0697	-2.97803	0.00443976	0.044846	-2.54028
570	TMEM217	0.364085	6.82565	2.95248	0.00476461	0.0476461	-2.60481
719	TCEAL4	-0.709688	9.94897	-2.9395	0.00493807	0.0488918	-2.63745
422	RCN1	0.882956	10.9731	2.92522	0.00513561	0.0500311	-2.67324
611	NA	-0.125616	6.38515	-2.92125	0.00519187	0.0500311	-2.68317
985	TMEM87B	0.364219	6.88762	2.92045	0.00520323	0.0500311	-2.68517
637	ANKRD53	-0.153443	6.40439	-2.90907	0.00536784	0.050668	-2.71355
253	NA	-0.148668	6.3106	-2.90613	0.00541121	0.050668	-2.72089
322	PRSS2	1.86348	8.18168	2.90171	0.00547697	0.050668	-2.73189
817	ZIC5	0.105021	6.27344	2.89906	0.00551676	0.050668	-2.73848
536	PRPF6	0.287861	6.68816	2.89866	0.00552282	0.050668	-2.73948
255	CXCL1	1.37111	8.4017	2.89031	0.00565	0.0513636	-2.76021
621	RPS2	0.65619	12.8987	2.87219	0.00593542	0.0534723	-2.80505
491	SPAG9	0.246634	6.69954	2.86465	0.00605815	0.0536542	-2.82366
310	PCDHB13	0.445182	6.36662	2.86436	0.00606292	0.0536542	-2.82438
251	PTGR1	-0.930514	9.05631	-2.85521	0.00621504	0.0545179	-2.8469
960	NA	-0.353242	6.87154	-2.85015	0.00630062	0.054788	-2.85933
64	CENPM	0.310394	6.51306	2.83898	0.00649353	0.0559787	-2.88671
95	GNPTG	-0.480541	8.66798	-2.82519	0.00673943	0.0576019	-2.92044
738	ZNF597	0.288933	6.39579	2.81795	0.0068718	0.0580993	-2.93809
583	KIR2DS3	-0.128117	6.33822	-2.81568	0.00691381	0.0580993	-2.94361
78	C19orf28	0.396009	7.38999	2.81099	0.00700143	0.058231	-2.95503
150	C20orf111	0.519773	9.23648	2.80833	0.00705155	0.058231	-2.96149
293	ZNF738	-0.853545	11.2937	-2.80555	0.00710418	0.058231	-2.96823
187	STXBP2	-0.42319	8.31434	-2.80087	0.00719376	0.0584858	-2.97959
839	NA	-0.171891	6.49297	-2.79177	0.00737103	0.0594438	-3.00163
148	CHMP4C	0.733393	8.77914	2.77733	0.00766064	0.0612851	-3.03651
130	LHFPL5	0.0981674	6.29263	2.74909	0.00825729	0.065534	-3.10431
385	TC2N	0.751521	7.81709	2.72856	0.00871771	0.0686434	-3.15329
734	ARFGAP2	-0.372505	8.32171	-2.71521	0.00902976	0.0694683	-3.18501
500	POR	0.482125	8.0859	2.71486	0.00903803	0.0694683	-3.18583
160	NA	-0.130367	6.2381	-2.71468	0.00904236	0.0694683	-3.18626
543	NA	-0.342605	6.43912	-2.71224	0.00910035	0.0694683	-3.19203
207	NA	0.140614	6.31826	2.70736	0.00921792	0.0698328	-3.20359
241	CASQ2	-0.237117	6.39074	-2.69432	0.00953853	0.0715935	-3.23438
439	IFLTD1	-0.124482	6.24118	-2.69212	0.00959353	0.0715935	-3.23956
478	NA	-0.114978	6.26455	-2.68356	0.00981062	0.0726713	-3.2597
972	SIN3A	0.368397	8.31861	2.67751	0.00996681	0.0732854	-3.2739
247	NA	-0.17546	6.51589	-2.66593	0.0102719	0.0749775	-3.30101
26	MKS1	0.16072	6.52817	2.65464	0.010578	0.0758427	-3.32739
830	SLC9A6	0.134485	6.50545	2.65332	0.0106142	0.0758427	-3.33045
905	KRTAP4-9	-0.0915215	6.20831	-2.65318	0.010618	0.0758427	-3.33077
480	ZYG11B	-0.454058	9.5132	-2.64027	0.0109792	0.0778666	-3.3608
799	LOC100507739	-0.428975	7.81446	-2.63723	0.0110658	0.0779285	-3.36785
466	NA	-0.0999969	6.31153	-2.6198	0.0115752	0.0809453	-3.40819
229	SH3KBP1	0.65304	9.28854	2.60208	0.0121146	0.0841295	-3.44898
18	MS4A2	-0.208709	6.47128	-2.5845	0.0126723	0.0868567	-3.48923
865	RPL23AP64	0.593905	10.4211	2.58423	0.0126811	0.0868567	-3.48985
554	SCARNA2	0.597644	6.57719	2.58109	0.0127832	0.0869607	-3.49702
695	NA	-0.102017	6.30563	-2.57805	0.0128826	0.0870444	-3.50393
442	PRKACB	-0.196885	6.59098	-2.5687	0.0131935	0.0885467	-3.52523
902	PRMT5	0.599187	8.42282	2.5627	0.0133964	0.0890862	-3.53886
877	AP3B1	-0.457532	10.2387	-2.56107	0.013452	0.0890862	-3.54255
931	TSPAN9	-0.673111	9.38085	-2.55832	0.0135464	0.0891213	-3.5488
402	PAX2	0.0856908	6.27831	2.53899	0.0142264	0.0927933	-3.59246
382	SLCO2A1	-1.16025	8.94101	-2.53319	0.0144368	0.0927933	-3.60554
794	GDNF	-0.0799436	5.98774	-2.53283	0.0144497	0.0927933	-3.60634
942	POLG	0.320003	7.42069	2.53212	0.0144758	0.0927933	-3.60794
134	ZNRD1	0.466917	8.02221	2.52225	0.0148404	0.0942746	-3.63009
829	PTBP1	0.337954	12.021	2.52079	0.0148954	0.0942746	-3.63338
569	TIGD1	-0.115341	6.29259	-2.50384	0.0155435	0.097271	-3.67125
397	BATF	0.598551	6.96572	2.50333	0.0155634	0.097271	-3.67238
28	NA	-0.0732157	6.23013	-2.49553	0.0158703	0.0985735	-3.68974
344	CCDC144B	-0.112596	6.33052	-2.4804	0.016482	0.101741	-3.72331
781	HMGN2	0.384534	7.23693	2.47095	0.0168746	0.103525	-3.74418
635	SLTM	-0.382485	8.90889	-2.4646	0.0171431	0.104494	-3.75817
285	ADCY10	-0.0914798	6.22043	-2.4623	0.0172415	0.104494	-3.76324
1000	OSBPL8	-0.38598	7.59928	-2.45353	0.0176207	0.105589	-3.78251
65	NA	-0.0908506	6.20582	-2.45324	0.0176334	0.105589	-3.78315
347	BBS7	0.170406	6.64362	2.44844	0.0178441	0.106215	-3.79366
61	CRELD2	-0.651314	9.90537	-2.44391	0.0180453	0.106777	-3.80358
544	NA	0.0986078	6.28786	2.42992	0.0186794	0.109879	-3.83411
539	ELMOD1	-0.196797	6.61926	-2.41463	0.0193952	0.113153	-3.86732
430	MRAS	-0.121472	6.36301	-2.41116	0.0195613	0.113153	-3.87484
913	NA	-0.108581	6.19377	-2.41086	0.0195754	0.113153	-3.87548
174	NA	0.408633	6.80673	2.40219	0.0199958	0.114918	-3.89422
131	ACVR1	0.410163	9.28547	2.39413	0.0203936	0.116535	-3.91158
492	MYBPC1	-0.0830271	6.12122	-2.38584	0.0208103	0.11782	-3.9294
813	DNALI1	-0.659456	7.33265	-2.38498	0.0208541	0.11782	-3.93125
55	VDR	-0.117447	6.2673	-2.37912	0.0211535	0.11884	-3.9438
410	NA	-0.150071	6.57661	-2.37664	0.0212819	0.118893	-3.94912
47	LOC285768	0.105024	6.23434	2.37259	0.0214924	0.119402	-3.95778
331	GLUL	-0.112096	6.41227	-2.35168	0.0226089	0.124911	-4.00228
735	IFI27L1	-0.201305	6.89455	-2.3318	0.0237188	0.130323	-4.04432
275	NA	-0.108313	6.12841	-2.3271	0.0239882	0.131083	-4.05422
217	WDR5B	-0.0812928	6.31589	-2.32045	0.0243739	0.132467	-4.06819
843	KBTBD2	0.359169	9.28499	2.31522	0.0246812	0.133412	-4.07916
785	COMMD7	0.485826	10.3095	2.31293	0.0248171	0.133425	-4.08396
634	PLEKHA2	-0.11181	6.42802	-2.28834	0.0263158	0.140726	-4.13521
659	NUMA1	0.159706	6.75759	2.28174	0.0267319	0.141681	-4.1489
601	LOC286437	-0.16064	6.58741	-2.28102	0.0267777	0.141681	-4.15039
286	LOC349196	-0.105891	6.20699	-2.27455	0.0271915	0.143113	-4.16377
417	PSMC4	0.323568	7.07066	2.26894	0.0275549	0.144267	-4.17534
580	FAM101B	-0.118252	6.35451	-2.25676	0.0283586	0.147701	-4.20038
598	KCNJ15	-0.0721199	6.29496	-2.25385	0.0285541	0.147949	-4.20636
3	NA	0.26444	7.76667	2.24913	0.0288731	0.14883	-4.21603
36	MIR934	0.0904311	6.11923	2.23584	0.0297885	0.152762	-4.24316
488	ECD	0.240302	7.59596	2.23098	0.0301298	0.152944	-4.25305
558	NA	-0.0996374	6.31479	-2.22958	0.0302282	0.152944	-4.25589
263	STAU1	0.320602	11.3366	2.22881	0.030283	0.152944	-4.25746
225	PHF14	0.166222	6.45733	2.2226	0.0307258	0.154401	-4.27005
133	NA	-0.105393	6.43876	-2.21809	0.0310512	0.155256	-4.27919
780	NA	-0.127454	6.51187	-2.21543	0.0312447	0.155446	-4.28458
769	NA	0.311648	6.53315	2.21146	0.0315351	0.156114	-4.2926
868	CCDC101	-0.276271	7.72855	-2.19177	0.0330107	0.162614	-4.33219
605	RTKN2	0.13672	6.43337	2.18469	0.0335559	0.163991	-4.34636
40	DCTPP1	0.494782	9.29736	2.18389	0.0336183	0.163991	-4.34796
604	FLYWCH1	-0.105973	6.09174	-2.17782	0.0340927	0.165498	-4.36007
470	NA	-0.0927387	6.13753	-2.17543	0.0342814	0.16561	-4.36484
943	ATP8A2	-0.0833107	6.2914	-2.16231	0.0353319	0.168979	-4.39088
463	NA	-0.1147	6.48888	-2.16111	0.0354293	0.168979	-4.39326
574	KRT8	0.592029	7.72273	2.16042	0.0354857	0.168979	-4.39463
526	BFSP2	0.106593	6.08832	2.15131	0.0362352	0.171731	-4.41264
29	ABHD15	0.250882	7.45285	2.13455	0.0376498	0.177509	-4.4456
461	NA	-0.0848756	6.30283	-2.13269	0.0378095	0.177509	-4.44924
167	MIA2	-0.107203	6.39757	-2.11287	0.039551	0.184818	-4.4879
925	NA	0.0848814	6.24312	2.10892	0.0399069	0.185613	-4.49559
183	CR1	-0.105295	6.43648	-2.0981	0.0408942	0.189325	-4.51653
617	FAM90A20	0.0847461	6.18265	2.09415	0.0412602	0.190139	-4.52416
666	C8orf37	-0.484024	12.3213	-2.0884	0.0417986	0.191737	-4.53525
127	LPL	0.368787	6.87342	2.08319	0.0422908	0.193109	-4.54526
729	ZNF566	0.0940643	6.36033	2.07267	0.0433001	0.196109	-4.56541
379	NA	-0.109118	6.45093	-2.07226	0.04334	0.196109	-4.5662
525	ASXL2	0.265146	8.58152	2.05643	0.0449007	0.201786	-4.59638
578	ZNF793	0.0806726	6.18238	2.05546	0.0449982	0.201786	-4.59823
472	NA	-0.113839	6.77936	-2.05203	0.0453426	0.202422	-4.60473
97	NA	-0.0980889	6.29382	-2.04906	0.0456436	0.202773	-4.61036
824	NA	0.0927498	6.26188	2.04726	0.0458267	0.202773	-4.61377
642	NDST2	-0.193173	7.4359	-2.04437	0.0461219	0.20318	-4.61924
532	ABCD2	0.0834564	6.04317	2.04164	0.0464022	0.203518	-4.62439
814	ATP2A1	-0.0906995	5.95452	-2.03737	0.0468442	0.20456	-4.63246
431	NA	0.10119	6.36619	2.02708	0.0479231	0.207462	-4.65181
881	SNORD96B	0.0864619	6.19276	2.02707	0.0479237	0.207462	-4.65182
798	LOC100129291	-0.100682	6.15058	-2.0233	0.0483242	0.207631	-4.65889
795	RN28S1	0.625058	8.72953	2.0228	0.0483781	0.207631	-4.65983
53	RPS3A	0.197087	6.42357	2.01779	0.0489157	0.208858	-4.66921
173	CXorf51A	-0.0809369	6.18728	-2.01625	0.0490816	0.208858	-4.67209
559	NA	-0.0995156	6.4929	-2.01312	0.0494216	0.209414	-4.67794
84	NA	0.115951	6.43241	2.01037	0.0497209	0.209717	-4.68306
728	ISLR2	-0.148249	6.36307	-2.00862	0.0499128	0.209717	-4.68632
157	SRRM4	-0.107658	6.06816	-2.00636	0.0501609	0.209878	-4.69053
837	NA	0.21582	7.08459	2.00112	0.0507417	0.211424	-4.70028
281	NA	-0.16007	6.6353	-1.99417	0.0515198	0.213015	-4.71315
831	FAM110A	-0.0743602	6.19454	-1.9939	0.0515496	0.213015	-4.71364
767	PGCP	-0.44897	6.99301	-1.99088	0.0518912	0.213544	-4.71923
166	GNRH1	-0.155906	6.94196	-1.98647	0.052394	0.21473	-4.72738
811	LOC653125	0.124995	6.45595	1.98054	0.0530756	0.216635	-4.7383
140	PLK5	-0.111285	6.45604	-1.9774	0.0534402	0.217237	-4.74408
412	TMC3	-0.0926957	6.46675	-1.97537	0.0536773	0.217317	-4.74782
419	UBC	0.179054	14.0232	1.96688	0.0546764	0.220469	-4.76337
60	C7orf61	0.0761389	6.27872	1.95345	0.05629	0.226064	-4.78787
523	C6orf138	-0.125978	6.69919	-1.94504	0.0573209	0.227236	-4.80314
944	NA	-0.0851098	6.11664	-1.94419	0.0574258	0.227236	-4.80467
505	WDR20	0.140469	6.4804	1.94167	0.0577387	0.227236	-4.80924
330	NA	-0.118354	6.38773	-1.94143	0.057768	0.227236	-4.80967
797	PSMB8	0.623646	9.75088	1.94123	0.0577932	0.227236	-4.81003
368	MIR507	0.076769	6.2269	1.93851	0.0581328	0.227236	-4.81495
703	NA	-0.289214	6.51471	-1.93819	0.0581723	0.227236	-4.81552
600	NRXN3	-0.0955784	6.34262	-1.9359	0.0584598	0.22747	-4.81966
787	MYOF	0.726864	8.72572	1.93366	0.058742	0.227682	-4.82371
765	MBP	-0.151612	6.77139	-1.92723	0.0595577	0.229343	-4.83528
446	LOC344887	0.1815	6.39185	1.92667	0.0596292	0.229343	-4.83628
997	NEK1	-0.24169	7.20415	-1.91864	0.0606632	0.232426	-4.85069
545	EIF2C2	0.312045	9.78381	1.90984	0.0618134	0.235929	-4.86642
267	NRBF2	0.207623	7.60104	1.90344	0.0626625	0.238227	-4.87783
853	TAS2R20	0.0836836	6.29587	1.90044	0.0630632	0.238227	-4.88315
826	NA	0.0725432	6.15101	1.89994	0.0631303	0.238227	-4.88404
378	RPS6KB2	0.235136	6.93664	1.89809	0.0633794	0.238268	-4.88733
353	C6orf145	0.125529	6.6224	1.89354	0.0639936	0.239677	-4.89539
149	LOC100288102	-0.0923118	6.31791	-1.88966	0.0645218	0.239877	-4.90225
317	NA	-0.0874322	6.2127	-1.88898	0.0646152	0.239877	-4.90345
686	NA	-0.0931072	6.42727	-1.88765	0.0647979	0.239877	-4.90581
510	CCL28	0.49779	7.06358	1.88613	0.0650066	0.239877	-4.90849
891	NA	-0.11473	6.55073	-1.88125	0.0656805	0.241473	-4.91709
641	NA	0.151739	6.70458	1.87799	0.0661339	0.242249	-4.92282
141	MIR204	0.0837053	6.30456	1.87277	0.0668657	0.244035	-4.93198
869	NA	-0.0685561	6.25594	-1.86742	0.0676237	0.245904	-4.94136
906	FAM58BP	-0.0838429	6.30971	-1.86343	0.068193	0.247076	-4.94833
495	PTPDC1	0.101121	6.21717	1.85782	0.0690009	0.248982	-4.95812
894	HOXA4	-0.0889633	6.25074	-1.85633	0.0692171	0.248982	-4.96071
835	FAM194A	0.08511	6.09147	1.85108	0.0699811	0.250828	-4.96983
398	NA	-0.205732	6.65533	-1.84905	0.0702795	0.250998	-4.97336
758	NA	-0.0878566	6.56222	-1.84684	0.0706051	0.251264	-4.97719
210	ANXA4	0.546386	9.00704	1.83117	0.072949	0.258055	-5.00424
763	IP6K3	0.0949006	6.38139	1.82915	0.0732552	0.258055	-5.0077
30	NA	-0.0733124	6.21573	-1.82894	0.0732877	0.258055	-5.00807
538	PARD3B	-0.0713593	6.25206	-1.82524	0.0738528	0.259133	-5.01442
904	COL6A4P2	0.0697089	6.3265	1.82216	0.074326	0.259881	-5.0197
722	NA	0.074205	6.27714	1.81482	0.0754643	0.262942	-5.03225
681	NA	-0.0829689	6.28584	-1.81096	0.0760687	0.264127	-5.03883
208	DAZ2	0.0738435	6.18761	1.80653	0.0767661	0.265152	-5.04635
112	EEF1G	0.499651	11.4718	1.80573	0.0768941	0.265152	-5.04773
571	C6orf108	0.442793	9.9626	1.79568	0.0784995	0.269758	-5.06474
98	TXNDC11	-0.137197	6.7052	-1.78989	0.0794392	0.272052	-5.07453
530	DSC3	-0.288394	6.62996	-1.78719	0.0798802	0.272629	-5.07908
346	VLDLR	-0.0560584	6.05179	-1.78358	0.0804719	0.273714	-5.08514
670	ATP5SL	-0.303724	8.66513	-1.78034	0.0810076	0.273855	-5.09059
123	RPTOR	-0.0801592	6.42307	-1.78001	0.081061	0.273855	-5.09113
109	NCSTN	0.313932	10.3664	1.77706	0.0815524	0.274587	-5.09609
221	AIM1L	0.338035	6.73515	1.7748	0.0819287	0.274929	-5.09986
262	JSRP1	0.840527	7.79203	1.76541	0.0835102	0.279298	-5.11553
889	PRAMEF23	-0.0578886	6.18069	-1.75917	0.084576	0.28192	-5.12591
124	MAGI1	-0.0738351	6.26342	-1.75669	0.0850037	0.282404	-5.13004
390	PAQR6	0.142569	6.25705	1.73949	0.0880109	0.290536	-5.15842
687	TCFL5	0.433813	7.69418	1.73817	0.0882459	0.290536	-5.1606
433	GPAA1	0.111489	6.3582	1.73723	0.088413	0.290536	-5.16214
802	GRM3	0.0727337	6.16925	1.73611	0.0886134	0.290536	-5.16398
893	RPL23A	0.363152	8.01833	1.73007	0.0896953	0.293122	-5.17387
44	NA	-0.0582977	6.01582	-1.72811	0.0900493	0.29332	-5.17707
230	NA	0.162299	6.56301	1.72235	0.0910961	0.295766	-5.18648
115	LOC649201	-0.0635966	6.16002	-1.71753	0.09198	0.297285	-5.19432
840	UBE2E2	-0.535176	7.97378	-1.71551	0.0923522	0.297285	-5.1976
572	CCDC125	-0.131705	6.5805	-1.71289	0.0928372	0.297285	-5.20186
623	YTHDC1	-0.198618	10.2002	-1.71283	0.0928477	0.297285	-5.20195
800	LOC100287592	0.0718913	6.32906	1.7105	0.0932813	0.297285	-5.20573
407	RPS14	0.364947	11.1976	1.71012	0.0933512	0.297285	-5.20634
91	GUCY2GP	-0.0680296	6.28518	-1.70855	0.0936448	0.297285	-5.20888
77	NA	0.0906207	6.30032	1.70148	0.0949719	0.300544	-5.22029
156	AMIGO1	-0.102819	6.45622	-1.6879	0.0975683	0.307787	-5.24211
473	RNF208	-0.198821	6.99532	-1.68111	0.0988859	0.310962	-5.25295
86	CRISPLD1	0.102026	6.33979	1.67465	0.100155	0.312578	-5.26323
296	CENPM	0.445911	8.27255	1.67375	0.100333	0.312578	-5.26466
658	MED22	-0.265052	9.06963	-1.67373	0.100338	0.312578	-5.2647
82	MYCT1	-0.0883744	6.43109	-1.67169	0.100741	0.312861	-5.26794
708	FRMPD2	-0.0578702	6.02699	-1.66425	0.102226	0.316196	-5.27972
859	C6orf126	0.174501	6.17057	1.66312	0.102452	0.316196	-5.2815
675	C3orf17	-0.136381	6.69392	-1.65924	0.103235	0.316196	-5.28762
361	PHF6	0.080506	6.34909	1.65892	0.1033	0.316196	-5.28813
135	NA	-0.0852267	6.40549	-1.65845	0.103396	0.316196	-5.28887
616	NA	-0.088686	6.43819	-1.64136	0.106906	0.325934	-5.31567
145	SLC29A2	0.409508	8.01265	1.63827	0.107551	0.326816	-5.32048
51	ACTL6B	-0.0719761	6.31017	-1.63685	0.107849	0.326816	-5.3227
408	NA	-0.067703	6.4748	-1.62991	0.109313	0.330251	-5.33349
50	ARPC3	-0.0610398	6.20694	-1.62345	0.110689	0.333402	-5.34349
212	RPL21	0.429269	11.8509	1.62023	0.111382	0.33448	-5.34846
138	NA	-0.167273	6.58846	-1.61492	0.112528	0.336288	-5.35663
437	STAC2	-0.0686799	6.24515	-1.61433	0.112656	0.336288	-5.35754
586	UTP23	0.217119	6.72749	1.59447	0.11704	0.348332	-5.38791
453	NA	-0.0813306	6.42354	-1.59281	0.117414	0.348408	-5.39044
15	CTAGE5	0.0677751	6.30823	1.58259	0.119727	0.354037	-5.40592
690	MUC4	0.980069	7.28081	1.57986	0.120352	0.354037	-5.41004
386	SIRPB2	-0.0728208	6.1633	-1.57683	0.12105	0.354037	-5.41461
219	PRSS27	-0.224028	6.06742	-1.576	0.121241	0.354037	-5.41586
493	RNF186	0.462926	7.44869	1.57579	0.121288	0.354037	-5.41617
827	MSL3	0.0816464	6.08619	1.57485	0.121505	0.354037	-5.41758
45	KRTAP10-11	0.117433	6.67753	1.57098	0.122402	0.354037	-5.42339
937	SNX17	-0.208034	9.23733	-1.57052	0.122508	0.354037	-5.42408
717	NA	0.0941748	6.26515	1.56791	0.123117	0.354037	-5.428
971	HPRT1	0.337915	8.70504	1.56768	0.12317	0.354037	-5.42834
83	LOC392196	0.0675554	6.46161	1.56753	0.123205	0.354037	-5.42856
926	MYO1B	0.309361	7.63485	1.56562	0.123653	0.354308	-5.43143
316	ARHGEF10	-0.447222	7.8921	-1.56247	0.124393	0.35541	-5.43614
737	FH	-0.276129	10.642	-1.55195	0.126888	0.360304	-5.45179
213	NAE1	0.0813243	6.18763	1.55152	0.126991	0.360304	-5.45242
486	WDR36	0.224888	7.83917	1.55054	0.127227	0.360304	-5.45388
499	KRCC1	-0.414496	8.74626	-1.54916	0.127557	0.360304	-5.45593
965	YPLR6490	-0.0742112	6.48409	-1.5477	0.127908	0.360304	-5.45808
517	SIPA1L1	0.10689	6.76192	1.53397	0.131248	0.36714	-5.47833
518	ZNF709	0.0582076	6.06861	1.53341	0.131387	0.36714	-5.47916
485	RPL23A	0.365302	8.80164	1.53321	0.131436	0.36714	-5.47945
11	D4S234E	-0.33096	7.04928	-1.52902	0.13247	0.368998	-5.48559
328	LOC643962	-0.0636685	6.27045	-1.52468	0.133546	0.370962	-5.49193
967	KRT18P55	0.0569119	6.24789	1.51898	0.134973	0.373886	-5.50024
744	NA	-0.0627431	6.11403	-1.51543	0.135868	0.374419	-5.5054
508	NA	-0.0651332	6.38392	-1.5141	0.136204	0.374419	-5.50733
456	ZNF331	-0.0538185	6.20749	-1.51377	0.136289	0.374419	-5.50781
969	MGAT2	0.298277	8.87364	1.51119	0.136942	0.375183	-5.51155
395	NA	-0.060609	6.2851	-1.50197	0.139303	0.380609	-5.52487
742	RTBDN	0.130753	6.13683	1.50038	0.139712	0.380687	-5.52715
693	DOCK5	0.240045	6.8823	1.49886	0.140105	0.380721	-5.52934
438	HCAR3	-0.0929606	6.09079	-1.49053	0.142275	0.385568	-5.54129
89	C2orf63	-0.251646	7.01914	-1.48588	0.143498	0.387831	-5.54793
652	MBTPS1	0.170572	7.21799	1.48358	0.144105	0.387976	-5.5512
23	FLJ46361	-0.0592273	6.26386	-1.48269	0.14434	0.387976	-5.55247
861	C9orf51	0.0479674	6.32694	1.48019	0.145005	0.387976	-5.55603
35	RNF8	0.0708659	6.29276	1.4785	0.145455	0.387976	-5.55843
238	NA	-0.0749063	6.46576	-1.47836	0.145491	0.387976	-5.55862
178	NA	0.0613932	6.33183	1.47526	0.146319	0.389147	-5.56302
468	MIR181A2	0.0504345	6.22907	1.47274	0.146997	0.389606	-5.56659
974	POTEM	0.167427	6.81297	1.47098	0.14747	0.389606	-5.56908
898	NA	0.0522621	6.31114	1.47027	0.147661	0.389606	-5.57008
306	NA	-0.0701986	6.3433	-1.46702	0.148541	0.390896	-5.57467
743	RAB22A	0.309517	9.11366	1.46503	0.149081	0.391288	-5.57747
484	TBC1D23	0.169409	7.04112	1.45869	0.150811	0.394794	-5.58637
875	SNCAIP	-0.523873	6.99681	-1.44697	0.154055	0.402234	-5.60276
993	DVL1	0.0967191	6.2428	1.44016	0.155964	0.4049	-5.61221
244	NA	-0.0474564	6.38357	-1.43876	0.156358	0.4049	-5.61415
626	GCAT	-0.31346	7.7927	-1.43789	0.156604	0.4049	-5.61536
691	FLJ43860	0.0576062	6.22514	1.43756	0.156696	0.4049	-5.61581
414	NA	0.0560536	6.25963	1.43056	0.158685	0.40763	-5.62547
211	UVRAG	0.200589	7.51858	1.43052	0.158698	0.40763	-5.62553
689	NA	-0.0696532	6.15056	-1.42938	0.159022	0.40763	-5.6271
423	NA	-0.0584404	6.38921	-1.42776	0.159487	0.40763	-5.62933
549	METTL23	0.138993	6.72064	1.4267	0.159791	0.40763	-5.63079
38	FBF1	-0.0598904	6.17591	-1.41582	0.162938	0.4146	-5.64568
128	C21orf33	-0.204648	7.05581	-1.40672	0.165604	0.41864	-5.65805
849	ZCCHC12	0.0910153	6.12143	1.40587	0.165856	0.41864	-5.65921
501	EEF1A1	-0.405886	8.57519	-1.40552	0.16596	0.41864	-5.65968
995	IMPDH1	0.0942891	6.65674	1.40471	0.1662	0.41864	-5.66078
366	NA	-0.0560469	6.34468	-1.4017	0.167092	0.419828	-5.66485
917	NA	0.537987	8.23015	1.39456	0.169224	0.423793	-5.67449
618	NA	0.0646363	6.28148	1.39338	0.169579	0.423793	-5.67607
76	UGP2	-0.271228	8.56358	-1.39092	0.170319	0.423793	-5.67938
896	NA	-0.054613	6.2405	-1.39077	0.170365	0.423793	-5.67958
185	HDAC8	0.133862	6.81749	1.38731	0.17141	0.424716	-5.68421
158	ABLIM1	-0.406458	8.26388	-1.38623	0.171737	0.424716	-5.68565
594	SNORD95	0.150644	6.52492	1.38478	0.172178	0.424716	-5.6876
650	NA	-0.0679826	6.37772	-1.38394	0.172435	0.424716	-5.68872
718	OAS1	0.475216	8.23436	1.38121	0.173267	0.425717	-5.69237
164	NA	-0.0743859	6.30665	-1.36789	0.177375	0.434742	-5.71005
632	OR6C3	0.0453062	6.01923	1.35732	0.180686	0.440477	-5.72396
892	NA	0.108257	6.39333	1.35702	0.180781	0.440477	-5.72436
668	NA	-0.105004	6.48977	-1.35621	0.181036	0.440477	-5.72542
153	MXRA7	-0.089487	6.29597	-1.35368	0.181838	0.441355	-5.72874
968	NA	0.0660573	6.41684	1.34042	0.18608	0.45013	-5.74601
531	TRERF1	-0.0523906	6.00863	-1.33957	0.186354	0.45013	-5.74711
577	NA	0.469222	7.56152	1.33467	0.187942	0.452872	-5.75345
640	NA	0.074237	6.29177	1.32874	0.189877	0.454289	-5.76109
790	NA	-0.0419047	6.33506	-1.32766	0.190232	0.454289	-5.76248
909	SNORA61	0.354027	8.11199	1.32649	0.190616	0.454289	-5.76398
245	NA	-0.0957779	6.78475	-1.32545	0.190958	0.454289	-5.76532
72	NA	-0.058785	6.34652	-1.3245	0.19127	0.454289	-5.76653
897	GPR174	0.0654949	6.06362	1.32336	0.191648	0.454289	-5.768
302	NA	0.0640073	6.29495	1.32317	0.19171	0.454289	-5.76824
973	SERPINB8	0.177894	6.49615	1.31281	0.195151	0.461351	-5.78146
218	POU5F1B	0.0833261	6.19327	1.30375	0.1982	0.464775	-5.79295
182	MIR1208	0.0549832	6.31367	1.30288	0.198497	0.464775	-5.79405
629	RNF214	0.0970934	6.67774	1.3019	0.19883	0.464775	-5.79529
885	RAD21L1	-0.0593858	6.223	-1.30139	0.199001	0.464775	-5.79593
663	NA	0.0690719	6.16777	1.30066	0.199251	0.464775	-5.79686
476	SRGN	-0.398047	8.22006	-1.30025	0.199389	0.464775	-5.79737
154	NA	0.0520253	6.2296	1.29679	0.200568	0.466437	-5.80172
820	HSPD1	0.052967	6.38609	1.29519	0.201116	0.466625	-5.80373
584	UBA5	-0.214782	7.58846	-1.29018	0.202836	0.468467	-5.81002
460	TMEM55A	0.196176	6.56926	1.29015	0.202846	0.468467	-5.81005
338	ALDH3B1	0.0677901	6.19255	1.28649	0.204109	0.469223	-5.81462
231	ZNF805	0.136318	6.94248	1.28474	0.204717	0.469223	-5.81681
298	RIOK2	0.188468	7.83616	1.28416	0.204917	0.469223	-5.81753
100	CCDC19	0.0945696	6.40391	1.28378	0.20505	0.469223	-5.81801
524	NA	0.0606122	6.19662	1.27416	0.20841	0.475821	-5.82994
998	NA	-0.0444586	6.19051	-1.26922	0.210151	0.478704	-5.83604
360	ARL1	-0.217058	9.23154	-1.26361	0.212144	0.482146	-5.84295
639	TTLL1	-0.0484313	5.98507	-1.25532	0.215114	0.487786	-5.85309
838	ASZ1	-0.0520966	6.35082	-1.2481	0.217722	0.491856	-5.86187
443	MSTN	0.0445894	6.14383	1.24763	0.217892	0.491856	-5.86244
93	NA	0.231728	7.33561	1.24301	0.219575	0.494325	-5.86803
356	NA	-0.0368105	6.28464	-1.24192	0.219975	0.494325	-5.86935
335	TEX19	0.138257	6.46738	1.23943	0.220887	0.495194	-5.87235
399	DAK	0.198828	7.21634	1.23686	0.221832	0.495194	-5.87545
647	NA	-0.0449047	6.31697	-1.23682	0.221847	0.495194	-5.8755
279	SMOC1	0.0544963	6.10422	1.23517	0.222453	0.495442	-5.87747
343	ZDHHC3	-0.0704102	6.44773	-1.22451	0.226413	0.502465	-5.89023
68	PPP2R5C	0.0592226	6.24458	1.22398	0.226612	0.502465	-5.89086
961	NA	-0.0665511	6.40041	-1.21933	0.228358	0.505216	-5.8964
575	FAM27E3	-0.0594496	6.37344	-1.20901	0.232261	0.512716	-5.90859
21	NA	0.054167	6.12882	1.20746	0.232851	0.512887	-5.91041
354	LAMP3	-0.10554	7.0373	-1.20012	0.235667	0.517266	-5.91903
749	LINC00304	0.045709	6.28571	1.19958	0.235873	0.517266	-5.91965
327	MIR646	-0.0632185	6.28003	-1.19683	0.236933	0.518021	-5.92286
69	NA	0.0494912	6.26736	1.19489	0.237685	0.518021	-5.92512
372	GPSM1	-0.0505767	6.10043	-1.19466	0.237772	0.518021	-5.92539
513	NA	-0.243759	7.26818	-1.19076	0.239286	0.520187	-5.92992
295	LOC100288292	0.0457041	6.28249	1.18731	0.240633	0.521981	-5.93392
747	NA	0.057539	6.27187	1.18293	0.242348	0.524564	-5.93898
932	NAMPT	0.214844	6.68922	1.17767	0.244422	0.526163	-5.94504
341	FAM180A	0.0397866	6.28959	1.17608	0.245051	0.526163	-5.94686
118	ALS2CL	-0.051543	6.14284	-1.17429	0.245759	0.526163	-5.94891
458	PCDHAC2	0.0940173	6.32891	1.17372	0.245984	0.526163	-5.94956
773	NA	-0.042856	6.19859	-1.17309	0.246235	0.526163	-5.95028
2	ZNF302	0.0793953	6.30349	1.17286	0.246327	0.526163	-5.95055
101	BPIFC	0.0496514	6.16663	1.17004	0.247449	0.526163	-5.95377
776	NA	-0.0703488	6.37159	-1.16944	0.247691	0.526163	-5.95446
879	TSGA10	0.060115	6.27858	1.16911	0.247823	0.526163	-5.95484
970	ICAM1	0.145705	6.72649	1.16724	0.248568	0.526628	-5.95696
401	NA	-0.0535905	6.33971	-1.16259	0.250436	0.528684	-5.96225
597	C5orf41	-0.210376	7.60274	-1.16219	0.250596	0.528684	-5.96271
701	PGM1	-0.364354	9.6661	-1.16012	0.251429	0.529325	-5.96505
564	FASTKD1	-0.0513031	6.13441	-1.15658	0.252859	0.530499	-5.96905
137	DAG1	0.054663	6.31696	1.15565	0.253235	0.530499	-5.9701
276	FAM196A	-0.0463172	6.08144	-1.15261	0.25447	0.530499	-5.97352
844	SNHG10	-0.139058	6.65263	-1.15237	0.254567	0.530499	-5.97379
755	NA	-0.0573609	6.25566	-1.1522	0.25464	0.530499	-5.97399
479	NA	-0.0508074	6.2757	-1.14663	0.256914	0.534124	-5.98024
553	C12orf43	0.16322	7.43644	1.14206	0.258788	0.536904	-5.98534
649	UPK1A	-0.212322	6.44036	-1.13685	0.260939	0.540247	-5.99114
291	PDZRN4	-0.043985	6.32859	-1.12878	0.264301	0.543513	-6.00008
940	MIR149	-0.0602926	6.20792	-1.12777	0.26472	0.543513	-6.00119
142	SYNGR3	0.0776311	6.09695	1.12697	0.265054	0.543513	-6.00207
592	NA	-0.0459245	6.21247	-1.12598	0.265473	0.543513	-6.00317
697	NA	-0.0773093	6.26099	-1.12402	0.266293	0.543513	-6.00532
161	NBPF22P	-0.0794184	6.47415	-1.12158	0.267321	0.543513	-6.008
665	LOC401093	-0.049155	6.37252	-1.12042	0.26781	0.543513	-6.00927
269	NA	0.0513744	6.34428	1.11934	0.268264	0.543513	-6.01045
622	KLF13	0.228765	8.87899	1.11926	0.268298	0.543513	-6.01054
467	BCRP2	0.0496135	6.2894	1.11862	0.268568	0.543513	-6.01124
396	DGCR8	-0.20521	7.91789	-1.11844	0.268644	0.543513	-6.01143
90	CST4	0.0649465	6.36249	1.1166	0.269423	0.543513	-6.01344
345	NA	0.0642645	6.24498	1.11623	0.269582	0.543513	-6.01385
490	OSCP1	-0.0684894	6.19324	-1.106	0.273941	0.55119	-6.02497
203	ASPSCR1	0.0940228	6.70588	1.10462	0.274534	0.551208	-6.02646
884	C20orf96	0.0520884	6.37006	1.10341	0.275053	0.551208	-6.02777
912	NA	-0.212108	9.72264	-1.10008	0.276487	0.552495	-6.03135
420	C17orf58	0.0483853	6.33914	1.09936	0.2768	0.552495	-6.03213
596	MRRF	0.224938	8.7461	1.08985	0.280926	0.559614	-6.04232
373	OR13F1	0.0420212	5.9915	1.08793	0.281765	0.56017	-6.04437
248	KIR3DL1	-0.0525349	6.24132	-1.08483	0.283124	0.561753	-6.04767
469	IMMP1L	0.145808	7.34385	1.08026	0.285133	0.564505	-6.05251
117	NA	0.168434	7.39815	1.07911	0.285639	0.564505	-6.05372
927	PTCRA	-0.0575199	6.25863	-1.07506	0.287431	0.565483	-6.058
661	LOC100653296	0.045856	6.16198	1.0748	0.287548	0.565483	-6.05827
48	PCBD1	0.179624	8.17116	1.07416	0.287831	0.565483	-6.05895
950	NA	-0.0474528	6.25624	-1.07081	0.289322	0.566886	-6.06247
440	PAPL	0.2602	8.35559	1.07001	0.289679	0.566886	-6.06331
812	AZGP1	0.0459382	6.12664	1.06787	0.290635	0.566984	-6.06555
786	POM121	0.0583556	6.19553	1.06636	0.29131	0.566984	-6.06713
206	RASGRF2	-0.0486754	6.12617	-1.06609	0.29143	0.566984	-6.06741
631	NA	0.0421056	6.20693	1.05821	0.29497	0.569962	-6.07561
59	ING1	-0.0535161	6.33021	-1.05535	0.296265	0.569962	-6.07858
760	PTPRO	0.297819	6.79379	1.05412	0.296819	0.569962	-6.07984
855	INPP5E	-0.218549	7.27005	-1.05349	0.297105	0.569962	-6.08049
684	MPST	-0.162631	7.88426	-1.05221	0.297687	0.569962	-6.08182
151	CHMP5	0.34893	8.4676	1.05217	0.297706	0.569962	-6.08186
449	OR52A1	-0.037812	5.99156	-1.05213	0.297725	0.569962	-6.0819
721	KRTAP3-2	-0.0390794	6.22004	-1.05144	0.298039	0.569962	-6.08262
862	TRABD	-0.280996	10.543	-1.05109	0.298198	0.569962	-6.08298
698	ABCC6	-0.0515372	6.23611	-1.05007	0.29866	0.569962	-6.08402
819	C9orf128	-0.052123	6.10006	-1.04539	0.300797	0.572839	-6.08883
162	PLA2G15	0.118667	7.30063	1.04426	0.301313	0.572839	-6.08999
114	SIGLEC12	0.0884803	6.2266	1.03901	0.303726	0.575264	-6.09536
239	MMP13	0.047939	6.27008	1.03894	0.303758	0.575264	-6.09543
289	TFAP2E	0.056619	6.37597	1.03773	0.304315	0.575264	-6.09666
33	NA	-0.0442752	6.30188	-1.03241	0.306774	0.578818	-6.10206
825	NA	0.0374366	6.18558	1.02925	0.308243	0.579395	-6.10526
713	TTLL3	-0.0643744	6.45485	-1.02823	0.308716	0.579395	-6.10629
363	BAMBI	0.511089	9.06474	1.0269	0.309336	0.579395	-6.10763
810	NA	-0.0508679	6.42718	-1.02677	0.309397	0.579395	-6.10776
13	NA	0.102108	6.28081	1.01985	0.312635	0.584364	-6.11471
739	COBRA1	0.155099	8.23171	1.0184	0.313316	0.584545	-6.11616
512	NA	-0.0703085	6.44911	-1.01659	0.31417	0.585047	-6.11797
334	NA	-0.0643272	6.43685	-1.0108	0.316907	0.588144	-6.12374
325	NA	-0.0501357	6.23729	-1.01058	0.31701	0.588144	-6.12395
226	NA	-0.0428886	6.09734	-1.00702	0.318705	0.590194	-6.12749
224	NA	0.0438453	6.24801	1.0037	0.320286	0.592026	-6.13076
823	MAN1A2	0.0923456	6.56307	0.996746	0.323617	0.597079	-6.1376
292	NA	0.0335974	6.33028	0.992524	0.325651	0.597977	-6.14172
56	FABP5	-0.400327	10.3028	-0.991433	0.326178	0.597977	-6.14279
337	SAMSN1	0.0922307	6.52523	0.990021	0.326861	0.597977	-6.14416
448	LOC653160	-0.0495116	6.13519	-0.989772	0.326981	0.597977	-6.14441
120	PRPF4B	0.0422682	6.21848	0.989529	0.327099	0.597977	-6.14464
566	DGKZ	0.0378629	6.15699	0.988306	0.327692	0.597977	-6.14583
682	C3orf75	-0.1133	8.12741	-0.986131	0.328747	0.598758	-6.14794
260	NA	-0.0313611	6.25723	-0.984959	0.329317	0.598758	-6.14908
770	TRIM36	-0.0659712	6.50063	-0.979201	0.332126	0.602769	-6.15464
314	LPAR3	-0.0365831	5.92222	-0.976466	0.333465	0.603019	-6.15727
930	NA	-0.0362387	6.03434	-0.976458	0.33347	0.603019	-6.15728
935	NA	0.0338099	6.17196	0.973513	0.334916	0.604542	-6.1601
129	EXPH5	-0.171821	6.9976	-0.968463	0.337406	0.606941	-6.16492
290	NA	0.0494386	6.4734	0.968356	0.337459	0.606941	-6.16503
916	C10orf91	-0.0438747	6.01795	-0.963464	0.339883	0.609916	-6.16967
409	C2orf57	-0.0423592	6.30445	-0.962559	0.340333	0.609916	-6.17053
625	TCF7	-0.0358715	6.34449	-0.958926	0.342142	0.611288	-6.17397
246	SPINK9	-0.0437355	6.10482	-0.958568	0.342321	0.611288	-6.17431
576	STEAP4	0.0515952	6.23284	0.956819	0.343194	0.611755	-6.17595
876	TEX15	0.100873	6.31785	0.95448	0.344365	0.612545	-6.17815
233	SRP54	0.139417	9.41139	0.953487	0.344863	0.612545	-6.17909
551	ZSWIM3	-0.0447567	6.26149	-0.950423	0.346402	0.613306	-6.18196
284	ACTR2	0.0420978	6.20447	0.950193	0.346518	0.613306	-6.18217
110	NA	-0.0357635	6.19585	-0.947896	0.347674	0.614266	-6.18432
62	NA	-0.0381551	6.30292	-0.94435	0.349465	0.616313	-6.18762
947	FOLH1	0.107299	6.58312	0.943163	0.350066	0.616313	-6.18873
954	RAB37	-0.0393408	6.37998	-0.93629	0.353558	0.621368	-6.19509
711	NA	-0.0389724	6.29591	-0.934185	0.354632	0.621906	-6.19703
389	NA	-0.0314879	6.32695	-0.932716	0.355383	0.621906	-6.19838
313	OR2T12	-0.0363275	6.28152	-0.932037	0.35573	0.621906	-6.199
99	SUGP2	0.170058	7.49271	0.922368	0.360701	0.629496	-6.20783
714	FAM170A	-0.0384887	6.22178	-0.917056	0.363451	0.63319	-6.21265
816	NA	0.0437425	6.27511	0.914013	0.365032	0.634789	-6.2154
234	NA	-0.0371257	6.02668	-0.912848	0.365639	0.634789	-6.21644
792	AOAH	0.0911256	6.39863	0.908665	0.367822	0.637473	-6.2202
619	NA	0.136779	6.48266	0.903694	0.370428	0.640878	-6.22464
779	NA	-0.0463153	6.19461	-0.892934	0.376107	0.648237	-6.23418
801	CARHSP1	-0.169434	10.2278	-0.89085	0.377214	0.648237	-6.23601
741	NA	0.0983569	6.93942	0.89085	0.377214	0.648237	-6.23601
934	EXOC2	-0.126201	7.53196	-0.890243	0.377536	0.648237	-6.23654
445	IFITM4P	-0.0390575	6.35485	-0.889517	0.377922	0.648237	-6.23718
748	LINC00320	0.0370193	6.16162	0.886707	0.37942	0.649691	-6.23964
656	FAM106A	-0.0373031	6.17682	-0.884945	0.38036	0.650188	-6.24118
516	BZW1	0.041102	6.18152	0.882324	0.381762	0.650703	-6.24347
873	WNK2	0.104126	6.45342	0.881949	0.381963	0.650703	-6.2438
900	C9orf100	-0.0372453	6.34664	-0.875258	0.385557	0.653509	-6.2496
214	RPL5	0.0271866	6.19175	0.875247	0.385563	0.653509	-6.24961
326	NA	-0.0403855	6.3903	-0.875234	0.38557	0.653509	-6.24962
804	LOC645359	0.041033	6.22741	0.873442	0.386537	0.654039	-6.25117
882	NA	-0.0393954	6.23569	-0.871437	0.38762	0.654763	-6.25289
75	NA	-0.0331026	6.24127	-0.86332	0.392023	0.65874	-6.25984
374	NA	-0.0375318	6.33301	-0.863104	0.392141	0.65874	-6.26003
588	SEMA3D	-0.0400433	6.20869	-0.859886	0.393896	0.65874	-6.26277
638	NA	0.0958186	7.05452	0.859362	0.394182	0.65874	-6.26321
991	MIR1247	-0.0421106	6.22577	-0.85793	0.394965	0.65874	-6.26443
340	NA	-0.0328328	6.23472	-0.857914	0.394974	0.65874	-6.26444
496	THSD7A	-0.0337385	6.27089	-0.857862	0.395002	0.65874	-6.26448
807	IVD	-0.165377	7.15113	-0.85742	0.395244	0.65874	-6.26486
261	NA	-0.258177	7.98555	-0.855234	0.396441	0.659636	-6.26671
41	TUBE1	0.0884294	6.77098	0.841004	0.404291	0.670621	-6.27863
381	MIR34A	-0.0454466	6.2699	-0.840836	0.404385	0.670621	-6.27877
308	NA	0.0498486	6.30904	0.83793	0.405999	0.672184	-6.28118
37	TBL1Y	-0.0457831	6.27053	-0.830636	0.41007	0.677161	-6.2872
878	C17orf39	-0.0581409	6.82908	-0.830041	0.410403	0.677161	-6.28769
504	AMZ2	0.0541602	6.33039	0.828178	0.411447	0.677161	-6.28921
73	TMEM98	0.0426453	6.31195	0.827703	0.411714	0.677161	-6.2896
143	PSME3	0.145971	8.62176	0.823355	0.414159	0.6795	-6.29315
534	GALNT9	-0.0349464	6.27613	-0.81978	0.416175	0.6795	-6.29606
418	ADCY8	0.0341792	6.33405	0.818276	0.417026	0.6795	-6.29727
552	NA	-0.0435367	6.23482	-0.816846	0.417835	0.6795	-6.29843
324	CPXCR1	-0.040022	6.43302	-0.815614	0.418532	0.6795	-6.29942
923	ABHD2	-0.13915	7.74873	-0.814791	0.418999	0.6795	-6.30009
520	NA	-0.0461016	6.57085	-0.814309	0.419273	0.6795	-6.30048
910	CCDC114	0.042193	5.95786	0.813844	0.419536	0.6795	-6.30085
384	HRSP12	0.161708	7.63201	0.813246	0.419876	0.6795	-6.30133
515	TPSAB1	-0.179554	6.90117	-0.81315	0.419931	0.6795	-6.30141
606	MXRA8	-0.0739927	6.68562	-0.8089	0.422349	0.682308	-6.30482
908	CSF2RB	0.0360369	6.36698	0.79718	0.42906	0.691048	-6.31413
282	NA	0.0310209	6.20416	0.794789	0.430438	0.691048	-6.31602
307	NA	-0.0334517	6.17682	-0.794134	0.430815	0.691048	-6.31653
367	PMF1	0.0801085	7.05486	0.794069	0.430853	0.691048	-6.31658
227	SLC35D3	0.344245	6.74178	0.793443	0.431214	0.691048	-6.31707
195	SLC27A6	-0.0428282	5.99991	-0.79133	0.432434	0.691895	-6.31873
753	ANAPC11	0.107204	8.30783	0.789333	0.43359	0.692636	-6.32029
177	NA	-0.0341948	6.24862	-0.785462	0.435834	0.694978	-6.32331
595	USHBP1	-0.0497417	6.27044	-0.78441	0.436446	0.694978	-6.32413
655	NA	0.0290663	6.25562	0.78108	0.438384	0.696954	-6.32671
567	LTK	-0.0538008	6.22174	-0.772037	0.443673	0.703174	-6.33366
709	PEBP1	-0.449456	8.82979	-0.771986	0.443703	0.703174	-6.3337
643	NA	0.0492164	6.43851	0.770057	0.444836	0.703854	-6.33518
357	NA	-0.0323811	6.11241	-0.766722	0.446799	0.705165	-6.33771
573	NA	-0.0330534	6.23479	-0.766254	0.447075	0.705165	-6.33807
312	USP33	-0.0722023	7.36977	-0.761641	0.4498	0.708346	-6.34156
159	TCL6	-0.035024	6.36568	-0.757763	0.452097	0.710396	-6.34448
887	NA	-0.110903	6.89991	-0.757047	0.452522	0.710396	-6.34502
541	ABHD12	-0.15006	7.69364	-0.751699	0.455704	0.71427	-6.34902
321	ENO3	0.0521663	6.26823	0.749822	0.456824	0.714905	-6.35041
168	RPL13A	-0.217603	8.86835	-0.747875	0.457987	0.715605	-6.35186
542	CNST	-0.140038	9.1221	-0.741636	0.461727	0.720322	-6.35646
880	JPH2	-0.0397433	6.31035	-0.740376	0.462484	0.72038	-6.35739
895	ZBBX	-0.0323661	6.52893	-0.7391	0.463251	0.720453	-6.35833
482	SREK1IP1	0.0352784	6.21119	0.736368	0.464897	0.72189	-6.36032
963	ZC3HC1	0.0986214	9.08034	0.734579	0.465977	0.722445	-6.36163
901	NA	0.0389988	6.43411	0.728418	0.469706	0.727099	-6.3661
696	PROM1	0.454094	10.7012	0.72562	0.471405	0.72756	-6.36811
685	NA	0.0292813	6.2235	0.725531	0.471459	0.72756	-6.36818
180	NA	0.0265914	6.31674	0.719758	0.474976	0.731858	-6.37232
404	OR5M1	-0.0228995	6.15022	-0.716579	0.476919	0.733722	-6.37458
502	NA	-0.0301017	6.22807	-0.708609	0.48181	0.739363	-6.38022
179	LOC100505630	0.0347635	6.26098	0.708195	0.482065	0.739363	-6.38051
645	ITM2B	0.124372	11.7311	0.706299	0.483232	0.740019	-6.38184
952	CDKN2C	0.0882376	6.47249	0.700973	0.486521	0.743758	-6.38556
903	TMEM174	-0.0350405	6.27886	-0.69994	0.487161	0.743758	-6.38628
380	ITGB3	-0.0345027	6.26976	-0.694419	0.490587	0.747564	-6.3901
444	HHLA1	-0.0318076	6.42975	-0.69184	0.492191	0.747564	-6.39187
587	FOXP1	-0.0555242	6.97501	-0.691156	0.492617	0.747564	-6.39234
657	NA	-0.0339706	6.35945	-0.689997	0.49334	0.747564	-6.39314
387	C4orf39	-0.0372204	6.44162	-0.689912	0.493392	0.747564	-6.39319
978	OXGR1	-0.0463137	6.34347	-0.686696	0.4954	0.749471	-6.39539
196	AHCTF1	0.117995	8.39461	0.675574	0.502378	0.758879	-6.40292
5	HMGB4	0.0218084	6.1407	0.674066	0.503328	0.759168	-6.40393
791	LOC283788	0.0296646	6.20466	0.665086	0.509007	0.766577	-6.4099
789	ISPD	-0.0476994	6.42952	-0.658846	0.512973	0.771064	-6.414
393	C1QTNF3	-0.0508082	6.17394	-0.657974	0.513529	0.771064	-6.41457
818	LOC728228	0.0255947	6.18029	0.655337	0.515211	0.772412	-6.41629
181	C5orf15	-0.0274796	6.24341	-0.654146	0.515971	0.772412	-6.41707
928	HIRIP3	0.102616	8.17977	0.649072	0.519218	0.775042	-6.42036
509	HABP4	0.096975	7.00558	0.647434	0.52027	0.775042	-6.42141
975	HYDIN2	-0.0402248	6.51674	-0.646336	0.520974	0.775042	-6.42212
455	ACHE	-0.0345453	6.2891	-0.645429	0.521557	0.775042	-6.4227
646	NA	-0.0275479	6.22174	-0.645357	0.521603	0.775042	-6.42275
956	NA	0.0367922	6.4767	0.637275	0.526811	0.781618	-6.4279
147	NA	0.0249142	6.30973	0.63361	0.529181	0.783971	-6.43021
806	NA	-0.0281408	6.33392	-0.631613	0.530475	0.784726	-6.43147
66	OR9A2	0.025537	6.29476	0.625142	0.534679	0.789162	-6.43551
79	IRF3	-0.113564	8.22875	-0.624569	0.535052	0.789162	-6.43587
750	PHACTR4	0.110906	9.16879	0.618051	0.539305	0.794264	-6.4399
259	OSCAR	-0.040831	6.47824	-0.616278	0.540466	0.794591	-6.44099
948	NA	-0.117636	9.97479	-0.614666	0.541521	0.794591	-6.44197
585	DOCK3	-0.0346678	6.47718	-0.614071	0.541911	0.794591	-6.44234
608	LOC100505873	0.0237926	6.16617	0.611779	0.543415	0.79563	-6.44373
607	IFI6	0.299179	11.7547	0.610219	0.54444	0.795965	-6.44468
565	GH2	0.0259897	6.20672	0.607332	0.546339	0.797575	-6.44643
235	NA	0.0235669	6.2448	0.605851	0.547314	0.797834	-6.44732
560	RGS19	0.092016	7.34777	0.600679	0.550727	0.801641	-6.45043
170	ABCB4	-0.0339612	6.25339	-0.596808	0.553289	0.804199	-6.45274
350	GATA1	0.0228615	6.26142	0.594246	0.554987	0.805497	-6.45425
852	PIGP	-0.0286712	6.33144	-0.592594	0.556084	0.805853	-6.45523
669	NA	-0.0305753	6.51371	-0.589526	0.558124	0.805853	-6.45703
188	MSH4	-0.0297674	6.44526	-0.588732	0.558652	0.805853	-6.4575
252	NA	0.0246375	6.30343	0.587838	0.559248	0.805853	-6.45802
25	GAS7	-0.105052	6.67278	-0.586627	0.560055	0.805853	-6.45873
716	BEND3	-0.0266571	6.25085	-0.586152	0.560372	0.805853	-6.45901
348	NA	0.0328963	6.33976	0.584814	0.561264	0.805853	-6.45979
988	NA	0.0241611	6.19703	0.583771	0.56196	0.805853	-6.4604
70	LOC100129307	-0.0286135	6.19201	-0.582984	0.562486	0.805853	-6.46085
201	ANKRD23	-0.0379798	6.64409	-0.580758	0.563974	0.80683	-6.46214
579	CCDC63	0.0238291	6.13283	0.576006	0.567157	0.810224	-6.46488
692	CD33	0.0361291	6.19199	0.573927	0.568552	0.811059	-6.46607
52	C4orf17	0.022574	6.03244	0.569022	0.571851	0.812373	-6.46886
474	CRELD1	0.0558442	6.44204	0.568836	0.571976	0.812373	-6.46897
841	GABRG3	-0.02778	6.28458	-0.568534	0.57218	0.812373	-6.46914
441	CDRT1	0.0279298	6.44772	0.566847	0.573317	0.812373	-6.47009
498	MRPS31	0.0741888	9.12782	0.565672	0.574109	0.812373	-6.47075
527	DAZAP1	0.0277525	6.27342	0.565319	0.574347	0.812373	-6.47095
427	KIR2DL3	0.106182	6.428	0.562955	0.575944	0.81348	-6.47228
299	NKX6-1	-0.0232321	6.01946	-0.553787	0.582157	0.821095	-6.47738
283	NA	0.0285925	6.13062	0.548331	0.585869	0.82382	-6.48037
848	LCORL	-0.0227785	5.9936	-0.546335	0.58723	0.82382	-6.48146
406	SIGLEC7	-0.0276222	6.31607	-0.545854	0.587558	0.82382	-6.48172
612	DNMT3A	0.0477117	6.24101	0.545218	0.587992	0.82382	-6.48207
108	OR10Q1	0.0206739	6.12715	0.544902	0.588208	0.82382	-6.48224
522	BCL2L14	0.027077	6.26231	0.542791	0.58965	0.823966	-6.48339
764	LMAN1L	0.0244391	6.08848	0.539965	0.591583	0.823966	-6.48491
94	NA	-0.0322423	6.43296	-0.539843	0.591666	0.823966	-6.48498
706	HERC6	-0.145901	7.8469	-0.537852	0.59303	0.823966	-6.48604
699	PCDHA5	-0.0242626	6.32694	-0.537491	0.593278	0.823966	-6.48624
104	NA	0.121753	8.61934	0.537192	0.593483	0.823966	-6.4864
165	CA12	-0.150064	6.69722	-0.536321	0.59408	0.823966	-6.48686
270	FAM22A	0.0192726	6.18015	0.533801	0.595809	0.824352	-6.48821
277	SOX1	-0.0235066	5.95695	-0.533514	0.596007	0.824352	-6.48836
487	NA	-0.0234648	6.2942	-0.525474	0.601542	0.828929	-6.4926
842	PSMB11	-0.0230294	6.25917	-0.524651	0.60211	0.828929	-6.49303
949	CSMD1	0.0332542	6.05012	0.523712	0.602759	0.828929	-6.49353
116	LOC644189	0.0208608	6.12176	0.523332	0.603021	0.828929	-6.49372
462	MIR578	0.0234599	6.2657	0.522697	0.60346	0.828929	-6.49405
946	FBXO22-AS1	-0.0227362	6.35174	-0.517724	0.6069	0.832511	-6.49663
332	PAK6	0.0647692	6.79483	0.513275	0.609986	0.835598	-6.49892
941	SERPINB9	-0.0375082	6.34483	-0.506916	0.614409	0.840505	-6.50215
63	XRN1	-0.0804105	8.90114	-0.502577	0.617436	0.842408	-6.50434
265	BBS5	0.0279242	6.18563	0.502506	0.617485	0.842408	-6.50437
704	RHBG	0.0200487	6.17688	0.500911	0.618599	0.842778	-6.50517
319	NA	-0.0220781	6.4656	-0.494866	0.62283	0.847378	-6.50817
39	MRAP	-0.0189758	6.0966	-0.493438	0.623832	0.847378	-6.50888
936	MATN4	0.020419	5.89741	0.492461	0.624518	0.847378	-6.50936
273	NA	0.0252754	6.36007	0.490551	0.625859	0.84773	-6.51029
678	CACNG6	-0.0196912	6.30935	-0.489639	0.626499	0.84773	-6.51074
288	PPME1	0.0623753	8.21905	0.488471	0.62732	0.84773	-6.51131
731	CYP3A7	0.0360671	6.28927	0.481941	0.63192	0.850786	-6.51447
624	HTRA2	-0.038876	7.1727	-0.481221	0.632428	0.850786	-6.51482
850	NA	0.0189637	6.31307	0.480633	0.632843	0.850786	-6.5151
88	NA	-0.0232594	6.27961	-0.479441	0.633684	0.850786	-6.51567
202	SGIP1	-0.0702061	6.55124	-0.478437	0.634394	0.850786	-6.51615
205	NA	-0.0194013	6.29648	-0.478024	0.634686	0.850786	-6.51635
730	LOC100287477	-0.0213002	6.20103	-0.471252	0.63948	0.853141	-6.51955
358	AGRP	-0.020599	6.29751	-0.470989	0.639667	0.853141	-6.51968
676	ZNF227	-0.0370273	7.1002	-0.470546	0.639981	0.853141	-6.51989
105	NA	0.0181364	6.12212	0.469995	0.640372	0.853141	-6.52014
80	ZNF665	-0.0217678	6.21468	-0.469064	0.641033	0.853141	-6.52058
194	NA	0.0233784	6.36357	0.468318	0.641562	0.853141	-6.52093
464	UBE2Q1	0.0731126	8.09201	0.466882	0.642583	0.853364	-6.5216
720	NA	-0.0195851	6.20705	-0.463919	0.644689	0.854228	-6.52298
362	NA	0.0222231	6.30125	0.462692	0.645563	0.854228	-6.52354
630	RSPH3	0.071181	7.36624	0.462365	0.645796	0.854228	-6.52369
959	HTR7	-0.0209194	5.97237	-0.457738	0.649094	0.856479	-6.52582
301	ARL2BP	-0.0779034	8.87725	-0.455073	0.650997	0.856479	-6.52703
107	NA	0.109963	7.76999	0.454145	0.651661	0.856479	-6.52745
673	TSIX	-0.0169968	6.20361	-0.453369	0.652216	0.856479	-6.52781
834	NA	-0.103243	6.40828	-0.452857	0.652582	0.856479	-6.52804
590	NA	0.0186602	6.25184	0.451848	0.653303	0.856479	-6.52849
376	APBB2	-0.0220964	6.30158	-0.451583	0.653494	0.856479	-6.52861
610	CDC14B	0.0763356	6.66485	0.446371	0.657228	0.859664	-6.53095
540	NA	-0.0237628	6.34499	-0.445793	0.657643	0.859664	-6.53121
833	SERPINE3	-0.0221231	6.33555	-0.441965	0.660392	0.862131	-6.5329
754	MIR203	0.0164425	6.32214	0.439668	0.662044	0.86316	-6.53391
529	MIR563	0.0164023	6.21319	0.436799	0.66411	0.863898	-6.53517
674	NOTO	0.0190301	6.37831	0.436288	0.664478	0.863898	-6.53539
958	LOC100287704	-0.020806	6.21441	-0.435284	0.665202	0.863898	-6.53583
938	CCDC74B	0.0378286	6.55779	0.430693	0.668515	0.867076	-6.53781
125	NA	0.0188895	6.23689	0.426154	0.671798	0.868917	-6.53975
465	NA	-0.0154086	6.31089	-0.423343	0.673834	0.868917	-6.54095
352	NA	0.0239264	6.43921	0.422895	0.674158	0.868917	-6.54114
454	LOC646626	0.0460584	6.53156	0.422825	0.674209	0.868917	-6.54117
303	NA	-0.0186968	6.31509	-0.422728	0.67428	0.868917	-6.54121
757	FTH1P3	-0.0172237	6.37319	-0.417942	0.677752	0.871087	-6.54322
929	NA	-0.0169444	6.26427	-0.417534	0.678049	0.871087	-6.54339
966	DNAH12	0.0194779	6.34049	0.416141	0.679062	0.871087	-6.54397
782	C19orf57	-0.0237004	6.09215	-0.41561	0.679448	0.871087	-6.54419
914	NA	-0.0540085	6.93934	-0.412987	0.681356	0.872414	-6.54527
759	LOC100131091	0.0172925	6.2251	0.407896	0.685066	0.876043	-6.54736
494	KLC4	0.0173081	5.92039	0.40475	0.687362	0.877703	-6.54864
197	OPRD1	-0.0190189	6.35322	-0.402448	0.689044	0.877703	-6.54956
426	KRTAP10-12	0.0273148	6.27136	0.401514	0.689727	0.877703	-6.54994
762	SEC23IP	0.0537725	7.7474	0.39951	0.691194	0.877703	-6.55074
533	NA	0.0174474	6.33796	0.397886	0.692383	0.877703	-6.55139
436	EID2	0.0169651	6.216	0.397342	0.692782	0.877703	-6.5516
305	RNF7	-0.0277498	6.59355	-0.396804	0.693176	0.877703	-6.55182
871	NA	0.0149726	6.15913	0.395411	0.694197	0.877703	-6.55237
388	FOXO3	0.0822763	10.6224	0.395077	0.694442	0.877703	-6.5525
257	NA	-0.0184061	6.36318	-0.394124	0.695141	0.877703	-6.55288
85	IL22	-0.0163929	6.26337	-0.3899	0.698242	0.879555	-6.55453
256	NA	-0.0161407	5.99551	-0.389731	0.698366	0.879555	-6.5546
989	LOC100128292	0.0219517	6.38201	0.388027	0.699619	0.880024	-6.55526
733	ACCN1	0.0421085	6.05727	0.386139	0.701008	0.880663	-6.55599
223	NA	-0.0142849	6.31625	-0.383783	0.702742	0.881734	-6.5569
976	NA	-0.0163459	6.35132	-0.379349	0.706011	0.884156	-6.55859
945	OR2L3	-0.0165972	6.25014	-0.378768	0.70644	0.884156	-6.55881
190	NA	0.0149157	6.37771	0.375865	0.708584	0.88573	-6.5599
144	C15orf57	0.0324464	7.21202	0.371433	0.711861	0.888505	-6.56156
660	NA	0.0144175	6.34403	0.37046	0.712581	0.888505	-6.56192
788	RRBP1	0.0690028	7.76155	0.367963	0.714431	0.8897	-6.56284
163	ANKRD7	-0.0141394	6.22653	-0.366766	0.715319	0.8897	-6.56328
746	GPR171	0.01572	6.21826	0.363489	0.71775	0.891615	-6.56448
662	CAPNS1	-0.0638016	8.94514	-0.361806	0.718999	0.891962	-6.56509
475	NCF4	0.0233896	6.42058	0.36071	0.719814	0.891962	-6.56548
200	PTP4A1	-0.0805285	7.67222	-0.354367	0.724532	0.896698	-6.56775
999	NA	-0.0141983	6.23915	-0.350564	0.727367	0.899094	-6.56909
911	TERF1	0.012397	6.27252	0.348954	0.728568	0.8991	-6.56965
987	ACSM2B	-0.0146448	6.24203	-0.348146	0.72917	0.8991	-6.56993
548	ZSCAN23	-0.0153129	6.21593	-0.345114	0.731435	0.900782	-6.57098
377	OR2M7	0.0135491	6.14623	0.341077	0.734453	0.902537	-6.57237
555	NAIP	0.0157519	6.27087	0.340794	0.734665	0.902537	-6.57247
67	NA	0.0285232	6.77649	0.339201	0.735858	0.902893	-6.57301
106	FRYL	-0.0126692	6.55376	-0.335241	0.738825	0.905203	-6.57434
821	ATP2B3	0.0170923	6.19964	0.334274	0.739551	0.905203	-6.57467
768	ARG2	-0.0428573	6.619	-0.331924	0.741313	0.906251	-6.57545
278	LOC619207	-0.0160126	6.31927	-0.32835	0.743998	0.908423	-6.57663
918	FSD1L	0.017485	6.30959	0.326099	0.745691	0.909379	-6.57737
613	RUNX3	-0.0166181	6.33655	-0.323813	0.747411	0.910366	-6.57811
258	TEX101	0.0402418	6.14933	0.319654	0.750543	0.913069	-6.57945
351	TMEM154	0.0948155	7.23821	0.317968	0.751814	0.913504	-6.57999
752	NA	0.0341694	6.70092	0.31364	0.75508	0.91636	-6.58135
809	NA	-0.0136032	6.1785	-0.3086	0.758889	0.918909	-6.58292
432	HSPA13	0.0347871	6.94987	0.306764	0.760278	0.918909	-6.58349
416	FBXO44	-0.0417554	6.75171	-0.30634	0.760599	0.918909	-6.58362
268	PABPC4	0.0118945	6.23399	0.306	0.760856	0.918909	-6.58372
139	NA	-0.0151432	6.50003	-0.30444	0.762038	0.919187	-6.5842
528	NA	0.0148786	6.39755	0.301108	0.764562	0.919187	-6.58521
304	NA	0.0108696	6.23472	0.299549	0.765744	0.919187	-6.58567
425	LYSMD1	0.0170423	6.62614	0.29764	0.767193	0.919187	-6.58624
111	LOC100134368	-0.0124424	6.21034	-0.297537	0.767271	0.919187	-6.58628
58	NA	-0.0116548	6.22162	-0.297466	0.767325	0.919187	-6.5863
411	ADAM22	0.00968392	6.01135	0.297207	0.767522	0.919187	-6.58637
671	NA	-0.0158674	6.37812	-0.292425	0.771154	0.921626	-6.58778
700	CYP2B7P1	0.0169854	6.20203	0.2921	0.771401	0.921626	-6.58788
333	C10orf112	-0.0880909	6.95897	-0.290782	0.772403	0.921722	-6.58826
102	MIR1250	0.0117332	6.21718	0.286148	0.77593	0.922263	-6.5896
783	LOC100509553	0.0106199	6.16242	0.284717	0.77702	0.922263	-6.59001
615	NA	-0.0116428	6.06041	-0.283206	0.778171	0.922263	-6.59044
740	NA	0.0130339	6.16133	0.281984	0.779102	0.922263	-6.59078
614	NA	0.0121458	6.22584	0.281616	0.779384	0.922263	-6.59089
568	CCDC91	-0.0390729	6.8834	-0.28115	0.779739	0.922263	-6.59102
311	TRHDE	0.0135441	6.20486	0.280814	0.779995	0.922263	-6.59111
506	CDHR1	-0.0224172	6.19571	-0.2805	0.780234	0.922263	-6.5912
10	NA	-0.0169126	6.56938	-0.277169	0.782777	0.924175	-6.59213
990	GPR111	0.0103355	5.99904	0.274682	0.784676	0.92447	-6.59282
556	KRT27	-0.037951	6.28107	-0.274421	0.784875	0.92447	-6.59289
323	CTBP2	0.051557	8.85462	0.272998	0.785962	0.924531	-6.59328
309	PRDM15	-0.0166433	6.62527	-0.271934	0.786776	0.924531	-6.59357
921	ANKRD30BL	0.0118071	6.21156	0.266773	0.790725	0.928081	-6.59496
994	NA	0.0104379	6.30654	0.25741	0.797903	0.935408	-6.59742
883	ZNF691	0.0126024	6.57101	0.251826	0.802193	0.938372	-6.59884
915	NA	-0.00785331	6.39018	-0.251676	0.802308	0.938372	-6.59888
42	RORA	-0.0100937	5.94099	-0.246777	0.806076	0.938682	-6.6001
851	ATG9A	0.0351082	8.51145	0.246222	0.806503	0.938682	-6.60024
435	RHBDD1	-0.0248399	7.68257	-0.246001	0.806674	0.938682	-6.60029
710	LILRA2	-0.0131054	6.03721	-0.245472	0.807081	0.938682	-6.60042
609	NA	-0.0122091	6.3613	-0.244769	0.807622	0.938682	-6.6006
672	C17orf58	0.0456201	7.99707	0.244012	0.808206	0.938682	-6.60078
636	TGFA	0.0370494	7.11751	0.241384	0.81023	0.939942	-6.60142
193	LOC100130015	0.00966421	6.24991	0.238954	0.812104	0.940917	-6.602
27	NA	-0.0082936	6.33978	-0.237428	0.813281	0.940917	-6.60237
561	RN5S9	0.0748422	8.11427	0.235924	0.814441	0.940917	-6.60272
627	BEST2	0.0134812	6.14655	0.235415	0.814834	0.940917	-6.60284
171	OR13A1	-0.0111945	6.0965	-0.230716	0.818463	0.943561	-6.60394
774	CHRM2	0.011287	6.03113	0.229404	0.819477	0.943561	-6.60424
421	MYO9A	-0.024651	7.33433	-0.227752	0.820754	0.943561	-6.60462
8	NA	0.114729	7.18061	0.225727	0.82232	0.943561	-6.60508
986	NA	0.0110528	6.43679	0.224801	0.823037	0.943561	-6.60529
236	NA	0.00926165	6.21478	0.22401	0.823649	0.943561	-6.60547
192	RPS3A	0.0112389	6.4689	0.223907	0.823729	0.943561	-6.60549
777	TPD52L2	0.0270531	8.32568	0.218854	0.827641	0.944079	-6.60661
856	LINC00346	0.00855291	6.22072	0.218411	0.827985	0.944079	-6.60671
31	PAEP	-0.0375362	6.09887	-0.217854	0.828417	0.944079	-6.60683
803	RPA2	0.0316811	9.78252	0.216826	0.829214	0.944079	-6.60705
7	GJB4	-0.0438952	6.71765	-0.216149	0.829738	0.944079	-6.6072
977	VKORC1	0.0387409	10.5694	0.216011	0.829845	0.944079	-6.60723
122	NA	0.00996208	6.28472	0.212588	0.8325	0.946022	-6.60796
805	RIMKLA	-0.00906614	6.24441	-0.210155	0.834388	0.947092	-6.60848
866	ZNF627	0.0315034	8.73782	0.207029	0.836816	0.947858	-6.60913
57	ABAT	0.0484743	6.94355	0.206845	0.836958	0.947858	-6.60917
983	NA	0.0459162	7.05582	0.20543	0.838058	0.948029	-6.60946
242	KITLG	-0.0451428	7.23735	-0.203117	0.839855	0.948989	-6.60993
599	AKAP14	0.0177797	6.02545	0.200475	0.84191	0.950237	-6.61047
169	CYP1A2	-0.00771388	6.06698	-0.197392	0.844309	0.95172	-6.61108
16	NA	-0.00972663	6.27252	-0.195674	0.845647	0.95172	-6.61142
297	LSP1	0.00956599	6.39594	0.195119	0.846079	0.95172	-6.61153
547	NA	-0.00774734	6.23844	-0.192157	0.848386	0.953179	-6.6121
132	CPSF2	0.0230206	8.01216	0.191006	0.849283	0.953179	-6.61233
459	SRRM1	-0.00899658	6.48962	-0.187849	0.851744	0.95487	-6.61292
12	SULT1C4	-0.00901622	6.25401	-0.185288	0.853741	0.955255	-6.6134
979	PSG6	-0.00781412	6.04507	-0.18496	0.853998	0.955255	-6.61346
836	NA	-0.0375981	12.2888	-0.183691	0.854988	0.955294	-6.6137
215	LOC400553	0.00898957	6.2202	0.17997	0.857893	0.956714	-6.61438
371	IFNB1	-0.00797876	6.04772	-0.178888	0.858738	0.956714	-6.61457
745	NA	-0.00702261	6.42361	-0.178387	0.859129	0.956714	-6.61466
664	C16orf11	-0.0130269	6.31777	-0.176225	0.860818	0.957529	-6.61504
724	KRTAP5-6	-0.00807734	6.03687	-0.171195	0.864751	0.959732	-6.61592
644	CRISP1	-0.00625592	6.05326	-0.170229	0.865507	0.959732	-6.61608
415	MIR1255B2	0.00831744	6.18104	0.169982	0.8657	0.959732	-6.61613
481	GAS2L1	0.00704146	6.22208	0.167809	0.8674	0.959732	-6.61649
329	EIF2C1	0.0219542	7.62817	0.167557	0.867598	0.959732	-6.61654
294	NA	0.00703603	6.19009	0.165076	0.86954	0.960686	-6.61695
953	SLC45A4	0.0204691	6.82674	0.164002	0.870381	0.960686	-6.61713
874	MAGEC1	-0.0293542	6.19216	-0.157397	0.875557	0.965333	-6.61819
336	CDK19	0.0284008	9.06968	0.154461	0.877859	0.966805	-6.61865
922	MCCD1	-0.00781042	6.36939	-0.152162	0.879662	0.967307	-6.619
81	NA	-0.00552096	6.27969	-0.151414	0.88025	0.967307	-6.61912
727	NA	0.0113159	6.31813	0.149052	0.882104	0.968281	-6.61947
694	PSMF1	0.00593576	6.29105	0.146627	0.884007	0.968989	-6.61983
266	ZNF468	0.0127959	6.86604	0.143371	0.886565	0.968989	-6.6203
394	MGA	0.00796125	6.42226	0.142441	0.887295	0.968989	-6.62044
434	NA	-0.00546341	6.30956	-0.142221	0.887468	0.968989	-6.62047
667	SAFB2	-0.0200002	8.56062	-0.140944	0.888472	0.968989	-6.62065
400	ZIC2	0.0570546	7.06523	0.140829	0.888563	0.968989	-6.62067
191	NA	0.00656398	6.43626	0.139488	0.889616	0.969081	-6.62085
888	NA	0.00800072	6.2905	0.137903	0.890863	0.969383	-6.62107
620	CCDC53	-0.0283847	9.22291	-0.134853	0.893262	0.970858	-6.62149
654	LRRC43	-0.00669526	6.33346	-0.133635	0.89422	0.970858	-6.62165
483	NA	0.00541586	6.21456	0.132477	0.895131	0.970858	-6.62181
920	AMZ2	0.0233751	9.47727	0.129452	0.897511	0.971514	-6.62221
186	LOC100127983	-0.00516738	6.21482	-0.129033	0.897842	0.971514	-6.62226
778	PPP2R2B	0.00501259	6.12943	0.128006	0.89865	0.971514	-6.62239
9	NA	-0.00658912	6.28578	-0.124459	0.901443	0.973481	-6.62284
46	DSTNP2	0.00803814	6.44371	0.120908	0.904241	0.975449	-6.62328
497	SLC26A9	0.00597222	6.05478	0.11553	0.908481	0.978966	-6.62391
756	SRC	0.00547854	6.38556	0.11418	0.909546	0.979059	-6.62407
962	MIR1321	-0.00467927	6.24299	-0.109311	0.913387	0.981285	-6.62461
772	NA	0.00540958	6.20382	0.10896	0.913664	0.981285	-6.62465
725	OTOF	-0.00455007	5.98744	-0.106148	0.915883	0.981285	-6.62496
74	NA	0.00401883	6.23551	0.104305	0.917338	0.981285	-6.62515
489	OXSM	0.015545	7.29049	0.104268	0.917368	0.981285	-6.62515
146	C18orf25	0.00431622	6.27327	0.102404	0.918839	0.981285	-6.62535
24	STRA6	-0.00728572	6.306	-0.101783	0.91933	0.981285	-6.62541
209	NA	0.00446992	6.19449	0.0998916	0.920824	0.981285	-6.6256
562	NA	-0.0034647	6.14342	-0.0998321	0.920871	0.981285	-6.62561
951	LOC151009	-0.00478443	6.35311	-0.0991282	0.921427	0.981285	-6.62568
17	LOC100128905	-0.00434086	6.3041	-0.0959064	0.923973	0.98295	-6.62599
216	NA	0.00434063	6.26354	0.0935384	0.925844	0.983894	-6.62622
113	PHF11	0.0180154	9.61846	0.0907061	0.928083	0.985226	-6.62648
715	NAIP	0.00356642	6.24098	0.0841301	0.933284	0.985244	-6.62706
451	LOC729911	-0.00365289	6.23765	-0.0801976	0.936396	0.985244	-6.62738
405	C8orf47	-0.0204722	6.77751	-0.0797065	0.936784	0.985244	-6.62742
237	ARHGAP30	-0.00873183	6.78107	-0.0765777	0.939261	0.985244	-6.62766
184	TCEB2	-0.0159556	7.31504	-0.0759935	0.939723	0.985244	-6.62771
845	HIVEP3	-0.00354873	6.41513	-0.0757804	0.939892	0.985244	-6.62772
563	NA	0.00364029	6.23391	0.0755637	0.940063	0.985244	-6.62774
339	ZC3H6	-0.00502784	6.3129	-0.072729	0.942308	0.985244	-6.62795
864	MIR7-3	-0.00280407	6.15165	-0.0704056	0.944148	0.985244	-6.62812
957	SNORD105B	0.00326178	6.40449	0.0702386	0.94428	0.985244	-6.62813
924	TFG	0.00561612	6.58883	0.0695815	0.9448	0.985244	-6.62818
899	NA	-0.00268815	6.11476	-0.0695477	0.944827	0.985244	-6.62818
287	MIR2278	0.00341177	6.31728	0.0694992	0.944865	0.985244	-6.62818
653	NA	-0.00348132	6.36873	-0.0684664	0.945683	0.985244	-6.62825
736	NA	0.00294133	6.27199	0.067283	0.946621	0.985244	-6.62833
369	NA	0.00459746	6.40387	0.0661894	0.947487	0.985244	-6.62841
867	AGPAT4-IT1	-0.00527339	6.13155	-0.0658614	0.947747	0.985244	-6.62843
6	ADAMTS15	-0.00288766	6.39917	-0.0656497	0.947915	0.985244	-6.62844
14	GPX2	0.0420695	11.6877	0.0653349	0.948164	0.985244	-6.62846
96	NA	0.00254618	6.33667	0.0647853	0.948599	0.985244	-6.6285
702	GHRLOS	-0.00291696	6.31285	-0.0645452	0.94879	0.985244	-6.62851
43	NA	-0.00268666	6.38783	-0.0576047	0.95429	0.98909	-6.62894
300	ARMCX3-AS1	-0.00300052	6.24438	-0.0570879	0.954699	0.98909	-6.62897
126	ARID1B	-0.00956437	8.16306	-0.0548721	0.956456	0.98909	-6.62909
280	XRCC1	0.0068095	7.54502	0.053055	0.957896	0.98909	-6.62919
793	KRT16	0.00858674	6.42332	0.0527354	0.95815	0.98909	-6.62921
71	MIR298	0.00212432	6.24957	0.0523844	0.958428	0.98909	-6.62923
175	GPR158	0.00195271	6.22274	0.0494324	0.960769	0.989929	-6.62938
688	NHSL2	-0.00160204	6.24058	-0.0488624	0.961221	0.989929	-6.62941
591	NCKAP1	-0.0080708	6.94029	-0.04717	0.962563	0.990291	-6.62949
87	PHF7	-0.00310945	6.78286	-0.0412755	0.967238	0.99287	-6.62975
198	TMEM14E	-0.00157748	6.23317	-0.0395515	0.968606	0.99287	-6.62982
633	NA	-0.00169816	6.3291	-0.0393347	0.968778	0.99287	-6.62983
471	BHLHE22	0.00348634	6.54993	0.0380625	0.969787	0.99287	-6.62988
939	NA	0.00203143	6.25289	0.0340639	0.97296	0.99287	-6.63002
152	HIF3A	0.00157944	6.24864	0.0334985	0.973408	0.99287	-6.63004
250	GBP1	0.00501199	6.70245	0.0333666	0.973513	0.99287	-6.63004
907	PTX3	-0.00127194	6.01514	-0.0330161	0.973791	0.99287	-6.63006
228	ASS1	-0.00144196	6.28755	-0.0327467	0.974005	0.99287	-6.63006
890	WDSUB1	-0.00431726	7.92585	-0.0307697	0.975574	0.993456	-6.63013
349	NA	-0.00101348	6.15699	-0.0280562	0.977727	0.994091	-6.63021
364	C19orf33	-0.0114192	10.3354	-0.0274792	0.978185	0.994091	-6.63022
846	LOC100653108	0.000982379	6.26813	0.0233626	0.981453	0.996399	-6.63033
172	SSNA1	0.0029482	8.08097	0.0180351	0.985682	0.997148	-6.63044
964	NA	-0.00111022	6.33799	-0.0179813	0.985724	0.997148	-6.63044
933	ITGAD	0.000813419	6.11156	0.0163069	0.987053	0.997148	-6.63047
22	PCDHGB7	-0.000563365	6.15297	-0.016252	0.987097	0.997148	-6.63047
271	LOC143188	-0.000783681	6.33167	-0.0161522	0.987176	0.997148	-6.63047
222	MYLK	-0.000575099	6.32398	-0.0147534	0.988287	0.997262	-6.63049
784	PTK2	0.000547833	6.42422	0.0122447	0.990278	0.997414	-6.63053
546	C1GALT1C1	-0.000497505	6.23189	-0.00855761	0.993206	0.997414	-6.63057
232	C5orf4	0.000356597	6.03413	0.00849552	0.993255	0.997414	-6.63057
651	NA	-0.0027102	6.38659	-0.00708807	0.994372	0.997414	-6.63058
136	TRIM5	-0.000389305	6.61695	-0.0064908	0.994847	0.997414	-6.63058
557	SLC22A8	-0.000216095	5.97724	-0.00600386	0.995233	0.997414	-6.63058
4	NA	-0.000266363	6.39241	-0.00551427	0.995622	0.997414	-6.63059
503	DTX4	0.00022602	6.25889	0.00429641	0.996589	0.997414	-6.63059
272	C3orf23	-0.000203891	6.25174	-0.00325694	0.997414	0.997414	-6.6306

## Sheet: Group2 vs gastric contr
No	ID	logFC	AveExpr	t	P.Value	adj.P.Val	B
392	FUT9	-1.94191	6.67655	-15.3362	1.08405e-20	1.08405e-17	36.2609
648	NKX2-3	-0.768304	6.42499	-9.32855	1.3693e-12	6.8465e-10	18.4835
955	DAP3	1.25582	9.71442	8.43377	3.18746e-11	1.06249e-08	15.4346
240	VSIG1	-4.04522	7.8878	-7.92397	1.97444e-10	4.9361e-08	13.6653
429	ATP1B3	1.49881	11.7827	7.62453	5.80793e-10	1.03724e-07	12.618
677	DBP	-0.738045	6.93894	-7.60539	6.22342e-10	1.03724e-07	12.551
315	ST3GAL6	-1.02824	6.75989	-7.47158	1.00947e-09	1.44209e-07	12.0814
20	NA	-0.443725	6.71944	-6.85926	9.29372e-09	1.16172e-06	9.92639
886	ZNF204P	-0.672878	6.523	-6.70591	1.62143e-08	1.80159e-06	9.3863
847	LOC100507460	1.36673	7.39027	6.4811	3.66422e-08	3.66422e-06	8.59539
274	SYTL3	-0.94579	6.76135	-6.36638	5.55204e-08	5.04731e-06	8.19244
447	FLJ33630	-0.932857	7.28771	-6.30763	6.86719e-08	5.72266e-06	7.98634
984	SPTSSB	-1.10739	6.64978	-6.24623	8.57444e-08	6.59572e-06	7.77113
155	EPCAM	1.64431	11.4317	5.98937	2.16583e-07	1.54702e-05	6.87351
680	TRIP13	1.49295	8.24597	5.90187	2.96651e-07	1.97767e-05	6.56899
254	FAM161A	-0.28768	6.64387	-5.71115	5.87565e-07	3.67228e-05	5.90786
19	MTHFD1L	0.989682	7.82704	5.63015	7.84584e-07	4.6152e-05	5.62833
751	LOC389493	-1.46349	6.75747	-5.52613	1.13611e-06	6.31173e-05	5.27067
705	MUC6	-1.61408	6.82451	-5.36628	2.00154e-06	0.000105344	4.72405
726	SLC9A4	-0.540547	6.78481	-5.25954	2.91545e-06	0.000145773	4.36137
365	TBL1XR1	0.790069	7.16471	5.21286	3.43487e-06	0.000163565	4.20337
815	ESPN	1.11911	7.32406	5.1916	3.7007e-06	0.000168214	4.13155
732	EXOC7	-0.283297	6.46135	-5.17194	3.9646e-06	0.000168499	4.0652
150	C20orf111	0.905251	9.23648	5.16627	4.04399e-06	0.000168499	4.04611
243	TEK	-0.890917	7.31044	-5.0944	5.19856e-06	0.000207942	3.8043
723	C4orf32	-0.610765	6.80245	-5.03724	6.34366e-06	0.000243987	3.61275
581	PLEKHO2	0.698179	7.12467	4.97911	7.76238e-06	0.000287496	3.41865
333	C10orf112	1.42336	6.95897	4.96278	8.21441e-06	0.000293372	3.36424
318	ASPA	-0.418389	6.42983	-4.92298	9.4271e-06	0.000325072	3.23191
49	KANK4	-1.31114	6.92304	-4.89934	1.02288e-05	0.000340961	3.1535
493	RNF186	1.35926	7.44869	4.88725	1.06646e-05	0.00034402	3.11342
589	PTBP1	0.551633	12.5156	4.86389	1.15585e-05	0.000361202	3.03613
119	LEPR	-0.380659	6.39815	-4.81513	1.36682e-05	0.000414186	2.8752
635	SLTM	-0.694898	8.90889	-4.72964	1.83162e-05	0.000538711	2.59443
187	STXBP2	-0.672641	8.31434	-4.70236	2.01019e-05	0.00057434	2.50526
598	KCNJ15	-0.141785	6.29496	-4.68031	2.16695e-05	0.00060193	2.43331
683	ECT2	0.942814	10.0576	4.59679	2.87685e-05	0.000777526	2.16196
176	CLDN1	2.22323	8.42503	4.50575	3.91015e-05	0.00102899	1.86846
926	MYO1B	0.824801	7.63485	4.40904	5.40461e-05	0.0013858	1.55931
477	RPS21	1.41024	9.42967	4.36934	6.16791e-05	0.00154198	1.43327
766	TOP1MT	0.530761	6.78651	4.34695	6.64367e-05	0.00162041	1.36241
521	RBL1	0.378222	6.44671	4.3214	7.2306e-05	0.00172157	1.28172
808	CPEB1	-0.196535	6.00383	-4.25232	9.08088e-05	0.00211183	1.0647
185	HDAC8	0.385869	6.81749	4.22407	9.96364e-05	0.00224213	0.976412
189	NT5C3	0.931009	8.87576	4.22024	0.000100896	0.00224213	0.964461
832	HVCN1	-0.35437	6.67215	-4.19119	0.000110962	0.00237011	0.87401
858	NA	0.292493	6.81161	4.19	0.000111395	0.00237011	0.870307
403	TMOD1	-0.4387	6.60602	-4.1622	0.000121979	0.00252805	0.784026
996	NA	-0.200069	6.46158	-4.15747	0.000123874	0.00252805	0.769379
32	GMCL1	0.590337	7.69483	4.1164	0.000141582	0.00279426	0.642468
828	NR2C1	0.695128	7.14269	4.11087	0.000144143	0.00279426	0.625443
229	SH3KBP1	0.976155	9.28854	4.1084	0.000145301	0.00279426	0.617846
95	GNPTG	-0.65366	8.66798	-4.05922	0.000170367	0.00321447	0.466839
249	PIK3CB	0.693809	7.13389	4.00551	0.000202514	0.00375026	0.302994
391	ZWILCH	0.318294	6.91201	3.99028	0.000212648	0.00386633	0.256742
519	ATG4A	-0.703361	8.09438	-3.97046	0.000226575	0.00398492	0.196681
64	CENPM	0.410896	6.51306	3.96968	0.00022714	0.00398492	0.19432
121	CEP152	0.282309	6.60483	3.9289	0.000258701	0.00446035	0.0712196
797	PSMB8	1.18713	9.75088	3.90312	0.000280784	0.00475906	-0.00622903
997	NEK1	-0.464522	7.20415	-3.89508	0.000288043	0.00480072	-0.0303515
973	SERPINB8	0.497745	6.49615	3.87993	0.000302203	0.00495414	-0.075693
370	JAM3	-1.05882	8.20411	-3.80048	0.000388165	0.00626073	-0.311954
870	IRAK1	0.734916	9.91863	3.79421	0.000395866	0.00628359	-0.330476
419	UBC	0.325665	14.0232	3.77867	0.000415605	0.00649382	-0.376338
54	GSTT1	-2.20674	8.63958	-3.75602	0.000446078	0.00686274	-0.443
837	NA	0.382459	7.08459	3.74576	0.000460569	0.00697832	-0.473105
241	CASQ2	-0.310113	6.39074	-3.72203	0.000495863	0.00740094	-0.542604
457	NA	-0.284022	7.0697	-3.70836	0.000517343	0.00750845	-0.5825
628	NA	-0.164844	6.43317	-3.70647	0.000520393	0.00750845	-0.58803
220	COL4A5	-1.07692	7.69485	-3.70326	0.000525592	0.00750845	-0.597379
843	KBTBD2	0.541333	9.28499	3.6858	0.000554772	0.00776315	-0.648186
363	BAMBI	1.73556	9.06474	3.68338	0.000558947	0.00776315	-0.655232
488	ECD	0.374301	7.59596	3.67056	0.000581519	0.00795491	-0.692441
948	NA	-0.664337	9.97479	-3.6666	0.000588663	0.00795491	-0.703913
857	MLL5	0.385114	6.70315	3.64408	0.000630948	0.00841265	-0.769071
569	TIGD1	-0.157982	6.29259	-3.62245	0.000674281	0.00877656	-0.831421
422	RCN1	1.03495	10.9731	3.62172	0.000675795	0.00877656	-0.833526
537	GDF15	1.8805	8.9831	3.59794	0.000726823	0.00928787	-0.901811
822	NA	-0.139644	6.39856	-3.59484	0.000733742	0.00928787	-0.910695
574	KRT8	0.931122	7.72273	3.58902	0.000746904	0.0093363	-0.927365
263	STAU1	0.484758	11.3366	3.55964	0.000816874	0.0100849	-1.01128
204	SYNGR2	0.210582	6.24786	3.54732	0.000848017	0.0101901	-1.04632
221	AIM1L	0.639265	6.73515	3.54522	0.000853454	0.0101901	-1.0523
587	FOXP1	-0.26956	6.97501	-3.54425	0.00085597	0.0101901	-1.05506
992	PLN	-0.371971	6.6383	-3.53174	0.000889048	0.0104594	-1.09055
796	RIOK1	0.442453	7.94455	3.50766	0.000956207	0.0109915	-1.15868
593	NA	-0.136115	6.31454	-3.50764	0.000956265	0.0109915	-1.15874
442	PRKACB	-0.2538	6.59098	-3.49757	0.000985765	0.0112019	-1.18715
1	TINAGL1	0.288333	6.45277	3.49159	0.0010037	0.0112775	-1.204
514	FERMT1	1.08026	8.44972	3.47282	0.00106201	0.0116682	-1.25677
388	FOXO3	0.684372	10.6224	3.47115	0.00106736	0.0116682	-1.26146
906	FAM58BP	-0.147779	6.30971	-3.46924	0.00107347	0.0116682	-1.2668
771	ZNF271	-0.435082	7.47218	-3.46252	0.00109535	0.0117779	-1.28564
583	KIR2DS3	-0.1487	6.33822	-3.45193	0.0011307	0.0120287	-1.3153
65	NA	-0.120491	6.20582	-3.43669	0.00118342	0.0124571	-1.35783
166	GNRH1	-0.254935	6.94196	-3.43102	0.00120367	0.0125382	-1.37366
131	ACVR1	0.555761	9.28547	3.42652	0.00121993	0.0125766	-1.38617
410	NA	-0.203503	6.57661	-3.40417	0.00130392	0.0133053	-1.44825
355	LMTK2	0.364426	6.86538	3.3949	0.00134036	0.0135389	-1.47394
134	ZNRD1	0.593321	8.02221	3.38542	0.0013786	0.0136805	-1.50015
877	AP3B1	-0.572359	10.2387	-3.3841	0.00138404	0.0136805	-1.50381
450	APOL3	-0.471061	7.59712	-3.38134	0.00139541	0.0136805	-1.51144
679	CBFB	0.623665	8.2067	3.36593	0.00146054	0.01418	-1.55391
571	C6orf108	0.782476	9.9626	3.35178	0.00152291	0.0146434	-1.59282
536	PRPF6	0.312454	6.68816	3.32334	0.00165594	0.0157709	-1.6707
439	IFLTD1	-0.144806	6.24118	-3.30786	0.00173286	0.0163477	-1.71288
603	NA	-0.453325	7.12266	-3.28461	0.00185486	0.0173351	-1.77605
382	SLCO2A1	-1.41982	8.94101	-3.27433	0.00191132	0.0176938	-1.80388
183	CR1	-0.155425	6.43648	-3.27124	0.00192862	0.0176938	-1.81223
207	NA	0.160252	6.31826	3.25906	0.00199823	0.0181116	-1.84512
634	PLEKHA2	-0.150661	6.42802	-3.25698	0.00201038	0.0181116	-1.85074
92	ZNF577	-0.653253	8.82253	-3.25006	0.00205123	0.0183146	-1.86939
604	FLYWCH1	-0.149046	6.09174	-3.23534	0.00214073	0.0189445	-1.90896
330	NA	-0.185763	6.38773	-3.21864	0.00224666	0.0197076	-1.95368
873	WNK2	0.358279	6.45342	3.20537	0.0023344	0.0202991	-1.98914
255	CXCL1	1.42846	8.4017	3.18064	0.00250658	0.0216085	-2.05495
904	COL6A4P2	0.114387	6.3265	3.15826	0.00267264	0.0228431	-2.11421
103	BCKDK	-0.579821	9.95127	-3.15244	0.00271749	0.0230296	-2.12958
511	NA	-0.151756	6.57656	-3.14412	0.00278278	0.0233847	-2.15149
34	NAA25	0.266823	6.59254	3.13248	0.00287666	0.0239722	-2.18211
701	PGM1	-0.925642	9.6661	-3.11312	0.00303947	0.0251196	-2.23287
507	PTPRN	-0.211221	6.39295	-3.10571	0.00310406	0.0254431	-2.25225
430	MRAS	-0.147873	6.36301	-3.10038	0.00315133	0.0256206	-2.26618
316	ARHGEF10	-0.836685	7.8921	-3.08762	0.00326718	0.0263482	-2.29942
844	SNHG10	-0.349045	6.65263	-3.0553	0.00357866	0.0286293	-2.3832
317	NA	-0.132546	6.2127	-3.0248	0.003898	0.0309365	-2.46173
942	POLG	0.359684	7.42069	3.00625	0.00410497	0.0323226	-2.50921
761	ZNF322	0.31976	7.19104	2.98147	0.00439764	0.0343565	-2.57234
463	NA	-0.149376	6.48888	-2.97285	0.00450398	0.0346979	-2.59423
682	C3orf75	-0.323112	8.12741	-2.97052	0.00453306	0.0346979	-2.60012
734	ARFGAP2	-0.385352	8.32171	-2.9669	0.00457868	0.0346979	-2.60929
829	PTBP1	0.37656	12.021	2.96679	0.00458012	0.0346979	-2.60958
960	NA	-0.345546	6.87154	-2.94494	0.0048647	0.0365767	-2.66473
360	ARL1	-0.475205	9.23154	-2.92208	0.00518	0.0386567	-2.72214
428	FOXM1	0.435405	7.092	2.90821	0.00538048	0.0393909	-2.75681
296	CENPM	0.733338	8.27255	2.90751	0.0053908	0.0393909	-2.75856
623	YTHDC1	-0.319148	10.2002	-2.90712	0.00539655	0.0393909	-2.75953
217	WDR5B	-0.0963234	6.31589	-2.9042	0.00543982	0.039419	-2.76682
523	C6orf138	-0.17732	6.69919	-2.8918	0.00562711	0.0404828	-2.79771
160	NA	-0.129321	6.2381	-2.84442	0.00639894	0.0457067	-2.91479
545	EIF2C2	0.439577	9.78381	2.84177	0.00644485	0.0457081	-2.9213
98	TXNDC11	-0.204435	6.7052	-2.81715	0.00688663	0.0484312	-2.98157
375	NA	0.24523	6.51125	2.81504	0.00692567	0.0484312	-2.9867
643	NA	0.170131	6.43851	2.81172	0.00698776	0.0485261	-2.99481
781	HMGN2	0.41139	7.23693	2.79227	0.00736124	0.0507672	-3.04207
76	UGP2	-0.514333	8.56358	-2.78603	0.00748494	0.0509694	-3.05718
765	MBP	-0.207418	6.77139	-2.78498	0.00750601	0.0509694	-3.05973
424	FAM86C1	0.31228	6.75562	2.78267	0.00755223	0.0509694	-3.0653
602	POLE2	0.50545	7.56516	2.78058	0.00759444	0.0509694	-3.07035
320	NA	-0.11344	6.35429	-2.77269	0.00775587	0.0517058	-3.08941
582	PKP4	0.22348	6.78847	2.76666	0.00788114	0.0521693	-3.10393
359	FAM102A	-0.500443	7.53498	-2.76324	0.00795323	0.0521693	-3.11217
981	TAF5L	0.182138	6.33579	2.76188	0.00798191	0.0521693	-3.11543
322	PRSS2	1.66867	8.18168	2.74457	0.00835666	0.054264	-3.15696
56	FABP5	-1.04096	10.3028	-2.72305	0.00884522	0.0570659	-3.20833
719	TCEAL4	-0.621445	9.94897	-2.71884	0.00894392	0.0573328	-3.21835
141	MIR204	0.114844	6.30456	2.71403	0.00905782	0.0573756	-3.22978
158	ABLIM1	-0.753303	8.26388	-2.71371	0.00906534	0.0573756	-3.23053
281	NA	-0.205483	6.6353	-2.70398	0.00930004	0.0584908	-3.2536
937	SNX17	-0.338524	9.23733	-2.69945	0.00941106	0.0588192	-3.26431
413	LSM14B	0.141112	6.32265	2.69252	0.00958346	0.0595246	-3.28068
738	ZNF597	0.260552	6.39579	2.68414	0.00979586	0.0602978	-3.30044
518	ZNF709	0.0964154	6.06861	2.68286	0.00982853	0.0602978	-3.30344
346	VLDLR	-0.0796536	6.05179	-2.6769	0.00998267	0.0605202	-3.31747
872	MACC1	0.181949	6.56156	2.67678	0.00998583	0.0605202	-3.31775
932	NAMPT	0.459292	6.68922	2.65927	0.0104514	0.0627283	-3.35878
264	NA	-0.147817	6.59573	-2.65838	0.0104756	0.0627283	-3.36086
735	IFI27L1	-0.216504	6.89455	-2.64898	0.0107344	0.063895	-3.38281
854	KIAA0922	-0.238222	6.96182	-2.63812	0.0110404	0.065049	-3.40808
525	ASXL2	0.32195	8.58152	2.6375	0.0110583	0.065049	-3.40954
775	BAZ1A	0.423633	8.73912	2.63428	0.0111505	0.0652077	-3.417
61	CRELD2	-0.663976	9.90537	-2.63161	0.0112277	0.0652775	-3.4232
417	PSMC4	0.354759	7.07066	2.62763	0.0113438	0.0655713	-3.43244
115	LOC649201	-0.091643	6.16002	-2.61423	0.0117422	0.0674841	-3.46342
881	SNORD96B	0.104566	6.19276	2.58947	0.0125122	0.0714984	-3.52036
752	NA	0.266794	6.70092	2.58669	0.0126015	0.0715994	-3.52673
799	LOC100507739	-0.397822	7.81446	-2.58333	0.0127102	0.071663	-3.53442
505	WDR20	0.176837	6.4804	2.58192	0.012756	0.071663	-3.53764
210	ANXA4	0.728545	9.00704	2.57905	0.01285	0.0717879	-3.54421
943	ATP8A2	-0.0936761	6.2914	-2.56815	0.0132119	0.0733328	-3.56906
708	FRMPD2	-0.084484	6.02699	-2.56633	0.0132732	0.0733328	-3.5732
760	PTPRO	0.684403	6.79379	2.55873	0.0135322	0.0740134	-3.59048
972	SIN3A	0.333032	8.31861	2.55667	0.0136033	0.0740134	-3.59516
794	GDNF	-0.0763842	5.98774	-2.55623	0.0136185	0.0740134	-3.59616
93	NA	0.449366	7.33561	2.54608	0.0139737	0.0755335	-3.61916
491	SPAG9	0.205265	6.69954	2.51829	0.0149891	0.0805867	-3.68174
498	MRPS31	0.312185	9.12782	2.51427	0.0151415	0.0809706	-3.69075
344	CCDC144B	-0.107756	6.33052	-2.50733	0.015408	0.0819575	-3.70629
849	ZCCHC12	0.153429	6.12143	2.50331	0.0155643	0.0820519	-3.71528
611	NA	-0.101883	6.38515	-2.50265	0.0155899	0.0820519	-3.71674
452	WDHD1	0.0954772	6.14253	2.49634	0.0158382	0.0822198	-3.73081
940	MIR149	-0.126334	6.20792	-2.49605	0.01585	0.0822198	-3.73147
632	OR6C3	0.0788259	6.01923	2.4944	0.0159153	0.0822198	-3.73513
310	PCDHB13	0.366901	6.36662	2.49352	0.0159506	0.0822198	-3.7371
247	NA	-0.154235	6.51589	-2.4753	0.0166929	0.0856045	-3.77753
647	NA	-0.084656	6.31697	-2.4629	0.0172157	0.086997	-3.80492
230	NA	0.219704	6.56301	2.46274	0.0172228	0.086997	-3.80528
361	PHF6	0.113145	6.34909	2.46268	0.0172254	0.086997	-3.80542
82	MYCT1	-0.122787	6.43109	-2.45332	0.0176298	0.0885917	-3.826
860	FOXD1	0.521137	6.70628	2.43973	0.0182329	0.0911643	-3.85582
199	IQCA1	-0.096086	6.29246	-2.43298	0.0185388	0.0922329	-3.87055
366	NA	-0.0916052	6.34468	-2.4199	0.0191457	0.0947809	-3.89906
389	NA	-0.0771748	6.32695	-2.41466	0.019394	0.0955368	-3.91045
543	NA	-0.286781	6.43912	-2.39805	0.020199	0.0990148	-3.94639
495	PTPDC1	0.123078	6.21717	2.38845	0.0206782	0.100707	-3.96708
931	TSPAN9	-0.594609	9.38085	-2.38712	0.0207457	0.100707	-3.96996
817	ZIC5	0.0816725	6.27344	2.38138	0.0210374	0.10163	-3.98227
578	ZNF793	0.0882977	6.18238	2.37632	0.0212981	0.102337	-3.99313
28	NA	-0.0659559	6.23013	-2.37458	0.0213885	0.102337	-3.99686
135	NA	-0.114988	6.40549	-2.36349	0.0219721	0.104629	-4.02057
225	PHF14	0.167016	6.45733	2.35888	0.0222186	0.10491	-4.03039
499	KRCC1	-0.597419	8.74626	-2.35847	0.0222409	0.10491	-4.03127
156	AMIGO1	-0.135158	6.45622	-2.34361	0.0230537	0.108233	-4.06284
1000	OSBPL8	-0.34801	7.59928	-2.33664	0.023444	0.109299	-4.07759
26	MKS1	0.133876	6.52817	2.33567	0.0234992	0.109299	-4.07965
453	NA	-0.112591	6.42354	-2.3291	0.023873	0.110523	-4.09351
11	D4S234E	-0.474947	7.04928	-2.31769	0.0245358	0.113068	-4.11754
78	C19orf28	0.308679	7.38999	2.31438	0.0247308	0.113444	-4.12448
402	PAX2	0.0737791	6.27831	2.30906	0.0250478	0.114374	-4.13564
737	FH	-0.387888	10.642	-2.30275	0.0254281	0.115426	-4.14884
947	FOLH1	0.247873	6.58312	2.30142	0.0255091	0.115426	-4.15162
7	GJB4	0.441918	6.71765	2.29854	0.0256846	0.115696	-4.15762
902	PRMT5	0.507632	8.42282	2.29329	0.0260079	0.116129	-4.16857
570	TMEM217	0.267612	6.82565	2.29227	0.0260714	0.116129	-4.17071
397	BATF	0.518678	6.96572	2.29134	0.0261289	0.116129	-4.17263
607	IFI6	1.06228	11.7547	2.28858	0.0263009	0.116151	-4.17837
695	NA	-0.0856991	6.30563	-2.28754	0.0263662	0.116151	-4.18054
802	GRM3	0.090331	6.16925	2.27747	0.0270042	0.118439	-4.20144
727	NA	-0.162562	6.31813	-2.26174	0.0280275	0.122391	-4.23391
970	ICAM1	0.266862	6.72649	2.25812	0.0282682	0.122612	-4.24137
173	CXorf51A	-0.0857276	6.18728	-2.25576	0.0284257	0.122612	-4.24621
986	NA	-0.104986	6.43679	-2.25546	0.0284461	0.122612	-4.24684
116	LOC644189	-0.0848774	6.12176	-2.24912	0.0288739	0.123922	-4.25985
461	NA	-0.0846149	6.30283	-2.24577	0.0291018	0.124367	-4.2667
77	NA	0.112221	6.30032	2.2256	0.030511	0.129834	-4.30785
889	PRAMEF23	-0.0692642	6.18069	-2.2233	0.0306754	0.12998	-4.31252
859	C6orf126	0.219868	6.17057	2.21341	0.0313915	0.132171	-4.33257
308	NA	0.124612	6.30904	2.21252	0.0314567	0.132171	-4.33437
227	SLC35D3	0.906005	6.74178	2.20573	0.0319578	0.133715	-4.34809
554	SCARNA2	0.482003	6.57719	2.19879	0.0324773	0.13515	-4.36207
839	NA	-0.128096	6.49297	-2.19755	0.0325712	0.13515	-4.36458
642	NDST2	-0.195822	7.4359	-2.18901	0.0332222	0.137241	-4.38173
321	ENO3	0.144071	6.26823	2.18736	0.0333494	0.137241	-4.38504
130	LHFPL5	0.0738179	6.29263	2.18352	0.0336463	0.13757	-4.39271
372	GPSM1	-0.0874861	6.10043	-2.18278	0.0337046	0.13757	-4.39421
918	FSD1L	0.110507	6.30959	2.17695	0.034161	0.138866	-4.40585
124	MAGI1	-0.0861086	6.26342	-2.16397	0.0351972	0.142499	-4.43168
838	ASZ1	-0.0852368	6.35082	-2.15695	0.0357692	0.144231	-4.44561
18	MS4A2	-0.164749	6.47128	-2.15492	0.0359364	0.144323	-4.44963
122	NA	0.0954471	6.28472	2.15143	0.0362254	0.144902	-4.45655
55	VDR	-0.100371	6.2673	-2.14764	0.0365409	0.145581	-4.46402
967	KRT18P55	0.0758642	6.24789	2.13875	0.0372905	0.147978	-4.48153
776	NA	-0.12152	6.37159	-2.13374	0.0377197	0.14909	-4.49139
128	C21orf33	-0.29303	7.05581	-2.12758	0.038252	0.150598	-4.50345
89	C2orf63	-0.340342	7.01914	-2.12267	0.0386818	0.151357	-4.51307
567	LTK	-0.139993	6.22174	-2.12192	0.0387473	0.151357	-4.51452
980	MIR614	0.171655	6.39124	2.11201	0.0396288	0.153576	-4.53386
558	NA	-0.089324	6.31479	-2.11127	0.039695	0.153576	-4.53529
530	DSC3	-0.322404	6.62996	-2.11037	0.0397762	0.153576	-4.53705
293	ZNF738	-0.606876	11.2937	-2.10701	0.0400797	0.153826	-4.54358
29	ABHD15	0.234368	7.45285	2.10625	0.0401487	0.153826	-4.54505
506	CDHR1	0.158793	6.19571	2.09873	0.0408361	0.155863	-4.55963
675	C3orf17	-0.163138	6.69392	-2.09645	0.0410472	0.156073	-4.56405
584	UBA5	-0.330098	7.58846	-2.09445	0.0412328	0.156185	-4.56792
99	SUGP2	0.365146	7.49271	2.09193	0.041467	0.156479	-4.57277
676	ZNF227	-0.154689	7.1002	-2.07641	0.0429394	0.161426	-4.60266
276	FAM196A	-0.0786519	6.08144	-2.0674	0.0438142	0.164098	-4.61991
878	C17orf39	-0.136405	6.82908	-2.05694	0.0448494	0.167349	-4.63986
743	RAB22A	0.411038	9.11366	2.05503	0.0450408	0.167438	-4.6435
101	BPIFC	0.0823202	6.16663	2.04904	0.0456452	0.168947	-4.65487
480	ZYG11B	-0.333387	9.5132	-2.04767	0.0457847	0.168947	-4.65747
501	EEF1A1	-0.558637	8.57519	-2.04332	0.0462293	0.169961	-4.66571
804	LOC645359	0.0904262	6.22741	2.03315	0.0472841	0.173202	-4.68493
484	TBC1D23	0.222356	7.04112	2.02232	0.0484293	0.176749	-4.7053
182	MIR1208	0.0806552	6.31367	2.01874	0.0488131	0.176906	-4.71201
251	PTGR1	-0.622721	9.05631	-2.01829	0.048862	0.176906	-4.71286
739	COBRA1	0.290646	8.23171	2.01581	0.049129	0.176906	-4.71749
670	ATP5SL	-0.325501	8.66513	-2.01534	0.0491798	0.176906	-4.71837
865	RPL23AP64	0.437579	10.4211	2.01115	0.0496359	0.177906	-4.72621
433	GPAA1	0.121827	6.3582	2.00513	0.0502966	0.179421	-4.73743
179	LOC100505630	0.0931329	6.26098	2.00404	0.0504174	0.179421	-4.73947
219	PRSS27	-0.269263	6.06742	-2.0008	0.0507764	0.179805	-4.74549
925	NA	0.0762029	6.24312	1.99983	0.0508849	0.179805	-4.7473
253	NA	-0.0965906	6.3106	-1.99438	0.0514961	0.181324	-4.75742
203	ASPSCR1	0.160396	6.70588	1.99043	0.0519424	0.182254	-4.76473
27	NA	-0.0653743	6.33978	-1.97684	0.053506	0.187084	-4.78983
985	TMEM87B	0.232352	6.88762	1.96793	0.0545524	0.190078	-4.80619
473	RNF208	-0.220072	6.99532	-1.96551	0.0548394	0.190414	-4.81063
212	RPL21	0.492037	11.8509	1.96163	0.0553021	0.191357	-4.81772
744	NA	-0.0768131	6.11403	-1.95965	0.0555396	0.191516	-4.82133
550	NA	-0.0848687	6.34792	-1.95708	0.0558499	0.191924	-4.82603
977	VKORC1	-0.331236	10.5694	-1.95082	0.0566107	0.193872	-4.83744
559	NA	-0.0904136	6.4929	-1.9319	0.0589637	0.200695	-4.87172
140	PLK5	-0.102916	6.45604	-1.93158	0.0590045	0.200695	-4.8723
123	RPTOR	-0.0822083	6.42307	-1.92824	0.0594298	0.201457	-4.87833
539	ELMOD1	-0.148645	6.61926	-1.92645	0.0596575	0.201546	-4.88155
993	DVL1	0.122131	6.2428	1.92086	0.060376	0.203286	-4.8916
789	ISPD	-0.131368	6.42952	-1.91662	0.0609252	0.204447	-4.8992
133	NA	-0.0858113	6.43876	-1.90759	0.0621104	0.207049	-4.91535
490	OSCP1	-0.111776	6.19324	-1.90658	0.062245	0.207049	-4.91716
399	DAK	0.289893	7.21634	1.90483	0.0624776	0.207049	-4.92029
161	NBPF22P	-0.127669	6.47415	-1.90444	0.0625288	0.207049	-4.92097
879	TSGA10	0.0926098	6.27858	1.9024	0.0628004	0.207262	-4.9246
50	ARPC3	-0.067485	6.20694	-1.89586	0.0636792	0.209471	-4.93623
712	RPS27	0.325914	11.4267	1.88646	0.0649603	0.212984	-4.95288
868	CCDC101	-0.224731	7.72855	-1.88321	0.0654096	0.213757	-4.95864
472	NA	-0.0984897	6.77936	-1.87525	0.0665179	0.216671	-4.97266
718	OAS1	0.605246	8.23436	1.85812	0.068957	0.223886	-5.00266
580	FAM101B	-0.0918321	6.35451	-1.85117	0.0699678	0.226079	-5.01476
982	NA	-0.0724901	6.44477	-1.85038	0.0700845	0.226079	-5.01614
923	ABHD2	-0.298502	7.74873	-1.84622	0.0706966	0.22732	-5.02337
286	LOC349196	-0.0808881	6.20699	-1.83525	0.072332	0.231833	-5.04234
733	ACCN1	0.188948	6.05727	1.83017	0.0731008	0.232771	-5.05111
51	ACTL6B	-0.0761576	6.31017	-1.8294	0.0732181	0.232771	-5.05244
792	AOAH	0.173623	6.39863	1.82871	0.0733228	0.232771	-5.05362
687	TCFL5	0.431709	7.69418	1.82707	0.0735731	0.232826	-5.05644
894	HOXA4	-0.0820942	6.25074	-1.80938	0.0763166	0.240193	-5.08672
168	RPL13A	-0.498248	8.86835	-1.80878	0.0764119	0.240193	-5.08775
352	NA	0.0968134	6.43921	1.80745	0.0766216	0.240193	-5.09002
86	CRISPLD1	0.103711	6.33979	1.7981	0.0781111	0.243707	-5.1059
564	FASTKD1	-0.0754794	6.13441	-1.79736	0.0782299	0.243707	-5.10715
605	RTKN2	0.106346	6.43337	1.79496	0.0786167	0.244151	-5.11122
919	CDKN2B	-0.543634	7.74763	-1.79153	0.079172	0.244699	-5.11702
535	ATP2C1	0.212383	7.21223	1.79085	0.0792823	0.244699	-5.11817
863	ITSN2	-0.0701737	6.3666	-1.7847	0.0802886	0.247042	-5.12855
222	MYLK	-0.0655771	6.32398	-1.77696	0.0815684	0.25021	-5.14155
905	KRTAP4-9	-0.0578782	6.20831	-1.77228	0.0823502	0.251599	-5.14939
15	CTAGE5	0.0717935	6.30823	1.77075	0.0826077	0.251599	-5.15195
684	MPST	0.258965	7.88426	1.76975	0.0827759	0.251599	-5.15362
75	NA	-0.0640658	6.24127	-1.76486	0.0836044	0.253347	-5.16179
387	C4orf39	-0.0900229	6.44162	-1.76254	0.0839991	0.253774	-5.16565
813	DNALI1	-0.458924	7.33265	-1.75313	0.0856192	0.257889	-5.1813
930	NA	-0.0613312	6.03434	-1.74557	0.0869383	0.261076	-5.19381
811	LOC653125	0.103788	6.45595	1.73706	0.0884434	0.264119	-5.20783
84	NA	0.0948394	6.43241	1.73685	0.0884798	0.264119	-5.20817
835	FAM194A	0.0753874	6.09147	1.73188	0.0893697	0.265981	-5.21633
500	POR	0.290765	8.0859	1.72943	0.0898107	0.266448	-5.22035
275	NA	-0.0761465	6.12841	-1.72806	0.0900593	0.266448	-5.2226
586	UTP23	0.221912	6.72749	1.72137	0.0912759	0.26925	-5.23353
917	NA	0.626844	8.23015	1.71632	0.092203	0.271185	-5.24176
553	C12orf43	0.231981	7.43644	1.71452	0.092535	0.271364	-5.24468
448	LOC653160	-0.081054	6.13519	-1.7115	0.0930948	0.272207	-5.24959
213	NAE1	0.0846919	6.18763	1.70669	0.0939929	0.274032	-5.25739
784	PTK2	0.0717986	6.42422	1.69508	0.0961885	0.279618	-5.27612
136	TRIM5	0.0961107	6.61695	1.6926	0.0966631	0.280183	-5.28011
412	TMC3	-0.0746128	6.46675	-1.67948	0.0992052	0.28672	-5.30112
637	ANKRD53	-0.0832946	6.40439	-1.66802	0.101472	0.292427	-5.31936
421	MYO9A	-0.17067	7.33433	-1.66555	0.101965	0.293002	-5.32326
376	APBB2	-0.0766011	6.30158	-1.65358	0.104387	0.298519	-5.34218
650	NA	-0.0768795	6.37772	-1.65311	0.104482	0.298519	-5.3429
153	MXRA7	-0.103163	6.29597	-1.64836	0.105458	0.300449	-5.35038
699	PCDHA5	-0.070318	6.32694	-1.64541	0.106066	0.301325	-5.355
921	ANKRD30BL	-0.0684178	6.21156	-1.63283	0.108696	0.30792	-5.37465
572	CCDC125	-0.118631	6.5805	-1.62967	0.109363	0.308257	-5.37955
762	SEC23IP	-0.207622	7.7474	-1.62935	0.109431	0.308257	-5.38005
686	NA	-0.0755159	6.42727	-1.61715	0.112046	0.31376	-5.39894
35	RNF8	0.0733048	6.29276	1.61544	0.112417	0.31376	-5.40158
669	NA	-0.0792766	6.51371	-1.61455	0.112609	0.31376	-5.40294
492	MYBPC1	-0.0531886	6.12122	-1.61441	0.11264	0.31376	-5.40316
132	CPSF2	-0.183552	8.01216	-1.60866	0.113895	0.316375	-5.412
83	LOC392196	0.0655575	6.46161	1.60677	0.114311	0.316635	-5.41491
697	NA	-0.104533	6.26099	-1.60535	0.114622	0.316635	-5.41708
100	CCDC19	0.111469	6.40391	1.59832	0.116179	0.319312	-5.42783
786	POM121	0.0827961	6.19553	1.5981	0.11623	0.319312	-5.42817
486	WDR36	0.219053	7.83917	1.59529	0.116857	0.320156	-5.43246
231	ZNF805	0.160066	6.94248	1.59344	0.117272	0.320414	-5.43527
341	FAM180A	-0.0508448	6.28959	-1.58752	0.118606	0.322838	-5.44426
551	ZSWIM3	-0.0707371	6.26149	-1.58665	0.118804	0.322838	-5.44559
544	NA	0.0607133	6.28786	1.5803	0.120252	0.325887	-5.4552
188	MSH4	-0.0754212	6.44526	-1.57559	0.121333	0.326362	-5.4623
716	BEND3	-0.0678287	6.25085	-1.57538	0.121384	0.326362	-5.46263
97	NA	-0.0713918	6.29382	-1.57528	0.121406	0.326362	-5.46278
348	NA	0.0836183	6.33976	1.57017	0.122591	0.327793	-5.47046
148	CHMP4C	0.392534	8.77914	1.57015	0.122594	0.327793	-5.47049
145	SLC29A2	0.370675	8.01265	1.56636	0.123479	0.328852	-5.47618
949	CSMD1	0.0940334	6.05012	1.56423	0.123978	0.328852	-5.47936
909	SNORA61	0.394942	8.11199	1.56306	0.124254	0.328852	-5.48112
961	NA	-0.0807561	6.40041	-1.56284	0.124306	0.328852	-5.48145
58	NA	-0.057649	6.22162	-1.55417	0.126359	0.332652	-5.49438
328	LOC643962	-0.0614344	6.27045	-1.55396	0.126408	0.332652	-5.49469
460	TMEM55A	0.223191	6.56926	1.55041	0.127257	0.333398	-5.49997
678	CACNG6	-0.0589953	6.30935	-1.54952	0.127472	0.333398	-5.5013
437	STAC2	-0.0623392	6.24515	-1.54774	0.127898	0.333398	-5.50393
713	TTLL3	-0.0917063	6.45485	-1.54722	0.128025	0.333398	-5.50471
707	STK31	0.521713	7.10642	1.54386	0.128837	0.334641	-5.50969
626	GCAT	-0.317435	7.7927	-1.53805	0.130248	0.336627	-5.51826
568	CCDC91	-0.20235	6.8834	-1.53794	0.130275	0.336627	-5.51842
149	LOC100288102	-0.0700848	6.31791	-1.51539	0.135877	0.350199	-5.55144
94	NA	-0.0852718	6.43296	-1.50807	0.137738	0.354047	-5.56207
165	CA12	-0.39913	6.69722	-1.50674	0.138078	0.354047	-5.564
312	USP33	-0.135045	7.36977	-1.50471	0.138597	0.354468	-5.56692
250	GBP1	0.212976	6.70245	1.49764	0.140421	0.358009	-5.57712
481	GAS2L1	0.0594526	6.22208	1.49658	0.140698	0.358009	-5.57865
816	NA	0.0674909	6.27511	1.4896	0.14252	0.361725	-5.58867
573	NA	0.0607566	6.23479	1.48773	0.14301	0.361862	-5.59134
347	BBS7	0.0979403	6.64362	1.48642	0.143355	0.361862	-5.59321
532	ABCD2	0.0574545	6.04317	1.48463	0.143828	0.361862	-5.59577
698	ABCC6	0.0688491	6.23611	1.48174	0.144593	0.361862	-5.59989
262	JSRP1	0.667345	7.79203	1.48054	0.144912	0.361862	-5.6016
258	TEX101	0.176332	6.14933	1.47948	0.145194	0.361862	-5.60311
306	NA	-0.0670053	6.3433	-1.47908	0.1453	0.361862	-5.60368
470	NA	-0.0596689	6.13753	-1.47845	0.145469	0.361862	-5.60457
915	NA	-0.0435271	6.39018	-1.47341	0.146817	0.362839	-5.61173
612	DNMT3A	0.121976	6.24101	1.47229	0.147117	0.362839	-5.61331
44	NA	-0.0470066	6.01582	-1.47182	0.147245	0.362839	-5.61398
242	KITLG	-0.309633	7.23735	-1.47156	0.147313	0.362839	-5.61434
314	LPAR3	-0.0518502	5.92222	-1.46184	0.149949	0.368426	-5.62806
2	ZNF302	0.0934238	6.30349	1.45775	0.15107	0.369541	-5.63381
431	NA	0.0688605	6.36619	1.45706	0.151261	0.369541	-5.63479
440	PAPL	0.335236	8.35559	1.45614	0.151512	0.369541	-5.63607
381	MIR34A	-0.0742789	6.2699	-1.45161	0.152765	0.37169	-5.64242
522	BCL2L14	0.0684003	6.26231	1.44832	0.153679	0.373007	-5.64702
538	PARD3B	-0.053488	6.25206	-1.44511	0.154575	0.374273	-5.65149
638	NA	0.15219	7.05452	1.44174	0.15552	0.374643	-5.65618
334	NA	-0.0868422	6.43685	-1.44137	0.155621	0.374643	-5.65668
441	CDRT1	-0.0671575	6.44772	-1.43968	0.156097	0.374643	-5.65903
777	TPD52L2	0.168429	8.32568	1.43923	0.156226	0.374643	-5.65967
324	CPXCR1	-0.0667334	6.43302	-1.43649	0.156999	0.375107	-5.66345
934	EXOC2	-0.192708	7.53196	-1.43589	0.15717	0.375107	-5.66429
824	NA	0.061513	6.26188	1.43417	0.157656	0.375134	-5.66666
874	MAGEC1	0.253052	6.19216	1.43321	0.157931	0.375134	-5.668
8	NA	0.688403	7.18061	1.43063	0.158664	0.375982	-5.67155
800	LOC100287592	0.0568691	6.32906	1.42921	0.15907	0.376027	-5.67351
814	ATP2A1	-0.0601001	5.95452	-1.42598	0.159996	0.376027	-5.67796
770	TRIM36	-0.0909073	6.50063	-1.42525	0.160207	0.376027	-5.67897
636	TGFA	0.207078	7.11751	1.42507	0.160258	0.376027	-5.67921
780	NA	-0.0775592	6.51187	-1.42401	0.160564	0.376027	-5.68067
46	DSTNP2	0.0894761	6.44371	1.42161	0.161256	0.376132	-5.68397
741	NA	0.148558	6.93942	1.42125	0.161361	0.376132	-5.68446
127	LPL	0.237716	6.87342	1.41836	0.162198	0.377205	-5.68842
24	STRA6	0.0954814	6.306	1.40896	0.164946	0.38207	-5.70125
390	PAQR6	0.109298	6.25705	1.40859	0.165054	0.38207	-5.70175
383	TMEM151B	-0.0529107	6.43701	-1.40585	0.165861	0.382648	-5.70547
331	GLUL	-0.0634104	6.41227	-1.40515	0.166069	0.382648	-5.70642
552	NA	-0.0704326	6.23482	-1.39583	0.168843	0.388146	-5.71903
48	PCBD1	0.2201	8.17116	1.39028	0.170513	0.391084	-5.72651
515	TPSAB1	-0.289748	6.90117	-1.38602	0.171802	0.393139	-5.73222
379	NA	-0.0689811	6.45093	-1.38373	0.172496	0.393827	-5.73528
246	SPINK9	-0.0596104	6.10482	-1.38002	0.173631	0.395515	-5.74025
968	NA	0.0640236	6.41684	1.37225	0.176021	0.400047	-5.75058
401	NA	-0.0597248	6.33971	-1.36857	0.177163	0.40173	-5.75547
378	RPS6KB2	0.160242	6.93664	1.3663	0.177868	0.401902	-5.75846
291	PDZRN4	-0.0503839	6.32859	-1.36574	0.178043	0.401902	-5.7592
938	CCDC74B	0.112923	6.55779	1.35801	0.180467	0.406258	-5.76939
819	C9orf128	-0.0640527	6.10006	-1.35694	0.180806	0.406258	-5.7708
754	MIR203	-0.0479996	6.32214	-1.35572	0.181191	0.406258	-5.77241
87	PHF7	-0.0964479	6.78286	-1.35231	0.182272	0.407767	-5.77688
289	TFAP2E	0.0688725	6.37597	1.33335	0.188373	0.420475	-5.80155
773	NA	-0.0460327	6.19859	-1.33095	0.189154	0.420918	-5.80464
541	ABHD12	-0.251392	7.69364	-1.33016	0.189413	0.420918	-5.80567
350	GATA1	-0.0482642	6.26142	-1.32514	0.19106	0.423194	-5.81213
722	NA	0.0512702	6.27714	1.32446	0.191284	0.423194	-5.813
710	LILRA2	0.0667997	6.03721	1.3216	0.192228	0.423542	-5.81667
408	NA	-0.0519314	6.4748	-1.32056	0.192571	0.423542	-5.818
292	NA	0.0423068	6.33028	1.32014	0.192712	0.423542	-5.81854
714	FAM170A	-0.0523438	6.22178	-1.31735	0.193638	0.424645	-5.82211
767	PGCP	-0.28069	6.99301	-1.31471	0.194518	0.4252	-5.82548
298	RIOK2	0.182466	7.83616	1.31322	0.195016	0.4252	-5.82738
337	SAMSN1	0.115731	6.52523	1.31218	0.195363	0.4252	-5.8287
110	NA	-0.0468461	6.19585	-1.3115	0.195592	0.4252	-5.82957
995	IMPDH1	0.0830997	6.65674	1.30767	0.196878	0.427068	-5.83444
885	RAD21L1	-0.0562892	6.223	-1.30294	0.198476	0.429602	-5.84043
729	ZNF566	0.0557024	6.36033	1.29645	0.200686	0.433447	-5.84863
974	POTEM	0.139381	6.81297	1.29348	0.201703	0.434404	-5.85236
368	MIR507	0.0484634	6.2269	1.29262	0.201998	0.434404	-5.85344
157	SRRM4	-0.0654842	6.06816	-1.28906	0.203221	0.436096	-5.8579
599	AKAP14	0.10806	6.02545	1.28699	0.203938	0.436699	-5.8605
944	NA	-0.0529271	6.11664	-1.27706	0.207393	0.443147	-5.87287
807	IVD	-0.232881	7.15113	-1.27534	0.207996	0.443488	-5.875
485	RPL23A	0.286575	8.80164	1.27046	0.209714	0.446199	-5.88104
478	NA	-0.0513258	6.26455	-1.26534	0.211529	0.449107	-5.88736
113	PHF11	0.237421	9.61846	1.26266	0.212482	0.450174	-5.89065
171	OR13A1	-0.0577877	6.0965	-1.25801	0.214146	0.45274	-5.89635
621	RPS2	0.271254	12.8987	1.2541	0.21555	0.454748	-5.90113
920	AMZ2	-0.212768	9.47727	-1.24462	0.21899	0.460621	-5.91267
869	NA	-0.043193	6.25594	-1.24275	0.219672	0.460621	-5.91493
191	NA	-0.0553169	6.43626	-1.24166	0.22007	0.460621	-5.91624
239	MMP13	0.0541789	6.27008	1.24024	0.220591	0.460621	-5.91796
510	CCL28	0.309857	7.06358	1.24011	0.220637	0.460621	-5.91812
197	OPRD1	-0.0551183	6.35322	-1.23196	0.223643	0.465889	-5.92793
195	SLC27A6	-0.0630617	5.99991	-1.23074	0.224093	0.465889	-5.92939
107	NA	0.2817	7.76999	1.22888	0.224786	0.46636	-5.93163
277	SOX1	-0.0511485	5.95695	-1.2262	0.225782	0.467345	-5.93483
426	KRTAP10-12	0.0789029	6.27136	1.2251	0.226195	0.467345	-5.93615
883	ZNF691	0.0579064	6.57101	1.22222	0.227272	0.468602	-5.93958
749	LINC00304	0.0439813	6.28571	1.21919	0.22841	0.469234	-5.94319
615	NA	-0.047419	6.06041	-1.21835	0.228726	0.469234	-5.94418
302	NA	0.0557654	6.29495	1.21766	0.228986	0.469234	-5.94501
109	NCSTN	0.203378	10.3664	1.21603	0.229599	0.469527	-5.94693
826	NA	0.0438263	6.15101	1.21242	0.230967	0.471314	-5.95121
668	NA	-0.0887842	6.48977	-1.21124	0.231415	0.471314	-5.95261
652	MBTPS1	0.131404	7.21799	1.20722	0.232944	0.473463	-5.95734
785	COMMD7	0.238888	10.3095	1.2013	0.235212	0.477103	-5.9643
400	ZIC2	0.459453	7.06523	1.19788	0.236527	0.478799	-5.9683
305	RNF7	-0.0789923	6.59355	-1.1931	0.23838	0.481575	-5.97388
386	SIRPB2	-0.0520306	6.1633	-1.19004	0.239569	0.483002	-5.97744
674	NOTO	0.0490133	6.37831	1.18692	0.240786	0.48448	-5.98106
268	PABPC4	0.0431316	6.23399	1.17204	0.246653	0.495288	-5.9982
164	NA	-0.0600764	6.30665	-1.16691	0.248701	0.498399	-6.00406
31	PAEP	0.189526	6.09887	1.16187	0.250725	0.500907	-6.0098
639	TTLL1	-0.0424172	5.98507	-1.1613	0.250954	0.500907	-6.01045
311	TRHDE	0.0522333	6.20486	1.14391	0.258029	0.513643	-6.03005
512	NA	-0.0748463	6.44911	-1.1431	0.258363	0.513643	-6.03096
21	NA	0.0482716	6.12882	1.13659	0.261047	0.517949	-6.03821
438	HCAR3	-0.0668289	6.09079	-1.13183	0.263027	0.520846	-6.0435
465	NA	0.0389173	6.31089	1.1294	0.264041	0.52182	-6.04619
774	CHRM2	0.052537	6.03113	1.12788	0.264675	0.522042	-6.04787
651	NA	0.407612	6.38659	1.12602	0.265453	0.522544	-6.04991
396	DGCR8	-0.194471	7.91789	-1.11955	0.268176	0.526388	-6.05703
325	NA	-0.0525514	6.23729	-1.11888	0.268458	0.526388	-6.05776
60	C7orf61	0.0412381	6.27872	1.11755	0.269021	0.52646	-6.05922
223	NA	-0.0391198	6.31625	-1.11015	0.272169	0.530573	-6.0673
23	FLJ46361	-0.0419686	6.26386	-1.10976	0.272335	0.530573	-6.06772
691	FLJ43860	-0.0420039	6.22514	-1.10719	0.273434	0.530573	-6.07052
3	NA	0.123215	7.76667	1.10694	0.27354	0.530573	-6.07079
856	LINC00346	0.0410178	6.22072	1.10639	0.273776	0.530573	-6.07138
641	NA	0.0843429	6.70458	1.1026	0.275402	0.532692	-6.07548
659	NUMA1	0.0723209	6.75759	1.0914	0.280252	0.541027	-6.08753
853	TAS2R20	0.0453772	6.29587	1.08849	0.281519	0.541975	-6.09063
497	SLC26A9	-0.0532366	6.05478	-1.08779	0.281827	0.541975	-6.09138
965	YPLR6490	-0.0490597	6.48409	-1.08073	0.284926	0.546147	-6.09889
520	NA	0.0579057	6.57085	1.08036	0.285089	0.546147	-6.09928
549	METTL23	0.0993658	6.72064	1.07733	0.286426	0.546671	-6.10249
703	NA	-0.152056	6.51471	-1.07635	0.286859	0.546671	-6.10352
238	NA	-0.0516164	6.46576	-1.07603	0.287003	0.546671	-6.10386
622	KLF13	0.20758	8.87899	1.07276	0.288455	0.548187	-6.10731
118	ALS2CL	-0.0445369	6.14284	-1.07177	0.288895	0.548187	-6.10835
445	IFITM4P	-0.0442347	6.35485	-1.06411	0.292315	0.553627	-6.11638
769	NA	0.14055	6.53315	1.05346	0.297121	0.561666	-6.12745
104	NA	-0.225109	8.61934	-1.04909	0.299105	0.56435	-6.13196
444	HHLA1	-0.0455765	6.42975	-1.04711	0.300012	0.564489	-6.13401
323	CTBP2	-0.1871	8.85462	-1.04646	0.300308	0.564489	-6.13467
278	LOC619207	-0.0481373	6.31927	-1.04263	0.302061	0.566718	-6.1386
833	SERPINE3	-0.0491972	6.33555	-1.03814	0.304125	0.569523	-6.14319
22	PCDHGB7	-0.033971	6.15297	-1.03514	0.305512	0.569884	-6.14625
423	NA	-0.0400789	6.38921	-1.03426	0.305916	0.569884	-6.14714
205	NA	-0.0397102	6.29648	-1.03346	0.306287	0.569884	-6.14795
662	CAPNS1	-0.172423	8.94514	-1.03279	0.306597	0.569884	-6.14863
661	LOC100653296	0.0416276	6.16198	1.03059	0.307618	0.570398	-6.15086
690	MUC4	0.604771	7.28081	1.02974	0.308015	0.570398	-6.15173
524	NA	0.04625	6.19662	1.02695	0.309312	0.571741	-6.15454
666	C8orf37	-0.224495	12.3213	-1.02312	0.311102	0.573989	-6.15841
827	MSL3	0.050154	6.08619	1.02184	0.311704	0.57404	-6.1597
736	NA	0.0422113	6.27199	1.01992	0.312606	0.574643	-6.16163
327	MIR646	-0.0508033	6.28003	-1.01591	0.314492	0.575259	-6.16564
12	SULT1C4	0.046725	6.25401	1.01425	0.315273	0.575259	-6.16729
619	NA	0.145148	6.48266	1.01295	0.315889	0.575259	-6.16859
758	NA	-0.0456081	6.56222	-1.01268	0.316019	0.575259	-6.16886
114	SIGLEC12	0.0815658	6.2266	1.01171	0.316478	0.575259	-6.16983
482	SREK1IP1	-0.0458352	6.21119	-1.01055	0.317025	0.575259	-6.17098
913	NA	-0.0430603	6.19377	-1.00988	0.317342	0.575259	-6.17164
755	NA	-0.0475238	6.25566	-1.00831	0.318088	0.575259	-6.1732
180	NA	0.0352653	6.31674	1.00825	0.318118	0.575259	-6.17327
900	C9orf100	-0.0405061	6.34664	-1.00545	0.319453	0.575778	-6.17604
893	RPL23A	0.199762	8.01833	1.00523	0.319557	0.575778	-6.17626
468	MIR181A2	0.032536	6.22907	1.00354	0.32036	0.576187	-6.17792
407	RPS14	0.202313	11.1976	1.00137	0.321399	0.577017	-6.18007
91	GUCY2GP	-0.0375677	6.28518	-0.996593	0.323691	0.58004	-6.18476
692	CD33	0.0593258	6.19199	0.995446	0.324242	0.58004	-6.18589
36	MIR934	0.0380027	6.11923	0.992457	0.325683	0.581578	-6.18881
745	NA	-0.0366209	6.42361	-0.98258	0.330476	0.588536	-6.19842
533	NA	-0.0407672	6.33796	-0.982003	0.330757	0.588536	-6.19898
594	SNORD95	0.100891	6.52492	0.979608	0.331927	0.589106	-6.20129
228	ASS1	0.04081	6.28755	0.978936	0.332256	0.589106	-6.20194
778	PPP2R2B	0.0359968	6.12943	0.970968	0.33617	0.59499	-6.20959
226	NA	-0.0390144	6.09734	-0.967594	0.337836	0.595393	-6.21281
201	ANKRD23	0.0597862	6.64409	0.965647	0.3388	0.595393	-6.21467
548	ZSCAN23	-0.0404824	6.21593	-0.963708	0.339762	0.595393	-6.21651
80	ZNF665	-0.0423239	6.21468	-0.963335	0.339948	0.595393	-6.21687
446	LOC344887	0.0857673	6.39185	0.96167	0.340775	0.595393	-6.21844
436	EID2	-0.0388603	6.216	-0.961367	0.340926	0.595393	-6.21873
443	MSTN	-0.032514	6.14383	-0.960948	0.341135	0.595393	-6.21913
888	NA	0.0527785	6.2905	0.960897	0.34116	0.595393	-6.21918
704	RHBG	0.0361734	6.17688	0.954637	0.344287	0.599803	-6.22509
39	MRAP	-0.0344624	6.0966	-0.946573	0.348342	0.603397	-6.23265
181	C5orf15	-0.0376372	6.24341	-0.946357	0.348451	0.603397	-6.23285
840	UBE2E2	0.279453	7.97378	0.946191	0.348535	0.603397	-6.233
910	CCDC114	0.046419	5.95786	0.945738	0.348763	0.603397	-6.23342
610	CDC14B	-0.152586	6.66485	-0.942445	0.35043	0.605233	-6.23649
466	NA	-0.0339695	6.31153	-0.940035	0.351653	0.606058	-6.23873
458	PCDHAC2	0.0711327	6.32891	0.937997	0.352689	0.606058	-6.24062
951	LOC151009	0.0428575	6.35311	0.937925	0.352725	0.606058	-6.24068
211	UVRAG	0.124102	7.51858	0.934839	0.354298	0.606825	-6.24353
67	NA	-0.0744088	6.77649	-0.934668	0.354386	0.606825	-6.24369
994	NA	0.0357939	6.30654	0.932389	0.35555	0.607778	-6.24579
404	OR5M1	-0.0280749	6.15022	-0.927961	0.35782	0.610615	-6.24986
561	RN5S9	0.277582	8.11427	0.924255	0.359727	0.612824	-6.25324
989	LOC100128292	0.0488784	6.38201	0.912609	0.365763	0.62035	-6.2638
427	KIR2DL3	0.162637	6.428	0.910788	0.366713	0.62035	-6.26544
475	NCF4	0.055893	6.42058	0.910471	0.366878	0.62035	-6.26573
209	NA	-0.0385455	6.19449	-0.909866	0.367195	0.62035	-6.26627
596	MRRF	0.177593	8.7461	0.908872	0.367714	0.62035	-6.26716
342	CCDC109B	0.211719	8.80333	0.908578	0.367868	0.62035	-6.26743
108	OR10Q1	-0.0325172	6.12715	-0.905282	0.369594	0.622212	-6.27038
234	NA	-0.0344609	6.02668	-0.895006	0.37501	0.630268	-6.27952
364	C19orf33	-0.350893	10.3354	-0.891901	0.376655	0.631972	-6.28226
30	NA	-0.0336927	6.21573	-0.887834	0.378819	0.633352	-6.28583
4	NA	0.0405566	6.39241	0.88685	0.379344	0.633352	-6.2867
576	STEAP4	0.0452714	6.23284	0.886785	0.379378	0.633352	-6.28675
560	RGS19	0.12756	7.34777	0.879565	0.383241	0.636528	-6.29306
862	TRABD	-0.222291	10.543	-0.878283	0.383929	0.636528	-6.29417
795	RN28S1	0.256895	8.72953	0.878136	0.384008	0.636528	-6.2943
935	NA	0.0288569	6.17196	0.877652	0.384269	0.636528	-6.29472
13	NA	0.0831551	6.28081	0.877291	0.384463	0.636528	-6.29503
823	MAN1A2	0.0766048	6.56307	0.873371	0.386575	0.636882	-6.29843
462	MIR578	-0.0371015	6.2657	-0.873152	0.386693	0.636882	-6.29861
193	LOC100130015	0.0333988	6.24991	0.872273	0.387168	0.636882	-6.29937
579	CCDC63	-0.0341592	6.13283	-0.872169	0.387224	0.636882	-6.29946
660	NA	0.0320303	6.34403	0.869335	0.388757	0.638353	-6.3019
618	NA	0.0380762	6.28148	0.867	0.390023	0.639382	-6.30391
954	RAB37	-0.0343228	6.37998	-0.862829	0.392291	0.642047	-6.30748
106	FRYL	-0.0307932	6.55376	-0.860669	0.393468	0.642922	-6.30932
657	NA	-0.0399251	6.35945	-0.856573	0.395708	0.645526	-6.3128
451	LOC729911	-0.0367795	6.23765	-0.852911	0.397716	0.645782	-6.31589
895	ZBBX	-0.0353599	6.52893	-0.852899	0.397723	0.645782	-6.3159
38	FBF1	-0.0341068	6.17591	-0.851656	0.398406	0.645782	-6.31695
597	C5orf41	-0.145939	7.60274	-0.851581	0.398448	0.645782	-6.31702
531	TRERF1	-0.0313773	6.00863	-0.847425	0.400737	0.648442	-6.32051
617	FAM90A20	0.032301	6.18265	0.8431	0.403129	0.651258	-6.32413
880	JPH2	-0.0427526	6.31035	-0.841249	0.404155	0.651863	-6.32567
841	GABRG3	0.0385279	6.28458	0.832863	0.408825	0.657396	-6.33262
208	DAZ2	0.0322252	6.18761	0.832728	0.4089	0.657396	-6.33273
16	NA	0.038723	6.27252	0.822837	0.41445	0.664995	-6.34084
711	NA	0.0324047	6.29591	0.820461	0.415791	0.664995	-6.34277
566	DGKZ	-0.0297173	6.15699	-0.819336	0.416426	0.664995	-6.34369
759	LOC100131091	0.0328813	6.2251	0.819248	0.416476	0.664995	-6.34376
806	NA	-0.0345207	6.33392	-0.818406	0.416952	0.664995	-6.34444
471	BHLHE22	0.0705738	6.54993	0.813853	0.419531	0.668044	-6.34812
345	NA	0.044273	6.24498	0.81226	0.420436	0.66842	-6.3494
369	NA	0.0531232	6.40387	0.807847	0.422949	0.671348	-6.35295
846	LOC100653108	-0.0319281	6.26813	-0.802029	0.426276	0.674915	-6.35759
102	MIR1250	-0.0311084	6.21718	-0.801357	0.426661	0.674915	-6.35812
787	MYOF	0.284836	8.72572	0.80038	0.427221	0.674915	-6.3589
866	ZNF627	-0.114887	8.73782	-0.797481	0.428887	0.676479	-6.36119
746	GPR171	0.032592	6.21826	0.796019	0.429729	0.676738	-6.36235
654	LRRC43	0.0375391	6.33346	0.791427	0.432378	0.67984	-6.36596
112	EEF1G	0.205177	11.4718	0.783229	0.437133	0.685346	-6.37236
891	NA	-0.0452098	6.55073	-0.783026	0.437251	0.685346	-6.37252
435	RHBDD1	0.0742695	7.68257	0.77691	0.440818	0.689856	-6.37725
163	ANKRD7	-0.0282656	6.22653	-0.774443	0.442262	0.691034	-6.37915
68	PPP2R5C	0.0353002	6.24458	0.770618	0.444506	0.693458	-6.38208
307	NA	-0.0304913	6.17682	-0.764585	0.448059	0.697803	-6.38668
750	PHACTR4	0.129711	9.16879	0.763522	0.448687	0.697803	-6.38748
884	C20orf96	0.0339555	6.37006	0.759769	0.450908	0.700167	-6.39032
724	KRTAP5-6	0.0338388	6.03687	0.757551	0.452223	0.700721	-6.39199
467	BCRP2	0.0317478	6.2894	0.756085	0.453094	0.700721	-6.39309
987	ACSM2B	-0.0300923	6.24203	-0.755626	0.453366	0.700721	-6.39343
831	FAM110A	-0.0263379	6.19454	-0.745966	0.45913	0.708533	-6.40063
313	OR2T12	-0.0274188	6.28152	-0.743054	0.460875	0.710131	-6.40279
871	NA	-0.0265186	6.15913	-0.739738	0.462867	0.712104	-6.40523
927	PTCRA	-0.0372836	6.25863	-0.736052	0.465088	0.712943	-6.40793
218	POU5F1B	0.0445118	6.19327	0.735638	0.465337	0.712943	-6.40823
405	C8orf47	-0.178793	6.77751	-0.735283	0.465552	0.712943	-6.40849
487	NA	-0.0308842	6.2942	-0.730541	0.468419	0.716237	-6.41194
367	PMF1	0.0693439	7.05486	0.726042	0.471148	0.718762	-6.4152
964	NA	0.0424055	6.33799	0.72545	0.471508	0.718762	-6.41562
901	NA	-0.0367082	6.43411	-0.724214	0.47226	0.718812	-6.41651
508	NA	-0.0294005	6.38392	-0.721907	0.473665	0.719644	-6.41817
120	PRPF4B	-0.0291187	6.21848	-0.720047	0.4748	0.719644	-6.4195
151	CHMP5	0.225586	8.4676	0.718511	0.475738	0.719644	-6.4206
45	KRTAP10-11	0.0507486	6.67753	0.717096	0.476603	0.719644	-6.42161
907	PTX3	-0.0261281	6.01514	-0.716376	0.477043	0.719644	-6.42212
332	PAK6	-0.0853823	6.79483	-0.7147	0.478069	0.719644	-6.42331
896	NA	-0.0265668	6.2405	-0.714615	0.478122	0.719644	-6.42338
456	ZNF331	-0.0240007	6.20749	-0.713058	0.479076	0.719644	-6.42448
563	NA	-0.0324759	6.23391	-0.712053	0.479693	0.719644	-6.42519
159	TCL6	-0.0310962	6.36568	-0.710638	0.480562	0.719644	-6.42619
62	NA	0.0271614	6.30292	0.710079	0.480905	0.719644	-6.42659
897	GPR174	0.0332299	6.06362	0.709207	0.481442	0.719644	-6.4272
198	TMEM14E	0.0266816	6.23317	0.706619	0.483035	0.720439	-6.42902
260	NA	0.0212216	6.25723	0.704011	0.484644	0.720439	-6.43085
215	LOC400553	0.0332296	6.2202	0.702685	0.485463	0.720439	-6.43178
459	SRRM1	0.0318368	6.48962	0.702159	0.485788	0.720439	-6.43215
259	OSCAR	0.0440215	6.47824	0.70182	0.485998	0.720439	-6.43238
504	AMZ2	0.0434134	6.33039	0.701199	0.486382	0.720439	-6.43281
72	NA	-0.0294202	6.34652	-0.700173	0.487017	0.720439	-6.43353
40	DCTPP1	0.149274	9.29736	0.695943	0.489639	0.723249	-6.43646
978	OXGR1	-0.0442045	6.34347	-0.692301	0.491904	0.725522	-6.43898
803	RPA2	0.0956	9.78252	0.691103	0.49265	0.725553	-6.4398
798	LOC100129291	-0.0324809	6.15058	-0.689461	0.493674	0.725991	-6.44093
138	NA	-0.0674526	6.58846	-0.687858	0.494674	0.726394	-6.44203
790	NA	-0.0204959	6.33506	-0.685907	0.495894	0.727117	-6.44336
69	NA	0.0267964	6.26736	0.683361	0.497487	0.727658	-6.44509
562	NA	0.0224407	6.14342	0.682992	0.497718	0.727658	-6.44534
971	HPRT1	0.138187	8.70504	0.677159	0.501381	0.731346	-6.44929
287	MIR2278	-0.0314475	6.31728	-0.676646	0.501703	0.731346	-6.44964
326	NA	-0.0293718	6.3903	-0.672363	0.504402	0.733868	-6.45251
649	UPK1A	-0.118604	6.44036	-0.670788	0.505397	0.733868	-6.45356
658	MED22	0.100454	9.06963	0.67003	0.505876	0.733868	-6.45407
911	TERF1	-0.0225093	6.27252	-0.669251	0.506369	0.733868	-6.45459
172	SSNA1	0.103043	8.08097	0.665818	0.508543	0.735952	-6.45687
600	NRXN3	-0.0308986	6.34262	-0.661052	0.511569	0.739261	-6.46001
409	C2orf57	-0.027427	6.30445	-0.658311	0.513314	0.740713	-6.46181
129	EXPH5	-0.110194	6.9976	-0.656053	0.514753	0.74172	-6.46329
609	NA	0.0307596	6.3613	0.651369	0.517747	0.74496	-6.46634
922	MCCD1	0.0313225	6.36939	0.644559	0.522116	0.750167	-6.47073
898	NA	-0.0215658	6.31114	-0.640842	0.524509	0.752524	-6.47311
892	NA	0.0476397	6.39333	0.630776	0.531018	0.760762	-6.47948
414	NA	0.0232841	6.25963	0.627679	0.533029	0.760762	-6.48142
358	AGRP	-0.0259894	6.29751	-0.627676	0.533031	0.760762	-6.48143
503	DTX4	-0.0312408	6.25889	-0.627271	0.533294	0.760762	-6.48168
190	NA	-0.0234768	6.37771	-0.624887	0.534845	0.761342	-6.48317
882	NA	-0.0267198	6.23569	-0.624305	0.535224	0.761342	-6.48353
336	CDK19	-0.107178	9.06968	-0.615701	0.540844	0.768244	-6.48884
270	FAM22A	0.0209587	6.18015	0.613165	0.542506	0.769512	-6.49039
74	NA	0.0221866	6.23551	0.608235	0.545745	0.7722	-6.49339
425	LYSMD1	-0.032895	6.62614	-0.606829	0.546669	0.7722	-6.49425
47	LOC285768	0.0254141	6.23434	0.60643	0.546933	0.7722	-6.49449
244	NA	-0.0188729	6.38357	-0.604377	0.548286	0.7722	-6.49573
169	CYP1A2	-0.0223466	6.06698	-0.604007	0.54853	0.7722	-6.49595
963	ZC3HC1	-0.0765089	9.08034	-0.60194	0.549894	0.7722	-6.49719
983	NA	0.127217	7.05582	0.601199	0.550384	0.7722	-6.49763
373	OR13F1	0.0219479	5.9915	0.600206	0.55104	0.7722	-6.49823
340	NA	-0.02168	6.23472	-0.59837	0.552254	0.7722	-6.49933
285	ADCY10	-0.0209978	6.22043	-0.596985	0.553172	0.7722	-6.50015
85	IL22	0.0237425	6.26337	0.596484	0.553503	0.7722	-6.50045
810	NA	-0.0279649	6.42718	-0.596237	0.553667	0.7722	-6.5006
349	NA	0.0202601	6.15699	0.592419	0.556201	0.773981	-6.50286
33	NA	-0.0240348	6.30188	-0.59198	0.556492	0.773981	-6.50312
394	MGA	-0.0312135	6.42226	-0.58989	0.557882	0.774245	-6.50435
700	CYP2B7P1	0.0324455	6.20203	0.589366	0.558231	0.774245	-6.50466
805	RIMKLA	-0.0240222	6.24441	-0.588172	0.559025	0.774273	-6.50536
834	NA	0.126125	6.40828	0.584356	0.56157	0.775938	-6.50759
916	C10orf91	-0.0251612	6.01795	-0.583615	0.562064	0.775938	-6.50802
200	PTP4A1	-0.125401	7.67222	-0.582881	0.562555	0.775938	-6.50845
851	ATG9A	0.0784511	8.51145	0.581155	0.563708	0.776458	-6.50945
656	FAM106A	0.0230426	6.17682	0.577401	0.566222	0.778847	-6.51162
540	NA	0.0290723	6.34499	0.576088	0.567102	0.778986	-6.51237
956	NA	0.031221	6.4767	0.571204	0.570383	0.782418	-6.51517
646	NA	0.022911	6.22174	0.56693	0.573261	0.785134	-6.51759
876	TEX15	0.0565288	6.31785	0.564981	0.574576	0.785134	-6.51869
52	C4orf17	-0.0212118	6.03244	-0.564771	0.574718	0.785134	-6.51881
192	RPS3A	0.0267221	6.4689	0.562324	0.576371	0.786318	-6.52019
319	NA	-0.0236763	6.4656	-0.560549	0.577571	0.786364	-6.52118
731	CYP3A7	0.0396727	6.28927	0.55995	0.577977	0.786364	-6.52151
415	MIR1255B2	-0.0257113	6.18104	-0.555025	0.581316	0.789099	-6.52425
763	IP6K3	0.0272439	6.38139	0.554656	0.581566	0.789099	-6.52446
999	NA	-0.0210942	6.23915	-0.550133	0.584642	0.792197	-6.52695
66	OR9A2	-0.0211726	6.29476	-0.547466	0.586458	0.792638	-6.52841
672	C17orf58	-0.0968768	7.99707	-0.547329	0.586552	0.792638	-6.52849
353	C6orf145	0.0342576	6.6224	0.545835	0.587571	0.792943	-6.5293
728	ISLR2	-0.0379607	6.36307	-0.543268	0.589323	0.794236	-6.5307
167	MIA2	-0.0258924	6.39757	-0.53903	0.592223	0.797071	-6.53299
748	LINC00320	0.021229	6.16162	0.5371	0.593546	0.797535	-6.53402
756	SRC	0.0243571	6.38556	0.5362	0.594163	0.797535	-6.5345
294	NA	0.0215391	6.19009	0.533774	0.595828	0.798697	-6.5358
303	NA	-0.0221804	6.31509	-0.529707	0.598625	0.801196	-6.53796
154	NA	0.0200733	6.2296	0.528506	0.599452	0.801196	-6.53859
267	NRBF2	0.0544809	7.60104	0.527572	0.600096	0.801196	-6.53909
644	CRISP1	-0.0182564	6.05326	-0.524725	0.602059	0.802746	-6.54058
42	RORA	0.020192	5.94099	0.521446	0.604324	0.804693	-6.54229
592	NA	-0.019969	6.21247	-0.517148	0.6073	0.80758	-6.54452
908	CSF2RB	0.022065	6.36698	0.515571	0.608393	0.807959	-6.54533
469	IMMP1L	0.0656671	7.34385	0.513891	0.609559	0.808283	-6.5462
290	NA	0.0247903	6.4734	0.51289	0.610253	0.808283	-6.54671
825	NA	0.0175473	6.18558	0.509577	0.612557	0.810261	-6.5484
513	NA	-0.0968831	7.26818	-0.499906	0.619302	0.818101	-6.55328
526	BFSP2	0.0233492	6.08832	0.497761	0.620802	0.819	-6.55435
53	RPS3A	0.0456681	6.42357	0.493861	0.623535	0.820597	-6.55628
527	DAZAP1	0.022899	6.27342	0.4927	0.624349	0.820597	-6.55685
952	CDKN2C	0.0584953	6.47249	0.490844	0.625653	0.820597	-6.55776
476	SRGN	-0.142205	8.22006	-0.490663	0.62578	0.820597	-6.55785
867	AGPAT4-IT1	0.0371246	6.13155	0.489752	0.62642	0.820597	-6.5583
685	NA	0.0186846	6.2235	0.489018	0.626936	0.820597	-6.55866
152	HIF3A	-0.0216756	6.24864	-0.485587	0.62935	0.822181	-6.56033
516	BZW1	0.0212806	6.18152	0.482529	0.631505	0.822181	-6.56181
673	TSIX	-0.0171224	6.20361	-0.482418	0.631584	0.822181	-6.56186
14	GPX2	0.293843	11.6877	0.482023	0.631862	0.822181	-6.56205
782	C19orf57	-0.0259907	6.09215	-0.481418	0.632289	0.822181	-6.56234
950	NA	-0.0200985	6.25624	-0.479058	0.633955	0.822181	-6.56347
489	OXSM	-0.0675322	7.29049	-0.47846	0.634378	0.822181	-6.56376
694	PSMF1	0.0182745	6.29105	0.476823	0.635535	0.822181	-6.56454
232	C5orf4	-0.0189477	6.03413	-0.476808	0.635546	0.822181	-6.56455
585	DOCK3	-0.0253589	6.47718	-0.474458	0.637209	0.822455	-6.56567
111	LOC100134368	0.0187732	6.21034	0.474184	0.637402	0.822455	-6.5658
629	RNF214	-0.0333817	6.67774	-0.472792	0.638389	0.822666	-6.56645
715	NAIP	0.0189026	6.24098	0.470993	0.639664	0.822806	-6.5673
528	NA	0.0220018	6.39755	0.470318	0.640143	0.822806	-6.56762
174	NA	0.0753089	6.80673	0.467621	0.642057	0.822902	-6.56888
202	SGIP1	0.0643384	6.55124	0.46312	0.645258	0.822902	-6.57098
309	PRDM15	-0.0268319	6.62527	-0.463073	0.645292	0.822902	-6.571
6	ADAMTS15	0.0192458	6.39917	0.462163	0.64594	0.822902	-6.57142
9	NA	-0.0231542	6.28578	-0.461959	0.646085	0.822902	-6.57152
377	OR2M7	0.0173627	6.14623	0.461672	0.646289	0.822902	-6.57165
665	LOC401093	0.0191234	6.37252	0.460418	0.647183	0.822902	-6.57223
105	NA	0.0168094	6.12212	0.460118	0.647397	0.822902	-6.57236
590	NA	-0.017977	6.25184	-0.459799	0.647624	0.822902	-6.57251
288	PPME1	0.0552124	8.21905	0.456707	0.649831	0.824147	-6.57393
534	GALNT9	-0.018408	6.27613	-0.456117	0.650252	0.824147	-6.5742
73	TMEM98	-0.0221875	6.31195	-0.454869	0.651143	0.824232	-6.57476
764	LMAN1L	-0.0192925	6.08848	-0.450239	0.654456	0.826378	-6.57686
297	LSP1	0.0207513	6.39594	0.447084	0.656717	0.826378	-6.57827
821	ATP2B3	-0.0216031	6.19964	-0.446265	0.657304	0.826378	-6.57864
271	LOC143188	-0.0204719	6.33167	-0.44568	0.657724	0.826378	-6.5789
283	NA	0.021998	6.13062	0.445603	0.657779	0.826378	-6.57894
565	GH2	-0.018052	6.20672	-0.445578	0.657797	0.826378	-6.57895
721	KRTAP3-2	0.0155228	6.22004	0.441143	0.660983	0.828961	-6.58091
720	NA	-0.017504	6.20705	-0.437954	0.663278	0.828961	-6.58231
914	NA	0.0542115	6.93934	0.437865	0.663342	0.828961	-6.58235
645	ITM2B	-0.0729365	11.7311	-0.437506	0.663601	0.828961	-6.58251
494	KLC4	0.0176899	5.92039	0.436955	0.663997	0.828961	-6.58275
273	NA	0.0212289	6.36007	0.4352	0.665263	0.829505	-6.58352
939	NA	0.0243884	6.25289	0.431968	0.667595	0.830799	-6.58492
601	LOC286437	-0.0287668	6.58741	-0.431459	0.667962	0.830799	-6.58514
845	HIVEP3	-0.0189245	6.41513	-0.426857	0.671289	0.8339	-6.58711
836	NA	0.0814946	12.2888	0.420557	0.675854	0.838529	-6.58978
216	NA	-0.0183893	6.26354	-0.418578	0.677291	0.83927	-6.59061
812	AZGP1	0.0162528	6.12664	0.399066	0.691519	0.85584	-6.5986
184	TCEB2	-0.0785546	7.31504	-0.395193	0.694357	0.857024	-6.60014
620	CCDC53	-0.0785948	9.22291	-0.394406	0.694934	0.857024	-6.60045
577	NA	0.130907	7.56152	0.393308	0.69574	0.857024	-6.60088
976	NA	0.0159445	6.35132	0.390856	0.69754	0.857024	-6.60184
88	NA	0.0179192	6.27961	0.390149	0.698059	0.857024	-6.60212
991	MIR1247	-0.0181215	6.22577	-0.389968	0.698192	0.857024	-6.60219
301	ARL2BP	-0.0630348	8.87725	-0.388937	0.69895	0.857024	-6.60259
855	INPP5E	-0.0762854	7.27005	-0.388418	0.699332	0.857024	-6.60279
256	NA	-0.0151	5.99551	-0.385119	0.701759	0.857392	-6.60407
631	NA	0.0144911	6.20693	0.384688	0.702076	0.857392	-6.60423
864	MIR7-3	-0.0144984	6.15165	-0.384514	0.702204	0.857392	-6.6043
162	PLA2G15	-0.0411997	7.30063	-0.382954	0.703354	0.857748	-6.6049
890	WDSUB1	0.0507145	7.92585	0.381787	0.704213	0.857751	-6.60535
633	NA	-0.0154663	6.3291	-0.378406	0.706708	0.858997	-6.60663
614	NA	0.0154371	6.22584	0.378071	0.706955	0.858997	-6.60676
693	DOCK5	0.0570192	6.8823	0.376066	0.708436	0.859752	-6.60752
329	EIF2C1	-0.0464919	7.62817	-0.374798	0.709373	0.859846	-6.60799
356	NA	-0.0103894	6.28464	-0.370242	0.712743	0.861861	-6.60969
959	HTR7	-0.0159546	5.97237	-0.368747	0.71385	0.861861	-6.61025
146	C18orf25	-0.014712	6.27327	-0.368689	0.713893	0.861861	-6.61027
681	NA	-0.0159571	6.28584	-0.367893	0.714483	0.861861	-6.61056
343	ZDHHC3	-0.0197012	6.44773	-0.361903	0.718927	0.865041	-6.61275
575	FAM27E3	-0.0167997	6.37344	-0.360876	0.71969	0.865041	-6.61312
779	NA	-0.0176844	6.19461	-0.36013	0.720244	0.865041	-6.61339
556	KRT27	-0.047092	6.28107	-0.359679	0.720579	0.865041	-6.61355
793	KRT16	0.055241	6.42332	0.358352	0.721566	0.865187	-6.61403
449	OR52A1	-0.0120627	5.99156	-0.354533	0.724409	0.867555	-6.61539
630	RSPH3	0.0514784	7.36624	0.353199	0.725402	0.867651	-6.61587
696	PROM1	-0.208135	10.7012	-0.351304	0.726815	0.867651	-6.61653
420	C17orf58	0.0145882	6.33914	0.350107	0.727708	0.867651	-6.61695
295	LOC100288292	-0.0127467	6.28249	-0.34977	0.727959	0.867651	-6.61707
236	NA	-0.0136174	6.21478	-0.347895	0.729358	0.868283	-6.61773
357	NA	-0.0137678	6.11241	-0.344338	0.732015	0.87041	-6.61896
653	NA	-0.0163098	6.36873	-0.338809	0.736151	0.874289	-6.62085
237	ARHGAP30	-0.036064	6.78107	-0.334076	0.739699	0.87746	-6.62245
613	RUNX3	0.016152	6.33655	0.332441	0.740926	0.877567	-6.62299
175	GPR158	-0.0123635	6.22274	-0.33059	0.742315	0.877567	-6.62361
147	NA	0.0123014	6.30973	0.330448	0.742422	0.877567	-6.62365
63	XRN1	0.0494725	8.90114	0.326609	0.745307	0.879572	-6.62492
875	SNCAIP	0.11169	6.99681	0.325851	0.745877	0.879572	-6.62517
688	NHSL2	-0.0100657	6.24058	-0.324281	0.747058	0.879927	-6.62568
958	LOC100287704	-0.0145911	6.21441	-0.322438	0.748446	0.880339	-6.62627
284	ACTR2	-0.0134842	6.20447	-0.321478	0.749169	0.880339	-6.62658
177	NA	-0.0131592	6.24862	-0.319277	0.750827	0.8809	-6.62729
43	NA	-0.0140637	6.38783	-0.318506	0.751408	0.8809	-6.62754
953	SLC45A4	-0.0374489	6.82674	-0.31693	0.752597	0.881154	-6.62804
861	C9orf51	0.0096913	6.32694	0.315883	0.753387	0.881154	-6.62837
406	SIGLEC7	-0.0150226	6.31607	-0.313571	0.755132	0.881827	-6.6291
663	NA	0.0157257	6.16777	0.312785	0.755726	0.881827	-6.62935
830	SLC9A6	0.0146499	6.50545	0.305298	0.761388	0.886301	-6.63166
547	NA	-0.0115981	6.23844	-0.303855	0.762481	0.886301	-6.6321
224	NA	0.0125078	6.24801	0.302437	0.763555	0.886301	-6.63254
899	NA	0.0110647	6.11476	0.302373	0.763604	0.886301	-6.63255
742	RTBDN	0.0249048	6.13683	0.301861	0.763992	0.886301	-6.63271
245	NA	0.0202973	6.78475	0.296695	0.76791	0.887537	-6.63426
753	ANAPC11	0.0381331	8.30783	0.296569	0.768006	0.887537	-6.6343
81	NA	0.0101864	6.27969	0.295084	0.769134	0.887537	-6.63474
801	CARHSP1	-0.0528042	10.2278	-0.293256	0.770522	0.887537	-6.63528
924	TFG	0.0223678	6.58883	0.292721	0.770929	0.887537	-6.63543
214	RPL5	0.00859506	6.19175	0.29228	0.771264	0.887537	-6.63556
788	RRBP1	0.0518892	7.76155	0.292272	0.77127	0.887537	-6.63556
850	NA	0.0106769	6.31307	0.285832	0.776171	0.891832	-6.63743
655	NA	0.0100416	6.25562	0.285025	0.776785	0.891832	-6.63766
57	ABAT	0.0617122	6.94355	0.27815	0.782027	0.89682	-6.6396
852	PIGP	-0.0125831	6.33144	-0.274709	0.784655	0.897736	-6.64055
757	FTH1P3	-0.0106676	6.37319	-0.273421	0.78564	0.897736	-6.64091
667	SAFB2	-0.0362858	8.56062	-0.270099	0.788179	0.897736	-6.64181
362	NA	0.0122516	6.30125	0.269435	0.788687	0.897736	-6.64199
351	TMEM154	-0.0756567	7.23821	-0.267994	0.78979	0.897736	-6.64238
957	SNORD105B	0.0117529	6.40449	0.267327	0.790301	0.897736	-6.64256
820	HSPD1	-0.0103124	6.38609	-0.266357	0.791044	0.897736	-6.64282
479	NA	-0.0111452	6.2757	-0.265679	0.791562	0.897736	-6.643
474	CRELD1	-0.0246403	6.44204	-0.265112	0.791997	0.897736	-6.64315
143	PSME3	-0.0444836	8.62176	-0.265029	0.79206	0.897736	-6.64317
385	TC2N	-0.0688239	7.81709	-0.263941	0.792895	0.897736	-6.64346
416	FBXO44	-0.0339411	6.75171	-0.263022	0.793599	0.897736	-6.6437
137	DAG1	0.0116538	6.31696	0.26024	0.795731	0.897879	-6.64443
529	MIR563	-0.00918982	6.21319	-0.258498	0.797068	0.897879	-6.64489
717	NA	0.0146884	6.26515	0.258307	0.797215	0.897879	-6.64494
496	THSD7A	-0.00959944	6.27089	-0.257817	0.797591	0.897879	-6.64506
10	NA	-0.0148336	6.56938	-0.256776	0.79839	0.897879	-6.64533
502	NA	0.0102889	6.22807	0.255835	0.799112	0.897879	-6.64557
783	LOC100509553	-0.00884327	6.16242	-0.250426	0.803269	0.901537	-6.64695
354	LAMP3	0.0207057	7.0373	0.248697	0.804599	0.902017	-6.64738
969	MGAT2	0.0462058	8.87364	0.247269	0.805698	0.902237	-6.64773
454	LOC646626	-0.024849	6.53156	-0.240955	0.810561	0.906165	-6.64928
432	HSPA13	-0.0258051	6.94987	-0.240363	0.811017	0.906165	-6.64942
689	NA	0.0109083	6.15056	0.236449	0.814036	0.908522	-6.65036
125	NA	0.00981885	6.23689	0.233982	0.815941	0.908764	-6.65094
946	FBXO22-AS1	-0.00972113	6.35174	-0.233814	0.81607	0.908764	-6.65098
517	SIPA1L1	0.0153294	6.76192	0.23237	0.817185	0.908993	-6.65132
398	NA	0.0238575	6.65533	0.226488	0.821731	0.911323	-6.65267
178	NA	0.0089207	6.33183	0.226424	0.821781	0.911323	-6.65268
990	GPR111	-0.00800252	5.99904	-0.224645	0.823157	0.911323	-6.65309
434	NA	-0.00813902	6.30956	-0.223794	0.823816	0.911323	-6.65328
848	LCORL	0.00878995	5.9936	0.222686	0.824673	0.911323	-6.65353
979	PSG6	0.00890301	6.04507	0.222592	0.824747	0.911323	-6.65355
144	C15orf57	-0.0182714	7.21202	-0.220933	0.826031	0.911734	-6.65392
842	PSMB11	-0.00906412	6.25917	-0.218116	0.828213	0.913023	-6.65454
90	CST4	0.0119531	6.36249	0.217069	0.829025	0.913023	-6.65477
616	NA	-0.0108289	6.43819	-0.211694	0.833194	0.915905	-6.65592
747	NA	-0.00973186	6.27187	-0.211333	0.833474	0.915905	-6.656
206	RASGRF2	-0.00905283	6.12617	-0.209431	0.83495	0.91652	-6.6564
126	ARID1B	-0.033056	8.16306	-0.200318	0.842033	0.923281	-6.65827
725	OTOF	0.0079804	5.98744	0.19665	0.844887	0.925397	-6.659
557	SLC22A8	0.00658998	5.97724	0.193394	0.847422	0.926465	-6.65964
248	KIR3DL1	0.00877185	6.24132	0.191328	0.849032	0.926465	-6.66004
928	HIRIP3	-0.0286245	8.17977	-0.191245	0.849097	0.926465	-6.66005
809	NA	-0.00795579	6.1785	-0.190639	0.849569	0.926465	-6.66017
945	OR2L3	-0.00778835	6.25014	-0.187741	0.851829	0.927528	-6.66072
17	LOC100128905	-0.00800645	6.3041	-0.186847	0.852526	0.927528	-6.66089
929	NA	0.00713928	6.26427	0.185821	0.853326	0.927528	-6.66108
671	NA	0.00941934	6.37812	0.18336	0.855246	0.928606	-6.66154
393	C1QTNF3	-0.0132105	6.17394	-0.180704	0.85732	0.928922	-6.66202
233	SRP54	0.0250013	9.41139	0.180608	0.857395	0.928922	-6.66204
252	NA	0.00708531	6.30343	0.178564	0.858991	0.929644	-6.66241
282	NA	-0.00651014	6.20416	-0.176182	0.860852	0.929662	-6.66283
299	NKX6-1	-0.00697742	6.01946	-0.17568	0.861244	0.929662	-6.66292
966	DNAH12	-0.00775352	6.34049	-0.174973	0.861797	0.929662	-6.66304
374	NA	-0.00706495	6.33301	-0.171612	0.864425	0.931493	-6.66363
380	ITGB3	0.0078698	6.26976	0.167304	0.867796	0.934118	-6.66436
261	NA	0.04734	7.98555	0.165642	0.869097	0.934513	-6.66464
269	NA	-0.00701735	6.34428	-0.161497	0.872343	0.936996	-6.66532
664	C16orf11	0.0105934	6.31777	0.151369	0.880285	0.944512	-6.66691
591	NCKAP1	0.0240517	6.94029	0.14848	0.882552	0.945929	-6.66734
975	HYDIN2	-0.00837291	6.51674	-0.142107	0.887558	0.948073	-6.66827
70	LOC100129307	-0.00658148	6.19201	-0.141639	0.887926	0.948073	-6.66834
640	NA	-0.00748745	6.29177	-0.141556	0.887991	0.948073	-6.66835
235	NA	0.00517811	6.2448	0.140608	0.888737	0.948073	-6.66848
371	IFNB1	0.00588832	6.04772	0.139447	0.889649	0.948073	-6.66865
772	NA	-0.00651899	6.20382	-0.138694	0.890241	0.948073	-6.66875
304	NA	-0.00465681	6.23472	-0.135555	0.892709	0.949324	-6.66918
272	C3orf23	0.00795214	6.25174	0.134174	0.893795	0.949324	-6.66937
887	NA	0.018413	6.89991	0.132764	0.894905	0.949324	-6.66956
300	ARMCX3-AS1	-0.00640789	6.24438	-0.128777	0.898043	0.949324	-6.67008
117	NA	0.0189544	7.39815	0.128269	0.898443	0.949324	-6.67015
5	HMGB4	-0.00392421	6.1407	-0.128116	0.898563	0.949324	-6.67017
988	NA	-0.00496844	6.19703	-0.1268	0.8996	0.949324	-6.67034
384	HRSP12	-0.0237866	7.63201	-0.126356	0.899949	0.949324	-6.67039
546	C1GALT1C1	0.00695117	6.23189	0.126295	0.899997	0.949324	-6.6704
709	PEBP1	-0.0688401	8.82979	-0.124893	0.901102	0.949324	-6.67058
464	UBE2Q1	-0.0182598	8.09201	-0.123164	0.902463	0.949324	-6.67079
595	USHBP1	0.00736794	6.27044	0.122728	0.902807	0.949324	-6.67085
279	SMOC1	-0.00506703	6.10422	-0.121308	0.903926	0.949502	-6.67102
912	NA	0.0212773	9.72264	0.116563	0.907666	0.952431	-6.67159
455	ACHE	0.00580268	6.2891	0.114515	0.909281	0.953125	-6.67182
624	HTRA2	0.00860726	7.1727	0.112539	0.91084	0.953176	-6.67205
740	NA	0.00486932	6.16133	0.111274	0.911838	0.953176	-6.67219
509	HABP4	0.0156769	7.00558	0.110553	0.912407	0.953176	-6.67227
608	LOC100505873	-0.00403612	6.16617	-0.10962	0.913143	0.953176	-6.67237
936	MATN4	0.00420699	5.89741	0.107172	0.915075	0.953733	-6.67264
338	ALDH3B1	-0.00531431	6.19255	-0.106528	0.915584	0.953733	-6.67271
998	NA	0.00345413	6.19051	0.104159	0.917454	0.954084	-6.67296
266	ZNF468	0.00871437	6.86604	0.103134	0.918263	0.954084	-6.67307
257	NA	0.0045308	6.36318	0.102476	0.918783	0.954084	-6.67314
588	SEMA3D	-0.00444979	6.20869	-0.100931	0.920003	0.95436	-6.67329
170	ABCB4	0.00511615	6.25339	0.0949661	0.924716	0.957495	-6.67388
79	IRF3	-0.0162986	8.22875	-0.0946816	0.924941	0.957495	-6.67391
395	NA	-0.00343173	6.2851	-0.0898277	0.928778	0.960228	-6.67436
335	TEX19	0.00938981	6.46738	0.0889134	0.929501	0.960228	-6.67444
542	CNST	0.0154358	9.1221	0.0863467	0.931531	0.960606	-6.67466
280	XRCC1	-0.0103755	7.54502	-0.0853873	0.932289	0.960606	-6.67475
142	SYNGR3	0.00553071	6.09695	0.0848073	0.932748	0.960606	-6.6748
962	MIR1321	-0.00302536	6.24299	-0.0746514	0.940786	0.967576	-6.67561
71	MIR298	0.00283377	6.24957	0.0738107	0.941451	0.967576	-6.67567
139	NA	-0.00332278	6.50003	-0.0705602	0.944025	0.968733	-6.67591
41	TUBE1	0.00692282	6.77098	0.0695438	0.94483	0.968733	-6.67598
941	SERPINB9	-0.00481384	6.34483	-0.0687189	0.945483	0.968733	-6.67604
903	TMEM174	-0.00281646	6.27886	-0.0594248	0.952847	0.975279	-6.67663
339	ZC3H6	0.00378586	6.3129	0.0578449	0.954099	0.975562	-6.67673
702	GHRLOS	-0.00241393	6.31285	-0.0564201	0.955229	0.975719	-6.67681
411	ADAM22	-0.00164564	6.01135	-0.053348	0.957664	0.976684	-6.67698
933	ITGAD	-0.00243164	6.11156	-0.0514909	0.959136	0.976684	-6.67707
627	BEST2	0.002774	6.14655	0.0511666	0.959394	0.976684	-6.67709
418	ADCY8	0.0019891	6.33405	0.0503002	0.960081	0.976684	-6.67714
730	LOC100287477	0.00209638	6.20103	0.0489908	0.961119	0.976747	-6.6772
606	MXRA8	0.00398613	6.68562	0.046029	0.963468	0.97814	-6.67734
555	NAIP	-0.00191604	6.27087	-0.0437861	0.965247	0.978952	-6.67744
768	ARG2	-0.00502987	6.619	-0.0411477	0.96734	0.980081	-6.67756
59	ING1	0.00156637	6.33021	0.0326272	0.9741	0.985931	-6.67787
196	AHCTF1	0.00420348	8.39461	0.0254211	0.979819	0.98956	-6.67808
706	HERC6	-0.00637107	7.8469	-0.0248079	0.980305	0.98956	-6.6781
265	BBS5	0.00128205	6.18563	0.0243692	0.980654	0.98956	-6.67811
625	TCF7	0.000656598	6.34449	0.01854	0.985281	0.992104	-6.67823
194	NA	0.000796519	6.36357	0.0168537	0.986619	0.992104	-6.67826
25	GAS7	0.00280427	6.67278	0.0165406	0.986868	0.992104	-6.67827
791	LOC283788	0.000683801	6.20466	0.0161936	0.987143	0.992104	-6.67827
96	NA	0.000537571	6.33667	0.0144477	0.988529	0.992499	-6.6783
186	LOC100127983	-0.000472149	6.21482	-0.0124532	0.990113	0.992542	-6.67833
483	NA	-0.000416716	6.21456	-0.0107668	0.991452	0.992542	-6.67835
37	TBL1Y	0.000508158	6.27053	0.00973819	0.992268	0.992542	-6.67836
818	LOC728228	-0.000347344	6.18029	-0.00939397	0.992542	0.992542	-6.67836

## Sheet: Group3 vs gastric contr
No	ID	logFC	AveExpr	t	P.Value	adj.P.Val	B
392	FUT9	-1.91718	6.67655	-15.4325	8.33632e-21	8.33632e-18	36.6876
955	DAP3	1.41987	9.71442	9.71914	3.55531e-13	1.62909e-10	19.8147
648	NKX2-3	-0.777865	6.42499	-9.62653	4.88728e-13	1.62909e-10	19.5053
581	PLEKHO2	1.19198	7.12467	8.66441	1.40608e-11	3.51521e-09	16.234
677	DBP	-0.802766	6.93894	-8.43165	3.21162e-11	5.66357e-09	15.4287
20	NA	-0.53413	6.71944	-8.41578	3.39814e-11	5.66357e-09	15.3736
429	ATP1B3	1.57846	11.7827	8.18434	7.76129e-11	1.10876e-08	14.5682
683	ECT2	1.61197	10.0576	8.01071	1.44589e-10	1.80736e-08	13.9613
240	VSIG1	-3.8133	7.8878	-7.61355	6.04265e-10	6.71406e-08	12.5661
886	ZNF204P	-0.700183	6.523	-7.11241	3.70874e-09	3.70874e-07	10.7962
19	MTHFD1L	1.21795	7.82704	7.06216	4.45041e-09	4.04583e-07	10.6184
315	ST3GAL6	-0.91441	6.75989	-6.77243	1.27365e-08	1.06138e-06	9.59332
342	CCDC109B	1.48958	8.80333	6.51554	3.23417e-08	2.48782e-06	8.68531
847	LOC100507460	1.21122	7.39027	5.85429	3.51911e-07	2.51365e-05	6.36312
187	STXBP2	-0.818391	8.31434	-5.83147	3.81932e-07	2.54621e-05	6.2836
680	TRIP13	1.41709	8.24597	5.70986	5.90274e-07	3.68921e-05	5.86092
984	SPTSSB	-0.988149	6.64978	-5.68101	6.54369e-07	3.84923e-05	5.76088
970	ICAM1	0.652039	6.72649	5.62365	8.02973e-07	4.46096e-05	5.56233
254	FAM161A	-0.260334	6.64387	-5.26781	2.83194e-06	0.000144094	4.34129
255	CXCL1	2.31894	8.4017	5.26284	2.88188e-06	0.000144094	4.32438
732	EXOC7	-0.281397	6.46135	-5.23618	3.1649e-06	0.000146178	4.23377
365	TBL1XR1	0.777931	7.16471	5.23163	3.21591e-06	0.000146178	4.2183
447	FLJ33630	-0.756015	7.28771	-5.21034	3.46533e-06	0.00015009	4.14607
705	MUC6	-1.5343	6.82451	-5.1993	3.60216e-06	0.00015009	4.10863
32	GMCL1	0.726868	7.69483	5.16604	4.04736e-06	0.000161894	3.99598
237	ARHGAP30	0.54541	6.78107	5.14966	4.286e-06	0.000164846	3.94061
726	SLC9A4	-0.518055	6.78481	-5.13778	4.46785e-06	0.000165476	3.90046
318	ASPA	-0.42172	6.42983	-5.05774	5.90706e-06	0.000210966	3.63074
635	SLTM	-0.715908	8.90889	-4.96648	8.10988e-06	0.000269406	3.32489
274	SYTL3	-0.723564	6.76135	-4.96431	8.1709e-06	0.000269406	3.31766
375	NA	0.42375	6.51125	4.958	8.35158e-06	0.000269406	3.29656
363	BAMBI	2.24316	9.06474	4.85234	1.20271e-05	0.000375846	2.94501
751	LOC389493	-1.22553	6.75747	-4.71671	1.91423e-05	0.00058007	2.49767
220	COL4A5	-1.34172	7.69485	-4.70269	2.00797e-05	0.000590579	2.4517
64	CENPM	0.472938	6.51306	4.65707	2.34515e-05	0.000666807	2.30248
679	CBFB	0.844208	8.2067	4.64395	2.45198e-05	0.000666807	2.25968
92	ZNF577	-0.914484	8.82253	-4.63735	2.50748e-05	0.000666807	2.23818
519	ATG4A	-0.803181	8.09438	-4.62126	2.64806e-05	0.000666807	2.18578
251	PTGR1	-1.3976	9.05631	-4.61696	2.68694e-05	0.000666807	2.17178
250	GBP1	0.642655	6.70245	4.60616	2.78705e-05	0.000666807	2.13664
792	AOAH	0.428966	6.39863	4.60517	2.79642e-05	0.000666807	2.13342
204	SYNGR2	0.268188	6.24786	4.60473	2.80059e-05	0.000666807	2.13199
766	TOP1MT	0.540049	6.78651	4.50821	3.87808e-05	0.000901878	1.81962
95	GNPTG	-0.704876	8.66798	-4.46157	4.53465e-05	0.0010306	1.66969
813	DNALI1	-1.14371	7.33265	-4.4532	4.66356e-05	0.00103635	1.64283
391	ZWILCH	0.346796	6.91201	4.43133	5.01717e-05	0.00109069	1.57282
797	PSMB8	1.31934	9.75088	4.42134	5.18726e-05	0.0010947	1.54089
828	NR2C1	0.732453	7.14269	4.41503	5.29772e-05	0.0010947	1.52071
723	C4orf32	-0.524345	6.80245	-4.40779	5.42716e-05	0.0010947	1.49759
602	POLE2	0.785645	7.56516	4.40524	5.47349e-05	0.0010947	1.48946
996	NA	-0.20757	6.46158	-4.39643	5.63647e-05	0.00110519	1.46137
628	NA	-0.190689	6.43317	-4.37015	6.15133e-05	0.00118295	1.37771
403	TMOD1	-0.450759	6.60602	-4.35898	6.38383e-05	0.0012045	1.34221
521	RBL1	0.372693	6.44671	4.34023	6.79346e-05	0.00125805	1.28273
119	LEPR	-0.331019	6.39815	-4.26784	8.62871e-05	0.00156886	1.05417
11	D4S234E	-0.852413	7.04928	-4.23979	9.46255e-05	0.00166556	0.966079
337	SAMSN1	0.366787	6.52523	4.23879	9.49367e-05	0.00166556	0.962944
427	KIR2DL3	0.735493	6.428	4.19817	0.000108459	0.00186998	0.835867
605	RTKN2	0.243285	6.43337	4.18535	0.000113101	0.00191697	0.795892
65	NA	-0.143285	6.20582	-4.16553	0.000120663	0.001984	0.734176
176	CLDN1	2.01607	8.42503	4.16462	0.000121024	0.001984	0.731333
477	RPS21	1.3164	9.42967	4.15714	0.000124008	0.00200012	0.708116
189	NT5C3	0.897994	8.87576	4.14898	0.000127349	0.00202142	0.682771
49	KANK4	-1.07536	6.92304	-4.09568	0.000151421	0.00236596	0.517853
796	RIOK1	0.503237	7.94455	4.06638	0.000166474	0.00256114	0.427652
229	SH3KBP1	0.941468	9.28854	4.03873	0.000182001	0.0027576	0.342831
134	ZNRD1	0.692146	8.02221	4.02537	0.000189996	0.00283576	0.301957
264	NA	-0.218368	6.59573	-4.00282	0.000204269	0.00299278	0.233112
155	EPCAM	1.07616	11.4317	3.99538	0.0002092	0.00299278	0.210452
808	CPEB1	-0.181151	6.00383	-3.99494	0.000209495	0.00299278	0.209113
857	MLL5	0.412504	6.70315	3.97843	0.000220876	0.00311093	0.158865
589	PTBP1	0.439974	12.5156	3.95408	0.000238747	0.00331593	0.0849973
775	BAZ1A	0.621251	8.73912	3.93754	0.00025168	0.00344767	0.0349329
217	WDR5B	-0.127	6.31589	-3.90286	0.000281017	0.00379753	-0.0696394
259	OSCAR	0.237308	6.47824	3.85618	0.00032576	0.00431851	-0.209632
249	PIK3CB	0.65492	7.13389	3.85381	0.000328207	0.00431851	-0.216718
34	NAA25	0.321444	6.59254	3.84641	0.000335961	0.00436313	-0.238829
419	UBC	0.323751	14.0232	3.82881	0.000355107	0.00455266	-0.291292
822	NA	-0.14555	6.39856	-3.81905	0.000366183	0.00458421	-0.320354
480	ZYG11B	-0.609964	9.5132	-3.81857	0.000366737	0.00458421	-0.321784
320	NA	-0.150869	6.35429	-3.75854	0.000442572	0.00546386	-0.499483
471	BHLHE22	0.318205	6.54993	3.74019	0.000468622	0.0057149	-0.553498
858	NA	0.255708	6.81161	3.7336	0.000478341	0.00576315	-0.572879
587	FOXP1	-0.277469	6.97501	-3.7185	0.000501328	0.00596819	-0.617182
397	BATF	0.817348	6.96572	3.6803	0.000564295	0.00663876	-0.728776
422	RCN1	1.02614	10.9731	3.66005	0.000600678	0.00698463	-0.787662
992	PLN	-0.376295	6.6383	-3.64161	0.000635768	0.00730768	-0.841139
241	CASQ2	-0.295786	6.39074	-3.61844	0.000682624	0.00775709	-0.908081
78	C19orf28	0.470631	7.38999	3.59661	0.000729791	0.0081999	-0.970936
28	NA	-0.09763	6.23013	-3.58262	0.000761635	0.00846261	-1.01109
359	FAM102A	-0.634802	7.53498	-3.57262	0.000785221	0.0086288	-1.03976
296	CENPM	0.878929	8.27255	3.55186	0.000836405	0.00907534	-1.09908
428	FOXM1	0.521145	7.092	3.54794	0.000846436	0.00907534	-1.11028
442	PRKACB	-0.252407	6.59098	-3.54536	0.000853082	0.00907534	-1.11763
243	TEK	-0.605141	7.31044	-3.52693	0.000902102	0.00942204	-1.17007
131	ACVR1	0.561096	9.28547	3.52605	0.000904515	0.00942204	-1.17258
514	FERMT1	1.07171	8.44972	3.51168	0.000944664	0.0097388	-1.21333
476	SRGN	0.994173	8.22006	3.49634	0.000989432	0.0100962	-1.25675
507	PTPRN	-0.232679	6.39295	-3.48711	0.00101733	0.0102761	-1.28282
570	TMEM217	0.398543	6.82565	3.47951	0.00104085	0.0104085	-1.30424
355	LMTK2	0.365869	6.86538	3.47399	0.00105828	0.010478	-1.3198
860	FOXD1	0.726082	6.70628	3.46465	0.00108837	0.0106702	-1.34606
761	ZNF322	0.363359	7.19104	3.45324	0.00112625	0.0109345	-1.3781
54	GSTT1	-1.96751	8.63958	-3.41333	0.00126886	0.0122006	-1.48965
870	IRAK1	0.645846	9.91863	3.39858	0.0013258	0.012595	-1.53068
382	SLCO2A1	-1.44485	8.94101	-3.39623	0.00133507	0.012595	-1.5372
150	C20orf111	0.581344	9.23648	3.38163	0.00139419	0.0130298	-1.57768
582	PKP4	0.266929	6.78847	3.3682	0.00145075	0.0134328	-1.6148
578	ZNF793	0.122604	6.18238	3.36316	0.00147257	0.0135098	-1.62874
457	NA	-0.252097	7.0697	-3.35492	0.00150883	0.0137166	-1.65144
89	C2orf63	-0.52209	7.01914	-3.31892	0.00167754	0.015113	-1.75028
973	SERPINB8	0.416351	6.49615	3.30796	0.00173236	0.0154675	-1.78024
424	FAM86C1	0.361578	6.75562	3.28401	0.00185811	0.0163224	-1.84549
550	NA	-0.139699	6.34792	-3.28352	0.00186075	0.0163224	-1.84681
330	NA	-0.185151	6.38773	-3.26983	0.0019366	0.01684	-1.88399
472	NA	-0.166886	6.77936	-3.23872	0.00211985	0.0182745	-1.96803
923	ABHD2	-0.513114	7.74873	-3.2347	0.00214466	0.0183304	-1.97884
926	MYO1B	0.591028	7.63485	3.22023	0.00223637	0.0189483	-2.01773
902	PRMT5	0.698729	8.42282	3.21738	0.00225485	0.0189483	-2.02537
960	NA	-0.368567	6.87154	-3.20163	0.00235968	0.019664	-2.06754
604	FLYWCH1	-0.144039	6.09174	-3.18687	0.00246213	0.0203482	-2.10696
980	MIR614	0.253794	6.39124	3.18276	0.00249135	0.0204209	-2.11789
511	NA	-0.150298	6.57656	-3.17389	0.0025556	0.0207772	-2.14149
160	NA	-0.141282	6.2381	-3.16735	0.00260394	0.0209995	-2.15885
463	NA	-0.155951	6.48888	-3.16346	0.00263313	0.0210651	-2.16918
686	NA	-0.14361	6.42727	-3.1346	0.00285941	0.0226937	-2.24549
843	KBTBD2	0.451221	9.28499	3.13143	0.00288533	0.0227192	-2.25384
787	MYOF	1.07651	8.72572	3.08321	0.00330806	0.0257359	-2.38018
712	RPS27	0.52239	11.4267	3.08194	0.00331994	0.0257359	-2.38349
948	NA	-0.545333	9.97479	-3.06776	0.00345543	0.0265802	-2.4204
488	ECD	0.304305	7.59596	3.04162	0.00371875	0.0283874	-2.4881
634	PLEKHA2	-0.137836	6.42802	-3.03711	0.00376599	0.0284854	-2.49973
905	KRTAP4-9	-0.0972418	6.20831	-3.03498	0.00378856	0.0284854	-2.50523
3	NA	0.329967	7.76667	3.02145	0.00393462	0.0293628	-2.54006
877	AP3B1	-0.499127	10.2387	-3.00795	0.00408567	0.0302528	-2.57472
100	CCDC19	0.205641	6.40391	3.00543	0.00411437	0.0302528	-2.58116
545	EIF2C2	0.452717	9.78381	2.98309	0.00437797	0.031956	-2.63825
771	ZNF271	-0.363789	7.47218	-2.95091	0.00478536	0.0346765	-2.71993
571	C6orf108	0.674199	9.9626	2.94358	0.00488291	0.0351288	-2.73844
247	NA	-0.178282	6.51589	-2.91634	0.00526223	0.0375632	-2.807
124	MAGI1	-0.113761	6.26342	-2.91397	0.00529641	0.0375632	-2.81293
701	PGM1	-0.842576	9.6661	-2.88833	0.00568053	0.0400038	-2.87699
293	ZNF738	-0.80897	11.2937	-2.86275	0.00608938	0.0425831	-2.9405
734	ARFGAP2	-0.363498	8.32171	-2.85254	0.00626004	0.0432752	-2.96573
536	PRPF6	0.263042	6.68816	2.85166	0.0062749	0.0432752	-2.96789
128	C21orf33	-0.38474	7.05581	-2.84725	0.00635017	0.0434943	-2.97877
98	TXNDC11	-0.202153	6.7052	-2.83936	0.00648695	0.0441289	-2.99821
737	FH	-0.468527	10.642	-2.83504	0.00656294	0.0443442	-3.00883
141	MIR204	0.116866	6.30456	2.81501	0.00692633	0.0464854	-3.05794
158	ABLIM1	-0.764265	8.26388	-2.80623	0.00709136	0.0472757	-3.07938
452	WDHD1	0.10495	6.14253	2.79687	0.00727125	0.048154	-3.10218
692	CD33	0.163344	6.19199	2.79358	0.0073355	0.0482599	-3.11018
682	C3orf75	-0.296664	8.12741	-2.77989	0.00760843	0.0497283	-3.1434
185	HDAC8	0.247737	6.81749	2.76419	0.00793315	0.0511122	-3.18137
735	IFI27L1	-0.221613	6.89455	-2.76371	0.00794324	0.0511122	-3.18253
719	TCEAL4	-0.619445	9.94897	-2.76228	0.00797351	0.0511122	-3.18598
623	YTHDC1	-0.296796	10.2002	-2.75558	0.00811653	0.0516977	-3.20212
869	NA	-0.0934047	6.25594	-2.7392	0.00847629	0.0536474	-3.24146
48	PCBD1	0.422847	8.17116	2.72238	0.00886096	0.0557293	-3.28169
982	NA	-0.104445	6.44477	-2.71741	0.00897763	0.0561102	-3.29354
183	CR1	-0.126227	6.43648	-2.70787	0.00920553	0.0571772	-3.31623
844	SNHG10	-0.303226	6.65263	-2.70535	0.00926658	0.0572011	-3.32221
560	RGS19	0.384066	7.34777	2.69925	0.00941599	0.0577668	-3.33668
781	HMGN2	0.386912	7.23693	2.67671	0.00998765	0.0609003	-3.38996
63	XRN1	0.396145	8.90114	2.66565	0.0102796	0.0623004	-3.41597
815	ESPN	0.56151	7.32406	2.65504	0.0105669	0.0636562	-3.44085
849	ZCCHC12	0.159464	6.12143	2.65188	0.0106539	0.0637958	-3.44824
76	UGP2	-0.479094	8.56358	-2.64513	0.0108421	0.064192	-3.46403
130	LHFPL5	0.087726	6.29263	2.6449	0.0108485	0.064192	-3.46456
417	PSMC4	0.349388	7.07066	2.63769	0.0110529	0.065017	-3.48139
537	GDF15	1.34675	8.9831	2.62634	0.0113815	0.0665586	-3.50777
525	ASXL2	0.313401	8.58152	2.61691	0.0116615	0.0677993	-3.52964
221	AIM1L	0.461753	6.73515	2.61009	0.0118678	0.0686	-3.54542
559	NA	-0.119337	6.4929	-2.59903	0.0122098	0.0701713	-3.57096
267	NRBF2	0.262518	7.60104	2.59108	0.0124609	0.0712049	-3.58925
558	NA	-0.106485	6.31479	-2.56535	0.0133064	0.0756046	-3.64816
262	JSRP1	1.13234	7.79203	2.56054	0.0134702	0.0761029	-3.65913
491	SPAG9	0.204578	6.69954	2.55821	0.0135502	0.076125	-3.66444
157	SRRM4	-0.127302	6.06816	-2.55422	0.013688	0.076469	-3.6735
121	CEP152	0.179871	6.60483	2.55148	0.0137835	0.0765751	-3.67973
707	STK31	0.844504	7.10642	2.54719	0.0139344	0.0769858	-3.68948
439	IFLTD1	-0.108637	6.24118	-2.52945	0.0145737	0.0797862	-3.72962
310	PCDHB13	0.364963	6.36662	2.52811	0.0146228	0.0797862	-3.73263
817	ZIC5	0.0850137	6.27344	2.52655	0.0146807	0.0797862	-3.73616
470	NA	-0.099841	6.13753	-2.52145	0.0148704	0.0803804	-3.74764
938	CCDC74B	0.204888	6.55779	2.51144	0.0152496	0.0819869	-3.77014
981	TAF5L	0.161983	6.33579	2.50355	0.0155547	0.0830581	-3.78783
632	OR6C3	0.0775723	6.01923	2.50201	0.0156149	0.0830581	-3.79127
553	C12orf43	0.32971	7.43644	2.48375	0.0163449	0.0864808	-3.83202
316	ARHGEF10	-0.655945	7.8921	-2.46725	0.0170306	0.0896346	-3.86862
499	KRCC1	-0.612305	8.74626	-2.46379	0.0171779	0.0899364	-3.87629
943	ATP8A2	-0.0880804	6.2914	-2.46125	0.0172865	0.0900341	-3.8819
932	NAMPT	0.414758	6.68922	2.44767	0.0178783	0.0922497	-3.91183
625	TCF7	-0.0850327	6.34449	-2.44726	0.0178964	0.0922497	-3.91273
24	STRA6	0.161814	6.306	2.43377	0.0185028	0.0948862	-3.94233
523	C6orf138	-0.146284	6.69919	-2.43159	0.0186028	0.0949122	-3.94711
835	FAM194A	0.103474	6.09147	2.4229	0.0190048	0.0964713	-3.96609
383	TMEM151B	-0.0890289	6.43701	-2.41108	0.0195648	0.0988121	-3.99183
997	NEK1	-0.281493	7.20415	-2.40581	0.0198194	0.0995948	-4.00329
103	BCKDK	-0.433202	9.95127	-2.40064	0.0200716	0.100358	-4.01449
583	KIR2DS3	-0.100778	6.33822	-2.38453	0.0208767	0.103864	-4.04928
839	NA	-0.136097	6.49297	-2.37976	0.0211208	0.104558	-4.05956
753	ANAPC11	0.299934	8.30783	2.37757	0.0212337	0.104599	-4.06427
621	RPS2	0.503934	12.8987	2.37474	0.0213802	0.104805	-4.07035
334	NA	-0.140203	6.43685	-2.37185	0.0215311	0.10503	-4.07656
832	HVCN1	-0.195697	6.67215	-2.35912	0.0222061	0.107707	-4.10381
86	CRISPLD1	0.133404	6.33979	2.35746	0.0222954	0.107707	-4.10735
485	RPL23A	0.518953	8.80164	2.34496	0.0229788	0.110118	-4.13397
807	IVD	-0.419991	7.15113	-2.34432	0.0230146	0.110118	-4.13534
539	ELMOD1	-0.177275	6.61926	-2.34174	0.0231583	0.110277	-4.14083
410	NA	-0.137209	6.57661	-2.33942	0.0232879	0.110369	-4.14575
670	ATP5SL	-0.370322	8.66513	-2.33701	0.0234232	0.110487	-4.15085
574	KRT8	0.59388	7.72273	2.3332	0.0236389	0.110981	-4.15892
543	NA	-0.272313	6.43912	-2.32093	0.0243461	0.113767	-4.18486
407	RPS14	0.457745	11.1976	2.3093	0.0250336	0.116436	-4.20933
526	BFSP2	0.106066	6.08832	2.30469	0.0253109	0.11718	-4.21901
360	ARL1	-0.366761	9.23154	-2.29868	0.0256759	0.118322	-4.23157
114	SIGLEC12	0.1813	6.2266	2.29208	0.0260831	0.119647	-4.24538
593	NA	-0.0871641	6.31454	-2.28946	0.0262462	0.119846	-4.25085
486	WDR36	0.307577	7.83917	2.28312	0.0266444	0.121111	-4.26405
431	NA	0.105499	6.36619	2.27529	0.0271437	0.122822	-4.28031
166	GNRH1	-0.164134	6.94196	-2.25153	0.0287106	0.129327	-4.3294
881	SNORD96B	0.0890152	6.19276	2.24682	0.0290306	0.129722	-4.33909
55	VDR	-0.103004	6.2673	-2.24642	0.0290576	0.129722	-4.3399
413	LSM14B	0.115265	6.32265	2.24169	0.0293823	0.130202	-4.3496
281	NA	-0.167087	6.6353	-2.24106	0.0294256	0.130202	-4.35089
370	JAM3	-0.611043	8.20411	-2.23549	0.029813	0.131047	-4.3623
666	C8orf37	-0.48097	12.3213	-2.2342	0.029903	0.131047	-4.36493
317	NA	-0.0959869	6.2127	-2.23268	0.0300098	0.131047	-4.36804
780	NA	-0.119173	6.51187	-2.23018	0.0301859	0.131243	-4.37314
490	OSCP1	-0.128019	6.19324	-2.2257	0.030504	0.131513	-4.38228
219	PRSS27	-0.293856	6.06742	-2.2256	0.0305111	0.131513	-4.38248
919	CDKN2B	-0.661787	7.74763	-2.2229	0.0307043	0.131778	-4.38799
925	NA	0.082716	6.24312	2.21256	0.0314538	0.134418	-4.40899
115	LOC649201	-0.0758979	6.16002	-2.20678	0.0318803	0.135661	-4.42071
161	NBPF22P	-0.144547	6.47415	-2.19774	0.0325567	0.137952	-4.43897
331	GLUL	-0.0965449	6.41227	-2.1806	0.0338744	0.142558	-4.47342
199	IQCA1	-0.0844644	6.29246	-2.1799	0.0339289	0.142558	-4.47482
969	MGAT2	0.397291	8.87364	2.16704	0.03495	0.145636	-4.50053
408	NA	-0.0836076	6.4748	-2.16701	0.0349527	0.145636	-4.5006
135	NA	-0.103217	6.40549	-2.16241	0.0353238	0.146572	-4.50974
461	NA	-0.0793151	6.30283	-2.14565	0.0367072	0.151683	-4.54298
402	PAX2	0.0671924	6.27831	2.14342	0.0368954	0.151833	-4.54741
675	C3orf17	-0.162061	6.69392	-2.12273	0.0386767	0.158511	-4.58811
829	PTBP1	0.262017	12.021	2.1041	0.0403445	0.163561	-4.62448
837	NA	0.210718	7.08459	2.1035	0.0403993	0.163561	-4.62565
863	ITSN2	-0.0811459	6.3666	-2.10349	0.0403997	0.163561	-4.62566
569	TIGD1	-0.0892257	6.29259	-2.08531	0.0420899	0.169717	-4.66089
347	BBS7	0.134098	6.64362	2.07438	0.0431349	0.173233	-4.68194
760	PTPRO	0.543443	6.79379	2.07086	0.043476	0.173904	-4.6887
770	TRIM36	-0.128909	6.50063	-2.05996	0.0445489	0.176891	-4.70958
40	DCTPP1	0.433436	9.29736	2.05968	0.0445765	0.176891	-4.71011
785	COMMD7	0.400623	10.3095	2.05341	0.0452033	0.178628	-4.72207
493	RNF186	0.559579	7.44869	2.05072	0.0454751	0.178628	-4.72719
789	ISPD	-0.137854	6.42952	-2.04998	0.0455503	0.178628	-4.72861
437	STAC2	-0.0804349	6.24515	-2.03548	0.0470405	0.183752	-4.75612
133	NA	-0.0893255	6.43876	-2.02396	0.0482547	0.187759	-4.77786
518	ZNF709	0.0712998	6.06861	2.0222	0.0484418	0.187759	-4.78116
985	TMEM87B	0.2322	6.88762	2.00451	0.050365	0.192828	-4.81432
366	NA	-0.0744464	6.34468	-2.0045	0.0503667	0.192828	-4.81434
473	RNF208	-0.22008	6.99532	-2.00343	0.0504847	0.192828	-4.81633
343	ZDHHC3	-0.106984	6.44773	-2.0031	0.050521	0.192828	-4.81695
598	KCNJ15	-0.0594239	6.29496	-1.99936	0.0509379	0.19368	-4.82393
207	NA	0.0960586	6.31826	1.99118	0.0518578	0.196431	-4.83914
535	ATP2C1	0.230599	7.21223	1.98189	0.0529196	0.19948	-4.85634
127	LPL	0.325686	6.87342	1.98066	0.0530617	0.19948	-4.85862
445	IFITM4P	-0.080405	6.35485	-1.97148	0.0541331	0.202746	-4.87556
35	RNF8	0.0875333	6.29276	1.96614	0.054764	0.204343	-4.88537
432	HSPA13	0.206294	6.94987	1.95854	0.055674	0.206255	-4.89932
253	NA	-0.0930565	6.3106	-1.95841	0.0556889	0.206255	-4.89954
18	MS4A2	-0.145684	6.47128	-1.94225	0.0576665	0.212792	-4.92902
629	RNF214	-0.134262	6.67774	-1.93821	0.0581704	0.21349	-4.93636
162	PLA2G15	0.204486	7.30063	1.93731	0.0582828	0.21349	-4.93799
492	MYBPC1	-0.0621882	6.12122	-1.92392	0.0599812	0.218167	-4.96219
548	ZSCAN23	-0.0792863	6.21593	-1.92381	0.0599959	0.218167	-4.9624
173	CXorf51A	-0.0716513	6.18728	-1.92168	0.0602702	0.21837	-4.96624
859	C6orf126	0.18701	6.17057	1.91888	0.0606316	0.218887	-4.97127
755	NA	-0.0886216	6.25566	-1.9165	0.0609415	0.219214	-4.97555
838	ASZ1	-0.0740483	6.35082	-1.90991	0.0618041	0.22152	-4.98737
460	TMEM55A	0.269133	6.56926	1.90555	0.0623807	0.222788	-4.99517
230	NA	0.166494	6.56301	1.90224	0.0628225	0.223567	-5.00109
687	TCFL5	0.438483	7.69418	1.89148	0.0642743	0.225868	-5.02025
696	PROM1	-1.09894	10.7012	-1.89058	0.064396	0.225868	-5.02184
793	KRT16	0.285821	6.42332	1.88985	0.0644967	0.225868	-5.02315
99	SUGP2	0.32341	7.49271	1.88851	0.0646795	0.225868	-5.02552
825	NA	0.0637838	6.18558	1.88796	0.0647546	0.225868	-5.02649
389	NA	-0.0591851	6.32695	-1.88746	0.0648242	0.225868	-5.02739
238	NA	-0.0886357	6.46576	-1.88335	0.0653901	0.227049	-5.03467
904	COL6A4P2	0.0667836	6.3265	1.87943	0.0659335	0.228144	-5.0416
947	FOLH1	0.198328	6.58312	1.87687	0.0662904	0.228588	-5.04611
322	PRSS2	1.11428	8.18168	1.86802	0.0675388	0.232092	-5.0617
708	FRMPD2	-0.0600436	6.02699	-1.85904	0.068824	0.235699	-5.07744
612	DNMT3A	0.149368	6.24101	1.83764	0.0719727	0.245342	-5.1147
836	NA	0.349166	12.2888	1.83659	0.0721305	0.245342	-5.11652
23	FLJ46361	-0.0679629	6.26386	-1.83172	0.0728649	0.247	-5.12494
430	MRAS	-0.0854831	6.36301	-1.82679	0.0736152	0.2487	-5.13344
611	NA	-0.0727697	6.38515	-1.82194	0.0743595	0.250369	-5.14179
727	NA	-0.127921	6.31813	-1.81406	0.0755825	0.253632	-5.15532
668	NA	-0.130241	6.48977	-1.81103	0.0760578	0.253968	-5.16051
564	FASTKD1	-0.0745815	6.13441	-1.81018	0.0761905	0.253968	-5.16195
112	EEF1G	0.464495	11.4718	1.80728	0.0766485	0.254467	-5.16692
995	IMPDH1	0.1126	6.65674	1.80601	0.076849	0.254467	-5.16908
433	GPAA1	0.107208	6.3582	1.79851	0.0780442	0.256838	-5.18184
361	PHF6	0.0810598	6.34909	1.7983	0.0780788	0.256838	-5.18221
952	CDKN2C	0.209755	6.47249	1.79399	0.0787734	0.257503	-5.18953
765	MBP	-0.131067	6.77139	-1.79371	0.0788183	0.257503	-5.19
977	VKORC1	0.298563	10.5694	1.79226	0.0790534	0.257503	-5.19246
225	PHF14	0.124346	6.45733	1.79005	0.0794122	0.257832	-5.1962
478	NA	-0.071084	6.26455	-1.78619	0.0800437	0.259041	-5.20273
312	USP33	-0.156496	7.36977	-1.7773	0.0815123	0.262943	-5.21772
833	SERPINE3	-0.0825559	6.33555	-1.77562	0.0817924	0.262998	-5.22055
584	UBA5	-0.273973	7.58846	-1.77182	0.0824283	0.264193	-5.22692
275	NA	-0.0763485	6.12841	-1.76601	0.0834092	0.265842	-5.23666
227	SLC35D3	0.711527	6.74178	1.76563	0.0834744	0.265842	-5.2373
865	RPL23AP64	0.375736	10.4211	1.76017	0.0844043	0.26795	-5.24641
123	RPTOR	-0.0733834	6.42307	-1.75439	0.0853998	0.269394	-5.25603
276	FAM196A	-0.0654314	6.08144	-1.75302	0.0856383	0.269394	-5.25832
202	SGIP1	0.238911	6.55124	1.75285	0.0856673	0.269394	-5.2586
645	ITM2B	-0.286406	11.7311	-1.75108	0.0859746	0.269513	-5.26154
27	NA	-0.0566049	6.33978	-1.74462	0.0871042	0.271515	-5.27224
16	NA	0.0804859	6.27252	1.74321	0.0873532	0.271515	-5.27458
47	LOC285768	0.0716562	6.23434	1.74279	0.0874278	0.271515	-5.27528
885	RAD21L1	-0.073711	6.223	-1.73907	0.0880862	0.272713	-5.28142
298	RIOK2	0.23665	7.83616	1.73599	0.088634	0.273562	-5.2865
912	NA	-0.309099	9.72264	-1.72594	0.0904432	0.278287	-5.30302
544	NA	0.0649296	6.28786	1.72259	0.0910522	0.279301	-5.3085
695	NA	-0.0631139	6.30563	-1.71712	0.0920546	0.281512	-5.31743
601	LOC286437	-0.111902	6.58741	-1.71069	0.0932447	0.284283	-5.3279
868	CCDC101	-0.199287	7.72855	-1.70215	0.0948468	0.288288	-5.34177
814	ATP2A1	-0.0701932	5.95452	-1.69753	0.0957211	0.290064	-5.34924
73	TMEM98	-0.0811537	6.31195	-1.69578	0.0960546	0.290195	-5.35206
263	STAU1	0.226032	11.3366	1.69175	0.0968268	0.291184	-5.35857
398	NA	-0.174674	6.65533	-1.69018	0.0971272	0.291184	-5.36108
637	ANKRD53	-0.0827743	6.40439	-1.68952	0.0972553	0.291184	-5.36215
308	NA	0.0930448	6.30904	1.68386	0.0983511	0.293585	-5.37124
302	NA	0.0753834	6.29495	1.67772	0.0995506	0.296282	-5.38107
205	NA	-0.0629553	6.29648	-1.66997	0.101082	0.298924	-5.39342
416	FBXO44	-0.211138	6.75171	-1.6677	0.101536	0.298924	-5.39705
500	POR	0.27507	8.0859	1.66759	0.101557	0.298924	-5.39722
210	ANXA4	0.462064	9.00704	1.6672	0.101634	0.298924	-5.39783
421	MYO9A	-0.16727	7.33433	-1.66381	0.102313	0.300039	-5.40321
448	LOC653160	-0.0770603	6.13519	-1.65851	0.103384	0.301944	-5.41162
746	GPR171	0.0665863	6.21826	1.65761	0.103567	0.301944	-5.41304
703	NA	-0.229317	6.51471	-1.65452	0.104195	0.302891	-5.41792
412	TMC3	-0.0719858	6.46675	-1.65156	0.1048	0.303752	-5.42259
156	AMIGO1	-0.0933644	6.45622	-1.6501	0.105098	0.303752	-5.42488
182	MIR1208	0.0646134	6.31367	1.64837	0.105454	0.303903	-5.42761
607	IFI6	0.749375	11.7547	1.64555	0.106036	0.303954	-5.43204
532	ABCD2	0.0624709	6.04317	1.64534	0.10608	0.303954	-5.43237
58	NA	-0.0596916	6.22162	-1.64023	0.107142	0.30612	-5.44039
286	LOC349196	-0.0706452	6.20699	-1.63372	0.108507	0.30908	-5.45057
224	NA	0.0662121	6.24801	1.63183	0.108905	0.30908	-5.45351
710	LILRA2	0.0808748	6.03721	1.63089	0.109105	0.30908	-5.45498
894	HOXA4	-0.0723664	6.25074	-1.62569	0.11021	0.311327	-5.46307
84	NA	0.0869933	6.43241	1.62385	0.110604	0.311524	-5.46594
600	NRXN3	-0.0744031	6.34262	-1.62246	0.110903	0.311524	-5.46809
164	NA	-0.0816766	6.30665	-1.61702	0.112074	0.313933	-5.47651
824	NA	0.0676555	6.26188	1.60776	0.114092	0.318693	-5.49079
289	TFAP2E	0.0809328	6.37597	1.597	0.116474	0.323958	-5.50729
509	HABP4	0.222089	7.00558	1.59633	0.116625	0.323958	-5.50833
658	MED22	-0.234491	9.06963	-1.59419	0.117104	0.324387	-5.51159
212	RPL21	0.391948	11.8509	1.5927	0.117438	0.324415	-5.51387
69	NA	0.0610705	6.26736	1.58741	0.118631	0.326808	-5.52192
729	ZNF566	0.0668513	6.36033	1.5859	0.118975	0.326854	-5.52422
906	FAM58BP	-0.0661768	6.30971	-1.58348	0.119525	0.327419	-5.5279
572	CCDC125	-0.112993	6.5805	-1.58212	0.119835	0.327419	-5.52996
697	NA	-0.100981	6.26099	-1.58067	0.120166	0.327427	-5.53215
924	TFG	-0.117985	6.58883	-1.57377	0.121754	0.330854	-5.54258
481	GAS2L1	0.061252	6.22208	1.57157	0.122266	0.331343	-5.54591
972	SIN3A	0.200576	8.31861	1.56947	0.122753	0.331764	-5.54906
456	ZNF331	-0.0517487	6.20749	-1.56706	0.123316	0.332387	-5.55269
213	NAE1	0.07619	6.18763	1.56493	0.123814	0.332593	-5.55589
986	NA	-0.0714202	6.43679	-1.5639	0.124057	0.332593	-5.55744
140	PLK5	-0.0813119	6.45604	-1.5555	0.126042	0.337011	-5.57001
913	NA	-0.0644991	6.19377	-1.54182	0.129332	0.344884	-5.59036
942	POLG	0.180326	7.42069	1.5362	0.130701	0.347608	-5.59866
329	EIF2C1	-0.18664	7.62817	-1.53359	0.131342	0.348388	-5.60251
505	WDR20	0.102369	6.4804	1.52343	0.13386	0.353416	-5.61745
738	ZNF597	0.145054	6.39579	1.52309	0.133945	0.353416	-5.61794
769	NA	0.198447	6.53315	1.51606	0.135709	0.357129	-5.62822
799	LOC100507739	-0.228347	7.81446	-1.51137	0.136896	0.359307	-5.63504
599	AKAP14	0.124209	6.02545	1.50782	0.137801	0.360189	-5.6402
405	C8orf47	-0.359576	6.77751	-1.50723	0.137952	0.360189	-5.64106
971	HPRT1	0.299692	8.70504	1.49687	0.140621	0.365608	-5.65604
50	ARPC3	-0.0522572	6.20694	-1.49634	0.140759	0.365608	-5.65681
376	APBB2	-0.0678967	6.30158	-1.49391	0.141392	0.366302	-5.66031
567	LTK	-0.0963379	6.22174	-1.48835	0.142846	0.369112	-5.66829
25	GAS7	0.246758	6.67278	1.4835	0.144127	0.371269	-5.67524
592	NA	-0.0561584	6.21247	-1.48238	0.144424	0.371269	-5.67684
725	OTOF	-0.0588788	5.98744	-1.47881	0.145372	0.372221	-5.68194
640	NA	-0.0765864	6.29177	-1.47581	0.146173	0.372221	-5.68621
222	MYLK	-0.0534245	6.32398	-1.47554	0.146246	0.372221	-5.68659
974	POTEM	0.15598	6.81297	1.4754	0.146283	0.372221	-5.68679
945	OR2L3	-0.0599611	6.25014	-1.47322	0.146868	0.372259	-5.68989
626	GCAT	-0.298178	7.7927	-1.47257	0.147042	0.372259	-5.69082
669	NA	-0.0704087	6.51371	-1.46156	0.150026	0.378853	-5.70639
538	PARD3B	-0.0529815	6.25206	-1.45899	0.15073	0.379672	-5.71002
129	EXPH5	-0.238446	6.9976	-1.44695	0.154059	0.387082	-5.7269
889	PRAMEF23	-0.0441579	6.18069	-1.44472	0.154684	0.387678	-5.73003
586	UTP23	0.182255	6.72749	1.44097	0.155734	0.389335	-5.73525
197	OPRD1	-0.063086	6.35322	-1.4372	0.156798	0.391018	-5.74049
542	CNST	-0.250528	9.1221	-1.42843	0.159294	0.396254	-5.75264
379	NA	-0.0697658	6.45093	-1.42643	0.159868	0.396696	-5.7554
7	GJB4	0.268549	6.71765	1.4237	0.160652	0.396763	-5.75916
8	NA	0.671867	7.18061	1.42316	0.160809	0.396763	-5.75991
993	DVL1	0.0887165	6.2428	1.4222	0.161086	0.396763	-5.76123
752	NA	0.14244	6.70092	1.40762	0.165341	0.405609	-5.78119
606	MXRA8	0.119554	6.68562	1.40711	0.165489	0.405609	-5.78188
620	CCDC53	-0.274774	9.22291	-1.40543	0.165985	0.405831	-5.78416
531	TRERF1	-0.0508458	6.00863	-1.39967	0.167696	0.409015	-5.79199
87	PHF7	-0.097813	6.78286	-1.39786	0.168235	0.40933	-5.79444
940	MIR149	-0.0690973	6.20792	-1.39148	0.170149	0.412984	-5.80306
386	SIRPB2	-0.0594191	6.1633	-1.3852	0.17205	0.416587	-5.81151
739	COBRA1	0.195602	8.23171	1.38275	0.172796	0.416756	-5.81479
449	OR52A1	-0.0461297	5.99156	-1.3819	0.173054	0.416756	-5.81593
110	NA	-0.0483803	6.19585	-1.38053	0.173473	0.416756	-5.81776
663	NA	0.0679899	6.16777	1.37837	0.174137	0.416756	-5.82066
101	BPIFC	0.0542343	6.16663	1.37595	0.174878	0.416756	-5.82388
372	GPSM1	-0.0540958	6.10043	-1.37568	0.174962	0.416756	-5.82425
900	C9orf100	-0.0543271	6.34664	-1.37448	0.175331	0.416756	-5.82584
1000	OSBPL8	-0.20074	7.59928	-1.37378	0.175547	0.416756	-5.82678
576	STEAP4	0.0687555	6.23284	1.37273	0.175871	0.416756	-5.82817
234	NA	-0.0516697	6.02668	-1.36779	0.177405	0.418654	-5.83474
484	TBC1D23	0.147512	7.04112	1.36745	0.177509	0.418654	-5.83519
552	NA	-0.0675399	6.23482	-1.36428	0.178499	0.419999	-5.8394
93	NA	0.235858	7.33561	1.36209	0.179185	0.420055	-5.84229
354	LAMP3	0.111214	7.0373	1.36152	0.179363	0.420055	-5.84304
335	TEX19	0.140104	6.46738	1.35221	0.182303	0.425943	-5.8553
188	MSH4	-0.0629692	6.44526	-1.3408	0.185957	0.433466	-5.87023
643	NA	0.0789824	6.43851	1.33046	0.189314	0.440266	-5.88364
290	NA	0.0629888	6.4734	1.32828	0.190027	0.440898	-5.88645
501	EEF1A1	-0.355791	8.57519	-1.32644	0.190633	0.441281	-5.88884
657	NA	-0.0603616	6.35945	-1.31997	0.192769	0.44436	-5.89716
516	BZW1	0.0571027	6.18152	1.31972	0.192852	0.44436	-5.89748
167	MIA2	-0.0618539	6.39757	-1.31248	0.195264	0.446857	-5.90675
453	NA	-0.0622227	6.42354	-1.31195	0.195441	0.446857	-5.90742
226	NA	-0.0518571	6.09734	-1.31088	0.195801	0.446857	-5.90879
878	C17orf39	-0.085216	6.82908	-1.30978	0.19617	0.446857	-5.91019
97	NA	-0.0582376	6.29382	-1.30978	0.19617	0.446857	-5.9102
554	SCARNA2	0.281278	6.57719	1.30784	0.196822	0.447322	-5.91266
340	NA	-0.0463577	6.23472	-1.30412	0.198077	0.44846	-5.91739
56	FABP5	-0.488956	10.3028	-1.3037	0.198219	0.44846	-5.91792
178	NA	0.0503206	6.33183	1.30183	0.198853	0.448877	-5.92029
618	NA	0.0559643	6.28148	1.29886	0.199863	0.449451	-5.92405
650	NA	-0.0591736	6.37772	-1.29689	0.200533	0.449451	-5.92653
698	ABCC6	-0.059083	6.23611	-1.29604	0.200824	0.449451	-5.92761
77	NA	0.0641034	6.30032	1.29581	0.200904	0.449451	-5.92791
109	NCSTN	0.210986	10.3664	1.28581	0.204344	0.455327	-5.94047
617	FAM90A20	0.048321	6.18265	1.28553	0.204442	0.455327	-5.94082
57	ABAT	-0.279028	6.94355	-1.28186	0.205716	0.457147	-5.94541
575	FAM27E3	-0.0583435	6.37344	-1.27742	0.207267	0.457849	-5.95095
763	IP6K3	0.0614685	6.38139	1.27553	0.207928	0.457849	-5.9533
26	MKS1	0.0717226	6.52817	1.27541	0.207971	0.457849	-5.95345
489	OXSM	-0.176526	7.29049	-1.27476	0.208201	0.457849	-5.95426
662	CAPNS1	-0.208741	8.94514	-1.27442	0.208321	0.457849	-5.95469
524	NA	0.0562193	6.19662	1.27236	0.209045	0.457974	-5.95724
278	LOC619207	-0.0575946	6.31927	-1.2715	0.209349	0.457974	-5.95831
495	PTPDC1	0.0641624	6.21717	1.26912	0.210189	0.457974	-5.96125
369	NA	0.081875	6.40387	1.26906	0.21021	0.457974	-5.96133
231	ZNF805	0.124154	6.94248	1.25975	0.213524	0.464183	-5.97281
51	ACTL6B	-0.0512188	6.31017	-1.25403	0.215576	0.467626	-5.97981
374	NA	-0.050494	6.33301	-1.25015	0.216979	0.469651	-5.98456
218	POU5F1B	0.0740258	6.19327	1.24697	0.218132	0.471127	-5.98843
1	TINAGL1	0.100769	6.45277	1.24377	0.219299	0.472005	-5.99232
715	NAIP	0.0489538	6.24098	1.24327	0.219482	0.472005	-5.99293
420	C17orf58	0.0507267	6.33914	1.24086	0.220365	0.472886	-5.99585
356	NA	-0.033713	6.28464	-1.22455	0.226398	0.482902	-6.01548
208	DAZ2	0.0464563	6.18761	1.22359	0.226757	0.482902	-6.01663
466	NA	-0.0433616	6.31153	-1.22305	0.226959	0.482902	-6.01727
967	KRT18P55	0.042563	6.24789	1.22304	0.226964	0.482902	-6.01729
252	NA	-0.0474717	6.30343	-1.21942	0.228322	0.483183	-6.02161
613	RUNX3	0.0581107	6.33655	1.21907	0.228455	0.483183	-6.02203
713	TTLL3	-0.0708769	6.45485	-1.21883	0.228546	0.483183	-6.02232
270	FAM22A	0.0408183	6.18015	1.21718	0.229167	0.483474	-6.02428
827	MSL3	0.0585017	6.08619	1.21487	0.230038	0.484291	-6.02702
344	CCDC144B	-0.0509733	6.33052	-1.20892	0.232295	0.485458	-6.03407
522	BCL2L14	0.0559999	6.26231	1.20859	0.232423	0.485458	-6.03447
145	SLC29A2	0.279936	8.01265	1.2057	0.233523	0.485458	-6.03787
200	PTP4A1	-0.254416	7.67222	-1.20533	0.233665	0.485458	-6.0383
674	NOTO	0.0487613	6.37831	1.20356	0.234345	0.485458	-6.0404
530	DSC3	-0.180349	6.62996	-1.20325	0.234461	0.485458	-6.04075
664	C16orf11	0.0824281	6.31777	1.20049	0.235522	0.485458	-6.044
21	NA	0.0499872	6.12882	1.19966	0.235843	0.485458	-6.04498
717	NA	0.0669269	6.26515	1.19962	0.235856	0.485458	-6.04502
811	LOC653125	0.0702773	6.45595	1.19885	0.236153	0.485458	-6.04592
2	ZNF302	0.0753496	6.30349	1.19837	0.236338	0.485458	-6.04649
60	C7orf61	0.0433773	6.27872	1.19817	0.236418	0.485458	-6.04673
998	NA	-0.03887	6.19051	-1.19469	0.237761	0.48656	-6.05079
327	MIR646	-0.0585938	6.28003	-1.19426	0.237928	0.48656	-6.0513
961	NA	-0.0600142	6.40041	-1.1838	0.242009	0.493897	-6.06348
891	NA	-0.0667845	6.55073	-1.17897	0.243907	0.496755	-6.06905
803	RPA2	0.159244	9.78252	1.17336	0.246129	0.500262	-6.07552
551	ZSWIM3	-0.0511078	6.26149	-1.16844	0.248091	0.503227	-6.08116
94	NA	-0.0647435	6.43296	-1.16707	0.248638	0.503315	-6.08273
636	TGFA	0.166071	7.11751	1.16488	0.249516	0.504073	-6.08523
918	FSD1L	0.0577095	6.30959	1.15875	0.251981	0.507551	-6.0922
44	NA	-0.0362877	6.01582	-1.15808	0.252253	0.507551	-6.09297
409	C2orf57	-0.0472188	6.30445	-1.15519	0.253424	0.508883	-6.09625
400	ZIC2	0.432548	7.06523	1.14946	0.255756	0.512537	-6.10272
819	C9orf128	-0.0524448	6.10006	-1.13243	0.262778	0.525556	-6.12178
541	ABHD12	-0.209427	7.69364	-1.12946	0.264016	0.526978	-6.12507
306	NA	-0.0501317	6.3433	-1.12792	0.264657	0.52706	-6.12677
830	SLC9A6	0.0530503	6.50545	1.12684	0.265111	0.52706	-6.12797
641	NA	0.0843864	6.70458	1.12442	0.266127	0.52772	-6.13064
565	GH2	-0.0446583	6.20672	-1.12353	0.266499	0.52772	-6.13162
163	ANKRD7	-0.0401561	6.22653	-1.12142	0.267389	0.527991	-6.13395
882	NA	-0.0470587	6.23569	-1.1207	0.267691	0.527991	-6.13474
313	OR2T12	-0.0403561	6.28152	-1.11472	0.270221	0.529426	-6.1413
338	ALDH3B1	0.0544645	6.19255	1.11279	0.271042	0.529426	-6.14341
323	CTBP2	-0.194832	8.85462	-1.11069	0.271939	0.529426	-6.14571
305	RNF7	-0.0720943	6.59355	-1.10988	0.272282	0.529426	-6.14659
81	NA	0.0375652	6.27969	1.10916	0.27259	0.529426	-6.14737
332	PAK6	-0.129883	6.79483	-1.10813	0.273028	0.529426	-6.14849
533	NA	-0.0450909	6.33796	-1.10707	0.273483	0.529426	-6.14965
801	CARHSP1	0.195518	10.2278	1.10675	0.273621	0.529426	-6.15
82	MYCT1	-0.0543401	6.43109	-1.10665	0.273665	0.529426	-6.15011
831	FAM110A	-0.0382999	6.19454	-1.10566	0.274089	0.529426	-6.15118
396	DGCR8	-0.188293	7.91789	-1.10486	0.27443	0.529426	-6.15205
777	TPD52L2	0.126765	8.32568	1.10407	0.274772	0.529426	-6.15291
944	NA	-0.0447983	6.11664	-1.10174	0.275772	0.53033	-6.15543
788	RRBP1	-0.188313	7.76155	-1.08113	0.284751	0.546548	-6.17754
414	NA	0.039133	6.25963	1.07524	0.287354	0.548754	-6.18379
300	ARMCX3-AS1	0.0524812	6.24438	1.075	0.287457	0.548754	-6.18403
826	NA	0.0380965	6.15101	1.0742	0.287812	0.548754	-6.18488
61	CRELD2	-0.265751	9.90537	-1.07357	0.288096	0.548754	-6.18555
186	LOC100127983	-0.0398325	6.21482	-1.07084	0.289307	0.550013	-6.18843
743	RAB22A	0.20983	9.11366	1.06927	0.290007	0.55027	-6.19008
321	ENO3	0.0689806	6.26823	1.06747	0.290814	0.55027	-6.19198
192	RPS3A	0.0497392	6.4689	1.06684	0.291093	0.55027	-6.19263
654	LRRC43	0.0495684	6.33346	1.06516	0.291843	0.550648	-6.19439
816	NA	0.0472692	6.27511	1.06337	0.292647	0.550794	-6.19627
513	NA	-0.202032	7.26818	-1.06254	0.293022	0.550794	-6.19714
928	HIRIP3	0.154333	8.17977	1.05098	0.298245	0.555857	-6.20916
307	NA	-0.0411151	6.17682	-1.05084	0.298311	0.555857	-6.20931
242	KITLG	-0.216741	7.23735	-1.04992	0.298728	0.555857	-6.21026
750	PHACTR4	-0.174975	9.16879	-1.0498	0.298786	0.555857	-6.21039
678	CACNG6	-0.0391978	6.30935	-1.04936	0.298984	0.555857	-6.21084
346	VLDLR	-0.0306304	6.05179	-1.04921	0.299051	0.555857	-6.21099
179	LOC100505630	0.0476228	6.26098	1.04449	0.30121	0.558304	-6.21586
883	ZNF691	0.0484749	6.57101	1.04285	0.301958	0.558304	-6.21754
776	NA	-0.0582597	6.37159	-1.04267	0.302042	0.558304	-6.21773
268	PABPC4	0.037423	6.23399	1.0365	0.304881	0.562512	-6.22404
33	NA	-0.0411711	6.30188	-1.03358	0.306232	0.563964	-6.22702
557	SLC22A8	-0.0344802	5.97724	-1.03137	0.307259	0.564813	-6.22927
297	LSP1	0.0467631	6.39594	1.02691	0.309333	0.567049	-6.2338
450	APOL3	0.140205	7.59712	1.02579	0.309854	0.567049	-6.23493
139	NA	-0.0473615	6.50003	-1.0251	0.310176	0.567049	-6.23562
999	NA	-0.0380143	6.23915	-1.0105	0.317049	0.578305	-6.25027
440	PAPL	0.228034	8.35559	1.00957	0.31749	0.578305	-6.2512
153	MXRA7	-0.0617773	6.29597	-1.0061	0.319139	0.580253	-6.25465
798	LOC100129291	-0.0464175	6.15058	-1.00426	0.320016	0.580791	-6.25647
823	MAN1A2	0.0860897	6.56307	1.00041	0.321858	0.582229	-6.26028
610	CDC14B	-0.15879	6.66485	-0.999658	0.322219	0.582229	-6.26102
693	DOCK5	0.1486	6.8823	0.998957	0.322555	0.582229	-6.26171
802	GRM3	0.0388044	6.16925	0.997194	0.323401	0.582572	-6.26345
454	LOC646626	-0.100788	6.53156	-0.996136	0.32391	0.582572	-6.26449
941	SERPINB9	0.0683682	6.34483	0.99477	0.324568	0.582707	-6.26583
733	ACCN1	0.100584	6.05727	0.993024	0.32541	0.583155	-6.26755
549	METTL23	0.0897514	6.72064	0.991835	0.325984	0.583155	-6.26871
75	NA	-0.0351225	6.24127	-0.986174	0.328726	0.587011	-6.27424
529	MIR563	-0.034238	6.21319	-0.981619	0.330944	0.589919	-6.27866
326	NA	-0.0418913	6.3903	-0.977421	0.332997	0.592521	-6.28272
759	LOC100131091	0.0381493	6.2251	0.968808	0.337236	0.598322	-6.291
304	NA	0.0326019	6.23472	0.967289	0.337987	0.598322	-6.29245
806	NA	-0.0400243	6.33392	-0.967158	0.338052	0.598322	-6.29257
937	SNX17	-0.118602	9.23733	-0.963968	0.339633	0.599867	-6.29562
639	TTLL1	-0.0345089	5.98507	-0.962979	0.340124	0.599867	-6.29656
989	LOC100128292	0.0504082	6.38201	0.959298	0.341957	0.602037	-6.30005
744	NA	-0.0366311	6.11403	-0.952529	0.345344	0.606931	-6.30645
867	AGPAT4-IT1	0.070037	6.13155	0.941731	0.350792	0.615424	-6.31656
714	FAM170A	-0.0365951	6.22178	-0.938737	0.352312	0.616982	-6.31934
136	TRIM5	0.0522312	6.61695	0.937555	0.352914	0.616982	-6.32044
364	C19orf33	-0.361055	10.3354	-0.935408	0.354008	0.617815	-6.32243
580	FAM101B	-0.045366	6.35451	-0.932111	0.355693	0.619674	-6.32547
282	NA	0.0336517	6.20416	0.928248	0.357673	0.62204	-6.32903
622	KLF13	0.175326	8.87899	0.92352	0.360106	0.623774	-6.33336
174	NA	0.145919	6.80673	0.923516	0.360109	0.623774	-6.33336
893	RPL23A	0.179894	8.01833	0.922678	0.360541	0.623774	-6.33413
285	ADCY10	-0.0315914	6.22043	-0.915469	0.364275	0.629145	-6.34068
933	ITGAD	0.0423474	6.11156	0.913994	0.365042	0.629383	-6.34202
83	LOC392196	0.0364744	6.46161	0.911178	0.36651	0.630826	-6.34456
852	PIGP	-0.0408435	6.33144	-0.908854	0.367723	0.631662	-6.34665
503	DTX4	-0.0443011	6.25889	-0.906636	0.368884	0.631662	-6.34865
423	NA	-0.0344689	6.38921	-0.906623	0.368891	0.631662	-6.34866
291	PDZRN4	-0.0327623	6.32859	-0.905183	0.369646	0.631874	-6.34995
508	NA	-0.0361185	6.38392	-0.903943	0.370297	0.631906	-6.35106
14	GPX2	-0.538132	11.6877	-0.899759	0.372498	0.634447	-6.3548
845	HIVEP3	0.0390804	6.41513	0.898466	0.37318	0.634447	-6.35595
934	EXOC2	-0.11799	7.53196	-0.896088	0.374437	0.634447	-6.35806
741	NA	0.0918906	6.93942	0.896045	0.374459	0.634447	-6.3581
142	SYNGR3	0.0571978	6.09695	0.893956	0.375565	0.634447	-6.35995
534	GALNT9	-0.0353946	6.27613	-0.893905	0.375593	0.634447	-6.36
909	SNORA61	0.220826	8.11199	0.890794	0.377244	0.636161	-6.36275
633	NA	-0.0355704	6.3291	-0.887045	0.379239	0.63845	-6.36605
915	NA	-0.0254224	6.39018	-0.87713	0.384549	0.645195	-6.37471
277	SOX1	-0.0358826	5.95695	-0.876795	0.38473	0.645195	-6.375
778	PPP2R2B	0.0318608	6.12943	0.875956	0.385182	0.645195	-6.37573
350	GATA1	0.0312045	6.26142	0.873249	0.386641	0.645865	-6.37808
718	OAS1	0.278856	8.23436	0.872582	0.387001	0.645865	-6.37866
773	NA	-0.0295767	6.19859	-0.871623	0.387519	0.645865	-6.37949
301	ARL2BP	0.137658	8.87725	0.865737	0.390709	0.650098	-6.38455
294	NA	0.0339115	6.19009	0.856567	0.395711	0.657201	-6.39238
754	MIR203	-0.0296904	6.32214	-0.854737	0.396714	0.657201	-6.39394
749	LINC00304	0.0302192	6.28571	0.853827	0.397213	0.657201	-6.39471
41	TUBE1	0.0831724	6.77098	0.851607	0.398433	0.657201	-6.39659
287	MIR2278	-0.0388001	6.31728	-0.850928	0.398807	0.657201	-6.39716
711	NA	-0.0329649	6.29591	-0.85072	0.398921	0.657201	-6.39733
573	NA	-0.0339308	6.23479	-0.846854	0.401053	0.658944	-6.40059
951	LOC151009	0.0379451	6.35311	0.846411	0.401297	0.658944	-6.40096
151	CHMP5	0.257583	8.4676	0.836227	0.406948	0.667127	-6.40946
767	PGCP	-0.174898	6.99301	-0.834973	0.407647	0.667179	-6.4105
722	NA	0.0314154	6.27714	0.827183	0.412006	0.673212	-6.41693
373	OR13F1	0.0295755	5.9915	0.824371	0.413587	0.673818	-6.41923
897	GPR174	0.0378848	6.06362	0.824126	0.413724	0.673818	-6.41943
888	NA	0.0442713	6.2905	0.821536	0.415184	0.674886	-6.42155
690	MUC4	0.472818	7.28081	0.820569	0.41573	0.674886	-6.42234
903	TMEM174	0.0380972	6.27886	0.819299	0.416447	0.674955	-6.42337
979	PSG6	-0.0320984	6.04507	-0.817974	0.417196	0.675075	-6.42445
261	NA	-0.228756	7.98555	-0.81583	0.41841	0.675945	-6.42619
517	SIPA1L1	-0.0526152	6.76192	-0.812928	0.420057	0.677511	-6.42854
691	FLJ43860	-0.0300621	6.22514	-0.807672	0.423049	0.681238	-6.43277
59	ING1	-0.0379015	6.33021	-0.804686	0.424755	0.682886	-6.43516
963	ZC3HC1	-0.0997361	9.08034	-0.799794	0.427558	0.684071	-6.43906
724	KRTAP5-6	-0.0349787	6.03687	-0.798149	0.428503	0.684071	-6.44036
892	NA	0.0591347	6.39333	0.798055	0.428557	0.684071	-6.44044
279	SMOC1	0.0327025	6.10422	0.797997	0.428591	0.684071	-6.44048
169	CYP1A2	-0.0289455	6.06698	-0.797437	0.428912	0.684071	-6.44093
13	NA	0.0738882	6.28081	0.794537	0.430583	0.685642	-6.44322
206	RASGRF2	-0.0334427	6.12617	-0.788575	0.434029	0.688718	-6.44791
968	NA	0.0360837	6.41684	0.788296	0.434191	0.688718	-6.44813
494	KLC4	0.031284	5.92039	0.787622	0.434581	0.688718	-6.44866
357	NA	-0.0307081	6.11241	-0.782812	0.437375	0.691814	-6.45241
840	UBE2E2	0.226561	7.97378	0.781879	0.437918	0.691814	-6.45314
921	ANKRD30BL	-0.0320777	6.21156	-0.780294	0.438842	0.692181	-6.45437
458	PCDHAC2	0.0579195	6.32891	0.77847	0.439907	0.692767	-6.45578
66	OR9A2	-0.0294863	6.29476	-0.777121	0.440695	0.692916	-6.45682
809	NA	-0.0317435	6.1785	-0.775299	0.441761	0.693502	-6.45823
758	NA	-0.0340043	6.56222	-0.769569	0.445123	0.697685	-6.46263
795	RN28S1	0.219777	8.72953	0.765728	0.447385	0.700133	-6.46556
15	CTAGE5	0.0302132	6.30823	0.759546	0.45104	0.70475	-6.47025
395	NA	-0.0283554	6.2851	-0.756515	0.452838	0.706456	-6.47254
917	NA	0.269433	8.23015	0.751925	0.45557	0.70961	-6.47598
884	C20orf96	0.0327311	6.37006	0.746476	0.458824	0.712715	-6.48005
667	SAFB2	-0.0983426	8.56062	-0.746128	0.459033	0.712715	-6.4803
964	NA	0.042726	6.33799	0.745012	0.459701	0.712715	-6.48113
597	C5orf41	-0.124829	7.60274	-0.742428	0.461251	0.714011	-6.48305
872	MACC1	0.0491108	6.56156	0.736419	0.464867	0.718495	-6.48747
684	MPST	-0.105314	7.88426	-0.733576	0.466583	0.719961	-6.48955
871	NA	-0.0257546	6.15913	-0.732262	0.467377	0.719961	-6.49051
720	NA	-0.0286752	6.20705	-0.731274	0.467975	0.719961	-6.49123
246	SPINK9	-0.0308715	6.10482	-0.728458	0.469681	0.720645	-6.49327
876	TEX15	0.0714191	6.31785	0.727552	0.470232	0.720645	-6.49393
898	NA	-0.0239721	6.31114	-0.726067	0.471133	0.720645	-6.495
848	LCORL	-0.0281073	5.9936	-0.72579	0.471302	0.720645	-6.4952
647	NA	-0.0242991	6.31697	-0.72055	0.474493	0.724284	-6.49898
540	NA	0.0356238	6.34499	0.719505	0.475131	0.724284	-6.49973
616	NA	-0.0359237	6.43819	-0.715796	0.477398	0.726633	-6.50238
608	LOC100505873	0.0257666	6.16617	0.713295	0.478931	0.726785	-6.50416
931	TSPAN9	-0.17431	9.38085	-0.713262	0.478951	0.726785	-6.50418
498	MRPS31	-0.086027	9.12782	-0.706187	0.483301	0.732275	-6.50918
810	NA	-0.0323504	6.42718	-0.703021	0.485255	0.733182	-6.51141
256	NA	-0.0270369	5.99551	-0.702842	0.485366	0.733182	-6.51153
487	NA	-0.0289418	6.2942	-0.69778	0.4885	0.736802	-6.51507
239	MMP13	0.029674	6.27008	0.692366	0.491863	0.740269	-6.51882
425	LYSMD1	-0.0367872	6.62614	-0.691699	0.492279	0.740269	-6.51928
627	BEST2	-0.0366889	6.14655	-0.689762	0.493486	0.74097	-6.52061
783	LOC100509553	-0.0238418	6.16242	-0.688161	0.494485	0.741357	-6.52171
68	PPP2R5C	0.030774	6.24458	0.684746	0.49662	0.742856	-6.52405
864	MIR7-3	-0.0252208	6.15165	-0.681766	0.498487	0.742856	-6.52608
562	NA	0.0219408	6.14342	0.680638	0.499195	0.742856	-6.52684
191	NA	-0.029748	6.43626	-0.680593	0.499222	0.742856	-6.52687
444	HHLA1	-0.0290185	6.42975	-0.679532	0.499889	0.742856	-6.52759
588	SEMA3D	-0.029389	6.20869	-0.679447	0.499942	0.742856	-6.52765
31	PAEP	0.108289	6.09887	0.676637	0.501709	0.744375	-6.52955
299	NKX6-1	-0.0262612	6.01946	-0.673949	0.503402	0.745781	-6.53136
172	SSNA1	0.101635	8.08097	0.669362	0.506298	0.747393	-6.53443
311	TRHDE	0.0299316	6.20486	0.668126	0.50708	0.747393	-6.53526
818	LOC728228	-0.024224	6.18029	-0.667758	0.507313	0.747393	-6.5355
339	ZC3H6	0.0427709	6.3129	0.66609	0.50837	0.747393	-6.53661
336	CDK19	-0.113653	9.06968	-0.665472	0.508762	0.747393	-6.53702
927	PTCRA	0.0330307	6.25863	0.66465	0.509284	0.747393	-6.53757
786	POM121	0.0337086	6.19553	0.66316	0.510229	0.747393	-6.53855
512	NA	-0.0425769	6.44911	-0.662782	0.510469	0.747393	-6.5388
694	PSMF1	0.0246713	6.29105	0.656128	0.514706	0.751484	-6.54318
728	ISLR2	-0.0449504	6.36307	-0.655688	0.514986	0.751484	-6.54347
922	MCCD1	-0.0312215	6.36939	-0.654856	0.515518	0.751484	-6.54401
950	NA	-0.0266904	6.25624	-0.648431	0.51963	0.756219	-6.54819
609	NA	0.0299102	6.3613	0.645581	0.521459	0.756219	-6.55003
936	MATN4	0.0248235	5.89741	0.644553	0.52212	0.756219	-6.55069
292	NA	0.020215	6.33028	0.642937	0.523159	0.756219	-6.55173
846	LOC100653108	-0.0250725	6.26813	-0.641947	0.523797	0.756219	-6.55236
978	OXGR1	-0.040203	6.34347	-0.641759	0.523918	0.756219	-6.55248
660	NA	0.0231906	6.34403	0.641539	0.52406	0.756219	-6.55263
994	NA	0.0241129	6.30654	0.640209	0.524917	0.756365	-6.55348
930	NA	-0.0220015	6.03434	-0.638252	0.52618	0.757093	-6.55473
805	RIMKLA	-0.0254779	6.24441	-0.635827	0.527746	0.758256	-6.55627
36	MIR934	0.0238	6.11923	0.633518	0.52924	0.759312	-6.55773
265	BBS5	0.0325748	6.18563	0.631104	0.530805	0.759403	-6.55925
152	HIF3A	-0.0276377	6.24864	-0.631076	0.530823	0.759403	-6.55927
721	KRTAP3-2	0.0215661	6.22004	0.624693	0.534971	0.764245	-6.56327
546	C1GALT1C1	-0.033593	6.23189	-0.622102	0.53666	0.765563	-6.56489
779	NA	-0.0295176	6.19461	-0.612682	0.542822	0.773251	-6.57069
794	GDNF	-0.0178411	5.98774	-0.608559	0.545531	0.776005	-6.57321
451	LOC729911	-0.0255428	6.23765	-0.603742	0.548705	0.77941	-6.57612
45	KRTAP10-11	0.0416261	6.67753	0.59952	0.551494	0.781805	-6.57866
907	PTX3	-0.021428	6.01514	-0.598823	0.551954	0.781805	-6.57908
203	ASPSCR1	0.0471677	6.70588	0.5966	0.553427	0.782782	-6.58041
272	C3orf23	-0.034499	6.25174	-0.593302	0.555614	0.784766	-6.58237
665	LOC401093	-0.0241138	6.37252	-0.591748	0.556647	0.785115	-6.58329
62	NA	-0.021993	6.30292	-0.586035	0.56045	0.789366	-6.58665
688	NHSL2	-0.0178086	6.24058	-0.584777	0.561289	0.789436	-6.58739
568	CCDC91	-0.0749778	6.8834	-0.580836	0.563922	0.791842	-6.58968
351	TMEM154	0.160558	7.23821	0.579691	0.564688	0.791842	-6.59035
388	FOXO3	0.111934	10.6224	0.578664	0.565375	0.791842	-6.59094
520	NA	0.0303654	6.57085	0.577445	0.566192	0.791877	-6.59164
935	NA	0.0184286	6.17196	0.571282	0.57033	0.792916	-6.59518
502	NA	0.0225405	6.22807	0.571266	0.57034	0.792916	-6.59519
352	NA	0.0300121	6.43921	0.571099	0.570453	0.792916	-6.59529
435	RHBDD1	0.0535097	7.68257	0.570529	0.570837	0.792916	-6.59561
106	FRYL	-0.0198625	6.55376	-0.565848	0.573991	0.792916	-6.59827
271	LOC143188	-0.0254965	6.33167	-0.565757	0.574052	0.792916	-6.59832
556	KRT27	0.0726482	6.28107	0.565559	0.574186	0.792916	-6.59844
168	RPL13A	-0.152713	8.86835	-0.565068	0.574517	0.792916	-6.59871
547	NA	-0.0211008	6.23844	-0.563458	0.575604	0.792916	-6.59962
716	BEND3	-0.0237764	6.25085	-0.562862	0.576007	0.792916	-6.59996
67	NA	-0.0438722	6.77649	-0.561703	0.576791	0.792916	-6.60061
9	NA	0.0276115	6.28578	0.561497	0.57693	0.792916	-6.60072
875	SNCAIP	-0.188668	6.99681	-0.561035	0.577243	0.792916	-6.60098
764	LMAN1L	0.0234345	6.08848	0.557437	0.57968	0.795171	-6.603
624	HTRA2	-0.0414565	7.1727	-0.552477	0.583047	0.797384	-6.60575
415	MIR1255B2	-0.0250539	6.18104	-0.551249	0.583882	0.797384	-6.60643
709	PEBP1	-0.297853	8.82979	-0.550786	0.584197	0.797384	-6.60668
80	ZNF665	-0.0237233	6.21468	-0.550367	0.584482	0.797384	-6.60691
879	TSGA10	0.0261841	6.27858	0.548235	0.585934	0.79764	-6.60808
390	PAQR6	0.0416989	6.25705	0.547749	0.586266	0.79764	-6.60835
577	NA	-0.177751	7.56152	-0.544336	0.588594	0.79972	-6.61021
70	LOC100129307	-0.0247549	6.19201	-0.543008	0.589501	0.799866	-6.61094
895	ZBBX	-0.0220244	6.52893	-0.541472	0.590551	0.800205	-6.61177
116	LOC644189	-0.0199271	6.12176	-0.538207	0.592787	0.801647	-6.61353
528	NA	0.0246236	6.39755	0.536501	0.593957	0.801647	-6.61445
638	NA	0.0555533	7.05452	0.536408	0.59402	0.801647	-6.6145
148	CHMP4C	0.130347	8.77914	0.531436	0.597435	0.803592	-6.61716
345	NA	0.0284057	6.24498	0.531186	0.597607	0.803592	-6.61729
74	NA	-0.0189397	6.23551	-0.529222	0.598959	0.803592	-6.61833
748	LINC00320	0.0204728	6.16162	0.527943	0.59984	0.803592	-6.61901
615	NA	-0.0201405	6.06041	-0.527441	0.600186	0.803592	-6.61927
901	NA	0.0262222	6.43411	0.5273	0.600283	0.803592	-6.61935
483	NA	0.0199184	6.21456	0.52455	0.60218	0.805054	-6.62079
122	NA	-0.0227366	6.28472	-0.522365	0.603689	0.805993	-6.62194
880	JPH2	-0.0258483	6.31035	-0.518416	0.606421	0.807088	-6.624
965	YPLR6490	-0.0230527	6.48409	-0.517605	0.606983	0.807088	-6.62442
899	NA	0.0185723	6.11476	0.517314	0.607184	0.807088	-6.62457
929	NA	0.0194697	6.26427	0.516516	0.607737	0.807088	-6.62498
841	GABRG3	-0.0233696	6.28458	-0.514913	0.608849	0.807493	-6.62581
303	NA	0.0210399	6.31509	0.512147	0.61077	0.808966	-6.62723
842	PSMB11	0.0207798	6.25917	0.509668	0.612494	0.810177	-6.6285
325	NA	-0.0234083	6.23729	-0.507989	0.613662	0.81065	-6.62935
284	ACTR2	0.0207265	6.20447	0.503659	0.61668	0.812719	-6.63154
791	LOC283788	0.0208104	6.20466	0.502319	0.617616	0.812719	-6.63222
853	TAS2R20	0.0205222	6.29587	0.501759	0.618007	0.812719	-6.6325
821	ATP2B3	-0.0237984	6.19964	-0.501083	0.618479	0.812719	-6.63284
201	ANKRD23	-0.0302938	6.64409	-0.498719	0.620132	0.813822	-6.63402
594	SNORD95	0.050015	6.52492	0.494979	0.622751	0.81551	-6.63588
223	NA	0.0170851	6.31625	0.494179	0.623312	0.81551	-6.63628
661	LOC100653296	-0.0195524	6.16198	-0.49339	0.623865	0.81551	-6.63667
177	NA	-0.0197991	6.24862	-0.489631	0.626505	0.817623	-6.63852
642	NDST2	-0.0428885	7.4359	-0.488666	0.627183	0.817623	-6.63899
614	NA	0.0194911	6.22584	0.48655	0.628672	0.817623	-6.64003
706	HERC6	-0.122564	7.8469	-0.486437	0.628752	0.817623	-6.64008
244	NA	0.0148559	6.38357	0.484898	0.629835	0.817959	-6.64083
125	NA	-0.0199165	6.23689	-0.483746	0.630647	0.817959	-6.64139
118	ALS2CL	-0.0196309	6.14284	-0.481509	0.632225	0.818109	-6.64247
504	AMZ2	0.0292334	6.33039	0.481263	0.632399	0.818109	-6.64259
411	ADAM22	-0.0143612	6.01135	-0.474524	0.637162	0.822594	-6.64582
111	LOC100134368	-0.0184125	6.21034	-0.474031	0.637511	0.822594	-6.64605
180	NA	0.0160699	6.31674	0.468293	0.641581	0.826268	-6.64876
956	NA	0.02508	6.4767	0.467688	0.64201	0.826268	-6.64904
401	NA	-0.0198227	6.33971	-0.462975	0.645361	0.829513	-6.65124
652	MBTPS1	0.0488801	7.21799	0.457715	0.649111	0.832635	-6.65366
90	CST4	0.0247022	6.36249	0.457233	0.649455	0.832635	-6.65389
756	SRC	-0.0202845	6.38556	-0.455144	0.650947	0.833273	-6.65484
757	FTH1P3	-0.0173861	6.37319	-0.454203	0.651619	0.833273	-6.65527
228	ASS1	0.0184191	6.28755	0.450341	0.654383	0.835738	-6.65702
171	OR13A1	-0.0199386	6.0965	-0.442412	0.660071	0.841446	-6.66057
126	ARID1B	-0.0713411	8.16306	-0.44065	0.661338	0.841446	-6.66135
566	DGKZ	0.0156588	6.15699	0.440044	0.661774	0.841446	-6.66161
784	PTK2	-0.0182215	6.42422	-0.438474	0.662904	0.841446	-6.66231
731	CYP3A7	-0.030464	6.28927	-0.438257	0.66306	0.841446	-6.6624
962	MIR1321	-0.0173309	6.24299	-0.43588	0.664772	0.84255	-6.66344
273	NA	0.0207309	6.36007	0.433175	0.666724	0.842633	-6.66462
896	NA	-0.0157824	6.2405	-0.432703	0.667064	0.842633	-6.66483
295	LOC100288292	0.0154562	6.28249	0.432285	0.667366	0.842633	-6.66501
143	PSME3	-0.0705094	8.62176	-0.42818	0.670332	0.845312	-6.66678
37	TBL1Y	-0.021782	6.27053	-0.425464	0.672297	0.846722	-6.66794
579	CCDC63	-0.016241	6.13283	-0.42266	0.674329	0.848213	-6.66913
631	NA	-0.015478	6.20693	-0.4188	0.67713	0.849819	-6.67076
348	NA	0.0218453	6.33976	0.418107	0.677633	0.849819	-6.67105
515	TPSAB1	-0.0856065	6.90117	-0.417388	0.678155	0.849819	-6.67135
406	SIGLEC7	-0.0195141	6.31607	-0.415168	0.679769	0.850773	-6.67228
108	OR10Q1	0.0145897	6.12715	0.414	0.680618	0.850773	-6.67276
79	IRF3	0.0694494	8.22875	0.411214	0.682647	0.850973	-6.67392
659	NUMA1	0.0266804	6.75759	0.410389	0.683248	0.850973	-6.67426
455	ACHE	-0.0203606	6.2891	-0.409552	0.683858	0.850973	-6.6746
700	CYP2B7P1	0.0220448	6.20203	0.408151	0.68488	0.850973	-6.67518
154	NA	0.0152014	6.2296	0.407941	0.685033	0.850973	-6.67526
10	NA	-0.0227592	6.56938	-0.40156	0.689694	0.8557	-6.67785
387	C4orf39	-0.0199392	6.44162	-0.397905	0.692369	0.857952	-6.67932
120	PRPF4B	0.0157367	6.21848	0.396632	0.693302	0.857952	-6.67983
236	NA	0.0151353	6.21478	0.39412	0.695144	0.857952	-6.68082
4	NA	0.0176791	6.39241	0.394034	0.695207	0.857952	-6.68086
46	DSTNP2	0.024282	6.44371	0.393226	0.695799	0.857952	-6.68117
117	NA	-0.0566843	7.39815	-0.390985	0.697445	0.858923	-6.68206
42	RORA	-0.0146237	5.94099	-0.384922	0.701904	0.862746	-6.68442
911	TERF1	0.012685	6.27252	0.384417	0.702276	0.862746	-6.68461
704	RHBG	0.0140506	6.17688	0.377943	0.707049	0.867545	-6.68709
653	NA	-0.0177937	6.36873	-0.376754	0.707927	0.867557	-6.68754
596	MRRF	0.0716671	8.7461	0.373837	0.710083	0.867736	-6.68864
85	IL22	0.0145873	6.26337	0.373535	0.710306	0.867736	-6.68875
649	UPK1A	-0.0646257	6.44036	-0.372541	0.711042	0.867736	-6.68912
378	RPS6KB2	0.0427885	6.93664	0.371863	0.711543	0.867736	-6.68937
782	C19orf57	0.0195214	6.09215	0.368553	0.713994	0.869664	-6.6906
266	ZNF468	0.0301607	6.86604	0.363823	0.717501	0.872873	-6.69234
563	NA	0.0161119	6.23391	0.360066	0.720292	0.873162	-6.69371
954	RAB37	-0.0140189	6.37998	-0.359202	0.720934	0.873162	-6.69402
774	CHRM2	0.0164046	6.03113	0.358961	0.721113	0.873162	-6.69411
233	SRP54	0.04873	9.41139	0.358802	0.721232	0.873162	-6.69416
309	PRDM15	-0.0201966	6.62527	-0.355271	0.723859	0.875283	-6.69543
496	THSD7A	-0.0128271	6.27089	-0.35114	0.726937	0.877943	-6.69689
104	NA	-0.0733221	8.61934	-0.34829	0.729063	0.879448	-6.69789
258	TEX101	0.0389039	6.14933	0.332701	0.740731	0.892446	-6.70322
672	C17orf58	0.0573393	7.99707	0.330191	0.742615	0.893119	-6.70406
29	ABHD15	0.0359802	7.45285	0.329578	0.743075	0.893119	-6.70426
959	HTR7	0.0139199	5.97237	0.327917	0.744324	0.893546	-6.70481
132	CPSF2	-0.0357056	8.01216	-0.318953	0.751071	0.900565	-6.70772
671	NA	-0.0154898	6.37812	-0.307337	0.759845	0.909993	-6.71137
319	NA	-0.012643	6.4656	-0.305094	0.761542	0.910846	-6.71206
368	MIR507	0.011182	6.2269	0.30399	0.762378	0.910846	-6.7124
324	CPXCR1	-0.0137621	6.43302	-0.301945	0.763928	0.911608	-6.71302
91	GUCY2GP	-0.0110918	6.28518	-0.299909	0.765472	0.912148	-6.71364
475	NCF4	-0.0180034	6.42058	-0.298915	0.766225	0.912148	-6.71394
834	NA	-0.0630491	6.40828	-0.297741	0.767116	0.912148	-6.71429
358	AGRP	-0.0119828	6.29751	-0.294973	0.769218	0.913056	-6.71511
434	NA	-0.0104774	6.30956	-0.293639	0.770231	0.913056	-6.71551
987	ACSM2B	-0.0114531	6.24203	-0.293129	0.770619	0.913056	-6.71566
459	SRRM1	0.0125741	6.48962	0.282662	0.778586	0.920823	-6.71868
699	PCDHA5	-0.0118145	6.32694	-0.281779	0.779259	0.920823	-6.71893
655	NA	-0.00970893	6.25562	-0.280889	0.779937	0.920823	-6.71919
920	AMZ2	-0.0465309	9.47727	-0.277431	0.782576	0.922849	-6.72016
468	MIR181A2	0.00857044	6.22907	0.269439	0.788685	0.928172	-6.72235
949	CSMD1	-0.015871	6.05012	-0.269097	0.788946	0.928172	-6.72244
385	TC2N	0.0683712	7.81709	0.267254	0.790357	0.928739	-6.72294
681	NA	0.0112759	6.28584	0.264974	0.792102	0.928973	-6.72355
193	LOC100130015	0.0099387	6.24991	0.264567	0.792414	0.928973	-6.72366
165	CA12	-0.0671583	6.69722	-0.258408	0.797137	0.93138	-6.72528
113	PHF11	0.0475388	9.61846	0.257691	0.797687	0.93138	-6.72546
976	NA	0.0103007	6.35132	0.257368	0.797935	0.93138	-6.72555
349	NA	-0.00862418	6.15699	-0.257033	0.798192	0.93138	-6.72563
418	ADCY8	0.00989122	6.33405	0.254945	0.799796	0.932163	-6.72617
22	PCDHGB7	-0.00816841	6.15297	-0.253695	0.800756	0.932196	-6.72649
820	HSPD1	0.00945094	6.38609	0.248807	0.804514	0.935482	-6.72772
736	NA	0.00996573	6.27199	0.245431	0.807113	0.93682	-6.72856
88	NA	-0.0109864	6.27961	-0.243809	0.808362	0.93682	-6.72896
464	UBE2Q1	0.0353487	8.09201	0.243023	0.808968	0.93682	-6.72915
43	NA	-0.0105029	6.38783	-0.242445	0.809412	0.93682	-6.72929
438	HCAR3	-0.0138974	6.09079	-0.239902	0.811373	0.937135	-6.72991
745	NA	-0.0087634	6.42361	-0.23966	0.811559	0.937135	-6.72997
991	MIR1247	-0.0107112	6.22577	-0.234939	0.815202	0.939318	-6.7311
190	NA	-0.00862965	6.37771	-0.234122	0.815833	0.939318	-6.73129
181	C5orf15	-0.00911323	6.24341	-0.233558	0.816268	0.939318	-6.73142
862	TRABD	-0.0569572	10.543	-0.229375	0.8195	0.941954	-6.73239
983	NA	-0.0466613	7.05582	-0.224757	0.823071	0.944893	-6.73345
595	USHBP1	-0.0131127	6.27044	-0.222625	0.824721	0.944893	-6.73393
482	SREK1IP1	-0.0098969	6.21119	-0.222405	0.824892	0.944893	-6.73398
147	NA	0.00801365	6.30973	0.219414	0.827208	0.946325	-6.73464
194	NA	-0.0100303	6.36357	-0.216321	0.829605	0.946325	-6.73532
17	LOC100128905	-0.00906621	6.3041	-0.215654	0.830122	0.946325	-6.73546
381	MIR34A	0.010823	6.2699	0.215585	0.830176	0.946325	-6.73548
651	NA	0.0756226	6.38659	0.21293	0.832235	0.946325	-6.73605
856	LINC00346	-0.007726	6.22072	-0.21241	0.832638	0.946325	-6.73616
170	ABCB4	-0.0111977	6.25339	-0.211855	0.833069	0.946325	-6.73628
105	NA	0.00754711	6.12212	0.210563	0.834072	0.946325	-6.73655
198	TMEM14E	0.0077725	6.23317	0.209806	0.834659	0.946325	-6.73671
689	NA	0.00942574	6.15056	0.208248	0.835869	0.946624	-6.73704
676	ZNF227	-0.0151312	7.1002	-0.207019	0.836823	0.946632	-6.7373
232	C5orf4	0.00802166	6.03413	0.205748	0.837811	0.946679	-6.73756
52	C4orf17	-0.00747717	6.03244	-0.202916	0.840012	0.946731	-6.73814
850	NA	-0.00741195	6.31307	-0.202247	0.840532	0.946731	-6.73828
53	RPS3A	-0.0183294	6.42357	-0.202034	0.840698	0.946731	-6.73832
260	NA	-0.0058388	6.25723	-0.197428	0.844281	0.949698	-6.73925
12	SULT1C4	-0.00861835	6.25401	-0.190681	0.849537	0.954536	-6.74056
890	WDSUB1	0.024237	7.92585	0.185974	0.853206	0.957583	-6.74146
506	CDHR1	0.0133994	6.19571	0.180507	0.857473	0.960859	-6.74246
908	CSF2RB	0.00754838	6.36698	0.179772	0.858048	0.960859	-6.7426
646	NA	-0.00703178	6.22174	-0.177352	0.859938	0.960951	-6.74303
362	NA	0.00787691	6.30125	0.176564	0.860553	0.960951	-6.74317
957	SNORD105B	-0.00755398	6.40449	-0.175128	0.861676	0.960951	-6.74342
939	NA	-0.00967968	6.25289	-0.174748	0.861973	0.960951	-6.74349
436	EID2	-0.00687654	6.216	-0.173395	0.863031	0.961059	-6.74373
966	DNAH12	0.00741151	6.34049	0.170476	0.865313	0.962529	-6.74423
257	NA	0.00718899	6.36318	0.165729	0.869029	0.965587	-6.74504
443	MSTN	0.00528631	6.14383	0.159245	0.874108	0.967186	-6.7461
975	HYDIN2	0.00918592	6.51674	0.158908	0.874372	0.967186	-6.74615
446	LOC344887	0.0138119	6.39185	0.15785	0.875202	0.967186	-6.74632
195	SLC27A6	-0.00791795	5.99991	-0.157507	0.87547	0.967186	-6.74637
465	NA	-0.0053169	6.31089	-0.15727	0.875656	0.967186	-6.74641
146	C18orf25	-0.00612638	6.27327	-0.156487	0.87627	0.967186	-6.74653
510	CCL28	0.0372572	7.06358	0.151983	0.879803	0.969676	-6.74723
371	IFNB1	-0.00625319	6.04772	-0.15094	0.880621	0.969676	-6.74739
800	LOC100287592	0.00577781	6.32906	0.148002	0.882928	0.969676	-6.74783
561	RN5S9	0.0433861	8.11427	0.147243	0.883523	0.969676	-6.74795
314	LPAR3	-0.00508041	5.92222	-0.145994	0.884505	0.969676	-6.74813
149	LOC100288102	-0.00660984	6.31791	-0.145672	0.884757	0.969676	-6.74818
353	C6orf145	-0.00881118	6.6224	-0.143095	0.886782	0.969676	-6.74855
591	NCKAP1	-0.0227137	6.94029	-0.142921	0.886918	0.969676	-6.74858
288	PPME1	0.0166977	8.21905	0.14078	0.888601	0.969676	-6.74888
619	NA	0.0197511	6.48266	0.140492	0.888827	0.969676	-6.74892
910	CCDC114	0.00674301	5.95786	0.140028	0.889192	0.969676	-6.74899
462	MIR578	-0.00571072	6.2657	-0.136985	0.891585	0.970366	-6.74941
333	C10orf112	0.0384809	6.95897	0.136754	0.891766	0.970366	-6.74944
283	NA	0.00641114	6.13062	0.132369	0.895216	0.973061	-6.75004
328	LOC643962	-0.00502278	6.27045	-0.129496	0.897477	0.974459	-6.75042
702	GHRLOS	-0.00533928	6.31285	-0.127197	0.899287	0.974806	-6.75071
248	KIR3DL1	0.00565197	6.24132	0.125653	0.900503	0.974806	-6.75091
404	OR5M1	0.00366122	6.15022	0.123345	0.902321	0.974806	-6.7512
144	C15orf57	0.00992783	7.21202	0.122357	0.9031	0.974806	-6.75132
851	ATG9A	0.0160707	8.51145	0.121342	0.903899	0.974806	-6.75144
656	FAM106A	0.00471023	6.17682	0.120302	0.904719	0.974806	-6.75157
467	BCRP2	-0.00489516	6.2894	-0.118825	0.905883	0.974806	-6.75175
887	NA	0.0156025	6.89991	0.114666	0.909163	0.974806	-6.75224
235	NA	-0.00406963	6.2448	-0.112636	0.910764	0.974806	-6.75247
855	INPP5E	0.0216447	7.27005	0.112329	0.911005	0.974806	-6.7525
426	KRTAP10-12	0.00706474	6.27136	0.111804	0.91142	0.974806	-6.75256
209	NA	0.00462412	6.19449	0.111254	0.911853	0.974806	-6.75262
916	C10orf91	-0.00469419	6.01795	-0.110979	0.912071	0.974806	-6.75265
196	AHCTF1	0.0178504	8.39461	0.110031	0.912819	0.974806	-6.75276
30	NA	0.00407356	6.21573	0.10941	0.913309	0.974806	-6.75283
866	ZNF627	0.015449	8.73782	0.109303	0.913393	0.974806	-6.75284
497	SLC26A9	0.00508362	6.05478	0.105875	0.916099	0.976652	-6.75321
367	PMF1	0.00969623	7.05486	0.103476	0.917993	0.977628	-6.75346
216	NA	0.00426558	6.26354	0.0989633	0.921557	0.979355	-6.75392
585	DOCK3	-0.00518844	6.47718	-0.0989436	0.921573	0.979355	-6.75393
740	NA	0.00403584	6.16133	0.0940032	0.925477	0.981289	-6.75441
184	TCEB2	-0.01781	7.31504	-0.0913241	0.927595	0.981289	-6.75465
6	ADAMTS15	-0.00370444	6.39917	-0.0906707	0.928111	0.981289	-6.75471
812	AZGP1	-0.00360323	6.12664	-0.0901764	0.928502	0.981289	-6.75476
5	HMGB4	-0.00264781	6.1407	-0.0881099	0.930136	0.981289	-6.75495
673	TSIX	-0.00298959	6.20361	-0.085853	0.931921	0.981289	-6.75514
215	LOC400553	0.00388023	6.2202	0.0836328	0.933677	0.981289	-6.75533
479	NA	0.00337852	6.2757	0.082088	0.9349	0.981289	-6.75546
384	HRSP12	-0.0149917	7.63201	-0.0811708	0.935625	0.981289	-6.75554
914	NA	0.00982809	6.93934	0.08091	0.935832	0.981289	-6.75556
873	WNK2	0.00860124	6.45342	0.0784336	0.937792	0.981289	-6.75576
269	NA	0.00333111	6.34428	0.0781383	0.938025	0.981289	-6.75578
946	FBXO22-AS1	0.00318198	6.35174	0.0780075	0.938129	0.981289	-6.75579
762	SEC23IP	-0.0096088	7.7474	-0.0768591	0.939038	0.981289	-6.75588
730	LOC100287477	0.00314939	6.20103	0.0750163	0.940497	0.981289	-6.75602
630	RSPH3	-0.0106513	7.36624	-0.0744871	0.940916	0.981289	-6.75606
590	NA	0.00285577	6.25184	0.0744491	0.940946	0.981289	-6.75606
137	DAG1	-0.00326476	6.31696	-0.0743094	0.941056	0.981289	-6.75607
772	NA	-0.00326209	6.20382	-0.0707391	0.943883	0.982168	-6.75633
527	DAZAP1	0.00322001	6.27342	0.0706168	0.94398	0.982168	-6.75634
555	NAIP	0.00298482	6.27087	0.069524	0.944846	0.982168	-6.75642
38	FBF1	0.00260429	6.17591	0.0662823	0.947414	0.983312	-6.75664
280	XRCC1	-0.00782672	7.54502	-0.0656523	0.947913	0.983312	-6.75668
71	MIR298	-0.0023398	6.24957	-0.0621181	0.950713	0.984272	-6.75691
441	CDRT1	0.00283746	6.44772	0.0619994	0.950807	0.984272	-6.75692
175	GPR158	-0.0020861	6.22274	-0.0568549	0.954884	0.987471	-6.75722
214	RPL5	-0.00158981	6.19175	-0.0551035	0.956272	0.987885	-6.75732
107	NA	-0.0119077	7.76999	-0.052946	0.957983	0.988194	-6.75744
341	FAM180A	0.00160568	6.28959	0.0510996	0.959447	0.988194	-6.75754
768	ARG2	-0.00589513	6.619	-0.0491548	0.960989	0.988194	-6.75764
72	NA	0.00201077	6.34652	0.0487761	0.961289	0.988194	-6.75765
102	MIR1250	0.00184693	6.21718	0.0484937	0.961513	0.988194	-6.75767
377	OR2M7	-0.00170064	6.14623	-0.0460906	0.963419	0.988643	-6.75778
603	NA	-0.00588644	7.12266	-0.0434722	0.965496	0.988643	-6.7579
380	ITGB3	-0.00198404	6.26976	-0.0429911	0.965877	0.988643	-6.75792
399	DAK	-0.006276	7.21634	-0.0420325	0.966638	0.988643	-6.75796
394	MGA	-0.00216537	6.42226	-0.0417105	0.966893	0.988643	-6.75798
953	SLC45A4	-0.00435656	6.82674	-0.0375796	0.97017	0.990591	-6.75814
742	RTBDN	0.00297978	6.13683	0.0368122	0.970779	0.990591	-6.75817
211	UVRAG	-0.00388141	7.51858	-0.0298012	0.976343	0.994764	-6.7584
990	GPR111	-0.00101884	5.99904	-0.0291515	0.976858	0.994764	-6.75842
393	C1QTNF3	-0.00184607	6.17394	-0.0257385	0.979567	0.9948	-6.75852
958	LOC100287704	0.00114112	6.21441	0.0257025	0.979595	0.9948	-6.75852
159	TCL6	0.00105291	6.36568	0.0245256	0.98053	0.9948	-6.75855
644	CRISP1	0.000822432	6.05326	0.0240936	0.980872	0.9948	-6.75856
747	NA	-0.00101995	6.27187	-0.0225754	0.982078	0.995013	-6.75859
245	NA	0.000965158	6.78475	0.0143799	0.988583	0.998076	-6.75875
685	NA	0.000506009	6.2235	0.0134984	0.989283	0.998076	-6.75876
96	NA	0.000401345	6.33667	0.0109942	0.991271	0.998076	-6.75879
988	NA	0.000399124	6.19703	0.0103823	0.991757	0.998076	-6.7588
39	MRAP	0.000366293	6.0966	0.0102547	0.991858	0.998076	-6.7588
469	IMMP1L	0.00122581	7.34385	0.00977758	0.992237	0.998076	-6.7588
804	LOC645359	-0.000369465	6.22741	-0.00846705	0.993278	0.998076	-6.75881
138	NA	-0.000749009	6.58846	-0.00778524	0.993819	0.998076	-6.75882
474	CRELD1	0.000679493	6.44204	0.00745166	0.994084	0.998076	-6.75882
790	NA	-0.000168974	6.33506	-0.0057637	0.995424	0.998419	-6.75883
861	C9orf51	-0.000126185	6.32694	-0.00419213	0.996672	0.998669	-6.75884
874	MAGEC1	-0.000261624	6.19216	-0.00151029	0.998801	0.99916	-6.75885
854	KIAA0922	-9.37694e-05	6.96182	-0.00105842	0.99916	0.99916	-6.75885

## Sheet: Group1 vs duod contr
No	ID	logFC	AveExpr	t	P.Value	adj.P.Val	B
947	FOLH1	-4.58263	6.58312	-33.3563	3.46348e-36	3.46348e-33	71.0036
318	ASPA	-1.54623	6.42983	-14.2632	2.17843e-19	1.08922e-16	33.9298
956	NA	-0.958321	6.4767	-13.7453	9.74788e-19	3.24929e-16	32.4473
399	DAK	-2.59297	7.21634	-13.3571	3.06274e-18	7.65684e-16	31.3136
677	DBP	-1.46099	6.93894	-11.8027	3.63624e-16	7.27249e-14	26.575
333	C10orf112	-4.09838	6.95897	-11.2026	2.49839e-15	4.16399e-13	24.6602
648	NKX2-3	-1.11856	6.42499	-10.6473	1.54893e-14	2.21276e-12	22.8466
20	NA	-0.837504	6.71944	-10.1496	8.20774e-14	1.02597e-11	21.1884
493	RNF186	-3.41084	7.44869	-9.61434	5.09675e-13	5.66305e-11	19.3722
683	ECT2	2.27476	10.0576	8.69483	1.26265e-11	1.26265e-09	16.1804
815	ESPN	-2.28102	7.32406	-8.29577	5.21221e-11	4.73837e-09	14.7712
391	ZWILCH	0.746832	6.91201	7.34	1.62533e-09	1.35444e-07	11.3564
251	PTGR1	-2.8669	9.05631	-7.2845	1.98726e-09	1.52866e-07	11.1571
700	CYP2B7P1	-0.50354	6.20203	-7.1707	3.00198e-09	2.14427e-07	10.7482
684	MPST	-1.31113	7.88426	-7.0245	5.10202e-09	3.40135e-07	10.2227
457	NA	-0.676013	7.0697	-6.91963	7.46506e-09	4.66566e-07	9.8458
261	NA	-2.47557	7.98555	-6.79071	1.19191e-08	7.01123e-07	9.38263
770	TRIM36	-0.547165	6.50063	-6.72523	1.51165e-08	8.39805e-07	9.14748
167	MIA2	-0.395652	6.39757	-6.45731	3.99416e-08	2.10219e-06	8.18679
919	CDKN2B	-2.48846	7.74763	-6.42903	4.4251e-08	2.21255e-06	8.08556
472	NA	-0.425135	6.77936	-6.34589	5.97952e-08	2.84739e-06	7.78821
19	MTHFD1L	1.31974	7.82704	5.88584	3.14231e-07	1.35014e-05	6.15199
57	ABAT	-1.66512	6.94355	-5.8837	3.16661e-07	1.35014e-05	6.14441
680	TRIP13	1.89643	8.24597	5.87729	3.24033e-07	1.35014e-05	6.12175
308	NA	-0.397956	6.30904	-5.53939	1.08384e-06	4.33537e-05	4.93446
679	CBFB	1.27459	8.2067	5.39289	1.8219e-06	7.00731e-05	4.42481
505	WDR20	-0.462127	6.4804	-5.28966	2.62236e-06	9.71244e-05	4.06784
785	COMMD7	1.30986	10.3095	5.16389	4.07792e-06	0.00014564	3.6356
670	ATP5SL	-1.0567	8.66513	-5.12915	4.60471e-06	0.000158783	3.51676
762	SEC23IP	0.804653	7.7474	4.95048	8.57167e-06	0.000285722	2.9097
342	CCDC109B	1.46509	8.80333	4.92907	9.23055e-06	0.00029776	2.83744
796	RIOK1	0.789429	7.94455	4.90637	9.98353e-06	0.000311985	2.76094
902	PRMT5	1.37766	8.42282	4.87919	1.09648e-05	0.000328067	2.66951
602	POLE2	1.13019	7.56516	4.87422	1.11543e-05	0.000328067	2.65281
972	SIN3A	0.807519	8.31861	4.86003	1.1713e-05	0.000334657	2.60517
582	PKP4	0.496105	6.78847	4.81492	1.3678e-05	0.000379943	2.45404
542	CNST	-1.09519	9.1221	-4.80292	1.4253e-05	0.000385217	2.41392
495	PTPDC1	-0.315015	6.21717	-4.79253	1.47702e-05	0.00038869	2.37921
537	GDF15	3.18038	8.9831	4.77042	1.59321e-05	0.000408514	2.30547
621	RPS2	1.30997	12.8987	4.74807	1.71985e-05	0.000429962	2.23102
385	TC2N	1.56281	7.81709	4.69863	2.03593e-05	0.000496569	2.06686
851	ATG9A	-0.806607	8.51145	-4.68438	2.13716e-05	0.000508848	2.01967
320	NA	-0.240709	6.35429	-4.61239	2.72886e-05	0.000634617	1.78215
858	NA	0.406863	6.81161	4.56925	3.1574e-05	0.000717591	1.64051
427	KIR2DL3	-1.02858	6.428	-4.51578	3.7806e-05	0.000824624	1.46573
519	ATG4A	-1.02018	8.09438	-4.51478	3.79327e-05	0.000824624	1.46248
698	ABCC6	-0.266155	6.23611	-4.49061	4.11414e-05	0.000875349	1.38375
963	ZC3HC1	0.720277	9.08034	4.44261	4.8316e-05	0.00100658	1.22797
992	PLN	-0.593335	6.6383	-4.41649	5.27194e-05	0.00107591	1.1435
14	GPX2	3.42426	11.6877	4.4037	5.50166e-05	0.00110033	1.10221
428	FOXM1	0.837637	7.092	4.38618	5.83205e-05	0.00112934	1.04577
787	MYOF	1.98971	8.72572	4.38317	5.8908e-05	0.00112934	1.03607
837	NA	0.569846	7.08459	4.37533	6.04641e-05	0.00112934	1.01084
34	NAA25	0.475107	6.59254	4.37275	6.09843e-05	0.00112934	1.00255
500	POR	-0.929511	8.0859	-4.33424	6.92947e-05	0.0012599	0.878998
477	RPS21	1.7615	9.42967	4.2786	8.32832e-05	0.0014872	0.701316
143	PSME3	0.913827	8.62176	4.2683	8.61559e-05	0.00151151	0.668567
375	NA	0.472944	6.51125	4.25616	8.96679e-05	0.00152254	0.629992
365	TBL1XR1	0.822663	7.16471	4.2553	8.99218e-05	0.00152254	0.627261
324	CPXCR1	-0.251649	6.43302	-4.24671	9.2498e-05	0.00152254	0.599996
244	NA	-0.169107	6.38357	-4.24548	9.28752e-05	0.00152254	0.596068
332	PAK6	0.645463	6.79483	4.2357	9.5907e-05	0.00154689	0.565067
603	NA	-0.737261	7.12266	-4.18787	0.000112176	0.00175502	0.41393
296	CENPM	1.34634	8.27255	4.18474	0.000113327	0.00175502	0.404092
204	SYNGR2	0.316725	6.24786	4.18273	0.000114077	0.00175502	0.397736
766	TOP1MT	0.649706	6.78651	4.17158	0.000118306	0.00178271	0.36265
63	XRN1	-0.805441	8.90114	-4.16865	0.000119442	0.00178271	0.353439
187	STXBP2	-0.751361	8.31434	-4.11792	0.000140881	0.00207179	0.194426
652	MBTPS1	0.56341	7.21799	4.0579	0.000171094	0.00247962	0.00750335
508	NA	-0.20987	6.38392	-4.03993	0.000181296	0.00258994	-0.0481698
176	CLDN1	2.53778	8.42503	4.03213	0.000185905	0.00261488	-0.0722942
452	WDHD1	0.196521	6.14253	4.0282	0.000188272	0.00261488	-0.0844489
29	ABHD15	-0.565468	7.45285	-3.98397	0.00021699	0.00294418	-0.220782
775	BAZ1A	0.816974	8.73912	3.98271	0.000217869	0.00294418	-0.224661
410	NA	-0.301407	6.57661	-3.95269	0.000239811	0.0031564	-0.316725
629	RNF214	0.355977	6.67774	3.95259	0.000239886	0.0031564	-0.317029
971	HPRT1	1.02569	8.70504	3.94037	0.00024942	0.0032114	-0.354403
847	LOC100507460	1.05956	7.39027	3.93902	0.000250489	0.0032114	-0.358504
229	SH3KBP1	1.1924	9.28854	3.93437	0.000254234	0.00321815	-0.372729
645	ITM2B	-0.834635	11.7311	-3.92494	0.000261979	0.00327473	-0.401497
828	NR2C1	0.845651	7.14269	3.92065	0.000265578	0.00327874	-0.414575
450	APOL3	-0.682556	7.59712	-3.84102	0.000341712	0.00416722	-0.655906
857	MLL5	0.516357	6.70315	3.83042	0.000353318	0.00425685	-0.687849
844	SNHG10	-0.550105	6.65263	-3.77498	0.000420426	0.00500507	-0.854013
707	STK31	1.62382	7.10642	3.76712	0.000430879	0.00501188	-0.87746
166	GNRH1	-0.357031	6.94196	-3.76702	0.000431021	0.00501188	-0.877775
953	SLC45A4	0.567203	6.82674	3.76322	0.000436159	0.00501332	-0.889085
231	ZNF805	0.480401	6.94248	3.7492	0.000455663	0.00517799	-0.930834
712	RPS27	0.821097	11.4267	3.72596	0.000489845	0.00550387	-0.999831
486	WDR36	0.651023	7.83917	3.71692	0.000503782	0.00559757	-1.02658
669	NA	-0.232099	6.51371	-3.70577	0.000521517	0.00573095	-1.05956
26	MKS1	0.270073	6.52817	3.69393	0.000540991	0.00588034	-1.09449
865	RPL23AP64	1.0238	10.4211	3.68894	0.000549409	0.00590762	-1.1092
424	FAM86C1	0.523318	6.75562	3.65579	0.000608611	0.00647459	-1.20663
666	C8orf37	-1.01748	12.3213	-3.63532	0.000648174	0.00682289	-1.26655
657	NA	-0.215899	6.35945	-3.63134	0.000656143	0.00683482	-1.27817
521	RBL1	0.402826	6.44671	3.60821	0.000704349	0.00726133	-1.34556
247	NA	-0.28448	6.51589	-3.57927	0.000769465	0.00785169	-1.42955
131	ACVR1	0.738697	9.28547	3.5705	0.000790297	0.0079828	-1.45491
545	EIF2C2	0.699917	9.78381	3.5473	0.000848067	0.00844171	-1.52185
626	GCAT	0.933402	7.7927	3.54554	0.000852613	0.00844171	-1.52692
36	MIR934	0.172764	6.11923	3.53711	0.000874691	0.0085754	-1.55116
981	TAF5L	0.29723	6.33579	3.53341	0.000884578	0.00858814	-1.56182
129	EXPH5	0.743018	6.9976	3.46799	0.00107753	0.0103609	-1.74869
422	RCN1	1.25955	10.9731	3.45547	0.00111878	0.010655	-1.78422
1	TINAGL1	0.360308	6.45277	3.42058	0.00124174	0.0117146	-1.88277
768	ARG2	-0.531796	6.619	-3.4106	0.00127924	0.0118092	-1.91086
240	VSIG1	2.22085	7.8878	3.4105	0.00127962	0.0118092	-1.91114
421	MYO9A	0.445519	7.33433	3.40851	0.0012872	0.0118092	-1.91672
488	ECD	0.441362	7.59596	3.39316	0.00134732	0.0122483	-1.9598
397	BATF	0.97379	6.96572	3.37252	0.00143235	0.0129041	-2.01753
351	TMEM154	1.21171	7.23821	3.36491	0.00146497	0.0130801	-2.03876
893	RPL23A	0.850816	8.01833	3.35647	0.00150195	0.0132916	-2.06225
185	HDAC8	0.389416	6.81749	3.34197	0.00156759	0.0136414	-2.10255
732	EXOC7	-0.233486	6.46135	-3.34172	0.00156876	0.0136414	-2.10325
67	NA	0.33853	6.77649	3.33371	0.00160618	0.0138464	-2.12545
523	C6orf138	-0.254388	6.69919	-3.25239	0.00203737	0.0174134	-2.349
367	PMF1	0.392119	7.05486	3.21862	0.00224683	0.019041	-2.44079
92	ZNF577	-0.824258	8.82253	-3.21492	0.00227097	0.0190838	-2.45081
589	PTBP1	0.460589	12.5156	3.18379	0.00248398	0.0206998	-2.53478
40	DCTPP1	0.865122	9.29736	3.16202	0.00264398	0.0218511	-2.59318
196	AHCTF1	0.664985	8.39461	3.15278	0.00271481	0.0220977	-2.61789
982	NA	-0.157528	6.44477	-3.15237	0.00271802	0.0220977	-2.619
353	C6orf145	-0.249482	6.6224	-3.11632	0.00301203	0.0242906	-2.71493
721	KRTAP3-2	-0.139365	6.22004	-3.10499	0.00311043	0.0244308	-2.74492
738	ZNF597	0.384178	6.39579	3.10271	0.00313058	0.0244308	-2.75095
304	NA	-0.135958	6.23472	-3.10263	0.00313126	0.0244308	-2.75115
184	TCEB2	0.786561	7.31504	3.10218	0.00313528	0.0244308	-2.75234
359	FAM102A	-0.714822	7.53498	-3.09428	0.00320622	0.0244308	-2.77321
672	C17orf58	0.698358	7.99707	3.09317	0.00321624	0.0244308	-2.77612
255	CXCL1	1.77124	8.4017	3.09186	0.00322825	0.0244308	-2.77959
535	ATP2C1	0.467522	7.21223	3.09057	0.00324	0.0244308	-2.78298
843	KBTBD2	0.578803	9.28499	3.08956	0.0032493	0.0244308	-2.78565
723	C4orf32	0.477162	6.80245	3.08519	0.00328963	0.0245495	-2.79715
264	NA	-0.218603	6.59573	-3.0821	0.00331844	0.024581	-2.80527
653	NA	-0.186669	6.36873	-3.04002	0.0037355	0.0274669	-2.91548
581	PLEKHO2	0.542435	7.12467	3.03271	0.00381272	0.0278301	-2.93451
425	LYSMD1	0.209297	6.62614	3.02689	0.00387532	0.0280053	-2.94965
121	CEP152	0.27684	6.60483	3.02045	0.00394562	0.0280053	-2.96635
41	TUBE1	0.383527	6.77098	3.02043	0.00394586	0.0280053	-2.96641
48	PCBD1	0.609893	8.17116	3.02017	0.00394874	0.0280053	-2.96709
491	SPAG9	-0.312839	6.69954	-3.00892	0.00407458	0.0285631	-2.99623
829	PTBP1	0.487007	12.021	3.00805	0.00408452	0.0285631	-2.99849
948	NA	0.693041	9.97479	2.99869	0.00419231	0.0291133	-3.02267
705	MUC6	-1.14853	6.82451	-2.99356	0.00425251	0.0293277	-3.0359
920	AMZ2	0.652165	9.47727	2.99078	0.00428546	0.0293398	-3.04307
106	FRYL	-0.136387	6.55376	-2.98848	0.00431295	0.0293398	-3.049
269	NA	0.164816	6.34428	2.97362	0.00449429	0.0303668	-3.08719
753	ANAPC11	0.487107	8.30783	2.96992	0.00454059	0.0304738	-3.09669
3	NA	0.418743	7.76667	2.94921	0.00480775	0.0320517	-3.14965
221	AIM1L	-0.676975	6.73515	-2.94328	0.00488691	0.0323636	-3.16477
839	NA	-0.218406	6.49297	-2.93741	0.00496657	0.0326748	-3.17974
407	RPS14	0.751469	11.1976	2.91595	0.00526779	0.03443	-3.23419
64	CENPM	0.384566	6.51306	2.91267	0.00531523	0.0345145	-3.24248
965	YPLR6490	-0.167992	6.48409	-2.90121	0.00548449	0.0353838	-3.27144
60	C7orf61	0.13581	6.27872	2.88534	0.00572691	0.0367109	-3.31137
995	IMPDH1	0.232847	6.65674	2.87255	0.00592965	0.0377685	-3.34346
43	NA	0.161434	6.38783	2.86624	0.00603196	0.0380872	-3.35923
15	CTAGE5	-0.148157	6.30823	-2.86479	0.00605586	0.0380872	-3.36288
413	LSM14B	0.191246	6.32265	2.86078	0.00612191	0.0382619	-3.37288
898	NA	0.12185	6.31114	2.83863	0.00649969	0.0403707	-3.42803
56	FABP5	1.37361	10.3028	2.81699	0.00688954	0.0425281	-3.48161
781	HMGN2	0.527864	7.23693	2.80882	0.00704233	0.0432045	-3.50177
514	FERMT1	1.1117	8.44972	2.80179	0.00717614	0.0437569	-3.51906
757	FTH1P3	0.139228	6.37319	2.79761	0.00725679	0.0438318	-3.52933
145	SLC29A2	0.844186	8.01265	2.79662	0.00727609	0.0438318	-3.53177
54	GSTT1	-2.09374	8.63958	-2.79381	0.00733103	0.0438984	-3.53867
201	ANKRD23	-0.220228	6.64409	-2.7886	0.00743369	0.0442482	-3.55144
961	NA	-0.182726	6.40041	-2.77227	0.00776453	0.045701	-3.59139
522	BCL2L14	-0.166992	6.26231	-2.77204	0.00776918	0.045701	-3.59194
175	GPR158	-0.131688	6.22274	-2.76052	0.00801074	0.0465819	-3.62
62	NA	0.134626	6.30292	2.75919	0.0080392	0.0465819	-3.62325
767	PGCP	-0.751169	6.99301	-2.75828	0.00805867	0.0465819	-3.62547
464	UBE2Q1	0.520831	8.09201	2.75412	0.00814802	0.0468277	-3.63557
731	CYP3A7	-0.248325	6.28927	-2.74774	0.00828697	0.0472083	-3.65105
955	DAP3	0.521706	9.71442	2.74675	0.00830867	0.0472083	-3.65345
860	FOXD1	0.745223	6.70628	2.7351	0.00856862	0.0484103	-3.68164
597	C5orf41	-0.596124	7.60274	-2.72701	0.0087534	0.0491764	-3.70116
109	NCSTN	-0.580098	10.3664	-2.71919	0.00893562	0.0499197	-3.72
741	NA	0.361055	6.93942	2.70797	0.009203	0.0511278	-3.74693
609	NA	-0.161306	6.3613	-2.6779	0.0099566	0.0550088	-3.81875
341	FAM180A	0.109157	6.28959	2.67193	0.0101129	0.0553805	-3.83295
368	MIR507	0.127743	6.2269	2.6711	0.0101346	0.0553805	-3.83491
701	PGM1	-1.00998	9.6661	-2.66294	0.0103522	0.056262	-3.85426
485	RPL23A	0.76299	8.80164	2.65179	0.0106564	0.0576022	-3.88063
553	C12orf43	0.45678	7.43644	2.64664	0.0107995	0.058062	-3.89277
490	OSCP1	0.197279	6.19324	2.63807	0.011042	0.0590482	-3.91296
765	MBP	-0.249877	6.77139	-2.63026	0.0112671	0.0599312	-3.9313
249	PIK3CB	0.576246	7.13389	2.60809	0.011929	0.0631164	-3.98315
650	NA	-0.154253	6.37772	-2.60029	0.0121701	0.0640533	-4.0013
850	NA	0.123043	6.31307	2.58237	0.0127413	0.0667086	-4.04287
285	ADCY10	-0.114272	6.22043	-2.54699	0.0139414	0.0726116	-4.12431
726	SLC9A4	-0.33108	6.78481	-2.52549	0.01472	0.0762692	-4.17337
789	ISPD	0.220515	6.42952	2.52221	0.014842	0.0765049	-4.18081
641	NA	0.245671	6.70458	2.5178	0.0150079	0.0769634	-4.19083
980	MIR614	0.260638	6.39124	2.51404	0.0151503	0.0772974	-4.19935
310	PCDHB13	0.471031	6.36662	2.50963	0.015319	0.0777616	-4.20933
681	NA	-0.138519	6.28584	-2.50365	0.0155509	0.0781761	-4.22287
161	NBPF22P	-0.214075	6.47415	-2.50349	0.0155571	0.0781761	-4.22322
392	FUT9	-0.402226	6.67655	-2.49034	0.016078	0.08039	-4.25287
540	NA	-0.158879	6.34499	-2.46817	0.016992	0.084502	-4.30257
969	MGAT2	-0.58787	8.87364	-2.46634	0.0170694	0.084502	-4.30666
242	KITLG	0.660299	7.23735	2.4602	0.0173316	0.0853772	-4.32034
975	HYDIN2	-0.184091	6.51674	-2.44945	0.0177999	0.0872545	-4.34427
512	NA	-0.203685	6.44911	-2.43875	0.0182768	0.0891549	-4.36797
136	TRIM5	-0.176326	6.61695	-2.43443	0.0184729	0.0896742	-4.37753
292	NA	0.0993108	6.33028	2.42942	0.0187022	0.0901346	-4.38858
549	METTL23	0.285703	6.72064	2.42843	0.018748	0.0901346	-4.39077
539	ELMOD1	-0.238492	6.61926	-2.42314	0.018994	0.0908805	-4.40244
199	IQCA1	-0.121591	6.29246	-2.41367	0.019441	0.0925761	-4.42325
478	NA	-0.124656	6.26455	-2.40925	0.0196528	0.093103	-4.43294
525	ASXL2	0.374855	8.58152	2.40749	0.0197378	0.093103	-4.4368
822	NA	-0.119092	6.39856	-2.40346	0.0199337	0.0933197	-4.44562
499	KRCC1	-0.776341	8.74626	-2.40271	0.0199704	0.0933197	-4.44727
293	ZNF738	-0.881267	11.2937	-2.39867	0.0201684	0.0938065	-4.45608
154	NA	-0.115267	6.2296	-2.37921	0.0211491	0.0979127	-4.49846
568	CCDC91	0.396709	6.8834	2.36378	0.0219568	0.101184	-4.53186
262	JSRP1	1.35717	7.79203	2.36049	0.0221325	0.101459	-4.53896
379	NA	-0.149997	6.45093	-2.35887	0.0222195	0.101459	-4.54245
761	ZNF322	0.3209	7.19104	2.34571	0.0229375	0.104262	-4.57074
93	NA	0.527205	7.33561	2.34179	0.0231553	0.104775	-4.57914
715	NAIP	-0.119588	6.24098	-2.33603	0.0234789	0.105432	-4.59147
298	RIOK2	0.413921	7.83616	2.33545	0.0235114	0.105432	-4.5927
958	LOC100287704	-0.133788	6.21441	-2.31779	0.0245301	0.109509	-4.63035
429	ATP1B3	-0.578334	11.7827	-2.30644	0.0252051	0.112022	-4.65442
938	CCDC74B	0.242236	6.55779	2.2838	0.0266013	0.117404	-4.70214
191	NA	-0.129738	6.43626	-2.28302	0.0266506	0.117404	-4.70378
777	TPD52L2	-0.339748	8.32568	-2.27596	0.0271004	0.118861	-4.71857
930	NA	-0.101791	6.03434	-2.27124	0.0274053	0.119199	-4.72846
686	NA	-0.135136	6.42727	-2.26872	0.0275691	0.119199	-4.73372
387	C4orf39	-0.147743	6.44162	-2.26773	0.0276341	0.119199	-4.73579
165	CA12	0.765902	6.69722	2.2667	0.0277014	0.119199	-4.73794
868	CCDC101	-0.344821	7.72855	-2.26529	0.0277933	0.119199	-4.74087
361	PHF6	0.132637	6.34909	2.26325	0.0279278	0.119199	-4.74513
127	LPL	0.483348	6.87342	2.26092	0.0280821	0.119199	-4.74999
687	TCFL5	0.681212	7.69418	2.26018	0.0281309	0.119199	-4.75152
218	POU5F1B	0.173991	6.19327	2.25431	0.0285232	0.120351	-4.76374
443	MSTN	0.0970323	6.14383	2.24824	0.0289335	0.121457	-4.77633
401	NA	-0.125074	6.33971	-2.24685	0.0290283	0.121457	-4.77921
709	PEBP1	-1.56352	8.82979	-2.22381	0.0306389	0.127662	-4.82673
347	BBS7	0.186549	6.64362	2.21958	0.0309437	0.128397	-4.83543
803	RPA2	0.385736	9.78252	2.18611	0.0334458	0.138206	-4.90365
383	TMEM151B	-0.104782	6.43701	-2.18263	0.0337156	0.138747	-4.91069
316	ARHGEF10	0.751401	7.8921	2.17386	0.0344057	0.140682	-4.92842
248	KIR3DL1	-0.126989	6.24132	-2.17146	0.034596	0.140682	-4.93324
173	CXorf51A	-0.105257	6.18728	-2.17131	0.0346078	0.140682	-4.93354
584	UBA5	-0.432897	7.58846	-2.15332	0.0360685	0.146026	-4.96966
395	NA	-0.104751	6.2851	-2.14958	0.036379	0.14669	-4.97714
832	HVCN1	-0.231266	6.67215	-2.14432	0.0368193	0.147869	-4.98763
321	ENO3	-0.178651	6.26823	-2.1264	0.0383554	0.153422	-5.02324
942	POLG	0.322857	7.42069	2.1155	0.0393163	0.156593	-5.04476
4	NA	-0.123309	6.39241	-2.11387	0.0394615	0.156593	-5.04796
674	NOTO	-0.110733	6.37831	-2.10224	0.0405145	0.15986	-5.07083
914	NA	0.331843	6.93934	2.10125	0.0406044	0.15986	-5.07276
690	MUC4	1.55162	7.28081	2.07118	0.0434449	0.169786	-5.13134
713	TTLL3	-0.156576	6.45485	-2.07097	0.0434652	0.169786	-5.13175
118	ALS2CL	-0.109463	6.14284	-2.06511	0.044039	0.171358	-5.14308
381	MIR34A	-0.134291	6.2699	-2.05744	0.0447996	0.173642	-5.15788
45	KRTAP10-11	0.183938	6.67753	2.03762	0.0468183	0.180765	-5.19589
526	BFSP2	0.121241	6.08832	2.02627	0.0480086	0.184458	-5.21751
287	MIR2278	0.120047	6.31728	2.025	0.0481436	0.184458	-5.21992
547	NA	-0.0983004	6.23844	-2.01898	0.0487876	0.185107	-5.23135
130	LHFPL5	0.087053	6.29263	2.01872	0.0488149	0.185107	-5.23183
996	NA	-0.123886	6.46158	-2.01823	0.0488682	0.185107	-5.23277
352	NA	-0.137676	6.43921	-2.01505	0.0492122	0.185706	-5.23879
288	PPME1	0.30969	8.21905	2.00829	0.0499494	0.18778	-5.25156
319	NA	-0.107952	6.4656	-2.00367	0.0504578	0.18898	-5.26025
799	LOC100507739	-0.392523	7.81446	-1.99827	0.0510598	0.190522	-5.27042
95	GNPTG	-0.409964	8.66798	-1.99588	0.0513275	0.190809	-5.27491
668	NA	-0.186159	6.48977	-1.99102	0.0518762	0.192134	-5.28402
233	SRP54	0.350952	9.41139	1.98755	0.0522703	0.192838	-5.2905
91	GUCY2GP	-0.0954928	6.28518	-1.98596	0.0524519	0.192838	-5.29347
412	TMC3	-0.111826	6.46675	-1.97334	0.0539148	0.19749	-5.317
280	XRCC1	0.305053	7.54502	1.96815	0.0545259	0.198999	-5.32662
35	RNF8	0.112891	6.29276	1.95035	0.0566684	0.205387	-5.3595
511	NA	-0.120067	6.57656	-1.95019	0.0566879	0.205387	-5.3598
665	LOC401093	-0.103234	6.37252	-1.94852	0.0568922	0.205387	-5.36286
440	PAPL	0.571621	8.35559	1.94652	0.0571383	0.205533	-5.36654
290	NA	-0.119862	6.4734	-1.94411	0.0574358	0.205863	-5.37096
625	TCF7	-0.0868479	6.34449	-1.9225	0.0601644	0.214873	-5.41042
642	NDST2	-0.219028	7.4359	-1.91948	0.0605544	0.215496	-5.4159
73	TMEM98	0.117757	6.31195	1.89261	0.0641199	0.227375	-5.46436
771	ZNF271	-0.300466	7.47218	-1.87462	0.0666056	0.235355	-5.49647
49	KANK4	-0.637734	6.92304	-1.86821	0.0675114	0.237716	-5.50786
587	FOXP1	0.179893	6.97501	1.8543	0.0695109	0.243898	-5.53242
11	D4S234E	0.48289	7.04928	1.84738	0.0705255	0.246593	-5.5446
85	IL22	-0.0935265	6.26337	-1.84207	0.0713122	0.248474	-5.55391
922	MCCD1	-0.113507	6.36939	-1.83116	0.0729505	0.2533	-5.57296
350	GATA1	-0.0846781	6.26142	-1.82266	0.0742492	0.256918	-5.58774
754	MIR203	0.0821679	6.32214	1.81942	0.0747496	0.256979	-5.59335
605	RTKN2	0.137484	6.43337	1.81921	0.074781	0.256979	-5.59371
362	NA	-0.105303	6.30125	-1.81552	0.0753538	0.258061	-5.60009
460	TMEM55A	0.332828	6.56926	1.81254	0.0758206	0.258773	-5.60525
133	NA	-0.103265	6.43876	-1.79967	0.0778593	0.264828	-5.62739
163	ANKRD7	0.0836605	6.22653	1.797	0.078287	0.26512	-5.63196
281	NA	0.174077	6.6353	1.79583	0.0784755	0.26512	-5.63396
405	C8orf47	-0.554168	6.77751	-1.78667	0.0799653	0.269244	-5.64962
117	NA	-0.33358	7.39815	-1.76974	0.0827778	0.276932	-5.67835
447	FLJ33630	0.333682	7.28771	1.76881	0.0829352	0.276932	-5.67993
719	TCEAL4	0.515459	9.94897	1.76796	0.0830795	0.276932	-5.68137
966	DNAH12	-0.0995373	6.34049	-1.76099	0.0842652	0.278217	-5.69312
507	PTPRN	-0.152561	6.39295	-1.75859	0.0846757	0.278217	-5.69714
77	NA	0.113092	6.30032	1.75835	0.0847181	0.278217	-5.69756
459	SRRM1	-0.101691	6.48962	-1.75827	0.0847312	0.278217	-5.69769
628	NA	-0.0996835	6.43317	-1.75714	0.0849247	0.278217	-5.69958
225	PHF14	0.158585	6.45733	1.75593	0.0851343	0.278217	-5.70162
637	ANKRD53	-0.111046	6.40439	-1.74334	0.0873294	0.283881	-5.72267
558	NA	-0.0940504	6.31479	-1.74274	0.0874353	0.283881	-5.72368
801	CARHSP1	0.399412	10.2278	1.73899	0.0881002	0.285114	-5.72993
941	SERPINB9	0.155106	6.34483	1.73585	0.0886597	0.285589	-5.73516
935	NA	0.0727064	6.17196	1.73357	0.0890663	0.285589	-5.73893
575	FAM27E3	-0.102928	6.37344	-1.73336	0.0891039	0.285589	-5.73928
364	C19orf33	-0.866878	10.3354	-1.72742	0.0901743	0.288021	-5.74913
559	NA	-0.103034	6.4929	-1.72596	0.0904386	0.288021	-5.75154
872	MACC1	0.149318	6.56156	1.72215	0.0911318	0.288693	-5.75783
366	NA	-0.0831316	6.34468	-1.72163	0.0912271	0.288693	-5.75869
891	NA	-0.126429	6.55073	-1.71667	0.0921375	0.289699	-5.76686
800	LOC100287592	0.0871247	6.32906	1.71656	0.0921579	0.289699	-5.76704
97	NA	-0.0990401	6.29382	-1.71324	0.0927725	0.289699	-5.77251
286	LOC349196	-0.0962828	6.20699	-1.7126	0.0928898	0.289699	-5.77354
103	BCKDK	-0.401667	9.95127	-1.71205	0.0929933	0.289699	-5.77446
504	AMZ2	0.134865	6.33039	1.70772	0.0938001	0.291305	-5.78156
554	SCARNA2	0.475625	6.57719	1.70097	0.0950692	0.294332	-5.79259
99	SUGP2	0.376966	7.49271	1.69309	0.0965685	0.297449	-5.80541
94	NA	0.122076	6.43296	1.69256	0.0966709	0.297449	-5.80628
848	LCORL	-0.0849974	5.9936	-1.68815	0.0975201	0.298619	-5.81344
462	MIR578	-0.0914091	6.2657	-1.6865	0.0978395	0.298619	-5.81612
6	ADAMTS15	-0.089554	6.39917	-1.68594	0.097947	0.298619	-5.81702
889	PRAMEF23	-0.0668248	6.18069	-1.68161	0.0987896	0.300272	-5.82402
926	MYO1B	0.399908	7.63485	1.67592	0.0999059	0.302745	-5.8332
866	ZNF627	0.30681	8.73782	1.66961	0.101154	0.305602	-5.84334
212	RPL21	0.532559	11.8509	1.66451	0.102174	0.307754	-5.85152
207	NA	0.104042	6.31826	1.6588	0.103324	0.309302	-5.86064
390	PAQR6	0.164153	6.25705	1.65852	0.103382	0.309302	-5.86109
895	ZBBX	0.0875728	6.52893	1.65598	0.103898	0.309302	-5.86514
253	NA	-0.102293	6.3106	-1.65584	0.103926	0.309302	-5.86536
180	NA	-0.0737019	6.31674	-1.65195	0.104721	0.310169	-5.87156
211	UVRAG	0.279515	7.51858	1.65067	0.104981	0.310169	-5.87358
301	ARL2BP	0.340927	8.87725	1.64914	0.105296	0.310169	-5.87601
346	VLDLR	-0.0625644	6.05179	-1.64836	0.105458	0.310169	-5.87726
112	EEF1G	0.550203	11.4718	1.64657	0.105827	0.310343	-5.8801
55	VDR	-0.0978476	6.2673	-1.64134	0.106911	0.312605	-5.88837
250	GBP1	-0.296753	6.70245	-1.63595	0.108039	0.314982	-5.89688
869	NA	-0.072145	6.25594	-1.62732	0.109862	0.319367	-5.91044
710	LILRA2	0.104754	6.03721	1.62478	0.110404	0.320012	-5.91442
120	PRPF4B	0.0835583	6.21848	1.61985	0.111462	0.32121	-5.92213
579	CCDC63	0.0809231	6.13283	1.6198	0.111473	0.32121	-5.9222
402	PAX2	-0.0659598	6.27831	-1.61837	0.111781	0.32121	-5.92444
132	CPSF2	0.235156	8.01216	1.6157	0.11236	0.32195	-5.92861
827	MSL3	0.100812	6.08619	1.61022	0.113553	0.324438	-5.93713
328	LOC643962	-0.0810619	6.27045	-1.60747	0.114156	0.325201	-5.9414
983	NA	0.433497	7.05582	1.60604	0.114471	0.325201	-5.94362
474	CRELD1	0.190175	6.44204	1.60411	0.114895	0.325482	-5.9466
162	PLA2G15	0.219723	7.30063	1.60112	0.115557	0.326432	-5.95123
84	NA	0.11118	6.43241	1.59624	0.116643	0.328573	-5.95876
727	NA	0.145915	6.31813	1.59155	0.117696	0.330608	-5.96598
565	GH2	0.0820252	6.20672	1.58724	0.11867	0.332408	-5.9726
932	NAMPT	0.348707	6.68922	1.58282	0.119675	0.333895	-5.97937
515	TPSAB1	0.421541	6.90117	1.58083	0.12013	0.333895	-5.98241
476	SRGN	-0.584297	8.22006	-1.58052	0.120202	0.333895	-5.98289
571	C6orf108	-0.469896	9.9626	-1.57799	0.120782	0.334171	-5.98675
509	HABP4	0.28528	7.00558	1.57717	0.12097	0.334171	-5.988
769	NA	0.267881	6.53315	1.57408	0.121684	0.334715	-5.99271
458	PCDHAC2	0.1522	6.32891	1.57342	0.121836	0.334715	-5.99371
417	PSMC4	0.270329	7.07066	1.56972	0.122696	0.336152	-5.99934
372	GPSM1	0.0800418	6.10043	1.56561	0.123654	0.337853	-6.00556
465	NA	-0.0687282	6.31089	-1.56364	0.124118	0.338195	-6.00855
619	NA	-0.285278	6.48266	-1.56078	0.12479	0.339103	-6.01287
616	NA	-0.101647	6.43819	-1.55781	0.125493	0.340089	-6.01735
772	NA	-0.0930179	6.20382	-1.55147	0.127004	0.343254	-6.0269
104	NA	-0.423227	8.61934	-1.5463	0.128247	0.345679	-6.03465
968	NA	0.0917491	6.41684	1.54167	0.129366	0.347349	-6.04157
798	LOC100129291	-0.0925871	6.15058	-1.54074	0.129593	0.347349	-6.04296
688	NHSL2	-0.0609022	6.24058	-1.53818	0.130217	0.347349	-6.04678
37	TBL1Y	-0.102373	6.27053	-1.53802	0.130256	0.347349	-6.04702
38	FBF1	-0.0783232	6.17591	-1.53324	0.131427	0.349235	-6.05413
312	USP33	-0.17529	7.36977	-1.53119	0.131934	0.349235	-6.05718
70	LOC100129307	-0.0907072	6.19201	-1.53038	0.132133	0.349235	-6.05838
779	NA	-0.0958013	6.19461	-1.52946	0.13236	0.349235	-6.05974
437	STAC2	0.0784947	6.24515	1.52783	0.132764	0.349378	-6.06216
270	FAM22A	-0.0665372	6.18015	-1.52607	0.1332	0.349607	-6.06476
593	NA	-0.0752534	6.31454	-1.52032	0.134638	0.351616	-6.07326
396	DGCR8	-0.3368	7.91789	-1.52006	0.134703	0.351616	-6.07365
9	NA	-0.097102	6.28578	-1.51879	0.13502	0.351616	-6.07551
696	PROM1	1.14466	10.7012	1.51465	0.136065	0.353373	-6.0816
695	NA	-0.0723171	6.30563	-1.51332	0.136402	0.353373	-6.08356
110	NA	-0.0687757	6.19585	-1.50948	0.137378	0.353629	-6.08919
570	TMEM217	0.224485	6.82565	1.50745	0.137895	0.353629	-6.09216
615	NA	0.0748322	6.06041	1.50732	0.137929	0.353629	-6.09235
27	NA	0.0635308	6.33978	1.50607	0.138249	0.353629	-6.09418
934	EXOC2	0.257813	7.53196	1.50599	0.138269	0.353629	-6.0943
784	PTK2	0.0812639	6.42422	1.50407	0.138761	0.353981	-6.0971
291	PDZRN4	-0.0706171	6.32859	-1.50067	0.139638	0.355313	-6.10206
416	FBXO44	-0.246698	6.75171	-1.49875	0.140135	0.355671	-6.10486
870	IRAK1	0.367333	9.91863	1.48676	0.143264	0.362694	-6.12224
306	NA	-0.085657	6.3433	-1.48232	0.144439	0.364744	-6.12865
158	ABLIM1	0.52327	8.26388	1.47781	0.145639	0.366849	-6.13514
974	POTEM	0.202834	6.81297	1.47569	0.146206	0.367351	-6.13819
758	NA	-0.0844607	6.56222	-1.47021	0.147677	0.370117	-6.14603
886	ZNF204P	0.18736	6.523	1.46385	0.149403	0.373508	-6.15512
277	SOX1	-0.0775809	5.95695	-1.45808	0.150979	0.376507	-6.16331
10	NA	-0.107217	6.56938	-1.45502	0.151821	0.377664	-6.16765
135	NA	-0.0901549	6.40549	-1.45274	0.152452	0.378292	-6.17088
550	NA	-0.0799179	6.34792	-1.44478	0.154666	0.382432	-6.18211
160	NA	-0.083742	6.2381	-1.444	0.154885	0.382432	-6.18321
355	LMTK2	0.196784	6.86538	1.43716	0.156809	0.385904	-6.1928
924	TFG	0.139929	6.58883	1.43561	0.157248	0.385904	-6.19498
79	IRF3	-0.315073	8.22875	-1.4349	0.157449	0.385904	-6.19597
656	FAM106A	-0.0728863	6.17682	-1.43182	0.158325	0.387103	-6.20027
140	PLK5	-0.0967279	6.45604	-1.42325	0.160784	0.392155	-6.21221
451	LOC729911	-0.0781959	6.23765	-1.42161	0.161257	0.392353	-6.21448
116	LOC644189	0.0683667	6.12176	1.42024	0.161652	0.392359	-6.21638
108	OR10Q1	-0.0649806	6.12715	-1.41825	0.162231	0.392811	-6.21914
282	NA	0.066556	6.20416	1.41207	0.164032	0.396213	-6.22766
315	ST3GAL6	-0.247162	6.75989	-1.40798	0.165233	0.396962	-6.23329
572	CCDC125	-0.130721	6.5805	-1.40781	0.165283	0.396962	-6.23352
614	NA	0.0732789	6.22584	1.40696	0.165533	0.396962	-6.23469
314	LPAR3	0.0631593	5.92222	1.396	0.168792	0.402952	-6.24969
102	MIR1250	0.0691182	6.21718	1.39585	0.168837	0.402952	-6.2499
746	GPR171	-0.0726961	6.21826	-1.39194	0.170011	0.404788	-6.25522
773	NA	0.0612415	6.19859	1.38816	0.171154	0.406541	-6.26036
905	KRTAP4-9	-0.0575404	6.20831	-1.3813	0.173238	0.410517	-6.26963
640	NA	0.0926515	6.29177	1.37323	0.175717	0.414668	-6.2805
334	NA	0.105511	6.43685	1.3729	0.175819	0.414668	-6.28094
305	RNF7	-0.114845	6.59355	-1.35987	0.179881	0.422738	-6.29835
155	EPCAM	-0.475737	11.4317	-1.35851	0.180312	0.422738	-6.30017
693	DOCK5	-0.262576	6.8823	-1.35767	0.180574	0.422738	-6.30128
295	LOC100288292	0.0630206	6.28249	1.3557	0.181197	0.422738	-6.3039
181	C5orf15	-0.0687494	6.24341	-1.3552	0.181355	0.422738	-6.30456
567	LTK	-0.113887	6.22174	-1.3533	0.181957	0.423155	-6.30708
913	NA	-0.073449	6.19377	-1.35045	0.182864	0.424279	-6.31086
928	HIRIP3	0.257052	8.17977	1.34639	0.18416	0.426296	-6.31621
830	SLC9A6	-0.0823013	6.50545	-1.3446	0.184734	0.426352	-6.31857
442	PRKACB	-0.124287	6.59098	-1.34276	0.185326	0.426352	-6.321
704	RHBG	-0.0648804	6.17688	-1.34233	0.185463	0.426352	-6.32156
736	NA	-0.0706712	6.27199	-1.33868	0.186642	0.427129	-6.32636
533	NA	0.0708865	6.33796	1.33864	0.186655	0.427129	-6.32641
600	NRXN3	-0.0796551	6.34262	-1.33601	0.187508	0.428099	-6.32985
654	LRRC43	-0.0807298	6.33346	-1.33432	0.188057	0.428376	-6.33206
268	PABPC4	0.062522	6.23399	1.33192	0.188838	0.429176	-6.33519
791	LOC283788	0.0712517	6.20466	1.32284	0.191819	0.433599	-6.34701
742	RTBDN	0.139099	6.13683	1.32174	0.192183	0.433599	-6.34843
923	ABHD2	-0.272151	7.74873	-1.3196	0.192889	0.433599	-6.3512
418	ADCY8	-0.0665352	6.33405	-1.31905	0.193073	0.433599	-6.35192
256	NA	0.065829	5.99551	1.31623	0.194012	0.433599	-6.35556
213	NAE1	0.0833024	6.18763	1.31603	0.194076	0.433599	-6.35581
977	VKORC1	0.284835	10.5694	1.31513	0.194376	0.433599	-6.35697
635	SLTM	0.246422	8.90889	1.31487	0.194464	0.433599	-6.35731
890	WDSUB1	0.222454	7.92585	1.31288	0.195128	0.433599	-6.35987
946	FBXO22-AS1	-0.069587	6.35174	-1.31214	0.195377	0.433599	-6.36083
438	HCAR3	-0.0987854	6.09079	-1.31161	0.195553	0.433599	-6.36151
496	THSD7A	-0.0621266	6.27089	-1.3081	0.196734	0.435251	-6.36602
302	NA	-0.0760826	6.29495	-1.30239	0.198661	0.438546	-6.37333
480	ZYG11B	-0.269521	9.5132	-1.29778	0.20023	0.441035	-6.37922
673	TSIX	-0.0585777	6.20361	-1.29386	0.20157	0.443012	-6.3842
752	NA	-0.169724	6.70092	-1.29005	0.202879	0.444911	-6.38903
284	ACTR2	0.0689175	6.20447	1.28811	0.20355	0.445404	-6.39149
831	FAM110A	-0.0578706	6.19454	-1.28497	0.204636	0.446804	-6.39546
811	LOC653125	0.0978027	6.45595	1.28326	0.20523	0.447124	-6.39762
744	NA	-0.0639511	6.11403	-1.27906	0.206695	0.447708	-6.40291
123	RPTOR	-0.0695484	6.42307	-1.27888	0.206758	0.447708	-6.40314
877	AP3B1	0.27563	10.2387	1.27761	0.2072	0.447708	-6.40472
456	ZNF331	-0.0548421	6.20749	-1.27736	0.207289	0.447708	-6.40504
613	RUNX3	-0.079005	6.33655	-1.27479	0.208189	0.448684	-6.40826
618	NA	-0.071229	6.28148	-1.27151	0.209343	0.450201	-6.41237
469	IMMP1L	0.206554	7.34385	1.26723	0.210859	0.452487	-6.41771
863	ITSN2	-0.0631744	6.3666	-1.25959	0.21358	0.457345	-6.4272
671	NA	-0.0822739	6.37812	-1.25558	0.21502	0.459036	-6.43216
813	DNALI1	0.419001	7.33265	1.25483	0.215288	0.459036	-6.43308
439	IFLTD1	-0.0695106	6.24118	-1.24483	0.218912	0.465765	-6.44538
879	TSGA10	0.0772189	6.27858	1.24356	0.219375	0.465765	-6.44694
991	MIR1247	-0.0736326	6.22577	-1.24223	0.219862	0.46581	-6.44857
820	HSPD1	-0.0610838	6.38609	-1.23688	0.221826	0.468977	-6.4551
562	NA	-0.051749	6.14342	-1.23475	0.222611	0.469406	-6.45769
728	ISLR2	-0.109946	6.36307	-1.23355	0.223054	0.469406	-6.45914
403	TMOD1	-0.165706	6.60602	-1.23251	0.223437	0.469406	-6.4604
548	ZSCAN23	0.0659456	6.21593	1.23073	0.224098	0.469807	-6.46256
585	DOCK3	-0.0836997	6.47718	-1.22769	0.225228	0.470587	-6.46624
88	NA	-0.0718673	6.27961	-1.22671	0.225594	0.470587	-6.46743
607	IFI6	0.725841	11.7547	1.22593	0.225882	0.470587	-6.46836
949	CSMD1	-0.0938845	6.05012	-1.22436	0.226468	0.470828	-6.47026
524	NA	0.0700239	6.19662	1.21894	0.228502	0.473378	-6.47678
389	NA	-0.0496791	6.32695	-1.21857	0.228641	0.473378	-6.47723
263	STAU1	0.210308	11.3366	1.21069	0.231622	0.478479	-6.48666
630	RSPH3	-0.224438	7.36624	-1.20723	0.232941	0.478479	-6.49079
444	HHLA1	-0.0669307	6.42975	-1.20551	0.233596	0.478479	-6.49283
984	SPTSSB	0.272529	6.64978	1.20512	0.233748	0.478479	-6.4933
916	C10orf91	-0.0662325	6.01795	-1.20438	0.234029	0.478479	-6.49417
763	IP6K3	-0.0754566	6.38139	-1.20434	0.234045	0.478479	-6.49422
901	NA	0.0777969	6.43411	1.20327	0.234455	0.478479	-6.49549
216	NA	-0.0672296	6.26354	-1.19969	0.235831	0.480307	-6.49974
46	DSTNP2	0.0959744	6.44371	1.19543	0.237473	0.48267	-6.50476
826	NA	-0.0548953	6.15101	-1.19056	0.239367	0.484691	-6.5105
100	CCDC19	0.105895	6.40391	1.19038	0.239438	0.484691	-6.51072
960	NA	-0.176493	6.87154	-1.17922	0.243809	0.492544	-6.52376
384	HRSP12	-0.282243	7.63201	-1.1754	0.245321	0.494598	-6.5282
2	ZNF302	0.0958494	6.30349	1.1725	0.246471	0.495917	-6.53156
838	ASZ1	-0.0588932	6.35082	-1.16836	0.248121	0.497767	-6.53635
517	SIPA1L1	0.0982601	6.76192	1.1677	0.248386	0.497767	-6.53711
952	CDKN2C	-0.177112	6.47249	-1.16511	0.249422	0.498478	-6.54009
492	MYBPC1	0.0489306	6.12122	1.16432	0.249737	0.498478	-6.541
921	ANKRD30BL	0.0619316	6.21156	1.15872	0.251992	0.499564	-6.54742
606	MXRA8	-0.127848	6.68562	-1.15737	0.252541	0.499564	-6.54898
134	ZNRD1	0.258647	8.02221	1.15699	0.252694	0.499564	-6.54941
778	PPP2R2B	-0.0547042	6.12943	-1.1568	0.25277	0.499564	-6.54962
345	NA	-0.080426	6.24498	-1.15678	0.25278	0.499564	-6.54965
970	ICAM1	0.173782	6.72649	1.15282	0.254385	0.501319	-6.55416
611	NA	-0.0598136	6.38515	-1.15185	0.254779	0.501319	-6.55527
323	CTBP2	0.262476	8.85462	1.15089	0.255171	0.501319	-6.55636
861	C9orf51	0.0447671	6.32694	1.14393	0.258019	0.504786	-6.56425
531	TRERF1	-0.0539943	6.00863	-1.14322	0.258311	0.504786	-6.56506
435	RHBDD1	-0.139154	7.68257	-1.14118	0.259152	0.504786	-6.56736
252	NA	-0.0577439	6.30343	-1.14088	0.259277	0.504786	-6.56771
141	MIR204	0.0615553	6.30456	1.14043	0.25946	0.504786	-6.56821
53	RPS3A	0.133997	6.42357	1.13602	0.261286	0.507351	-6.57318
238	NA	-0.0692894	6.46576	-1.1324	0.262787	0.509278	-6.57723
354	LAMP3	0.120007	7.0373	1.13001	0.263784	0.509364	-6.57991
76	UGP2	-0.266045	8.56358	-1.12978	0.263881	0.509364	-6.58017
659	NUMA1	-0.0953972	6.75759	-1.12863	0.26436	0.509364	-6.58145
203	ASPSCR1	-0.115766	6.70588	-1.12625	0.265358	0.510305	-6.58411
479	NA	-0.0601657	6.2757	-1.12439	0.266139	0.510669	-6.58618
678	CACNG6	-0.054502	6.30935	-1.12225	0.26704	0.510669	-6.58856
481	GAS2L1	-0.0568625	6.22208	-1.12215	0.26708	0.510669	-6.58867
344	CCDC144B	-0.0614303	6.33052	-1.1206	0.267733	0.51094	-6.59039
170	ABCB4	0.0765679	6.25339	1.11422	0.270435	0.514215	-6.59745
993	DVL1	0.0903571	6.2428	1.11412	0.270477	0.514215	-6.59756
622	KLF13	-0.274204	8.87899	-1.11093	0.271832	0.515163	-6.60106
214	RPL5	0.0416564	6.19175	1.11053	0.272006	0.515163	-6.60151
241	CASQ2	-0.117298	6.39074	-1.10369	0.274933	0.519702	-6.60901
940	MIR149	-0.0711791	6.20792	-1.10251	0.275442	0.519702	-6.6103
764	LMAN1L	-0.0600506	6.08848	-1.09867	0.277095	0.521836	-6.61448
246	SPINK9	-0.0603545	6.10482	-1.09539	0.278516	0.523527	-6.61805
804	LOC645359	-0.0617015	6.22741	-1.0876	0.281912	0.527735	-6.62648
30	NA	-0.0526369	6.21573	-1.08739	0.282003	0.527735	-6.6267
453	NA	-0.0670035	6.42354	-1.08662	0.282338	0.527735	-6.62753
675	C3orf17	0.10758	6.69392	1.08383	0.283563	0.528112	-6.63053
608	LOC100505873	-0.0508959	6.16617	-1.08369	0.283622	0.528112	-6.63068
807	IVD	0.25215	7.15113	1.08255	0.284124	0.528112	-6.6319
86	CRISPLD1	0.0795386	6.33979	1.0811	0.284765	0.528321	-6.63347
24	STRA6	-0.0930738	6.306	-1.07672	0.286697	0.530919	-6.63814
205	NA	-0.0523816	6.29648	-1.06873	0.290248	0.536204	-6.64664
376	APBB2	0.0631017	6.30158	1.06789	0.290622	0.536204	-6.64753
432	HSPA13	0.145734	6.94987	1.06419	0.292278	0.536993	-6.65145
377	OR2M7	0.0509835	6.14623	1.06278	0.292913	0.536993	-6.65294
484	TBC1D23	-0.14887	7.04112	-1.06147	0.293502	0.536993	-6.65432
821	ATP2B3	0.0655428	6.19964	1.06145	0.293512	0.536993	-6.65434
586	UTP23	0.174453	6.72749	1.06088	0.293766	0.536993	-6.65494
841	GABRG3	-0.0624906	6.28458	-1.05904	0.294598	0.536993	-6.65688
7	GJB4	0.259604	6.71765	1.05857	0.294809	0.536993	-6.65737
750	PHACTR4	0.22891	9.16879	1.05635	0.295813	0.537841	-6.6597
739	COBRA1	0.19394	8.23171	1.05451	0.296643	0.538372	-6.66162
139	NA	-0.0632108	6.50003	-1.05232	0.297639	0.539202	-6.66392
931	TSPAN9	-0.333607	9.38085	-1.04996	0.298709	0.540161	-6.66637
636	TGFA	-0.194297	7.11751	-1.04825	0.29949	0.540596	-6.66816
309	PRDM15	0.0760848	6.62527	1.02942	0.308163	0.555249	-6.68758
420	C17orf58	0.054503	6.33914	1.02546	0.310011	0.557573	-6.69163
192	RPS3A	-0.0619541	6.4689	-1.02208	0.311592	0.559411	-6.69507
105	NA	-0.0475007	6.12212	-1.01933	0.312883	0.560721	-6.69786
177	NA	-0.0534381	6.24862	-1.01645	0.314235	0.562137	-6.70077
400	ZIC2	0.495034	7.06523	1.01183	0.316421	0.565037	-6.70543
836	NA	0.248911	12.2888	1.00702	0.318704	0.5681	-6.71026
751	LOC389493	-0.33962	6.75747	-1.00536	0.319493	0.568493	-6.71192
200	PTP4A1	-0.274982	7.67222	-1.00203	0.321085	0.570311	-6.71524
808	CPEB1	-0.0588976	6.00383	-0.999035	0.322518	0.57184	-6.71822
925	NA	-0.0484208	6.24312	-0.99621	0.323875	0.572168	-6.72102
189	NT5C3	0.280097	8.87576	0.995381	0.324273	0.572168	-6.72184
327	MIR646	-0.0634615	6.28003	-0.99488	0.324515	0.572168	-6.72234
818	LOC728228	-0.0468762	6.18029	-0.993891	0.324991	0.572168	-6.72332
555	NAIP	0.0554067	6.27087	0.992641	0.325595	0.572223	-6.72455
594	SNORD95	0.130156	6.52492	0.99075	0.326508	0.572269	-6.72642
23	FLJ46361	-0.0477673	6.26386	-0.990218	0.326765	0.572269	-6.72694
795	RN28S1	0.369049	8.72953	0.988981	0.327364	0.572315	-6.72816
788	RRBP1	0.223086	7.76155	0.985103	0.329247	0.574385	-6.73197
855	INPP5E	-0.246558	7.27005	-0.984178	0.329697	0.574385	-6.73288
590	NA	-0.048933	6.25184	-0.981184	0.331156	0.575924	-6.73581
335	TEX19	0.131383	6.46738	0.975322	0.334027	0.579908	-6.74152
734	ARFGAP2	-0.161348	8.32171	-0.973884	0.334734	0.580127	-6.74291
445	IFITM4P	0.0510752	6.35485	0.963233	0.339998	0.588232	-6.75318
546	C1GALT1C1	-0.0673221	6.23189	-0.958923	0.342144	0.590922	-6.75731
330	NA	0.0699226	6.38773	0.949792	0.346719	0.596793	-6.76599
414	NA	-0.0448874	6.25963	-0.948635	0.347302	0.596793	-6.76709
243	TEK	-0.211601	7.31044	-0.948573	0.347333	0.596793	-6.76715
470	NA	-0.0487517	6.13753	-0.946988	0.348132	0.59714	-6.76864
149	LOC100288102	-0.0556205	6.31791	-0.942832	0.350234	0.59919	-6.77256
483	NA	-0.0465183	6.21456	-0.942255	0.350526	0.59919	-6.7731
8	NA	0.576525	7.18061	0.939293	0.35203	0.60004	-6.77588
881	SNORD96B	0.0483625	6.19276	0.938912	0.352223	0.60004	-6.77623
68	PPP2R5C	0.0544443	6.24458	0.931776	0.355864	0.604996	-6.78289
561	RN5S9	0.356597	8.11427	0.930841	0.356343	0.604996	-6.78376
394	MGA	-0.0626101	6.42226	-0.927622	0.357995	0.606771	-6.78674
967	KRT18P55	-0.041574	6.24789	-0.918846	0.362523	0.613406	-6.79482
944	NA	-0.0484732	6.11664	-0.916923	0.36352	0.614054	-6.79658
188	MSH4	-0.0553481	6.44526	-0.906464	0.368974	0.622216	-6.8061
71	MIR298	-0.0440884	6.24957	-0.900279	0.372224	0.624962	-6.81168
805	RIMKLA	0.0468833	6.24441	0.899926	0.37241	0.624962	-6.81199
380	ITGB3	-0.0539889	6.26976	-0.899798	0.372478	0.624962	-6.81211
283	NA	-0.0562744	6.13062	-0.893663	0.375721	0.629348	-6.8176
595	USHBP1	-0.0673082	6.27044	-0.878946	0.383573	0.640868	-6.83063
336	CDK19	0.195038	9.06968	0.878375	0.38388	0.640868	-6.83113
503	DTX4	0.0555656	6.25889	0.874655	0.385882	0.643137	-6.83439
786	POM121	0.0576408	6.19553	0.87221	0.387202	0.644171	-6.83652
662	CAPNS1	-0.185508	8.94514	-0.87112	0.387791	0.644171	-6.83747
592	NA	0.0424468	6.21247	0.86179	0.392857	0.651418	-6.84555
647	NA	-0.0377024	6.31697	-0.859914	0.39388	0.651418	-6.84717
357	NA	0.0438356	6.11241	0.859498	0.394108	0.651418	-6.84752
577	NA	-0.362972	7.56152	-0.854949	0.396598	0.653328	-6.85142
182	MIR1208	0.0435697	6.31367	0.854929	0.396609	0.653328	-6.85144
326	NA	-0.0475141	6.3903	-0.852694	0.397835	0.653328	-6.85335
660	NA	-0.0399729	6.34403	-0.85053	0.399026	0.653328	-6.85519
794	GDNF	-0.0324127	5.98774	-0.850373	0.399112	0.653328	-6.85532
599	AKAP14	-0.0910617	6.02545	-0.850244	0.399183	0.653328	-6.85543
859	C6orf126	0.107142	6.17057	0.845584	0.401754	0.655292	-6.85938
388	FOXO3	0.212606	10.6224	0.845386	0.401864	0.655292	-6.85955
271	LOC143188	-0.0494813	6.33167	-0.844508	0.402349	0.655292	-6.86029
943	ATP8A2	-0.0391735	6.2914	-0.841941	0.403771	0.656538	-6.86246
278	LOC619207	0.0494868	6.31927	0.840303	0.40468	0.656949	-6.86384
419	UBC	0.0920605	14.0232	0.837411	0.406288	0.657702	-6.86626
735	IFI27L1	0.087033	6.89455	0.83482	0.407732	0.657702	-6.86843
81	NA	-0.0367275	6.27969	-0.834091	0.408139	0.657702	-6.86904
812	AZGP1	0.043309	6.12664	0.833666	0.408376	0.657702	-6.8694
867	AGPAT4-IT1	0.0805723	6.13155	0.833294	0.408584	0.657702	-6.86971
363	BAMBI	0.500288	9.06474	0.832387	0.409091	0.657702	-6.87046
516	BZW1	0.046491	6.18152	0.826429	0.412429	0.662005	-6.87541
150	C20orf111	-0.182884	9.23648	-0.81824	0.417045	0.667778	-6.88215
620	CCDC53	0.207844	9.22291	0.817683	0.417361	0.667778	-6.8826
717	NA	0.0592069	6.26515	0.816263	0.418165	0.667995	-6.88376
560	RGS19	-0.150351	7.34777	-0.812749	0.420159	0.670109	-6.88663
703	NA	0.146234	6.51471	0.811516	0.42086	0.670159	-6.88763
409	C2orf57	-0.043019	6.30445	-0.80949	0.422013	0.670926	-6.88928
676	ZNF227	-0.0768073	7.1002	-0.808266	0.42271	0.670968	-6.89027
909	SNORA61	0.258505	8.11199	0.802062	0.426257	0.67528	-6.89527
378	RPS6KB2	0.119853	6.93664	0.801155	0.426777	0.67528	-6.896
998	NA	-0.0334407	6.19051	-0.790552	0.432884	0.683862	-6.90445
153	MXRA7	0.0628996	6.29597	0.787906	0.434417	0.684572	-6.90655
748	LINC00320	0.0396873	6.16162	0.787181	0.434837	0.684572	-6.90712
536	PRPF6	-0.0942898	6.68816	-0.786232	0.435388	0.684572	-6.90787
552	NA	0.0504695	6.23482	0.784124	0.436612	0.685419	-6.90952
78	C19orf28	0.132874	7.38999	0.781025	0.438416	0.687173	-6.91195
87	PHF7	-0.0704846	6.78286	-0.774774	0.442068	0.691676	-6.91683
852	PIGP	-0.0452077	6.33144	-0.773742	0.442673	0.691676	-6.91763
455	ACHE	-0.0497464	6.2891	-0.76965	0.445076	0.694098	-6.9208
369	NA	-0.0644817	6.40387	-0.768739	0.445611	0.694098	-6.9215
254	FAM161A	-0.0492345	6.64387	-0.766268	0.447067	0.695283	-6.9234
856	LINC00346	-0.0360057	6.22072	-0.761385	0.449951	0.698682	-6.92714
825	NA	-0.0333554	6.18558	-0.759385	0.451136	0.698832	-6.92866
198	TMEM14E	-0.0365498	6.23317	-0.758849	0.451453	0.698832	-6.92907
69	NA	0.0378981	6.26736	0.757684	0.452144	0.698832	-6.92996
989	LOC100128292	0.0512233	6.38201	0.749778	0.45685	0.704454	-6.93594
689	NA	-0.0440884	6.15056	-0.749208	0.457191	0.704454	-6.93636
349	NA	-0.0326249	6.15699	-0.747883	0.457982	0.704588	-6.93736
904	COL6A4P2	-0.0344557	6.3265	-0.745813	0.459221	0.704618	-6.93891
900	C9orf100	0.0383098	6.34664	0.745497	0.459411	0.704618	-6.93915
566	DGKZ	0.0343151	6.15699	0.741712	0.461681	0.707015	-6.94197
138	NA	-0.0922103	6.58846	-0.737186	0.464404	0.710097	-6.94533
235	NA	0.0343635	6.2448	0.731531	0.46782	0.713174	-6.9495
382	SLCO2A1	-0.404598	8.94101	-0.731494	0.467842	0.713174	-6.94952
849	ZCCHC12	-0.0568493	6.12143	-0.727157	0.470471	0.715229	-6.9527
774	CHRM2	-0.0431639	6.03113	-0.726467	0.47089	0.715229	-6.9532
471	BHLHE22	-0.0802744	6.54993	-0.725733	0.471336	0.715229	-6.95374
911	TERF1	-0.0309061	6.27252	-0.720393	0.474589	0.719074	-6.95761
227	SLC35D3	0.376592	6.74178	0.718772	0.475578	0.719482	-6.95878
174	NA	0.147125	6.80673	0.716195	0.477154	0.720776	-6.96064
725	OTOF	0.0367825	5.98744	0.71057	0.480604	0.724467	-6.96467
98	TXNDC11	-0.0657074	6.7052	-0.70985	0.481046	0.724467	-6.96518
634	PLEKHA2	-0.0416703	6.42802	-0.706218	0.483282	0.726234	-6.96777
83	LOC392196	-0.0367216	6.46161	-0.705587	0.483672	0.726234	-6.96822
441	CDRT1	-0.0418821	6.44772	-0.70388	0.484725	0.726724	-6.96942
159	TCL6	-0.0392054	6.36568	-0.7024	0.485639	0.72696	-6.97047
918	FSD1L	-0.0454079	6.30959	-0.701272	0.486336	0.72696	-6.97126
226	NA	0.0359335	6.09734	0.698659	0.487955	0.728291	-6.9731
578	ZNF793	0.0327734	6.18238	0.691473	0.49242	0.733362	-6.97812
722	NA	0.0341115	6.27714	0.690832	0.492819	0.733362	-6.97857
639	TTLL1	0.0319937	5.98507	0.686695	0.495401	0.734282	-6.98143
13	NA	0.0829428	6.28081	0.68601	0.495829	0.734282	-6.9819
682	C3orf75	0.0949588	8.12741	0.684403	0.496835	0.734282	-6.98301
610	CDC14B	0.141206	6.66485	0.683744	0.497247	0.734282	-6.98346
317	NA	0.0381813	6.2127	0.683091	0.497656	0.734282	-6.98391
760	PTPRO	0.232885	6.79379	0.682577	0.497978	0.734282	-6.98426
513	NA	0.168502	7.26818	0.681621	0.498577	0.734282	-6.98492
152	HIF3A	0.0385755	6.24864	0.677493	0.501171	0.737016	-6.98774
59	ING1	-0.0412897	6.33021	-0.674255	0.503209	0.738927	-6.98994
740	NA	0.0374676	6.16133	0.671239	0.505112	0.740634	-6.99198
892	NA	-0.0640678	6.39333	-0.665032	0.509041	0.742138	-6.99615
823	MAN1A2	-0.0742754	6.56307	-0.663874	0.509776	0.742138	-6.99692
527	DAZAP1	0.0392711	6.27342	0.662425	0.510696	0.742138	-6.99789
137	DAG1	0.0377786	6.31696	0.661381	0.51136	0.742138	-6.99858
945	OR2L3	0.0349591	6.25014	0.660648	0.511826	0.742138	-6.99907
563	NA	0.0384317	6.23391	0.660598	0.511858	0.742138	-6.9991
374	NA	-0.0345347	6.33301	-0.657645	0.513738	0.742138	-7.00106
217	WDR5B	0.0277992	6.31589	0.657091	0.514091	0.742138	-7.00143
265	BBS5	-0.0440707	6.18563	-0.656723	0.514326	0.742138	-7.00167
463	NA	-0.0420547	6.48888	-0.656149	0.514693	0.742138	-7.00205
903	TMEM174	0.0396581	6.27886	0.655984	0.514797	0.742138	-7.00216
631	NA	0.0315017	6.20693	0.655598	0.515044	0.742138	-7.00241
289	TFAP2E	0.0430945	6.37597	0.654058	0.516028	0.742486	-7.00343
501	EEF1A1	0.2259	8.57519	0.64777	0.520053	0.747203	-7.00754
340	NA	-0.0298825	6.23472	-0.646584	0.520815	0.747223	-7.00831
313	OR2T12	-0.029895	6.28152	-0.635138	0.528192	0.756721	-7.01569
633	NA	0.0329423	6.3291	0.631863	0.530313	0.757917	-7.01778
580	FAM101B	0.0399604	6.35451	0.631509	0.530542	0.757917	-7.01801
897	GPR174	-0.0376163	6.06362	-0.629387	0.531919	0.75879	-7.01935
51	ACTL6B	-0.0333386	6.31017	-0.627827	0.532933	0.75879	-7.02034
502	NA	-0.0321435	6.22807	-0.626585	0.53374	0.75879	-7.02113
816	NA	0.0360025	6.27511	0.62295	0.536107	0.75879	-7.02341
325	NA	-0.0373059	6.23729	-0.622694	0.536274	0.75879	-7.02357
430	MRAS	0.0378701	6.36301	0.622469	0.536421	0.75879	-7.02371
667	SAFB2	-0.106656	8.56062	-0.622401	0.536465	0.75879	-7.02376
755	NA	0.0371904	6.25566	0.618604	0.538944	0.76122	-7.02613
276	FAM196A	0.0295626	6.08144	0.609193	0.545114	0.76811	-7.03194
846	LOC100653108	0.0309155	6.26813	0.608822	0.545358	0.76811	-7.03217
42	RORA	-0.0297092	5.94099	-0.601477	0.5502	0.773369	-7.03665
810	NA	0.0359367	6.42718	0.600677	0.550729	0.773369	-7.03713
115	LOC649201	-0.0268134	6.16002	-0.599644	0.551412	0.773369	-7.03776
433	GPAA1	-0.0458673	6.3582	-0.591836	0.556588	0.779535	-7.04244
220	COL4A5	0.218254	7.69485	0.588382	0.558886	0.781658	-7.0445
806	NA	-0.0315417	6.33392	-0.586234	0.560317	0.782566	-7.04577
18	MS4A2	0.0563524	6.47128	0.577856	0.565917	0.788684	-7.05068
406	SIGLEC7	-0.03528	6.31607	-0.577321	0.566275	0.788684	-7.05099
338	ALDH3B1	0.0366276	6.19255	0.5756	0.567429	0.788956	-7.05199
343	ZDHHC3	-0.0399048	6.44773	-0.574677	0.568048	0.788956	-7.05253
534	GALNT9	-0.0294267	6.27613	-0.571621	0.570102	0.789028	-7.05429
1000	OSBPL8	0.108463	7.59928	0.570928	0.570568	0.789028	-7.05469
906	FAM58BP	-0.0309162	6.30971	-0.56899	0.571873	0.789028	-7.0558
17	LOC100128905	-0.0310193	6.3041	-0.567512	0.572868	0.789028	-7.05665
875	SNCAIP	-0.24793	6.99681	-0.567065	0.57317	0.789028	-7.0569
183	CR1	-0.0343639	6.43648	-0.567011	0.573206	0.789028	-7.05694
951	LOC151009	-0.032975	6.35311	-0.565748	0.574058	0.789028	-7.05766
988	NA	0.0282503	6.19703	0.565223	0.574412	0.789028	-7.05796
489	OXSM	0.100482	7.29049	0.558112	0.579222	0.793381	-7.06198
718	OAS1	-0.23163	8.23436	-0.557487	0.579646	0.793381	-7.06233
58	NA	0.0263553	6.22162	0.557021	0.579961	0.793381	-7.0626
74	NA	-0.0257796	6.23551	-0.554055	0.581975	0.795047	-7.06426
714	FAM170A	-0.0276466	6.22178	-0.545476	0.587816	0.801932	-7.06901
994	NA	-0.0265046	6.30654	-0.541262	0.590695	0.804304	-7.07132
551	ZSWIM3	-0.0307417	6.26149	-0.540578	0.591164	0.804304	-7.0717
817	ZIC5	0.0234664	6.27344	0.536412	0.594017	0.806291	-7.07396
431	NA	0.0322523	6.36619	0.535012	0.594978	0.806291	-7.07471
411	ADAM22	-0.0209993	6.01135	-0.533684	0.59589	0.806291	-7.07543
299	NKX6-1	-0.0269987	6.01946	-0.532928	0.59641	0.806291	-7.07584
274	SYTL3	-0.100863	6.76135	-0.532263	0.596867	0.806291	-7.07619
564	FASTKD1	0.028453	6.13441	0.531168	0.597619	0.806291	-7.07678
694	PSMF1	-0.025921	6.29105	-0.530226	0.598268	0.806291	-7.07729
232	C5orf4	0.0260782	6.03413	0.514472	0.609155	0.819859	-7.08559
50	ARPC3	0.0228987	6.20694	0.504323	0.616217	0.827148	-7.0908
880	JPH2	-0.0326919	6.31035	-0.504312	0.616225	0.827148	-7.09081
950	NA	-0.0268024	6.25624	-0.500836	0.618652	0.827325	-7.09257
300	ARMCX3-AS1	-0.0317411	6.24438	-0.500083	0.619178	0.827325	-7.09295
884	C20orf96	0.028462	6.37006	0.499269	0.619747	0.827325	-7.09336
756	SRC	-0.0288989	6.38556	-0.498746	0.620113	0.827325	-7.09363
426	KRTAP10-12	0.0409111	6.27136	0.497984	0.620647	0.827325	-7.09401
747	NA	-0.0291948	6.27187	-0.497021	0.621321	0.827325	-7.09449
986	NA	-0.0293507	6.43679	-0.494331	0.623206	0.828731	-7.09584
663	NA	-0.0315734	6.16777	-0.492327	0.624611	0.829497	-7.09684
303	NA	-0.0261813	6.31509	-0.49018	0.626119	0.829768	-7.0979
61	CRELD2	0.157229	9.90537	0.488538	0.627273	0.829768	-7.09871
573	NA	-0.0254467	6.23479	-0.488494	0.627304	0.829768	-7.09874
126	ARID1B	-0.102364	8.16306	-0.486309	0.628842	0.829818	-7.09981
954	RAB37	0.0246644	6.37998	0.486082	0.629002	0.829818	-7.09992
66	OR9A2	-0.0237556	6.29476	-0.481555	0.632192	0.832927	-7.10213
482	SREK1IP1	-0.0274716	6.21119	-0.474834	0.636942	0.835562	-7.10538
113	PHF11	-0.113605	9.61846	-0.473653	0.637779	0.835562	-7.10595
894	HOXA4	-0.0273912	6.25074	-0.473288	0.638037	0.835562	-7.10612
190	NA	-0.0226297	6.37771	-0.472215	0.638797	0.835562	-7.10663
624	HTRA2	-0.0460509	7.1727	-0.472032	0.638927	0.835562	-7.10672
729	ZNF566	0.0258484	6.36033	0.471641	0.639205	0.835562	-7.10691
195	SLC27A6	-0.0306312	5.99991	-0.468667	0.641315	0.837226	-7.10832
186	LOC100127983	0.0224944	6.21482	0.465131	0.643828	0.839139	-7.10999
702	GHRLOS	0.0252784	6.31285	0.463186	0.645211	0.839139	-7.1109
16	NA	0.0277835	6.27252	0.462839	0.645459	0.839139	-7.11106
398	NA	0.0619155	6.65533	0.460805	0.646907	0.839139	-7.11201
987	ACSM2B	0.0234033	6.24203	0.460708	0.646976	0.839139	-7.11205
541	ABHD12	-0.110733	7.69364	-0.459332	0.647958	0.839323	-7.11269
151	CHMP5	-0.182481	8.4676	-0.455657	0.650581	0.840267	-7.11439
322	PRSS2	0.352802	8.18168	0.454917	0.651109	0.840267	-7.11473
835	FAM194A	0.0252513	6.09147	0.45478	0.651207	0.840267	-7.11479
917	NA	0.208177	8.23015	0.446857	0.65688	0.846032	-7.1184
194	NA	0.0268273	6.36357	0.445014	0.658202	0.846032	-7.11923
907	PTX3	0.0206654	6.01514	0.444196	0.65879	0.846032	-7.1196
222	MYLK	0.0208325	6.32398	0.442551	0.659971	0.846032	-7.12034
530	DSC3	-0.0861232	6.62996	-0.441953	0.660401	0.846032	-7.1206
124	MAGI1	0.0223933	6.26342	0.441185	0.660953	0.846032	-7.12095
96	NA	0.0208568	6.33667	0.439448	0.662203	0.846032	-7.12172
257	NA	0.0247648	6.36318	0.439114	0.662443	0.846032	-7.12187
267	NRBF2	0.0576554	7.60104	0.437698	0.663462	0.846253	-7.1225
878	C17orf39	-0.0368235	6.82908	-0.435326	0.665172	0.847353	-7.12354
574	KRT8	-0.14312	7.72273	-0.432482	0.667223	0.848885	-7.12479
730	LOC100287477	-0.0233782	6.20103	-0.428306	0.670241	0.84979	-7.12661
927	PTCRA	-0.0276179	6.25863	-0.427444	0.670864	0.84979	-7.12698
386	SIRPB2	-0.0238323	6.1633	-0.427332	0.670945	0.84979	-7.12703
685	NA	-0.0207932	6.2235	-0.426638	0.671448	0.84979	-7.12733
228	ASS1	0.0226327	6.28755	0.42562	0.672184	0.84979	-7.12776
882	NA	-0.0230649	6.23569	-0.422487	0.674454	0.850157	-7.12911
544	NA	0.0206815	6.28786	0.422021	0.674792	0.850157	-7.12931
596	MRRF	-0.104967	8.7461	-0.421142	0.67543	0.850157	-7.12968
876	TEX15	0.0536702	6.31785	0.420528	0.675875	0.850157	-7.12994
885	RAD21L1	-0.0229521	6.223	-0.416505	0.678797	0.85276	-7.13164
236	NA	0.0207004	6.21478	0.414601	0.680181	0.852863	-7.13244
692	CD33	0.0314758	6.19199	0.414046	0.680585	0.852863	-7.13268
979	PSG6	0.0210084	6.04507	0.411777	0.682237	0.853864	-7.13362
854	KIAA0922	-0.0471456	6.96182	-0.409309	0.684035	0.855044	-7.13465
569	TIGD1	0.0226131	6.29259	0.406494	0.686089	0.855656	-7.13581
260	NA	-0.0156102	6.25723	-0.405983	0.686462	0.855656	-7.13602
896	NA	0.0190674	6.2405	0.402088	0.689308	0.855656	-7.13761
415	MIR1255B2	-0.0237299	6.18104	-0.401589	0.689673	0.855656	-7.13781
171	OR13A1	0.0235293	6.0965	0.401564	0.689691	0.855656	-7.13782
780	NA	-0.0278468	6.51187	-0.400823	0.690233	0.855656	-7.13812
632	OR6C3	-0.0161414	6.01923	-0.400438	0.690515	0.855656	-7.13828
436	EID2	0.0204496	6.216	0.396611	0.693317	0.858065	-7.13982
749	LINC00304	-0.0181744	6.28571	-0.394965	0.694524	0.858497	-7.14048
999	NA	-0.0192203	6.23915	-0.392973	0.695985	0.858777	-7.14127
638	NA	0.0525216	7.05452	0.390064	0.698121	0.858777	-7.14243
393	C1QTNF3	-0.0363647	6.17394	-0.389965	0.698194	0.858777	-7.14246
518	ZNF709	-0.017863	6.06861	-0.389677	0.698406	0.858777	-7.14258
446	LOC344887	0.0438409	6.39185	0.385374	0.701571	0.858777	-7.14426
664	C16orf11	-0.0343733	6.31777	-0.385051	0.701809	0.858777	-7.14439
646	NA	-0.0198431	6.22174	-0.38494	0.70189	0.858777	-7.14443
179	LOC100505630	0.0227476	6.26098	0.383739	0.702775	0.858777	-7.1449
643	NA	-0.0295489	6.43851	-0.382847	0.703432	0.858777	-7.14525
699	PCDHA5	-0.0208143	6.32694	-0.381827	0.704184	0.858777	-7.14564
776	NA	-0.0275653	6.37159	-0.37945	0.705937	0.858777	-7.14656
202	SGIP1	0.0672023	6.55124	0.379233	0.706097	0.858777	-7.14664
912	NA	-0.0878596	9.72264	-0.377337	0.707496	0.858777	-7.14736
5	HMGB4	0.0147212	6.1407	0.376784	0.707905	0.858777	-7.14758
543	NA	0.0573943	6.43912	0.376249	0.7083	0.858777	-7.14778
22	PCDHGB7	0.0157394	6.15297	0.375991	0.708491	0.858777	-7.14788
360	ARL1	0.0777176	9.23154	0.374652	0.70948	0.858935	-7.14839
658	MED22	-0.0709028	9.06963	-0.370757	0.712362	0.861381	-7.14985
72	NA	0.0197104	6.34652	0.367749	0.714589	0.862685	-7.15098
311	TRHDE	0.0213098	6.20486	0.365865	0.715987	0.862685	-7.15168
461	NA	-0.0175424	6.30283	-0.365011	0.71662	0.862685	-7.15199
933	ITGAD	-0.021864	6.11156	-0.36296	0.718142	0.862685	-7.15275
273	NA	0.0225703	6.36007	0.36274	0.718306	0.862685	-7.15283
169	CYP1A2	-0.0170422	6.06698	-0.361122	0.719507	0.862685	-7.15342
797	PSMB8	-0.139808	9.75088	-0.360366	0.720069	0.862685	-7.1537
576	STEAP4	0.02341	6.23284	0.359495	0.720716	0.862685	-7.15401
873	WNK2	0.0511616	6.45342	0.358838	0.721205	0.862685	-7.15425
802	GRM3	-0.0179961	6.16925	-0.355705	0.723536	0.864439	-7.15539
164	NA	-0.0229673	6.30665	-0.349736	0.727984	0.867664	-7.15752
497	SLC26A9	-0.0217866	6.05478	-0.348997	0.728535	0.867664	-7.15778
272	C3orf23	0.0263533	6.25174	0.348592	0.728838	0.867664	-7.15792
962	MIR1321	0.017854	6.24299	0.345377	0.731238	0.869487	-7.15905
538	PARD3B	0.0161925	6.25206	0.342968	0.733039	0.870593	-7.15989
210	ANXA4	-0.122092	9.00704	-0.338835	0.736132	0.873229	-7.16131
237	ARHGAP30	0.0464623	6.78107	0.337419	0.737193	0.873285	-7.1618
466	NA	0.015508	6.31153	0.33644	0.737926	0.873285	-7.16213
853	TAS2R20	-0.0174824	6.29587	-0.328766	0.743686	0.879061	-7.16472
28	NA	-0.0115436	6.23013	-0.325817	0.745903	0.88011	-7.16569
52	C4orf17	0.0155818	6.03244	0.325245	0.746333	0.88011	-7.16588
814	ATP2A1	0.0173553	5.95452	0.322825	0.748154	0.881218	-7.16667
716	BEND3	0.0175913	6.25085	0.320306	0.750051	0.881859	-7.16749
864	MIR7-3	-0.0153793	6.15165	-0.319761	0.750462	0.881859	-7.16767
178	NA	-0.0158423	6.33183	-0.315238	0.753873	0.884257	-7.16913
959	HTR7	0.017307	5.97237	0.313591	0.755117	0.884257	-7.16965
840	UBE2E2	0.118075	7.97378	0.313418	0.755247	0.884257	-7.1697
148	CHMP4C	-0.0996107	8.77914	-0.312369	0.75604	0.884257	-7.17004
215	LOC400553	-0.0187279	6.2202	-0.310471	0.757475	0.884387	-7.17064
31	PAEP	-0.0644778	6.09887	-0.309882	0.75792	0.884387	-7.17082
997	NEK1	0.0467778	7.20415	0.307501	0.75972	0.885455	-7.17156
142	SYNGR3	0.0254315	6.09695	0.305718	0.76107	0.885995	-7.17212
114	SIGLEC12	-0.030529	6.2266	-0.296863	0.767782	0.890157	-7.17482
887	NA	-0.0523939	6.89991	-0.296165	0.768313	0.890157	-7.17503
871	NA	0.0134877	6.15913	0.294959	0.769228	0.890157	-7.17539
197	OPRD1	0.0167845	6.35322	0.294106	0.769876	0.890157	-7.17564
819	C9orf128	-0.0176767	6.10006	-0.293577	0.770279	0.890157	-7.1758
910	CCDC114	-0.0183439	5.95786	-0.292997	0.770719	0.890157	-7.17597
307	NA	-0.014894	6.17682	-0.292791	0.770876	0.890157	-7.17603
371	IFNB1	0.0155464	6.04772	0.288634	0.774037	0.892776	-7.17726
223	NA	0.0128438	6.31625	0.285741	0.776239	0.894285	-7.1781
720	NA	0.0144774	6.20705	0.283973	0.777587	0.894806	-7.17861
404	OR5M1	0.0106609	6.15022	0.276249	0.783479	0.90055	-7.1808
737	FH	-0.0590211	10.642	-0.274692	0.784668	0.900882	-7.18124
842	PSMB11	0.014441	6.25917	0.272431	0.786396	0.90183	-7.18186
21	NA	-0.0144128	6.12882	-0.266048	0.79128	0.905788	-7.1836
370	JAM3	-0.0938899	8.20411	-0.2642	0.792696	0.905788	-7.1841
449	OR52A1	0.0114492	5.99156	0.263806	0.792998	0.905788	-7.1842
122	NA	-0.0148653	6.28472	-0.262685	0.793857	0.905788	-7.1845
591	NCKAP1	-0.0541369	6.94029	-0.262008	0.794376	0.905788	-7.18468
711	NA	-0.0130031	6.29591	-0.258103	0.797371	0.906895	-7.18571
862	TRABD	0.0831597	10.543	0.257586	0.797768	0.906895	-7.18585
487	NA	-0.0138694	6.2942	-0.257196	0.798068	0.906895	-7.18595
759	LOC100131091	0.0130767	6.2251	0.255423	0.799429	0.90741	-7.18641
119	LEPR	0.0251296	6.39815	0.249204	0.804209	0.911418	-7.188
833	SERPINE3	0.0150189	6.33555	0.248457	0.804784	0.911418	-7.18819
908	CSF2RB	-0.0134989	6.36698	-0.247274	0.805694	0.911418	-7.18848
193	LOC100130015	-0.0120056	6.24991	-0.245812	0.806819	0.91166	-7.18885
65	NA	0.0108505	6.20582	0.242625	0.809274	0.913402	-7.18964
259	OSCAR	-0.0192987	6.47824	-0.241204	0.810369	0.913606	-7.18999
824	NA	-0.0130518	6.26188	-0.238562	0.812406	0.913928	-7.19063
475	NCF4	-0.0186731	6.42058	-0.238463	0.812482	0.913928	-7.19065
408	NA	0.0116541	6.4748	0.23233	0.817216	0.917593	-7.19211
144	C15orf57	0.0244596	7.21202	0.231865	0.817575	0.917593	-7.19222
706	HERC6	-0.075013	7.8469	-0.228987	0.819799	0.919057	-7.1929
655	NA	0.0102306	6.25562	0.227655	0.820829	0.919181	-7.1932
510	CCL28	0.0709741	7.06358	0.222688	0.824672	0.922452	-7.19434
33	NA	0.0113001	6.30188	0.218196	0.828151	0.924343	-7.19534
89	C2orf63	-0.044478	7.01914	-0.217475	0.82871	0.924343	-7.1955
792	AOAH	0.0260122	6.39863	0.214789	0.830792	0.924343	-7.19609
708	FRMPD2	0.00900688	6.02699	0.214491	0.831023	0.924343	-7.19615
234	NA	-0.0104753	6.02668	-0.213285	0.831959	0.924343	-7.19641
467	BCRP2	0.0113829	6.2894	0.212524	0.832549	0.924343	-7.19658
146	C18orf25	0.0107988	6.27327	0.212159	0.832833	0.924343	-7.19666
697	NA	-0.0173451	6.26099	-0.208829	0.835417	0.925383	-7.19737
82	MYCT1	0.0133151	6.43109	0.208568	0.835621	0.925383	-7.19742
47	LOC285768	-0.0110181	6.23434	-0.206115	0.837526	0.926467	-7.19794
790	NA	0.00777133	6.33506	0.203887	0.839257	0.927356	-7.1984
973	SERPINB8	0.0331482	6.49615	0.20257	0.840281	0.927463	-7.19867
156	AMIGO1	-0.0147445	6.45622	-0.200434	0.841942	0.928271	-7.19911
297	LSP1	0.0116977	6.39594	0.197579	0.844164	0.929696	-7.19968
978	OXGR1	-0.0154931	6.34347	-0.190224	0.849893	0.934418	-7.20113
661	LOC100653296	-0.00977253	6.16198	-0.189675	0.850321	0.934418	-7.20124
337	SAMSN1	0.0210914	6.52523	0.187476	0.852035	0.934504	-7.20166
623	YTHDC1	0.0262112	10.2002	0.187178	0.852267	0.934504	-7.20171
783	LOC100509553	-0.00825553	6.16242	-0.183277	0.855311	0.936012	-7.20245
468	MIR181A2	0.00756863	6.22907	0.183015	0.855515	0.936012	-7.20249
588	SEMA3D	0.010099	6.20869	0.179581	0.858196	0.93792	-7.20313
528	NA	0.0105437	6.39755	0.176696	0.860451	0.939357	-7.20365
733	ACCN1	-0.0230675	6.05727	-0.175165	0.861647	0.939637	-7.20392
75	NA	0.00800668	6.24127	0.172915	0.863406	0.940529	-7.20432
899	NA	0.007997	6.11476	0.171328	0.864647	0.940772	-7.20459
266	ZNF468	0.0183346	6.86604	0.170111	0.865599	0.940772	-7.2048
498	MRPS31	0.026642	9.12782	0.168215	0.867083	0.940772	-7.20513
494	KLC4	-0.00866635	5.92039	-0.16782	0.867392	0.940772	-7.2052
39	MRAP	0.00773176	6.0966	0.166488	0.868434	0.940882	-7.20542
724	KRTAP5-6	0.0092761	6.03687	0.162802	0.871321	0.942988	-7.20604
147	NA	-0.00755607	6.30973	-0.159127	0.874201	0.943507	-7.20664
224	NA	0.00836538	6.24801	0.158576	0.874632	0.943507	-7.20673
617	FAM90A20	0.00773311	6.18265	0.158239	0.874896	0.943507	-7.20678
976	NA	-0.00818901	6.35132	-0.157375	0.875574	0.943507	-7.20692
128	C21orf33	0.0270962	7.05581	0.154234	0.878037	0.945142	-7.20741
937	SNX17	0.0229243	9.23733	0.143311	0.886612	0.951979	-7.20906
583	KIR2DS3	-0.00785622	6.33822	-0.142976	0.886876	0.951979	-7.20911
556	KRT27	-0.0237995	6.28107	-0.142506	0.887245	0.951979	-7.20918
230	NA	-0.0160292	6.56301	-0.140861	0.888537	0.952345	-7.20941
356	NA	0.00488074	6.28464	0.136357	0.892078	0.954512	-7.21005
331	GLUL	0.00782048	6.41227	0.13586	0.892469	0.954512	-7.21012
358	AGRP	-0.00700523	6.29751	-0.132635	0.895006	0.956203	-7.21056
473	RNF208	0.0182309	6.99532	0.127648	0.898932	0.959154	-7.21121
888	NA	-0.00881288	6.2905	-0.125787	0.900398	0.959154	-7.21145
208	DAZ2	0.00611824	6.18761	0.123946	0.901848	0.959154	-7.21169
44	NA	-0.00502865	6.01582	-0.123436	0.902249	0.959154	-7.21175
601	LOC286437	0.0104638	6.58741	0.123036	0.902564	0.959154	-7.2118
529	MIR563	-0.00545029	6.21319	-0.12019	0.904807	0.960313	-7.21215
454	LOC646626	-0.0154093	6.53156	-0.11714	0.907211	0.960313	-7.21252
448	LOC653160	0.0070708	6.13519	0.117049	0.907283	0.960313	-7.21253
32	GMCL1	0.0212533	7.69483	0.116182	0.907967	0.960313	-7.21263
209	NA	0.00623593	6.19449	0.115399	0.908584	0.960313	-7.21272
107	NA	-0.0334345	7.76999	-0.114344	0.909416	0.960313	-7.21285
957	SNORD105B	-0.00625189	6.40449	-0.111482	0.911674	0.960999	-7.21317
743	RAB22A	0.027846	9.11366	0.109143	0.913519	0.960999	-7.21344
651	NA	0.0503401	6.38659	0.109021	0.913615	0.960999	-7.21345
423	NA	0.0053633	6.38921	0.108504	0.914024	0.960999	-7.21351
985	TMEM87B	-0.0161295	6.88762	-0.107098	0.915134	0.960999	-7.21366
557	SLC22A8	-0.0046166	5.97724	-0.106213	0.915832	0.960999	-7.21376
339	ZC3H6	-0.00869985	6.3129	-0.10421	0.917414	0.961649	-7.21397
90	CST4	-0.00709763	6.36249	-0.101048	0.919911	0.963257	-7.2143
258	TEX101	-0.0151437	6.14933	-0.0996104	0.921046	0.963437	-7.21444
125	NA	-0.00522575	6.23689	-0.0976263	0.922614	0.964069	-7.21464
157	SRRM4	0.00618112	6.06816	0.09539	0.924381	0.964907	-7.21486
111	LOC100134368	-0.0047153	6.21034	-0.0933719	0.925976	0.965564	-7.21505
294	NA	0.00467117	6.19009	0.0907514	0.928047	0.966042	-7.2153
506	CDHR1	-0.00871952	6.19571	-0.0903476	0.928367	0.966042	-7.21534
520	NA	-0.00604255	6.57085	-0.0883823	0.929921	0.966654	-7.21551
939	NA	0.00601896	6.25289	0.0835768	0.933722	0.969597	-7.21593
644	CRISP1	-0.00357759	6.05326	-0.0806131	0.936067	0.971024	-7.21618
627	BEST2	-0.00536164	6.14655	-0.0775311	0.938506	0.972545	-7.21643
25	GAS7	0.0160367	6.67278	0.0741554	0.941178	0.974305	-7.21669
936	MATN4	0.00361239	5.89741	0.0721445	0.942771	0.974944	-7.21684
168	RPL13A	0.0246744	8.86835	0.0702236	0.944292	0.975508	-7.21698
219	PRSS27	-0.0118123	6.06742	-0.0688115	0.94541	0.975655	-7.21707
245	NA	0.00566861	6.78475	0.06496	0.948461	0.977795	-7.21734
279	SMOC1	0.00330387	6.10422	0.062009	0.950799	0.979196	-7.21753
915	NA	-0.0020272	6.39018	-0.053797	0.957308	0.984032	-7.21801
532	ABCD2	0.00244452	6.04317	0.0495204	0.960699	0.984032	-7.21823
883	ZNF691	0.00298442	6.57101	0.0493832	0.960808	0.984032	-7.21824
275	NA	0.0027646	6.12841	0.0491856	0.960964	0.984032	-7.21825
101	BPIFC	0.00242362	6.16663	0.0472941	0.962464	0.984032	-7.21834
745	NA	0.00214724	6.42361	0.0451667	0.964152	0.984032	-7.21844
782	C19orf57	0.00307219	6.09215	0.0446118	0.964592	0.984032	-7.21847
793	KRT16	0.00866532	6.42332	0.0440687	0.965023	0.984032	-7.21849
874	MAGEC1	0.00987008	6.19216	0.0438245	0.965216	0.984032	-7.2185
604	FLYWCH1	0.00256646	6.09174	0.0436749	0.965335	0.984032	-7.21851
834	NA	0.0110789	6.40828	0.0402412	0.968059	0.985803	-7.21865
845	HIVEP3	-0.00193589	6.41513	-0.0342322	0.972826	0.98965	-7.21888
12	SULT1C4	-0.001934	6.25401	-0.0329118	0.973874	0.989675	-7.21893
239	MMP13	0.00176677	6.27008	0.0317069	0.97483	0.989675	-7.21897
80	ZNF665	-0.00157416	6.21468	-0.0280891	0.977701	0.991583	-7.21908
691	FLJ43860	-0.00120045	6.22514	-0.0248069	0.980306	0.992461	-7.21916
373	OR13F1	-0.00102694	5.9915	-0.0220165	0.982521	0.992461	-7.21923
598	KCNJ15	-0.00076005	6.29496	-0.0196691	0.984385	0.992461	-7.21928
809	NA	-0.00101037	6.1785	-0.0189805	0.984931	0.992461	-7.21929
434	NA	-0.000870657	6.30956	-0.0187681	0.9851	0.992461	-7.2193
206	RASGRF2	-0.00102431	6.12617	-0.0185774	0.985251	0.992461	-7.2193
990	GPR111	0.000815169	5.99904	0.0179397	0.985757	0.992461	-7.21931
964	NA	-0.00118898	6.33799	-0.0159462	0.98734	0.992461	-7.21935
172	SSNA1	0.00310843	8.08097	0.0157461	0.987499	0.992461	-7.21935
929	NA	0.000587204	6.26427	0.0119819	0.990487	0.994465	-7.2194
649	UPK1A	-0.00113947	6.44036	-0.00505225	0.995989	0.998986	-7.21946
612	DNMT3A	-0.000349489	6.24101	-0.00330713	0.997374	0.999145	-7.21947
348	NA	0.000129381	6.33976	0.00190463	0.998488	0.999145	-7.21947
329	EIF2C1	-0.000170344	7.62817	-0.00107657	0.999145	0.999145	-7.21948

## Sheet: Group2 vs duod contr
No	ID	logFC	AveExpr	t	P.Value	adj.P.Val	B
947	FOLH1	-4.44205	6.58312	-33.5479	2.62214e-36	2.62214e-33	71.4142
318	ASPA	-1.5997	6.42983	-15.311	1.16153e-20	5.80763e-18	36.8317
956	NA	-0.963893	6.4767	-14.3446	1.72667e-19	5.75558e-17	34.1611
399	DAK	-2.50191	7.21634	-13.3722	2.92808e-18	7.3202e-16	31.3547
677	DBP	-1.52964	6.93894	-12.8216	1.53309e-17	3.06617e-15	29.7111
648	NKX2-3	-1.15304	6.42499	-11.3879	1.3714e-15	2.28567e-13	25.2436
20	NA	-0.814083	6.71944	-10.2364	6.12257e-14	8.74653e-12	21.4625
815	ESPN	-2.21661	7.32406	-8.36437	4.08104e-11	5.1013e-09	14.9904
683	ECT2	2.07	10.0576	8.20944	7.09507e-11	7.88341e-09	14.4404
457	NA	-0.719114	7.0697	-7.63737	5.54474e-10	5.54474e-08	12.3971
493	RNF186	-2.5145	7.44869	-7.35408	1.5445e-09	1.36989e-07	11.38
333	C10orf112	-2.58693	6.95897	-7.33686	1.64387e-09	1.36989e-07	11.3181
770	TRIM36	-0.572101	6.50063	-7.29591	1.90677e-09	1.46675e-07	11.1709
700	CYP2B7P1	-0.48808	6.20203	-7.21168	2.58745e-09	1.84818e-07	10.8681
251	PTGR1	-2.55911	9.05631	-6.74674	1.39813e-08	9.32084e-07	9.19609
680	TRIP13	2.07223	8.24597	6.66342	1.89169e-08	1.18231e-06	8.89678
472	NA	-0.409786	6.77936	-6.34659	5.96431e-08	3.50841e-06	7.76109
261	NA	-2.17006	7.98555	-6.1763	1.10392e-07	6.1329e-06	7.153
57	ABAT	-1.65188	6.94355	-6.05622	1.7024e-07	8.96002e-06	6.72554
391	ZWILCH	0.578932	6.91201	5.90362	2.94793e-07	1.47396e-05	6.1842
837	NA	0.736485	7.08459	5.86725	3.35913e-07	1.59959e-05	6.05554
19	MTHFD1L	1.25787	7.82704	5.82071	3.96947e-07	1.8043e-05	5.89109
185	HDAC8	0.641423	6.81749	5.71152	5.86789e-07	2.55126e-05	5.50633
187	STXBP2	-1.00081	8.31434	-5.69116	6.31074e-07	2.62948e-05	5.43474
670	ATP5SL	-1.07847	8.66513	-5.43153	1.5891e-06	6.30123e-05	4.5272
500	POR	-1.12087	8.0859	-5.42291	1.63832e-06	6.30123e-05	4.49725
844	SNHG10	-0.760092	6.65263	-5.41195	1.70314e-06	6.30792e-05	4.45917
167	MIA2	-0.314341	6.39757	-5.32301	2.33165e-06	8.32732e-05	4.15104
919	CDKN2B	-1.97686	7.74763	-5.29919	2.53584e-06	8.74427e-05	4.06874
296	CENPM	1.63376	8.27255	5.26893	2.8208e-06	9.39775e-05	3.96436
679	CBFB	1.19811	8.2067	5.25975	2.9133e-06	9.39775e-05	3.93274
229	SH3KBP1	1.51552	9.28854	5.18837	3.74282e-06	0.000116963	3.68731
505	WDR20	-0.425759	6.4804	-5.05648	5.93301e-06	0.000179788	3.23654
645	ITM2B	-1.03194	11.7311	-5.03513	6.39051e-06	0.00018419	3.16393
766	TOP1MT	0.755426	6.78651	5.03261	6.44667e-06	0.00018419	3.15538
166	GNRH1	-0.45606	6.94196	-4.99265	7.40633e-06	0.000205731	3.01977
684	MPST	-0.889533	7.88426	-4.94482	8.74148e-06	0.000236256	2.85789
537	GDF15	3.15751	8.9831	4.91407	9.72168e-06	0.000255834	2.75414
14	GPX2	3.67604	11.6877	4.9051	1.00275e-05	0.000257115	2.72392
847	LOC100507460	1.26528	7.39027	4.88055	1.09138e-05	0.000259624	2.64127
477	RPS21	1.93649	9.42967	4.88036	1.09208e-05	0.000259624	2.64064
365	TBL1XR1	0.908806	7.16471	4.8775	1.10289e-05	0.000259624	2.63104
324	CPXCR1	-0.278361	6.43302	-4.87398	1.11638e-05	0.000259624	2.61917
519	ATG4A	-1.05201	8.09438	-4.83059	1.29614e-05	0.000290365	2.47358
410	NA	-0.35484	6.57661	-4.82824	1.30664e-05	0.000290365	2.46571
972	SIN3A	0.772154	8.31861	4.82179	1.33592e-05	0.000290416	2.44411
858	NA	0.409148	6.81161	4.76754	1.60901e-05	0.000342343	2.26286
796	RIOK1	0.734679	7.94455	4.73765	1.78214e-05	0.000371279	2.16334
902	PRMT5	1.2861	8.42282	4.72608	1.85401e-05	0.000378368	2.12485
308	NA	-0.323193	6.30904	-4.66774	2.26163e-05	0.000452325	1.93146
669	NA	-0.280801	6.51371	-4.6518	2.38752e-05	0.00046814	1.87877
495	PTPDC1	-0.293058	6.21717	-4.62599	2.60595e-05	0.000501144	1.79366
851	ATG9A	-0.763264	8.51145	-4.59921	2.8534e-05	0.000538378	1.7055
488	ECD	0.57536	7.59596	4.58952	2.94842e-05	0.000546003	1.67367
992	PLN	-0.576214	6.6383	-4.4502	4.71056e-05	0.000856466	1.21899
131	ACVR1	0.884295	9.28547	4.43485	4.95861e-05	0.000885466	1.16925
427	KIR2DL3	-0.972125	6.428	-4.42828	5.06858e-05	0.000889225	1.148
353	C6orf145	-0.340754	6.6224	-4.41632	5.2749e-05	0.000909466	1.10934
732	EXOC7	-0.29335	6.46135	-4.35624	6.44204e-05	0.00108601	0.915807
545	EIF2C2	0.827449	9.78381	4.35122	6.55032e-05	0.00108601	0.899678
785	COMMD7	1.06292	10.3095	4.34782	6.62465e-05	0.00108601	0.88876
705	MUC6	-1.60384	6.82451	-4.33736	6.85829e-05	0.00110618	0.855229
828	NR2C1	0.893928	7.14269	4.30019	7.75573e-05	0.00121856	0.736308
701	PGM1	-1.57126	9.6661	-4.29851	7.79879e-05	0.00121856	0.730956
542	CNST	-0.939719	9.1221	-4.27593	8.40179e-05	0.00129258	0.658979
29	ABHD15	-0.581982	7.45285	-4.25437	9.01982e-05	0.00135756	0.590409
62	NA	0.199943	6.30292	4.25183	9.09565e-05	0.00135756	0.582323
176	CLDN1	2.56668	8.42503	4.23127	9.73102e-05	0.00143103	0.517123
843	KBTBD2	0.760967	9.28499	4.21453	0.000102803	0.00148989	0.464124
428	FOXM1	0.757838	7.092	4.11742	0.000141113	0.00201589	0.158738
581	PLEKHO2	0.705767	7.12467	4.09414	0.000152179	0.00214337	0.0860371
231	ZNF805	0.504149	6.94248	4.08236	0.00015809	0.0021957	0.0493564
523	C6orf138	-0.305731	6.69919	-4.05568	0.000172324	0.0023606	-0.0335908
320	NA	-0.203408	6.35429	-4.04408	0.000178892	0.00241746	-0.0695671
422	RCN1	1.41155	10.9731	4.01795	0.000194579	0.00259439	-0.150373
582	PKP4	0.39725	6.78847	4.00035	0.000205894	0.00270914	-0.204686
34	NAA25	0.417029	6.59254	3.98243	0.000218065	0.0028164	-0.259846
926	MYO1B	0.915349	7.63485	3.98012	0.000219679	0.0028164	-0.266926
521	RBL1	0.421694	6.44671	3.91914	0.000266857	0.00335143	-0.453595
652	MBTPS1	0.524243	7.21799	3.91766	0.000268114	0.00335143	-0.458103
129	EXPH5	0.804645	6.9976	3.89673	0.000286534	0.00353745	-0.521791
602	POLE2	0.866101	7.56516	3.87563	0.000306342	0.00373588	-0.585832
657	NA	-0.221854	6.35945	-3.87169	0.000310183	0.00373715	-0.597766
603	NA	-0.65292	7.12266	-3.84813	0.000334146	0.00394939	-0.669011
589	PTBP1	0.536332	12.5156	3.84666	0.000335698	0.00394939	-0.673447
486	WDR36	0.645188	7.83917	3.82201	0.00036279	0.00421849	-0.747704
64	CENPM	0.485068	6.51306	3.8119	0.000374494	0.00430453	-0.778071
392	FUT9	-0.592661	6.67655	-3.80726	0.000379997	0.00431815	-0.792019
626	GCAT	0.929428	7.7927	3.66309	0.000595075	0.00666641	-1.22001
244	NA	-0.140523	6.38357	-3.66043	0.000599977	0.00666641	-1.22783
969	MGAT2	-0.839942	8.87364	-3.65627	0.000607713	0.00667817	-1.24003
775	BAZ1A	0.718192	8.73912	3.63269	0.000653422	0.00710241	-1.30905
63	XRN1	-0.675558	8.90114	-3.62779	0.000663325	0.00713253	-1.32336
304	NA	-0.151484	6.23472	-3.58684	0.000751909	0.00799903	-1.44253
787	MYOF	1.54768	8.72572	3.53751	0.000873631	0.00917501	-1.58498
491	SPAG9	-0.354209	6.69954	-3.53482	0.000880801	0.00917501	-1.59273
106	FRYL	-0.154511	6.55376	-3.51281	0.000941448	0.00970565	-1.65587
953	SLC45A4	0.509285	6.82674	3.50591	0.000961292	0.00971688	-1.67564
143	PSME3	0.723372	8.62176	3.50567	0.000961971	0.00971688	-1.67631
191	NA	-0.191619	6.43626	-3.49864	0.000982601	0.00982601	-1.69641
963	ZC3HC1	0.545147	9.08034	3.48875	0.00101231	0.0100229	-1.72463
350	GATA1	-0.155804	6.26142	-3.47961	0.00104056	0.0100529	-1.7507
621	RPS2	0.925034	12.8987	3.47881	0.00104304	0.0100529	-1.75295
508	NA	-0.174137	6.38392	-3.47803	0.0010455	0.0100529	-1.75518
762	SEC23IP	0.543259	7.7474	3.46788	0.00107789	0.0102656	-1.78406
26	MKS1	0.243229	6.52817	3.45176	0.00113125	0.0106722	-1.82978
247	NA	-0.263254	6.51589	-3.43666	0.00118353	0.0110611	-1.87251
93	NA	0.744843	7.33561	3.43282	0.0011972	0.0110852	-1.88336
830	SLC9A6	-0.202137	6.50545	-3.42649	0.00122004	0.011193	-1.90123
332	PAK6	0.495312	6.79483	3.37249	0.00143248	0.0129427	-2.0528
653	NA	-0.199497	6.36873	-3.371	0.00143878	0.0129427	-2.05694
829	PTBP1	0.525613	12.021	3.36848	0.00144958	0.0129427	-2.06399
388	FOXO3	0.814702	10.6224	3.36121	0.00148108	0.0130103	-2.08426
109	NCSTN	-0.690652	10.3664	-3.35904	0.0014906	0.0130103	-2.0903
450	APOL3	-0.575075	7.59712	-3.35777	0.00149619	0.0130103	-2.09383
48	PCBD1	0.65037	8.17116	3.34161	0.00156924	0.013528	-2.13877
765	MBP	-0.305683	6.77139	-3.33858	0.00158332	0.0135327	-2.14718
255	CXCL1	1.82859	8.4017	3.31189	0.00171251	0.0145128	-2.22104
981	TAF5L	0.267352	6.33579	3.29764	0.00178555	0.0150046	-2.26034
971	HPRT1	0.825959	8.70504	3.29229	0.00181369	0.0151141	-2.27505
768	ARG2	-0.493968	6.619	-3.28702	0.00184184	0.0152218	-2.28953
1	TINAGL1	0.330887	6.45277	3.2593	0.00199685	0.0163676	-2.36547
367	PMF1	0.381354	7.05486	3.24787	0.00206432	0.0167831	-2.39668
865	RPL23AP64	0.867477	10.4211	3.24311	0.00209301	0.0168791	-2.40964
121	CEP152	0.285193	6.60483	3.2285	0.00218352	0.0174682	-2.44937
397	BATF	0.893918	6.96572	3.21221	0.00228877	0.0181324	-2.49351
857	MLL5	0.417065	6.70315	3.21009	0.00230281	0.0181324	-2.49925
741	NA	0.411256	6.93942	3.20038	0.00236821	0.0185017	-2.52549
387	C4orf39	-0.200545	6.44162	-3.19385	0.00241315	0.0187066	-2.54311
161	NBPF22P	-0.262326	6.47415	-3.18301	0.00248953	0.0191502	-2.57229
175	GPR158	-0.146004	6.22274	-3.17562	0.00254292	0.0194116	-2.59216
553	C12orf43	0.525541	7.43644	3.15946	0.00266345	0.0201777	-2.63549
7	GJB4	0.745416	6.71765	3.15374	0.0027074	0.0202532	-2.6508
154	NA	-0.147219	6.2296	-3.15289	0.00271393	0.0202532	-2.65305
938	CCDC74B	0.31733	6.55779	3.1042	0.0031174	0.0230919	-2.78253
961	NA	-0.196931	6.40041	-3.10004	0.00315435	0.0231937	-2.79352
499	KRCC1	-0.959265	8.74626	-3.08038	0.00333459	0.0243401	-2.84534
781	HMGN2	0.55472	7.23693	3.06262	0.00350578	0.0254042	-2.89199
757	FTH1P3	0.145784	6.37319	3.03941	0.00374182	0.0269196	-2.95265
452	WDHD1	0.141389	6.14253	3.00702	0.00409621	0.0292586	-3.03678
351	TMEM154	1.04123	7.23821	3.00014	0.00417539	0.0296127	-3.05456
204	SYNGR2	0.218363	6.24786	2.99208	0.00427004	0.0300707	-3.07537
738	ZNF597	0.355797	6.39579	2.98146	0.00439779	0.0307538	-3.10273
363	BAMBI	1.72476	9.06474	2.97749	0.00444639	0.0308777	-3.11292
710	LILRA2	0.184659	6.03721	2.97176	0.00451759	0.0311558	-3.12766
184	TCEB2	0.723962	7.31504	2.96257	0.00463382	0.0317385	-3.15121
95	GNPTG	-0.583083	8.66798	-2.94534	0.00485927	0.0330563	-3.19523
930	NA	-0.126884	6.03434	-2.93749	0.00496542	0.0335501	-3.21523
784	PTK2	0.152515	6.42422	2.92888	0.00508431	0.0341229	-3.23714
361	PHF6	0.165276	6.34909	2.92615	0.00512258	0.0341506	-3.24407
104	NA	-0.770089	8.61934	-2.9193	0.00521967	0.0345673	-3.26144
462	MIR578	-0.15197	6.2657	-2.9092	0.00536605	0.0353029	-3.28702
15	CTAGE5	-0.144139	6.30823	-2.8918	0.00562704	0.0365986	-3.3309
914	NA	0.440063	6.93934	2.89121	0.00563618	0.0365986	-3.33239
54	GSTT1	-2.07856	8.63958	-2.87776	0.00584631	0.0376074	-3.36619
525	ASXL2	0.43166	8.58152	2.87647	0.00586676	0.0376074	-3.36941
650	NA	-0.16315	6.37772	-2.85361	0.00624204	0.0397582	-3.42659
995	IMPDH1	0.221658	6.65674	2.83725	0.00652397	0.041291	-3.46728
584	UBA5	-0.548213	7.58846	-2.82938	0.00666373	0.0419103	-3.4868
712	RPS27	0.600038	11.4267	2.82514	0.00674028	0.0421267	-3.49731
893	RPL23A	0.687426	8.01833	2.81379	0.00694901	0.0431161	-3.52536
666	C8orf37	-0.757948	12.3213	-2.8098	0.00702375	0.0431161	-3.5352
731	CYP3A7	-0.244719	6.28927	-2.80958	0.00702793	0.0431161	-3.53575
932	NAMPT	0.593155	6.68922	2.79356	0.00733597	0.0447315	-3.57517
145	SLC29A2	0.805354	8.01265	2.76822	0.00784867	0.0475677	-3.63717
43	NA	0.150057	6.38783	2.76435	0.00792982	0.04777	-3.6466
375	NA	0.295441	6.51125	2.75866	0.00805055	0.0482069	-3.66045
292	NA	0.10802	6.33028	2.74176	0.00841898	0.050113	-3.70145
92	ZNF577	-0.670134	8.82253	-2.71198	0.00910665	0.0536409	-3.77328
196	AHCTF1	0.551194	8.39461	2.71147	0.00911895	0.0536409	-3.77451
264	NA	-0.185034	6.59573	-2.70683	0.00923072	0.0539808	-3.78565
955	DAP3	0.493059	9.71442	2.69346	0.00955997	0.0555812	-3.81766
108	OR10Q1	-0.118172	6.12715	-2.67608	0.010004	0.0578263	-3.85908
99	SUGP2	0.572053	7.49271	2.66584	0.0102745	0.0590488	-3.8834
117	NA	-0.48306	7.39815	-2.65906	0.0104571	0.0597549	-3.89945
753	ANAPC11	0.418036	8.30783	2.64455	0.0108582	0.0614164	-3.93372
803	RPA2	0.449655	9.78252	2.64411	0.0108707	0.0614164	-3.93477
820	HSPD1	-0.124363	6.38609	-2.61282	0.0117847	0.0662064	-4.00816
607	IFI6	1.48894	11.7547	2.60928	0.0118926	0.0664391	-4.01644
629	RNF214	0.225502	6.67774	2.59793	0.012244	0.0680221	-4.04286
381	MIR34A	-0.163123	6.2699	-2.59307	0.0123974	0.068494	-4.05416
512	NA	-0.208222	6.44911	-2.58675	0.0125995	0.0689409	-4.06881
822	NA	-0.123508	6.39856	-2.58624	0.0126162	0.0689409	-4.07002
840	UBE2E2	0.932703	7.97378	2.5688	0.0131902	0.071686	-4.11032
965	YPLR6490	-0.142841	6.48409	-2.55953	0.0135049	0.0729994	-4.13166
36	MIR934	0.120336	6.11923	2.55628	0.0136167	0.0731314	-4.13912
672	C17orf58	0.555861	7.99707	2.55453	0.0136775	0.0731314	-4.14315
698	ABCC6	-0.145769	6.23611	-2.55184	0.0137711	0.0731314	-4.14932
366	NA	-0.11869	6.34468	-2.55039	0.0138218	0.0731314	-4.15264
986	NA	-0.14539	6.43679	-2.54069	0.0141656	0.0745559	-4.17485
713	TTLL3	-0.183908	6.45485	-2.52388	0.0147799	0.076504	-4.21318
597	C5orf41	-0.531687	7.60274	-2.52362	0.0147893	0.076504	-4.21375
359	FAM102A	-0.561626	7.53498	-2.52247	0.0148322	0.076504	-4.21637
514	FERMT1	0.964528	8.44972	2.52222	0.0148418	0.076504	-4.21695
850	NA	0.114756	6.31307	2.49894	0.0157354	0.0806945	-4.26966
364	C19orf33	-1.20635	10.3354	-2.4942	0.0159232	0.0812411	-4.28034
429	ATP1B3	-0.602249	11.7827	-2.49205	0.0160092	0.0812651	-4.28519
41	TUBE1	0.30202	6.77098	2.4679	0.0170033	0.0852405	-4.33937
485	RPL23A	0.684264	8.80164	2.46753	0.017019	0.0852405	-4.3402
567	LTK	-0.200079	6.22174	-2.46684	0.0170481	0.0852405	-4.34174
942	POLG	0.362539	7.42069	2.46476	0.0171364	0.0852556	-4.34638
249	PIK3CB	0.524127	7.13389	2.46133	0.0172831	0.0855598	-4.35404
401	NA	-0.131208	6.33971	-2.44561	0.0179699	0.0885214	-4.38901
839	NA	-0.174612	6.49297	-2.43664	0.0183724	0.090061	-4.40888
290	NA	-0.14451	6.4734	-2.43196	0.0185856	0.0906616	-4.41922
389	NA	-0.095366	6.32695	-2.42711	0.0188093	0.0913072	-4.42993
67	NA	0.235598	6.77649	2.40725	0.0197496	0.0952653	-4.47359
354	LAMP3	0.246253	7.0373	2.40589	0.0198152	0.0952653	-4.47656
425	LYSMD1	0.159359	6.62614	2.39127	0.0205363	0.0976321	-4.5085
693	DOCK5	-0.445602	6.8823	-2.39059	0.0205706	0.0976321	-4.50999
441	CDRT1	-0.136969	6.44772	-2.38843	0.0206796	0.0976321	-4.5147
298	RIOK2	0.407918	7.83616	2.38806	0.020698	0.0976321	-4.5155
405	C8orf47	-0.712489	6.77751	-2.38341	0.0209341	0.0982822	-4.52562
421	MYO9A	0.2995	7.33433	2.37746	0.0212393	0.099249	-4.53854
407	RPS14	0.588835	11.1976	2.37072	0.02159	0.100126	-4.55314
763	IP6K3	-0.143113	6.38139	-2.37001	0.0216272	0.100126	-4.55468
464	UBE2Q1	0.429458	8.09201	2.35627	0.0223595	0.102339	-4.58434
173	CXorf51A	-0.110048	6.18728	-2.35543	0.0224049	0.102339	-4.58615
346	VLDLR	-0.0861596	6.05179	-2.3553	0.0224122	0.102339	-4.58644
996	NA	-0.138404	6.46158	-2.33945	0.0232863	0.105772	-4.62048
687	TCFL5	0.679108	7.69418	2.33786	0.0233757	0.105772	-4.62388
801	CARHSP1	0.516041	10.2278	2.33119	0.0237534	0.106997	-4.63813
966	DNAH12	-0.126769	6.34049	-2.32702	0.0239928	0.107591	-4.64704
385	TC2N	0.742467	7.81709	2.31611	0.0246287	0.109949	-4.67025
958	LOC100287704	-0.127573	6.21441	-2.29316	0.0260162	0.115204	-4.71883
46	DSTNP2	0.177412	6.44371	2.29283	0.0260362	0.115204	-4.71951
440	PAPL	0.646657	8.35559	2.28477	0.02654	0.116916	-4.73647
419	UBC	0.238671	14.0232	2.2526	0.0286383	0.125519	-4.80368
398	NA	0.291505	6.65533	2.25104	0.0287439	0.125519	-4.80693
659	NUMA1	-0.182782	6.75759	-2.24372	0.0292428	0.126693	-4.8221
76	UGP2	-0.509151	8.56358	-2.24338	0.029266	0.126693	-4.8228
973	SERPINB8	0.353	6.49615	2.23824	0.0296214	0.127594	-4.83343
263	STAU1	0.374463	11.3366	2.23669	0.0297293	0.127594	-4.83663
723	C4orf32	0.333018	6.80245	2.23409	0.0299107	0.127824	-4.84199
60	C7orf61	0.100909	6.27872	2.22441	0.0305965	0.130198	-4.86194
873	WNK2	0.305314	6.45342	2.22187	0.030778	0.1302	-4.86714
767	PGCP	-0.582889	6.99301	-2.22077	0.0308573	0.1302	-4.8694
940	MIR149	-0.137221	6.20792	-2.2053	0.0319904	0.134015	-4.90109
342	CCDC109B	0.631604	8.80333	2.20477	0.0320296	0.134015	-4.90216
941	SERPINB9	0.187801	6.34483	2.1807	0.0338662	0.141109	-4.95105
547	NA	-0.102151	6.23844	-2.1769	0.0341652	0.141621	-4.95874
77	NA	0.134692	6.30032	2.17286	0.0344846	0.141621	-4.96689
310	PCDHB13	0.39275	6.36662	2.17118	0.0346187	0.141621	-4.97028
923	ABHD2	-0.431503	7.74873	-2.17088	0.0346426	0.141621	-4.97089
549	METTL23	0.246076	6.72064	2.17019	0.0346972	0.141621	-4.97226
522	BCL2L14	-0.125669	6.26231	-2.16446	0.0351576	0.142917	-4.98379
691	FLJ43860	-0.100811	6.22514	-2.16149	0.0353989	0.143315	-4.98977
312	USP33	-0.238133	7.36977	-2.15829	0.0356601	0.14352	-4.99619
368	MIR507	0.0994375	6.2269	2.15735	0.0357364	0.14352	-4.99806
761	ZNF322	0.284183	7.19104	2.15536	0.0358999	0.1436	-5.00205
719	TCEAL4	0.603701	9.94897	2.14841	0.0364762	0.145324	-5.01595
262	JSRP1	1.18399	7.79203	2.13665	0.0374701	0.14812	-5.0394
490	OSCP1	0.153993	6.19324	2.1366	0.0374742	0.14812	-5.03949
676	ZNF227	-0.194469	7.1002	-2.12334	0.0386229	0.152059	-5.06579
715	NAIP	-0.104252	6.24098	-2.11296	0.039543	0.15507	-5.08627
319	NA	-0.10955	6.4656	-2.10973	0.0398334	0.155599	-5.09263
975	HYDIN2	-0.152239	6.51674	-2.10174	0.0405598	0.15782	-5.10833
451	LOC729911	-0.111322	6.23765	-2.09989	0.0407297	0.157867	-5.11196
832	HVCN1	-0.217166	6.67215	-2.08924	0.0417194	0.161079	-5.13279
268	PABPC4	0.093759	6.23399	2.07241	0.0433254	0.166615	-5.16551
726	SLC9A4	-0.261542	6.78481	-2.07001	0.0435592	0.166615	-5.17016
413	LSM14B	0.133302	6.32265	2.06893	0.0436647	0.166615	-5.17225
35	RNF8	0.115329	6.29276	2.06734	0.0438198	0.166615	-5.17532
362	NA	-0.115275	6.30125	-2.06211	0.0443348	0.167935	-5.18543
277	SOX1	-0.105223	5.95695	-2.05189	0.0453567	0.171157	-5.20511
686	NA	-0.117545	6.42727	-2.04754	0.0457986	0.171482	-5.21348
535	ATP2C1	0.29845	7.21223	2.04704	0.0458488	0.171482	-5.21442
207	NA	0.123679	6.31826	2.04598	0.0459571	0.171482	-5.21646
889	PRAMEF23	-0.0782005	6.18069	-2.04181	0.0463851	0.172285	-5.22445
305	RNF7	-0.166087	6.59355	-2.04053	0.046517	0.172285	-5.2269
609	NA	-0.118337	6.3613	-2.03837	0.0467396	0.172471	-5.23102
288	PPME1	0.302527	8.21905	2.03554	0.0470337	0.172496	-5.23642
460	TMEM55A	0.359844	6.56926	2.03329	0.0472692	0.172496	-5.24073
442	PRKACB	-0.181202	6.59098	-2.0312	0.047488	0.172496	-5.2447
418	ADCY8	-0.0987253	6.33405	-2.03075	0.0475357	0.172496	-5.24557
970	ICAM1	0.294939	6.72649	2.03005	0.047609	0.172496	-5.24689
3	NA	0.277518	7.76667	2.028	0.047826	0.172657	-5.25081
384	HRSP12	-0.467738	7.63201	-2.02107	0.0485626	0.174686	-5.26396
642	NDST2	-0.221677	7.4359	-2.01568	0.0491435	0.176141	-5.27418
539	ELMOD1	-0.19034	6.61926	-2.00656	0.0501387	0.178119	-5.29141
118	ALS2CL	-0.102456	6.14284	-2.00556	0.0502495	0.178119	-5.2933
135	NA	-0.119916	6.40549	-2.00491	0.0503211	0.178119	-5.29453
678	CACNG6	-0.0938061	6.30935	-2.00413	0.0504078	0.178119	-5.296
868	CCDC101	-0.293282	7.72855	-1.9991	0.0509667	0.17946	-5.30546
269	NA	0.106424	6.34428	1.99225	0.0517361	0.18153	-5.31831
402	PAX2	-0.0778715	6.27831	-1.98242	0.0528588	0.184821	-5.3367
920	AMZ2	0.416022	9.47727	1.97953	0.053193	0.18495	-5.34209
983	NA	0.514798	7.05582	1.9789	0.0532655	0.18495	-5.34326
40	DCTPP1	0.519614	9.29736	1.97055	0.0542427	0.187217	-5.3588
764	LMAN1L	-0.103782	6.08848	-1.97012	0.054293	0.187217	-5.3596
424	FAM86C1	0.271587	6.75562	1.96853	0.0544804	0.187218	-5.36254
243	TEK	-0.422775	7.31044	-1.96644	0.0547285	0.187426	-5.36642
721	KRTAP3-2	-0.0847624	6.22004	-1.95943	0.055567	0.189648	-5.37941
482	SREK1IP1	-0.108585	6.21119	-1.94736	0.0570349	0.193941	-5.40164
492	MYBPC1	0.0787692	6.12122	1.94477	0.0573548	0.193941	-5.40641
8	NA	1.1502	7.18061	1.94435	0.0574065	0.193941	-5.40717
212	RPL21	0.595327	11.8509	1.93059	0.0591298	0.19909	-5.43234
280	XRCC1	0.287868	7.54502	1.92706	0.0595801	0.199933	-5.43879
813	DNALI1	0.619534	7.33265	1.9251	0.0598304	0.200102	-5.44235
799	LOC100507739	-0.36137	7.81446	-1.90879	0.061952	0.205905	-5.47192
808	CPEB1	-0.108446	6.00383	-1.9086	0.0619775	0.205905	-5.47227
403	TMOD1	-0.246806	6.60602	-1.9047	0.0624944	0.206898	-5.47931
400	ZIC2	0.897432	7.06523	1.90323	0.0626901	0.206898	-5.48196
641	NA	0.178274	6.70458	1.89572	0.0636984	0.208743	-5.49547
982	NA	-0.0912548	6.44477	-1.89476	0.0638289	0.208743	-5.4972
838	ASZ1	-0.0920334	6.35082	-1.89441	0.0638753	0.208743	-5.49781
598	KCNJ15	-0.0704253	6.29496	-1.89099	0.0643413	0.209581	-5.50396
668	NA	-0.169939	6.48977	-1.88582	0.0650483	0.211196	-5.5132
760	PTPRO	0.619469	6.79379	1.88386	0.0653197	0.211391	-5.51671
826	NA	-0.0836122	6.15101	-1.88149	0.0656471	0.211765	-5.52094
199	IQCA1	-0.0907331	6.29246	-1.86879	0.067429	0.216288	-5.54353
87	PHF7	-0.163823	6.78286	-1.86842	0.0674818	0.216288	-5.54419
739	COBRA1	0.329487	8.23171	1.85883	0.0688541	0.219059	-5.56115
227	SLC35D3	0.938352	6.74178	1.85825	0.0689386	0.219059	-5.56218
241	CASQ2	-0.190293	6.39074	-1.8578	0.0690034	0.219059	-5.56297
506	CDHR1	0.17249	6.19571	1.85442	0.0694947	0.21992	-5.56894
9	NA	-0.113667	6.28578	-1.84469	0.0709227	0.223731	-5.58604
466	NA	0.0815354	6.31153	1.83534	0.0723183	0.22713	-5.60239
879	TSGA10	0.109714	6.27858	1.83325	0.0726334	0.22713	-5.60604
647	NA	-0.0774537	6.31697	-1.83293	0.0726815	0.22713	-5.60659
225	PHF14	0.159379	6.45733	1.83103	0.0729702	0.227322	-5.60992
110	NA	-0.0798583	6.19585	-1.81857	0.0748806	0.230827	-5.63156
688	NHSL2	-0.0693659	6.24058	-1.81777	0.0750054	0.230827	-5.63295
218	POU5F1B	0.135177	6.19327	1.81722	0.0750906	0.230827	-5.6339
417	PSMC4	0.30152	7.07066	1.81661	0.0751848	0.230827	-5.63495
772	NA	-0.104946	6.20382	-1.81619	0.0752496	0.230827	-5.63567
906	FAM58BP	-0.0948527	6.30971	-1.81128	0.0760173	0.231788	-5.64415
618	NA	-0.0977892	6.28148	-1.81122	0.0760266	0.231788	-5.64426
379	NA	-0.10986	6.45093	-1.79258	0.0790013	0.239597	-5.67628
293	ZNF738	-0.634598	11.2937	-1.79218	0.079067	0.239597	-5.67698
134	ZNRD1	0.385052	8.02221	1.78714	0.0798884	0.241323	-5.68558
301	ARL2BP	0.355795	8.87725	1.78573	0.0801193	0.241323	-5.68799
141	MIR204	0.0926938	6.30456	1.78186	0.0807564	0.242512	-5.69458
590	NA	-0.0855701	6.25184	-1.78028	0.0810165	0.242564	-5.69725
507	PTPRN	-0.147743	6.39295	-1.76704	0.0832338	0.248459	-5.71968
47	LOC285768	-0.0906284	6.23434	-1.75908	0.0845919	0.251762	-5.7331
170	ABCB4	0.115645	6.25339	1.7461	0.0868449	0.257159	-5.75486
709	PEBP1	-1.18291	8.82979	-1.74567	0.0869197	0.257159	-5.75558
608	LOC100505873	-0.0787246	6.16617	-1.73921	0.0880602	0.259765	-5.76635
601	LOC286437	0.142337	6.58741	1.73653	0.0885376	0.260405	-5.77081
498	MRPS31	0.264638	9.12782	1.73368	0.0890474	0.261136	-5.77555
412	TMC3	-0.0937427	6.46675	-1.71639	0.0921899	0.268817	-5.80413
188	MSH4	-0.101002	6.44526	-1.71631	0.0922044	0.268817	-5.80426
577	NA	-0.701287	7.56152	-1.71388	0.0926531	0.268878	-5.80826
437	STAC2	0.0848355	6.24515	1.71329	0.0927629	0.268878	-5.80923
127	LPL	0.352278	6.87342	1.70973	0.0934243	0.269479	-5.81507
540	NA	-0.106044	6.34499	-1.70928	0.0935092	0.269479	-5.81582
254	FAM161A	-0.105689	6.64387	-1.70671	0.0939889	0.269996	-5.82002
747	NA	-0.0964656	6.27187	-1.70396	0.0945047	0.269996	-5.82452
414	NA	-0.0776569	6.25963	-1.70284	0.094717	0.269996	-5.82636
860	FOXD1	0.447093	6.70628	1.70256	0.0947688	0.269996	-5.82681
890	WDSUB1	0.277486	7.92585	1.6992	0.0954041	0.270837	-5.83229
291	PDZRN4	-0.077016	6.32859	-1.69814	0.0956056	0.270837	-5.83402
221	AIM1L	-0.375746	6.73515	-1.69501	0.0962025	0.271759	-5.83913
935	NA	0.0677534	6.17196	1.67617	0.0998552	0.281282	-5.86962
439	IFLTD1	-0.0898343	6.24118	-1.66924	0.101228	0.284316	-5.88077
924	TFG	0.156681	6.58883	1.66787	0.101501	0.284316	-5.88297
216	NA	-0.0899595	6.26354	-1.66561	0.101953	0.284784	-5.88659
895	ZBBX	0.0845791	6.52893	1.65946	0.103192	0.287443	-5.89644
453	NA	-0.0982643	6.42354	-1.65347	0.10441	0.290028	-5.90599
559	NA	-0.0939324	6.4929	-1.63261	0.108741	0.300683	-5.93899
703	NA	0.283392	6.51471	1.63175	0.108922	0.300683	-5.94034
504	AMZ2	0.124119	6.33039	1.63069	0.109148	0.300683	-5.94202
690	MUC4	1.17632	7.28081	1.62921	0.109461	0.300717	-5.94434
789	ISPD	0.136846	6.42952	1.62403	0.110566	0.30292	-5.95247
328	LOC643962	-0.0788278	6.27045	-1.6219	0.111022	0.303338	-5.9558
744	NA	-0.0780212	6.11403	-1.61909	0.111626	0.304158	-5.96019
181	C5orf15	-0.078907	6.24341	-1.61387	0.112757	0.306405	-5.96833
558	NA	-0.083737	6.31479	-1.60994	0.113615	0.307672	-5.97445
201	ANKRD23	-0.122462	6.64409	-1.60892	0.113839	0.307672	-5.97603
980	MIR614	0.160375	6.39124	1.60506	0.114687	0.309083	-5.98202
103	BCKDK	-0.362631	9.95127	-1.60373	0.114979	0.309083	-5.98407
818	LOC728228	-0.0728182	6.18029	-1.60193	0.115377	0.309322	-5.98686
658	MED22	0.294603	9.06963	1.59838	0.116166	0.310605	-5.99235
911	TERF1	-0.0658124	6.27252	-1.59166	0.117672	0.313585	-6.0027
674	NOTO	-0.0807498	6.37831	-1.59061	0.117908	0.313585	-6.00432
165	CA12	0.516836	6.69722	1.58705	0.118713	0.314888	-6.00978
619	NA	-0.276909	6.48266	-1.57192	0.122185	0.32324	-6.0329
394	MGA	-0.101785	6.42226	-1.56469	0.123871	0.326314	-6.04387
968	NA	0.0897154	6.41684	1.56414	0.123999	0.326314	-6.04469
56	FABP5	0.732984	10.3028	1.55967	0.125053	0.328223	-6.05145
628	NA	-0.0849027	6.43317	-1.55283	0.126678	0.331619	-6.06176
163	ANKRD7	0.0695343	6.22653	1.54969	0.127429	0.332714	-6.06647
836	NA	0.368004	12.2888	1.54477	0.128616	0.334131	-6.07386
252	NA	-0.0752961	6.30343	-1.54356	0.128909	0.334131	-6.07567
270	FAM22A	-0.0648511	6.18015	-1.54329	0.128975	0.334131	-6.07607
205	NA	-0.0726906	6.29648	-1.53881	0.130062	0.336078	-6.08275
242	KITLG	0.395809	7.23735	1.53015	0.13219	0.340695	-6.09564
396	DGCR8	-0.326061	7.91789	-1.52688	0.133001	0.341098	-6.1005
707	STK31	0.633932	7.10642	1.52592	0.133238	0.341098	-6.10191
614	NA	0.0765703	6.22584	1.52539	0.133369	0.341098	-6.10269
561	RN5S9	0.559337	8.11427	1.51492	0.135997	0.346859	-6.11814
133	NA	-0.0836834	6.43876	-1.5132	0.136432	0.346859	-6.12067
180	NA	-0.0650279	6.31674	-1.51229	0.136663	0.346859	-6.122
130	LHFPL5	0.0627035	6.29263	1.5087	0.137576	0.347786	-6.12727
444	HHLA1	-0.0806997	6.42975	-1.50812	0.137723	0.347786	-6.12811
416	FBXO44	-0.238884	6.75171	-1.5058	0.138318	0.348408	-6.13151
593	NA	-0.0716179	6.31454	-1.50123	0.139493	0.349891	-6.13818
751	LOC389493	-0.488621	6.75747	-1.50079	0.139607	0.349891	-6.13883
345	NA	-0.100417	6.24498	-1.49858	0.140177	0.350129	-6.14205
302	NA	-0.0843245	6.29495	-1.49772	0.140402	0.350129	-6.14331
287	MIR2278	0.0851882	6.31728	1.49097	0.142159	0.353258	-6.1531
98	TXNDC11	-0.132945	6.7052	-1.49019	0.142363	0.353258	-6.15423
511	NA	-0.0882649	6.57656	-1.4875	0.143069	0.353758	-6.15812
520	NA	0.0979648	6.57085	1.48673	0.143272	0.353758	-6.15923
66	OR9A2	-0.0704651	6.29476	-1.48209	0.144501	0.354092	-6.16594
993	DVL1	0.115769	6.2428	1.48108	0.144769	0.354092	-6.1674
306	NA	-0.0824637	6.3433	-1.48068	0.144875	0.354092	-6.16797
10	NA	-0.105138	6.56938	-1.48042	0.144944	0.354092	-6.16834
160	NA	-0.082696	6.2381	-1.47954	0.145178	0.354092	-6.16961
800	LOC100287592	0.0721026	6.32906	1.47396	0.146668	0.356856	-6.17762
605	RTKN2	0.107111	6.43337	1.47056	0.147585	0.358215	-6.1825
4	NA	-0.0824856	6.39241	-1.46718	0.148498	0.35956	-6.18733
245	NA	0.121744	6.78475	1.44755	0.153892	0.371504	-6.21518
183	CR1	-0.0844935	6.43648	-1.44654	0.154174	0.371504	-6.2166
568	CCDC91	0.233432	6.8834	1.44315	0.155122	0.372889	-6.22138
592	NA	0.0684023	6.21247	1.44094	0.155744	0.373487	-6.22449
246	SPINK9	-0.0762293	6.10482	-1.43549	0.157283	0.375813	-6.23213
148	CHMP4C	-0.44047	8.77914	-1.43317	0.157943	0.375813	-6.23538
662	CAPNS1	-0.294129	8.94514	-1.43309	0.157966	0.375813	-6.23549
100	CCDC19	0.122794	6.40391	1.4322	0.158217	0.375813	-6.23672
213	NAE1	0.08667	6.18763	1.42068	0.161525	0.382451	-6.25275
179	LOC100505630	0.081117	6.26098	1.41981	0.161777	0.382451	-6.25396
634	PLEKHA2	-0.0805211	6.42802	-1.41592	0.162906	0.384212	-6.25934
952	CDKN2C	-0.206854	6.47249	-1.41189	0.164084	0.384866	-6.2649
878	C17orf39	-0.115088	6.82908	-1.41168	0.164147	0.384866	-6.2652
178	NA	-0.0683147	6.33183	-1.41044	0.164511	0.384866	-6.26691
182	MIR1208	0.0692418	6.31367	1.40972	0.164723	0.384866	-6.2679
347	BBS7	0.114083	6.64362	1.40837	0.165118	0.384889	-6.26974
55	VDR	-0.0807725	6.2673	-1.40582	0.16587	0.385745	-6.27325
91	GUCY2GP	-0.0650308	6.28518	-1.40326	0.166628	0.386609	-6.27676
49	KANK4	-0.45932	6.92304	-1.39611	0.168759	0.390647	-6.28654
2	ZNF302	0.109878	6.30349	1.39461	0.169209	0.390783	-6.28859
233	SRP54	0.236536	9.41139	1.38991	0.170623	0.393141	-6.29498
256	NA	0.0668697	5.99551	1.38727	0.171422	0.39331	-6.29856
458	PCDHAC2	0.129315	6.32891	1.38707	0.171483	0.39331	-6.29884
777	TPD52L2	-0.198372	8.32568	-1.37882	0.173999	0.398166	-6.30999
281	NA	0.128664	6.6353	1.37721	0.174493	0.398386	-6.31217
663	NA	-0.0849196	6.16777	-1.37391	0.175507	0.399789	-6.3166
390	PAQR6	0.130883	6.25705	1.37205	0.176083	0.400188	-6.3191
123	RPTOR	-0.0715974	6.42307	-1.36602	0.177956	0.402912	-6.32717
773	NA	0.0580648	6.19859	1.3656	0.178087	0.402912	-6.32774
630	RSPH3	-0.244141	7.36624	-1.36255	0.179042	0.403873	-6.33181
573	NA	0.0683633	6.23479	1.36166	0.17932	0.403873	-6.33299
140	PLK5	-0.0883584	6.45604	-1.34894	0.183343	0.410059	-6.34987
45	KRTAP10-11	0.117253	6.67753	1.3477	0.18374	0.410059	-6.35151
874	MAGEC1	0.292276	6.19216	1.3465	0.184123	0.410059	-6.35309
497	SLC26A9	-0.0809955	6.05478	-1.3462	0.184219	0.410059	-6.35348
673	TSIX	-0.0587033	6.20361	-1.34535	0.184492	0.410059	-6.3546
11	D4S234E	0.338903	7.04928	1.34525	0.184526	0.410059	-6.35475
892	NA	-0.124685	6.39333	-1.34287	0.185289	0.410351	-6.35788
84	NA	0.0900682	6.43241	1.34172	0.18566	0.410351	-6.35939
681	NA	-0.0715071	6.28584	-1.34101	0.185889	0.410351	-6.36032
881	SNORD96B	0.066467	6.19276	1.33888	0.186577	0.410963	-6.36312
554	SCARNA2	0.359984	6.57719	1.33578	0.187583	0.412269	-6.36719
513	NA	0.315378	7.26818	1.32369	0.191538	0.420038	-6.38294
190	NA	-0.0610222	6.37771	-1.32119	0.192363	0.420191	-6.38618
867	AGPAT4-IT1	0.12297	6.13155	1.31956	0.192903	0.420191	-6.38829
974	POTEM	0.174788	6.81297	1.31942	0.192951	0.420191	-6.38848
16	NA	0.0762331	6.27252	1.31766	0.193534	0.420191	-6.39075
6	ADAMTS15	-0.0674205	6.39917	-1.31694	0.193773	0.420191	-6.39168
286	LOC349196	-0.0712801	6.20699	-1.31551	0.194251	0.420191	-6.39353
572	CCDC125	-0.117647	6.5805	-1.31462	0.194549	0.420191	-6.39468
97	NA	-0.0723429	6.29382	-1.29844	0.200007	0.43105	-6.41543
122	NA	0.0706197	6.28472	1.29481	0.201247	0.432789	-6.42006
786	POM121	0.0820813	6.19553	1.2887	0.203345	0.436362	-6.4278
870	IRAK1	0.303377	9.91863	1.27404	0.208454	0.445412	-6.44627
115	LOC649201	-0.0548598	6.16002	-1.27296	0.208834	0.445412	-6.44762
699	PCDHA5	-0.0668696	6.32694	-1.27277	0.208898	0.445412	-6.44785
357	NA	0.0624489	6.11241	1.27046	0.209715	0.446201	-6.45074
228	ASS1	0.0648847	6.28755	1.26603	0.211282	0.448581	-6.45626
825	NA	-0.0532446	6.18558	-1.25774	0.214243	0.453906	-6.46656
859	C6orf126	0.152509	6.17057	1.24885	0.217449	0.459723	-6.47752
382	SLCO2A1	-0.664168	8.94101	-1.2459	0.218523	0.460344	-6.48115
922	MCCD1	-0.0743738	6.36939	-1.24492	0.218878	0.460344	-6.48234
211	UVRAG	0.203027	7.51858	1.24402	0.219206	0.460344	-6.48345
463	NA	-0.0767316	6.48888	-1.24217	0.219885	0.460344	-6.48572
622	KLF13	-0.29539	8.87899	-1.24173	0.220044	0.460344	-6.48625
903	TMEM174	0.0718821	6.27886	1.23368	0.223007	0.465568	-6.49607
643	NA	0.0913661	6.43851	1.22825	0.225018	0.468788	-6.50265
271	LOC143188	-0.0691695	6.33167	-1.22489	0.226273	0.470423	-6.50672
478	NA	-0.061004	6.26455	-1.22333	0.226854	0.470652	-6.50859
925	NA	-0.0570993	6.24312	-1.2189	0.228518	0.473123	-6.51393
695	NA	-0.0559988	6.30563	-1.21587	0.229661	0.474506	-6.51756
897	GPR174	-0.0698813	6.06362	-1.21317	0.230683	0.475635	-6.5208
515	TPSAB1	0.311347	6.90117	1.21146	0.23133	0.475987	-6.52284
200	PTP4A1	-0.319854	7.67222	-1.20933	0.232139	0.476672	-6.52538
711	NA	0.0583741	6.29591	1.20222	0.234857	0.4803	-6.53383
70	LOC100129307	-0.0686752	6.19201	-1.2022	0.234867	0.4803	-6.53386
997	NEK1	-0.176055	7.20415	-1.2008	0.235402	0.480413	-6.53552
989	LOC100128292	0.07815	6.38201	1.18689	0.240795	0.48978	-6.5519
750	PHACTR4	0.247715	9.16879	1.18608	0.241116	0.48978	-6.55286
377	OR2M7	0.0547971	6.14623	1.18519	0.241461	0.48978	-6.55389
202	SGIP1	0.201747	6.55124	1.18126	0.243005	0.491913	-6.55849
960	NA	-0.168797	6.87154	-1.17018	0.247396	0.498856	-6.57136
509	HABP4	0.203982	7.00558	1.17009	0.247432	0.498856	-6.57147
426	KRTAP10-12	0.0924992	6.27136	1.16824	0.248171	0.499338	-6.5736
248	KIR3DL1	-0.0656825	6.24132	-1.16534	0.24933	0.500662	-6.57694
898	NA	0.0480224	6.31114	1.16076	0.251169	0.503344	-6.5822
934	EXOC2	0.191306	7.53196	1.15948	0.251687	0.503373	-6.58367
625	TCF7	-0.0503198	6.34449	-1.15575	0.253196	0.50538	-6.58794
827	MSL3	0.0693193	6.08619	1.14881	0.256022	0.510004	-6.59585
86	CRISPLD1	0.0812235	6.33979	1.14548	0.257385	0.511699	-6.59963
136	TRIM5	-0.0798263	6.61695	-1.14352	0.258188	0.512278	-6.60184
797	PSMB8	0.423677	9.75088	1.13309	0.262502	0.519486	-6.61359
585	DOCK3	-0.0743909	6.47718	-1.13214	0.262895	0.519486	-6.61465
586	UTP23	0.179245	6.72749	1.13098	0.263379	0.519486	-6.61595
776	NA	-0.0787361	6.37159	-1.12456	0.266065	0.52375	-6.62312
334	NA	0.0829956	6.43685	1.12051	0.26777	0.526072	-6.62762
779	NA	-0.0671704	6.19461	-1.11266	0.271097	0.531562	-6.6363
746	GPR171	-0.0558241	6.21826	-1.10904	0.272639	0.53354	-6.64028
946	FBXO22-AS1	-0.0565719	6.35174	-1.1068	0.273598	0.53437	-6.64274
943	ATP8A2	-0.049539	6.2914	-1.10473	0.274489	0.535066	-6.64502
848	LCORL	-0.0534289	5.9936	-1.10103	0.276079	0.536738	-6.64906
483	NA	-0.0523509	6.21456	-1.10024	0.27642	0.536738	-6.64992
314	LPAR3	0.0478922	5.92222	1.09833	0.277246	0.536904	-6.652
279	SMOC1	-0.0562595	6.10422	-1.09559	0.278432	0.536904	-6.65498
869	NA	-0.046782	6.25594	-1.09487	0.278741	0.536904	-6.65575
265	BBS5	-0.0707128	6.18563	-1.09332	0.279414	0.536904	-6.65743
459	SRRM1	-0.0608576	6.48962	-1.09178	0.280086	0.536904	-6.65911
85	IL22	-0.0533912	6.26337	-1.09108	0.280389	0.536904	-6.65986
734	ARFGAP2	-0.174196	8.32171	-1.09093	0.280455	0.536904	-6.66002
853	TAS2R20	-0.0557887	6.29587	-1.08855	0.281493	0.536904	-6.66259
580	FAM101B	0.06638	6.35451	1.08844	0.281542	0.536904	-6.66271
105	NA	-0.0488277	6.12212	-1.08717	0.282098	0.536904	-6.66408
316	ARHGEF10	0.361938	7.8921	1.08645	0.282412	0.536904	-6.66486
155	EPCAM	-0.362918	11.4317	-1.07528	0.287336	0.544859	-6.67684
816	NA	0.0597509	6.27511	1.07271	0.288475	0.544859	-6.67957
321	ENO3	-0.0867456	6.26823	-1.07129	0.289109	0.544859	-6.68109
344	CCDC144B	-0.0565895	6.33052	-1.07108	0.2892	0.544859	-6.68131
311	TRHDE	0.0599991	6.20486	1.06882	0.290209	0.544859	-6.68371
355	LMTK2	0.140992	6.86538	1.06838	0.290403	0.544859	-6.68417
18	MS4A2	0.100313	6.47128	1.06729	0.290893	0.544859	-6.68533
38	FBF1	-0.0525395	6.17591	-1.06715	0.290955	0.544859	-6.68548
575	FAM27E3	-0.0602786	6.37344	-1.05326	0.297211	0.555535	-6.7001
704	RHBG	-0.0487557	6.17688	-1.04662	0.300234	0.560138	-6.70702
811	LOC653125	0.076596	6.45595	1.04277	0.301997	0.562098	-6.71101
189	NT5C3	0.282563	8.87576	1.04187	0.302409	0.562098	-6.71194
915	NA	-0.037701	6.39018	-1.03808	0.304153	0.563873	-6.71586
283	NA	-0.0628689	6.13062	-1.0359	0.305161	0.563873	-6.71811
651	NA	0.460662	6.38659	1.03514	0.305512	0.563873	-6.71889
551	ZSWIM3	-0.0567221	6.26149	-1.03491	0.305619	0.563873	-6.71913
896	NA	0.0471135	6.2405	1.03085	0.307501	0.5663	-6.7233
79	IRF3	-0.217807	8.22875	-1.02921	0.308262	0.566659	-6.72497
810	NA	0.0588397	6.42718	1.02045	0.312357	0.57268	-6.7339
985	TMEM87B	-0.147996	6.88762	-1.01959	0.312758	0.57268	-6.73476
331	GLUL	0.0565064	6.41227	1.01853	0.313256	0.57268	-6.73584
415	MIR1255B2	-0.0577586	6.18104	-1.01419	0.315302	0.574561	-6.74022
395	NA	-0.0475738	6.2851	-1.01293	0.315897	0.574561	-6.7415
285	ADCY10	-0.04379	6.22043	-1.0127	0.316009	0.574561	-6.74173
524	NA	0.0556617	6.19662	1.00534	0.319504	0.579862	-6.74912
438	HCAR3	-0.0726537	6.09079	-1.0009	0.321626	0.582655	-6.75355
260	NA	0.0369724	6.25723	0.997688	0.323164	0.584383	-6.75674
94	NA	0.0690467	6.43296	0.993285	0.325284	0.587155	-6.7611
725	OTOF	0.049313	5.98744	0.988427	0.327633	0.590329	-6.76589
352	NA	-0.0647887	6.43921	-0.983886	0.329839	0.593236	-6.77035
733	ACCN1	0.123772	6.05727	0.975184	0.334095	0.599811	-6.77884
222	MYLK	-0.0441695	6.32398	-0.973563	0.334892	0.600164	-6.78042
909	SNORA61	0.29942	8.11199	0.963914	0.33966	0.60762	-6.78973
474	CRELD1	0.109691	6.44204	0.959996	0.341609	0.610016	-6.79348
12	SULT1C4	0.0538072	6.25401	0.950066	0.346582	0.616285	-6.80294
72	NA	0.0490752	6.34652	0.95003	0.346599	0.616285	-6.80297
617	FAM90A20	-0.044712	6.18265	-0.949298	0.346968	0.616285	-6.80366
788	RRBP1	0.205973	7.76155	0.943705	0.349792	0.620198	-6.80894
150	C20orf111	0.202595	9.23648	0.940485	0.351424	0.620912	-6.81197
174	NA	-0.186199	6.80673	-0.940461	0.351436	0.620912	-6.81199
724	KRTAP5-6	0.0511923	6.03687	0.932216	0.355639	0.627229	-6.81969
792	AOAH	0.108509	6.39863	0.929653	0.356952	0.628437	-6.82207
814	ATP2A1	0.0479547	5.95452	0.925518	0.359077	0.630366	-6.82589
309	PRDM15	0.0658962	6.62527	0.925068	0.359308	0.630366	-6.82631
476	SRGN	-0.328456	8.22006	-0.921848	0.360969	0.632171	-6.82928
875	SNCAIP	0.387633	6.99681	0.919903	0.361975	0.63247	-6.83106
71	MIR298	-0.043379	6.24957	-0.919073	0.362405	0.63247	-6.83183
541	ABHD12	-0.212064	7.69364	-0.912715	0.365708	0.637122	-6.83764
356	NA	0.0313019	6.28464	0.907366	0.368502	0.640094	-6.8425
834	NA	0.240447	6.40828	0.906171	0.369128	0.640094	-6.84358
866	ZNF627	0.16042	8.73782	0.905777	0.369334	0.640094	-6.84394
360	ARL1	-0.180429	9.23154	-0.902474	0.371069	0.640987	-6.84692
671	NA	-0.0569873	6.37812	-0.902354	0.371132	0.640987	-6.84703
445	IFITM4P	0.045898	6.35485	0.898117	0.373364	0.643732	-6.85084
916	C10orf91	-0.047519	6.01795	-0.896558	0.374188	0.644042	-6.85223
570	TMEM217	0.128012	6.82565	0.89192	0.376645	0.647157	-6.85638
449	OR52A1	0.0371985	5.99156	0.889313	0.378031	0.64772	-6.8587
139	NA	-0.0513904	6.50003	-0.887677	0.378902	0.64772	-6.86015
90	CST4	-0.0600911	6.36249	-0.887651	0.378916	0.64772	-6.86017
546	C1GALT1C1	-0.0598734	6.23189	-0.884868	0.380401	0.648492	-6.86264
578	ZNF793	0.0403984	6.18238	0.884375	0.380665	0.648492	-6.86307
73	TMEM98	0.0529242	6.31195	0.882565	0.381633	0.649035	-6.86467
257	NA	0.0477016	6.36318	0.877596	0.384299	0.65246	-6.86904
372	GPSM1	0.0431324	6.10043	0.875364	0.3855	0.653337	-6.871
37	TBL1Y	-0.0560816	6.27053	-0.87421	0.386122	0.653337	-6.87201
289	TFAP2E	0.0553481	6.37597	0.871595	0.387534	0.654619	-6.87429
991	MIR1247	-0.0496435	6.22577	-0.868984	0.388947	0.655898	-6.87656
682	C3orf75	-0.114853	8.12741	-0.858892	0.394439	0.663566	-6.88528
945	OR2L3	0.0437679	6.25014	0.858192	0.394822	0.663566	-6.88588
771	ZNF271	-0.131992	7.47218	-0.854447	0.396873	0.665894	-6.88909
411	ADAM22	-0.0323289	6.01135	-0.852488	0.397949	0.666581	-6.89076
259	OSCAR	0.0655539	6.47824	0.850109	0.399257	0.667003	-6.89278
714	FAM170A	-0.0415016	6.22178	-0.849605	0.399535	0.667003	-6.89321
639	TTLL1	0.0380078	5.98507	0.846427	0.401288	0.668598	-6.89591
675	C3orf17	0.080824	6.69392	0.844863	0.402153	0.668598	-6.89723
253	NA	-0.0502165	6.3106	-0.843403	0.402961	0.668598	-6.89847
588	SEMA3D	0.0456925	6.20869	0.843035	0.403165	0.668598	-6.89878
824	NA	-0.0442885	6.26188	-0.839926	0.40489	0.669996	-6.90139
638	NA	0.108893	7.05452	0.839102	0.405347	0.669996	-6.90209
823	MAN1A2	-0.0900162	6.56307	-0.834794	0.407747	0.672849	-6.9057
931	TSPAN9	-0.255105	9.38085	-0.833059	0.408715	0.673336	-6.90714
327	MIR646	-0.0510463	6.28003	-0.830315	0.41025	0.673702	-6.90943
496	THSD7A	-0.0379875	6.27089	-0.829894	0.410486	0.673702	-6.90978
883	ZNF691	0.0482885	6.57101	0.82905	0.410959	0.673702	-6.91048
258	TEX101	0.120947	6.14933	0.825442	0.412984	0.675498	-6.91347
737	FH	-0.17078	10.642	-0.824694	0.413405	0.675498	-6.91408
807	IVD	0.184646	7.15113	0.822523	0.414627	0.676391	-6.91588
615	NA	0.0390561	6.06041	0.816249	0.418173	0.681063	-6.92102
791	LOC283788	0.0422709	6.20466	0.814275	0.419292	0.681775	-6.92263
755	NA	0.0470276	6.25566	0.811619	0.420801	0.682821	-6.9248
31	PAEP	0.162584	6.09887	0.810741	0.421301	0.682821	-6.92551
195	SLC27A6	-0.0508647	5.99991	-0.807485	0.423156	0.684718	-6.92815
116	LOC644189	-0.0373715	6.12176	-0.80552	0.424278	0.685079	-6.92974
469	IMMP1L	0.126414	7.34385	0.804696	0.424749	0.685079	-6.9304
226	NA	0.0398077	6.09734	0.803066	0.425682	0.685478	-6.93172
891	NA	-0.0569087	6.55073	-0.801748	0.426437	0.68559	-6.93278
1000	OSBPL8	0.146433	7.59928	0.799753	0.427581	0.686327	-6.93438
192	RPS3A	-0.0464709	6.4689	-0.795451	0.430056	0.688269	-6.93781
790	NA	0.0291801	6.33506	0.794329	0.430703	0.688269	-6.93871
112	EEF1G	0.255729	11.4718	0.794063	0.430856	0.688269	-6.93892
151	CHMP5	-0.305825	8.4676	-0.792339	0.431852	0.688758	-6.94029
548	ZSCAN23	0.0407761	6.21593	0.789588	0.433442	0.690195	-6.94247
794	GDNF	-0.0288533	5.98774	-0.78543	0.435853	0.692931	-6.94575
238	NA	-0.0459995	6.46576	-0.780019	0.439002	0.696829	-6.95
348	NA	0.0508513	6.33976	0.776716	0.440931	0.698569	-6.95258
157	SRRM4	0.0483548	6.06816	0.774271	0.442363	0.698569	-6.95448
613	RUNX3	-0.0462349	6.33655	-0.774055	0.442489	0.698569	-6.95465
877	AP3B1	0.160804	10.2387	0.773367	0.442893	0.698569	-6.95518
83	LOC392196	-0.0387196	6.46161	-0.771929	0.443736	0.698797	-6.9563
543	NA	0.113219	6.43912	0.770093	0.444815	0.699395	-6.95771
979	PSG6	0.0377255	6.04507	0.767225	0.446503	0.700946	-6.95993
918	FSD1L	0.0476143	6.30959	0.762976	0.44901	0.702112	-6.96319
565	GH2	0.0379835	6.20672	0.762621	0.44922	0.702112	-6.96346
758	NA	-0.0422122	6.56222	-0.762398	0.449352	0.702112	-6.96363
168	RPL13A	-0.255971	8.86835	-0.755867	0.453223	0.707057	-6.9686
267	NRBF2	-0.0954865	7.60104	-0.752134	0.455445	0.709416	-6.97143
538	PARD3B	0.0340637	6.25206	0.748602	0.457553	0.710662	-6.97409
692	CD33	0.0546725	6.19199	0.746206	0.458986	0.710662	-6.97588
208	DAZ2	-0.0355001	6.18761	-0.746196	0.458992	0.710662	-6.97589
566	DGKZ	-0.0332651	6.15699	-0.74603	0.459091	0.710662	-6.97602
667	SAFB2	-0.122942	8.56062	-0.744392	0.460072	0.710662	-6.97724
480	ZYG11B	-0.14885	9.5132	-0.743664	0.460509	0.710662	-6.97779
51	ACTL6B	-0.0375201	6.31017	-0.733118	0.466859	0.719352	-6.9856
806	NA	-0.0379216	6.33392	-0.731292	0.467964	0.719945	-6.98695
206	RASGRF2	0.0385983	6.12617	0.726341	0.470967	0.722908	-6.99057
612	DNMT3A	0.0739147	6.24101	0.725715	0.471347	0.722908	-6.99103
531	TRERF1	-0.032981	6.00863	-0.724544	0.472059	0.722908	-6.99188
611	NA	-0.036081	6.38515	-0.72093	0.474261	0.72517	-6.9945
604	FLYWCH1	-0.0405061	6.09174	-0.715213	0.477755	0.728566	-6.99862
735	IFI27L1	0.0718332	6.89455	0.714912	0.477939	0.728566	-6.99884
436	EID2	-0.0353758	6.216	-0.711876	0.479802	0.729045	-7.00102
101	BPIFC	0.0350925	6.16663	0.710517	0.480636	0.729045	-7.00199
529	MIR563	-0.0310425	6.21319	-0.710267	0.48079	0.729045	-7.00217
484	TBC1D23	-0.0959239	7.04112	-0.709649	0.48117	0.729045	-7.00261
900	C9orf100	0.0350491	6.34664	0.707669	0.482388	0.729786	-7.00402
209	NA	-0.0367795	6.19449	-0.706195	0.483296	0.730055	-7.00506
555	NAIP	0.0377387	6.27087	0.701512	0.486188	0.733316	-7.00838
623	YTHDC1	-0.0943194	10.2002	-0.698855	0.487833	0.733543	-7.01025
886	ZNF204P	-0.0860733	6.523	-0.697758	0.488513	0.733543	-7.01102
937	SNX17	-0.107567	9.23733	-0.697716	0.488539	0.733543	-7.01105
169	CYP1A2	-0.0316749	6.06698	-0.696404	0.489353	0.733663	-7.01196
325	NA	-0.0397217	6.23729	-0.687928	0.49463	0.740465	-7.01786
665	LOC401093	-0.0349552	6.37252	-0.684564	0.496734	0.742166	-7.02018
928	HIRIP3	0.125812	8.17977	0.683737	0.497251	0.742166	-7.02075
454	LOC646626	-0.0863167	6.53156	-0.680827	0.499076	0.743769	-7.02275
326	NA	-0.0365005	6.3903	-0.679653	0.499813	0.743769	-7.02355
89	C2orf63	-0.133174	7.01914	-0.675617	0.502351	0.746436	-7.0263
685	NA	-0.0313898	6.2235	-0.668259	0.506996	0.75222	-7.03127
637	ANKRD53	-0.040898	6.40439	-0.666194	0.508304	0.753043	-7.03266
156	AMIGO1	-0.0470827	6.45622	-0.664084	0.509643	0.753909	-7.03407
696	PROM1	0.482432	10.7012	0.662353	0.510742	0.753925	-7.03523
917	NA	0.297033	8.23015	0.661544	0.511256	0.753925	-7.03576
526	BFSP2	0.0379979	6.08832	0.658907	0.512934	0.753925	-7.03752
17	LOC100128905	-0.0346848	6.3041	-0.658418	0.513246	0.753925	-7.03784
948	NA	0.146339	9.97479	0.656979	0.514163	0.753925	-7.03879
23	FLJ46361	-0.0305086	6.26386	-0.656208	0.514655	0.753925	-7.0393
159	TCL6	-0.0352775	6.36568	-0.655776	0.514931	0.753925	-7.03959
912	NA	0.145525	9.72264	0.648481	0.519597	0.755556	-7.04437
432	HSPA13	0.0851422	6.94987	0.645092	0.521774	0.755556	-7.04658
275	NA	0.0349313	6.12841	0.64482	0.521948	0.755556	-7.04676
560	RGS19	-0.114807	7.34777	-0.643926	0.522523	0.755556	-7.04734
620	CCDC53	0.157634	9.22291	0.64345	0.522829	0.755556	-7.04764
689	NA	0.0364731	6.15056	0.643085	0.523064	0.755556	-7.04788
562	NA	-0.0258436	6.14342	-0.639804	0.525178	0.755556	-7.05
153	MXRA7	0.049224	6.29597	0.639766	0.525202	0.755556	-7.05002
530	DSC3	-0.120133	6.62996	-0.639642	0.525283	0.755556	-7.0501
177	NA	-0.0324025	6.24862	-0.639488	0.525382	0.755556	-7.0502
282	NA	0.029025	6.20416	0.638939	0.525736	0.755556	-7.05056
783	LOC100509553	-0.0277187	6.16242	-0.638491	0.526025	0.755556	-7.05084
214	RPL5	0.0230649	6.19175	0.637995	0.526346	0.755556	-7.05116
805	RIMKLA	0.0319272	6.24441	0.63587	0.527719	0.755556	-7.05253
871	NA	-0.0280035	6.15913	-0.635411	0.528015	0.755556	-7.05282
594	SNORD95	0.0804023	6.52492	0.635018	0.52827	0.755556	-7.05307
596	MRRF	-0.152313	8.7461	-0.634061	0.528889	0.755556	-7.05368
33	NA	0.0315405	6.30188	0.631905	0.530285	0.75647	-7.05506
654	LRRC43	-0.0364954	6.33346	-0.625866	0.534208	0.760979	-7.05888
126	ARID1B	-0.125855	8.16306	-0.620378	0.537785	0.764986	-7.06232
736	NA	-0.0314013	6.27199	-0.61716	0.539888	0.766658	-7.06433
646	NA	0.0306157	6.22174	0.616235	0.540494	0.766658	-7.0649
574	KRT8	0.195973	7.72273	0.614442	0.541668	0.767235	-7.06601
52	C4orf17	-0.028204	6.03244	-0.61083	0.544038	0.769502	-7.06824
954	RAB37	0.0296823	6.37998	0.606953	0.546588	0.772017	-7.07062
456	ZNF331	-0.0250242	6.20749	-0.604753	0.548038	0.772973	-7.07196
536	PRPF6	-0.0696968	6.68816	-0.602999	0.549195	0.773011	-7.07303
527	DAZAP1	0.0344177	6.27342	0.602369	0.549611	0.773011	-7.07341
370	JAM3	-0.205325	8.20411	-0.599478	0.551521	0.773855	-7.07516
745	NA	-0.027451	6.42361	-0.599119	0.551759	0.773855	-7.07538
274	SYTL3	-0.108856	6.76135	-0.596028	0.553806	0.77388	-7.07724
905	KRTAP4-9	-0.0238971	6.20831	-0.595223	0.55434	0.77388	-7.07772
338	ALDH3B1	-0.0364768	6.19255	-0.594769	0.554641	0.77388	-7.078
25	GAS7	0.123893	6.67278	0.59442	0.554872	0.77388	-7.07821
769	NA	0.0967819	6.53315	0.590061	0.557768	0.776737	-7.08081
964	NA	0.0423267	6.33799	0.589001	0.558474	0.776737	-7.08144
149	LOC100288102	-0.0333936	6.31791	-0.587327	0.559588	0.777206	-7.08243
864	MIR7-3	-0.0270736	6.15165	-0.584055	0.561771	0.778737	-7.08436
186	LOC100127983	0.0271896	6.21482	0.58334	0.562248	0.778737	-7.08478
142	SYNGR3	-0.0466689	6.09695	-0.582098	0.563078	0.77879	-7.08551
759	LOC100131091	0.0286655	6.2251	0.580953	0.563844	0.77879	-7.08618
303	NA	-0.0296648	6.31509	-0.576268	0.566981	0.782043	-7.08891
300	ARMCX3-AS1	-0.0351485	6.24438	-0.574572	0.568119	0.782533	-7.0899
880	JPH2	-0.0357011	6.31035	-0.571425	0.570234	0.784365	-7.09172
408	NA	0.0274257	6.4748	0.567287	0.57302	0.786665	-7.09409
371	IFNB1	0.0294135	6.04772	0.566607	0.573479	0.786665	-7.09448
697	NA	-0.0445689	6.26099	-0.556755	0.580142	0.794308	-7.10006
842	PSMB11	0.0284063	6.25917	0.556022	0.580639	0.794308	-7.10047
999	NA	-0.0261162	6.23915	-0.554027	0.581994	0.795073	-7.10159
102	MIR1250	0.0262766	6.21718	0.550597	0.584325	0.797068	-7.1035
13	NA	0.0639904	6.28081	0.549142	0.585316	0.797068	-7.10431
409	C2orf57	-0.0280868	6.30445	-0.548366	0.585845	0.797068	-7.10474
740	NA	0.029303	6.16133	0.544693	0.58835	0.797565	-7.10676
111	LOC100134368	0.0265003	6.21034	0.544473	0.588501	0.797565	-7.10688
88	NA	-0.0306888	6.27961	-0.543508	0.589159	0.797565	-7.10741
172	SSNA1	0.103204	8.08097	0.542433	0.589895	0.797565	-7.108
68	PPP2R5C	0.030522	6.24458	0.541989	0.590198	0.797565	-7.10824
583	KIR2DS3	-0.0284391	6.33822	-0.537011	0.593607	0.801089	-7.11095
888	NA	0.0359649	6.2905	0.532616	0.596624	0.804075	-7.11333
743	RAB22A	0.129367	9.11366	0.526109	0.601104	0.809023	-7.1168
929	NA	0.0246709	6.26427	0.522324	0.603717	0.81055	-7.1188
908	CSF2RB	-0.0274707	6.36698	-0.522119	0.603859	0.81055	-7.11891
778	PPP2R2B	-0.02372	6.12943	-0.52044	0.60502	0.81097	-7.11979
967	KRT18P55	-0.0226217	6.24789	-0.518758	0.606185	0.81097	-7.12068
852	PIGP	-0.0291196	6.33144	-0.517116	0.607322	0.81097	-7.12154
158	ABLIM1	0.176426	8.26388	0.516979	0.607417	0.81097	-7.12161
75	NA	-0.0229565	6.24127	-0.514406	0.609201	0.812269	-7.12295
819	C9orf128	-0.0296064	6.10006	-0.51018	0.612137	0.815096	-7.12513
250	GBP1	-0.0887887	6.70245	-0.507867	0.613747	0.816153	-7.12632
315	ST3GAL6	-0.0855511	6.75989	-0.505662	0.615284	0.81711	-7.12745
203	ASPSCR1	-0.0493932	6.70588	-0.498582	0.620228	0.820627	-7.13104
423	NA	0.0237248	6.38921	0.498004	0.620632	0.820627	-7.13133
752	NA	0.0629012	6.70092	0.49607	0.621987	0.820627	-7.1323
81	NA	-0.0210202	6.27969	-0.495309	0.62252	0.820627	-7.13268
532	ABCD2	-0.0235574	6.04317	-0.49515	0.622631	0.820627	-7.13276
660	NA	-0.0223601	6.34403	-0.493647	0.623685	0.820627	-7.13351
516	BZW1	0.0266696	6.18152	0.491894	0.624915	0.820627	-7.13438
748	LINC00320	0.0238969	6.16162	0.491794	0.624985	0.820627	-7.13443
107	NA	0.138303	7.76999	0.490758	0.625713	0.820627	-7.13495
702	GHRLOS	0.0257814	6.31285	0.490152	0.626139	0.820627	-7.13525
899	NA	0.0217498	6.11476	0.483476	0.630837	0.825703	-7.13853
119	LEPR	-0.0467208	6.39815	-0.480725	0.632778	0.826218	-7.13987
976	NA	0.0241014	6.35132	0.480577	0.632883	0.826218	-7.13994
443	MSTN	0.0199289	6.14383	0.479102	0.633924	0.826498	-7.14066
579	CCDC63	0.0229348	6.13283	0.476324	0.635888	0.827507	-7.142
433	GPAA1	-0.0355293	6.3582	-0.475667	0.636353	0.827507	-7.14231
272	C3orf23	0.0345093	6.25174	0.473628	0.637797	0.827549	-7.14329
446	LOC344887	-0.0518921	6.39185	-0.473284	0.63804	0.827549	-7.14345
341	FAM180A	0.0185261	6.28959	0.470515	0.640003	0.828807	-7.14477
373	OR13F1	-0.0211003	5.9915	-0.469364	0.64082	0.828807	-7.14532
606	MXRA8	-0.049869	6.68562	-0.46841	0.641497	0.828807	-7.14577
61	CRELD2	0.144566	9.90537	0.46607	0.64316	0.829883	-7.14688
313	OR2T12	-0.0209863	6.28152	-0.46262	0.645615	0.831977	-7.1485
518	ZNF709	0.0203447	6.06861	0.460489	0.647132	0.83286	-7.14949
113	PHF11	0.105801	9.61846	0.457692	0.649127	0.833181	-7.15079
862	TRABD	0.141865	10.543	0.455936	0.650381	0.833181	-7.1516
571	C6orf108	-0.130213	9.9626	-0.453705	0.651976	0.833181	-7.15262
162	PLA2G15	0.0598558	7.30063	0.452558	0.652796	0.833181	-7.15315
224	NA	-0.0229721	6.24801	-0.451826	0.65332	0.833181	-7.15348
887	NA	0.0769217	6.89991	0.451149	0.653804	0.833181	-7.15379
821	ATP2B3	0.0268474	6.19964	0.451123	0.653823	0.833181	-7.1538
329	EIF2C1	-0.0686164	7.62817	-0.449949	0.654664	0.833181	-7.15434
749	LINC00304	-0.019902	6.28571	-0.44876	0.655515	0.833181	-7.15488
949	CSMD1	-0.0331054	6.05012	-0.447954	0.656093	0.833181	-7.15524
632	OR6C3	0.0173783	6.01923	0.447322	0.656546	0.833181	-7.15553
716	BEND3	-0.0235803	6.25085	-0.445488	0.657862	0.833792	-7.15636
147	NA	-0.0201689	6.30973	-0.440704	0.661299	0.836042	-7.1585
610	CDC14B	-0.0877151	6.66485	-0.440689	0.66131	0.836042	-7.15851
22	PCDHGB7	-0.0176682	6.15297	-0.437923	0.6633	0.837501	-7.15974
65	NA	-0.0187899	6.20582	-0.435939	0.66473	0.838	-7.16061
708	FRMPD2	-0.0176069	6.02699	-0.435049	0.665372	0.838	-7.161
933	ITGAD	-0.0251091	6.11156	-0.432492	0.667216	0.838703	-7.16212
855	INPP5E	-0.104294	7.27005	-0.43195	0.667607	0.838703	-7.16236
58	NA	-0.0196389	6.22162	-0.430665	0.668536	0.838815	-7.16292
649	UPK1A	0.0925779	6.44036	0.425899	0.671982	0.842083	-7.16499
798	LOC100129291	-0.0243855	6.15058	-0.421045	0.6755	0.843331	-7.16706
340	NA	-0.0187298	6.23472	-0.420493	0.675901	0.843331	-7.1673
448	LOC653160	-0.0244716	6.13519	-0.420321	0.676026	0.843331	-7.16737
240	VSIG1	0.263278	7.8878	0.4195	0.676621	0.843331	-7.16772
959	HTR7	0.0222718	5.97237	0.418711	0.677194	0.843331	-7.16806
863	ITSN2	0.0200618	6.3666	0.415027	0.679872	0.844263	-7.16961
96	NA	0.0188482	6.33667	0.412048	0.68204	0.844263	-7.17085
337	SAMSN1	0.044592	6.52523	0.411259	0.682614	0.844263	-7.17118
80	ZNF665	-0.0221302	6.21468	-0.409725	0.683732	0.844263	-7.17182
487	NA	-0.0212888	6.2942	-0.409614	0.683813	0.844263	-7.17187
939	NA	0.028376	6.25289	0.408821	0.684391	0.844263	-7.17219
171	OR13A1	-0.0230639	6.0965	-0.408411	0.68469	0.844263	-7.17236
977	VKORC1	-0.0851419	10.5694	-0.407886	0.685073	0.844263	-7.17258
754	MIR203	0.0177258	6.32214	0.407244	0.685542	0.844263	-7.17284
420	C17orf58	0.0207058	6.33914	0.404211	0.687756	0.845948	-7.17409
297	LSP1	0.0228829	6.39594	0.401025	0.690085	0.847541	-7.17539
990	GPR111	-0.0175229	5.99904	-0.400122	0.690746	0.847541	-7.17575
479	NA	-0.0205036	6.2757	-0.39757	0.692614	0.848792	-7.17678
503	DTX4	0.0240988	6.25889	0.393591	0.695532	0.851324	-7.17837
962	MIR1321	0.0195079	6.24299	0.39155	0.69703	0.852115	-7.17919
383	TMEM151B	-0.0180401	6.43701	-0.389899	0.698243	0.85236	-7.17984
21	NA	-0.0203082	6.12882	-0.388957	0.698935	0.85236	-7.18021
294	NA	0.0191743	6.19009	0.386513	0.700733	0.853511	-7.18117
406	SIGLEC7	-0.0226803	6.31607	-0.385085	0.701784	0.853752	-7.18172
633	NA	0.0191741	6.3291	0.381596	0.704354	0.854125	-7.18308
510	CCL28	-0.116959	7.06358	-0.380756	0.704973	0.854125	-7.1834
552	NA	0.0235737	6.23482	0.380016	0.70552	0.854125	-7.18369
616	NA	-0.0237899	6.43819	-0.378295	0.706789	0.854125	-7.18435
114	SIGLEC12	-0.0374435	6.2266	-0.37778	0.70717	0.854125	-7.18454
230	NA	0.0413757	6.56301	0.37726	0.707553	0.854125	-7.18474
50	ARPC3	0.0164536	6.20694	0.37599	0.708492	0.854125	-7.18523
885	RAD21L1	-0.0198555	6.223	-0.373849	0.710074	0.854125	-7.18604
569	TIGD1	-0.0200273	6.29259	-0.373536	0.710305	0.854125	-7.18616
461	NA	-0.0172816	6.30283	-0.373095	0.710632	0.854125	-7.18632
894	HOXA4	-0.020522	6.25074	-0.36792	0.714463	0.856892	-7.18826
635	SLTM	-0.0659912	8.90889	-0.365349	0.716369	0.856892	-7.18922
587	FOXP1	-0.0341425	6.97501	-0.365156	0.716512	0.856892	-7.18929
544	NA	-0.017213	6.28786	-0.364442	0.717043	0.856892	-7.18955
644	CRISP1	-0.015578	6.05326	-0.364205	0.717218	0.856892	-7.18964
128	C21orf33	-0.0612854	7.05581	-0.361949	0.718893	0.857867	-7.19047
921	ANKRD30BL	-0.0182934	6.21156	-0.355124	0.723968	0.861998	-7.19295
998	NA	0.014472	6.19051	0.354977	0.724078	0.861998	-7.193
235	NA	0.0159748	6.2448	0.352847	0.725664	0.862859	-7.19376
197	OPRD1	-0.019315	6.35322	-0.351164	0.726919	0.863324	-7.19436
219	PRSS27	-0.0570478	6.06742	-0.344812	0.731661	0.867925	-7.1966
82	MYCT1	-0.0210972	6.43109	-0.342881	0.733105	0.868607	-7.19727
435	RHBDD1	-0.0400448	7.68257	-0.340739	0.734706	0.86912	-7.19801
465	NA	-0.0144023	6.31089	-0.339979	0.735276	0.86912	-7.19827
720	NA	0.0165585	6.20705	0.336996	0.737509	0.870731	-7.1993
780	NA	0.0220475	6.51187	0.329272	0.743306	0.87654	-7.2019
742	RTBDN	0.033251	6.13683	0.327826	0.744392	0.876787	-7.20238
944	NA	-0.0162905	6.11664	-0.31973	0.750486	0.882635	-7.20504
845	HIVEP3	-0.0173116	6.41513	-0.317623	0.752074	0.882635	-7.20572
727	NA	-0.0279632	6.31813	-0.316465	0.752948	0.882635	-7.20609
470	NA	-0.0156819	6.13753	-0.316062	0.753252	0.882635	-7.20622
69	NA	0.0152033	6.26736	0.315375	0.75377	0.882635	-7.20644
217	WDR5B	0.0127687	6.31589	0.313153	0.755448	0.882681	-7.20715
550	NA	0.016645	6.34792	0.31222	0.756153	0.882681	-7.20744
378	RPS6KB2	0.0449586	6.93664	0.311816	0.756458	0.882681	-7.20757
273	NA	0.0185239	6.36007	0.308893	0.758668	0.883785	-7.20849
528	NA	0.0176669	6.39755	0.307192	0.759954	0.883785	-7.20902
872	MACC1	0.0256322	6.56156	0.306735	0.7603	0.883785	-7.20916
278	LOC619207	0.0173621	6.31927	0.305891	0.760939	0.883785	-7.20942
5	HMGB4	-0.0110115	6.1407	-0.292424	0.771155	0.893561	-7.2135
793	KRT16	0.0553196	6.42332	0.291906	0.771549	0.893561	-7.21366
835	FAM194A	0.0155287	6.09147	0.290181	0.77286	0.893561	-7.21416
717	NA	-0.0202794	6.26515	-0.290089	0.77293	0.893561	-7.21419
694	PSMF1	-0.0135823	6.29105	-0.28827	0.774314	0.894127	-7.21472
661	LOC100653296	-0.0140009	6.16198	-0.281953	0.779126	0.896978	-7.21655
152	HIF3A	0.0153205	6.24864	0.279179	0.781242	0.896978	-7.21734
30	NA	-0.0130173	6.21573	-0.279018	0.781365	0.896978	-7.21738
336	CDK19	0.0594589	9.06968	0.277841	0.782263	0.896978	-7.21772
78	C19orf28	0.0455439	7.38999	0.277763	0.782323	0.896978	-7.21774
125	NA	-0.0142964	6.23689	-0.277117	0.782816	0.896978	-7.21792
223	NA	-0.0119911	6.31625	-0.276796	0.783061	0.896978	-7.21801
576	STEAP4	0.0170862	6.23284	0.272242	0.786541	0.899031	-7.21928
812	AZGP1	0.0136236	6.12664	0.272097	0.786652	0.899031	-7.21932
349	NA	-0.0113513	6.15699	-0.269991	0.788262	0.899843	-7.21989
951	LOC151009	0.0146669	6.35311	0.261094	0.795077	0.902883	-7.22229
936	MATN4	-0.0125996	5.89741	-0.261087	0.795082	0.902883	-7.22229
600	NRXN3	-0.0149753	6.34262	-0.260608	0.795449	0.902883	-7.22242
534	GALNT9	-0.0128883	6.27613	-0.259766	0.796096	0.902883	-7.22264
468	MIR181A2	-0.0103299	6.22907	-0.25917	0.796552	0.902883	-7.2228
284	ACTR2	0.0133355	6.20447	0.258614	0.796979	0.902883	-7.22294
144	C15orf57	-0.0262581	7.21202	-0.258266	0.797246	0.902883	-7.22303
656	FAM106A	-0.0125407	6.17682	-0.255612	0.799284	0.904167	-7.22372
718	OAS1	-0.1016	8.23436	-0.253718	0.800739	0.904789	-7.22421
193	LOC100130015	0.011729	6.24991	0.249171	0.804234	0.907455	-7.22537
533	NA	0.0126719	6.33796	0.248289	0.804913	0.907455	-7.22559
120	PRPF4B	0.0121713	6.21848	0.244818	0.807585	0.908618	-7.22646
358	AGRP	-0.0123957	6.29751	-0.243514	0.808589	0.908618	-7.22678
307	NA	-0.0119336	6.17682	-0.243409	0.80867	0.908618	-7.22681
627	BEST2	-0.0160688	6.14655	-0.241091	0.810456	0.909603	-7.22738
447	FLJ33630	0.043084	7.28771	0.236964	0.813638	0.910894	-7.22838
729	ZNF566	-0.0125135	6.36033	-0.236905	0.813684	0.910894	-7.22839
722	NA	0.0111768	6.27714	0.234859	0.815264	0.910894	-7.22888
910	CCDC114	-0.0141179	5.95786	-0.23397	0.81595	0.910894	-7.22909
59	ING1	0.0137928	6.33021	0.233696	0.816161	0.910894	-7.22916
904	COL6A4P2	0.0102221	6.3265	0.229577	0.819344	0.913427	-7.23013
831	FAM110A	-0.0098483	6.19454	-0.22689	0.821421	0.914723	-7.23075
804	LOC645359	-0.0123083	6.22741	-0.225106	0.822801	0.91524	-7.23116
299	NKX6-1	-0.010744	6.01946	-0.220044	0.826719	0.918577	-7.2323
501	EEF1A1	0.0731486	8.57519	0.217635	0.828586	0.919629	-7.23283
220	COL4A5	0.0771641	7.69485	0.215839	0.829978	0.920153	-7.23323
322	PRSS2	0.157996	8.18168	0.211381	0.833436	0.922964	-7.23419
833	SERPINE3	-0.0120552	6.33555	-0.206922	0.836899	0.923997	-7.23514
124	MAGI1	0.0101198	6.26342	0.206868	0.836941	0.923997	-7.23515
556	KRT27	-0.0329405	6.28107	-0.204651	0.838663	0.923997	-7.23561
706	HERC6	0.0645174	7.8469	0.204348	0.838899	0.923997	-7.23567
132	CPSF2	0.0285841	8.01216	0.203773	0.839346	0.923997	-7.23579
655	NA	-0.00879414	6.25562	-0.203043	0.839913	0.923997	-7.23594
380	ITGB3	-0.0116165	6.26976	-0.200878	0.841597	0.924831	-7.23639
882	NA	-0.0103893	6.23569	-0.197453	0.844262	0.925795	-7.23708
369	NA	-0.015956	6.40387	-0.197371	0.844325	0.925795	-7.2371
430	MRAS	0.0114684	6.36301	0.195587	0.845714	0.926302	-7.23745
884	C20orf96	0.0103292	6.37006	0.187998	0.851628	0.931759	-7.23893
854	KIAA0922	0.0206177	6.96182	0.185724	0.853401	0.932679	-7.23936
475	NCF4	0.0138303	6.42058	0.183255	0.855328	0.933764	-7.23982
756	SRC	-0.0100203	6.38556	-0.179431	0.858314	0.93569	-7.24052
198	TMEM14E	-0.00829069	6.23317	-0.178599	0.858964	0.93569	-7.24067
39	MRAP	-0.00775492	6.0966	-0.173261	0.863135	0.936851	-7.24163
210	ANXA4	0.0600666	9.00704	0.172962	0.863369	0.936851	-7.24168
861	C9orf51	0.00649097	6.32694	0.172095	0.864047	0.936851	-7.24183
978	OXGR1	-0.0133838	6.34347	-0.1705	0.865295	0.936851	-7.24211
74	NA	-0.00761176	6.23551	-0.169738	0.865891	0.936851	-7.24224
640	NA	0.0109271	6.29177	0.16804	0.867219	0.936851	-7.24253
146	C18orf25	-0.00822943	6.27327	-0.167755	0.867443	0.936851	-7.24258
502	NA	0.00824715	6.22807	0.166805	0.868186	0.936851	-7.24274
494	KLC4	-0.00828456	5.92039	-0.166454	0.868461	0.936851	-7.2428
234	NA	-0.00781053	6.02668	-0.165004	0.869596	0.937065	-7.24304
987	ACSM2B	0.00795583	6.24203	0.1625	0.871558	0.938052	-7.24346
343	ZDHHC3	0.0108042	6.44773	0.16144	0.872388	0.938052	-7.24363
44	NA	0.00626242	6.01582	0.159497	0.87391	0.938384	-7.24395
27	NA	0.00645006	6.33978	0.158651	0.874574	0.938384	-7.24408
53	RPS3A	-0.0174217	6.42357	-0.153249	0.878809	0.940893	-7.24494
913	NA	-0.00792873	6.19377	-0.151256	0.880373	0.940893	-7.24525
376	APBB2	0.00859704	6.30158	0.150957	0.880608	0.940893	-7.24529
455	ACHE	-0.00939842	6.2891	-0.15087	0.880676	0.940893	-7.24531
239	MMP13	0.00800666	6.27008	0.149088	0.882075	0.941382	-7.24558
404	OR5M1	0.00548549	6.15022	0.147483	0.883335	0.941722	-7.24582
237	ARHGAP30	0.0191301	6.78107	0.144147	0.885956	0.94351	-7.24631
232	C5orf4	0.0067739	6.03413	0.138657	0.89027	0.945424	-7.2471
595	USHBP1	-0.0101986	6.27044	-0.138182	0.890643	0.945424	-7.24717
266	ZNF468	0.014253	6.86604	0.13721	0.891408	0.945424	-7.2473
164	NA	-0.00865781	6.30665	-0.136791	0.891737	0.945424	-7.24736
636	TGFA	-0.0242679	7.11751	-0.135847	0.89248	0.945424	-7.24749
317	NA	-0.00693235	6.2127	-0.128685	0.898116	0.950387	-7.24845
467	BCRP2	-0.00648286	6.2894	-0.125586	0.900556	0.950457	-7.24885
28	NA	-0.00428382	6.23013	-0.125453	0.900661	0.950457	-7.24887
664	C16orf11	-0.0107529	6.31777	-0.12498	0.901033	0.950457	-7.24893
471	BHLHE22	-0.0131869	6.54993	-0.123698	0.902043	0.95052	-7.24909
927	PTCRA	-0.00738164	6.25863	-0.118538	0.906109	0.953799	-7.24972
24	STRA6	0.00969329	6.306	0.11635	0.907835	0.954611	-7.24998
591	NCKAP1	-0.0220144	6.94029	-0.110547	0.912412	0.958416	-7.25065
323	CTBP2	0.0238184	8.85462	0.108362	0.914136	0.959219	-7.2509
295	LOC100288292	0.00456986	6.28249	0.102001	0.919158	0.963478	-7.25157
489	OXSM	0.0174049	7.29049	0.100305	0.920497	0.963872	-7.25175
137	DAG1	-0.00523061	6.31696	-0.0950115	0.92468	0.96639	-7.25227
215	LOC400553	0.0055122	6.2202	0.0948147	0.924835	0.96639	-7.25229
907	PTX3	-0.00419076	6.01514	-0.0934634	0.925903	0.966496	-7.25242
481	GAS2L1	-0.00445134	6.22208	-0.0911453	0.927736	0.96702	-7.25264
809	NA	0.00463701	6.1785	0.0903822	0.928339	0.96702	-7.25271
631	NA	0.00388723	6.20693	0.0839388	0.933435	0.97039	-7.25328
564	FASTKD1	0.00427675	6.13441	0.0828391	0.934305	0.97039	-7.25337
517	SIPA1L1	0.00669994	6.76192	0.0826118	0.934485	0.97039	-7.25339
374	NA	-0.00406787	6.33301	-0.0803749	0.936255	0.971081	-7.25357
434	NA	-0.00354627	6.30956	-0.0793163	0.937093	0.971081	-7.25366
856	LINC00346	-0.00354083	6.22072	-0.0776883	0.938382	0.971409	-7.25379
876	TEX15	0.00932559	6.31785	0.0758152	0.939864	0.971938	-7.25394
849	ZCCHC12	0.00556473	6.12143	0.0738524	0.941418	0.972176	-7.25408
194	NA	0.00424536	6.36357	0.0730685	0.942039	0.972176	-7.25414
984	SPTSSB	-0.0150383	6.64978	-0.0689975	0.945263	0.974498	-7.25444
841	GABRG3	0.00381728	6.28458	0.0671224	0.946748	0.975024	-7.25457
138	NA	0.00761014	6.58846	0.063126	0.949914	0.977278	-7.25483
276	FAM196A	-0.00277219	6.08144	-0.0592725	0.952968	0.979412	-7.25507
386	SIRPB2	-0.00304205	6.1633	-0.0565957	0.955089	0.980585	-7.25523
557	SLC22A8	0.00218947	5.97724	0.0522655	0.958522	0.9831	-7.25547
236	NA	-0.00217862	6.21478	-0.0452741	0.964066	0.987773	-7.25581
957	SNORD105B	0.00223927	6.40449	0.0414303	0.967115	0.988401	-7.25598
563	NA	0.00231544	6.23391	0.0412953	0.967223	0.988401	-7.25599
846	LOC100653108	-0.00199499	6.26813	-0.0407635	0.967644	0.988401	-7.25601
330	NA	0.0025137	6.38773	0.0354277	0.971878	0.991312	-7.25622
901	NA	0.00208988	6.43411	0.0335383	0.973377	0.991312	-7.25628
774	CHRM2	-0.00191398	6.03113	-0.0334233	0.973468	0.991312	-7.25629
994	NA	-0.00114861	6.30654	-0.0243375	0.980679	0.997639	-7.25655
473	RNF208	-0.00302041	6.99532	-0.0219428	0.98258	0.998557	-7.25661
335	TEX19	0.00251619	6.46738	0.0193807	0.984613	0.999371	-7.25666
988	NA	-0.000879277	6.19703	-0.0182533	0.985508	0.999371	-7.25668
32	GMCL1	-0.00302486	7.69483	-0.0171569	0.986379	0.999371	-7.2567
624	HTRA2	0.00143241	7.1727	0.0152342	0.987905	0.999502	-7.25673
393	C1QTNF3	0.00123309	6.17394	0.0137201	0.989107	0.999502	-7.25676
42	RORA	0.000576434	5.94099	0.0121086	0.990386	0.999502	-7.25678
782	C19orf57	0.000781875	6.09215	0.0117803	0.990647	0.999502	-7.25678
950	NA	0.000551818	6.25624	0.0106988	0.991506	0.999502	-7.25679
802	GRM3	-0.000398723	6.16925	-0.00817714	0.993508	0.999724	-7.25682
599	AKAP14	-0.00078172	6.02545	-0.00757316	0.993987	0.999724	-7.25682
728	ISLR2	0.000342587	6.36307	0.0039881	0.996834	0.999724	-7.25684
817	ZIC5	0.000117657	6.27344	0.00279053	0.997784	0.999724	-7.25685
795	RN28S1	0.000885636	8.72953	0.00246251	0.998045	0.999724	-7.25685
339	ZC3H6	0.000113859	6.3129	0.00141508	0.998876	0.999724	-7.25685
431	NA	-7.75512e-05	6.36619	-0.00133478	0.99894	0.999724	-7.25685
730	LOC100287477	1.831e-05	6.20103	0.000348055	0.999724	0.999724	-7.25685

## Sheet: Group3 vs duod contr
No	ID	logFC	AveExpr	t	P.Value	adj.P.Val	B
947	FOLH1	-4.4916	6.58312	-34.3501	8.30555e-37	8.30555e-34	72.6619
318	ASPA	-1.60303	6.42983	-15.5365	6.28636e-21	3.14318e-18	37.4441
399	DAK	-2.79808	7.21634	-15.1439	1.83752e-20	6.12505e-18	36.3814
956	NA	-0.970034	6.4767	-14.6182	7.95182e-20	1.98796e-17	34.9285
677	DBP	-1.59436	6.93894	-13.5328	1.81999e-18	3.63997e-16	31.8192
648	NKX2-3	-1.1626	6.42499	-11.6272	6.35941e-16	1.0599e-13	25.9901
20	NA	-0.904488	6.71944	-11.5167	9.05995e-16	1.29428e-13	25.6374
333	C10orf112	-3.97181	6.95897	-11.4067	1.29053e-15	1.61316e-13	25.2849
683	ECT2	2.73916	10.0576	11.0004	4.83389e-15	5.37099e-13	23.9687
815	ESPN	-2.7742	7.32406	-10.6006	1.80889e-14	1.80889e-12	22.6531
493	RNF186	-3.31419	7.44869	-9.8152	2.5585e-13	2.32591e-11	20.0118
251	PTGR1	-3.33399	9.05631	-8.90051	6.11346e-12	5.09455e-10	16.8485
770	TRIM36	-0.610102	6.50063	-7.87872	2.32341e-10	1.78724e-08	13.2265
472	NA	-0.478183	6.77936	-7.49934	9.13027e-10	6.52162e-08	11.8658
700	CYP2B7P1	-0.498481	6.20203	-7.4583	1.05912e-09	7.06082e-08	11.7183
57	ABAT	-1.99262	6.94355	-7.39766	1.31906e-09	7.96552e-08	11.5002
457	NA	-0.687189	7.0697	-7.39041	1.35414e-09	7.96552e-08	11.4741
684	MPST	-1.25381	7.88426	-7.05775	4.52209e-09	2.35552e-07	10.2769
261	NA	-2.44615	7.98555	-7.04997	4.65169e-09	2.35552e-07	10.2489
581	PLEKHO2	1.19957	7.12467	7.04647	4.71103e-09	2.35552e-07	10.2363
19	MTHFD1L	1.48614	7.82704	6.96378	6.35981e-09	3.02848e-07	9.93857
342	CCDC109B	1.90946	8.80333	6.74956	1.38387e-08	6.29034e-07	9.16772
187	STXBP2	-1.14656	8.31434	-6.60224	2.36175e-08	1.02685e-06	8.63819
680	TRIP13	1.99637	8.24597	6.50048	3.41567e-08	1.4232e-06	8.27287
679	CBFB	1.41865	8.2067	6.30653	6.89452e-08	2.75781e-06	7.57804
391	ZWILCH	0.607435	6.91201	6.27244	7.79943e-08	2.99978e-06	7.45611
645	ITM2B	-1.24541	11.7311	-6.15338	1.19914e-07	4.44127e-06	7.03104
505	WDR20	-0.500228	6.4804	-6.01586	1.96881e-07	7.01324e-06	6.54146
167	MIA2	-0.350303	6.39757	-6.00684	2.03384e-07	7.01324e-06	6.50939
296	CENPM	1.77936	8.27255	5.81088	4.11184e-07	1.37061e-05	5.81516
29	ABHD15	-0.78037	7.45285	-5.7766	4.64901e-07	1.49968e-05	5.69418
670	ATP5SL	-1.1233	8.66513	-5.72865	5.51923e-07	1.72476e-05	5.52516
919	CDKN2B	-2.09502	7.74763	-5.68678	6.41024e-07	1.9425e-05	5.37779
495	PTPDC1	-0.351974	6.21717	-5.6261	7.95977e-07	2.34111e-05	5.16469
500	POR	-1.13657	8.0859	-5.56824	9.78146e-07	2.7947e-05	4.96195
542	CNST	-1.20568	9.1221	-5.55536	1.02401e-06	2.84447e-05	4.91689
902	PRMT5	1.4772	8.42282	5.4968	1.26083e-06	3.40766e-05	4.71234
787	MYOF	2.33936	8.72572	5.4145	1.68782e-06	4.44162e-05	4.42578
519	ATG4A	-1.15183	8.09438	-5.35568	2.07788e-06	5.32789e-05	4.22164
796	RIOK1	0.795463	7.94455	5.19435	3.66516e-06	8.91369e-05	3.66504
602	POLE2	1.1463	7.56516	5.19418	3.66745e-06	8.91369e-05	3.66443
308	NA	-0.35476	6.30904	-5.1883	3.74375e-06	8.91369e-05	3.64425
766	TOP1MT	0.764714	6.78651	5.15877	4.15155e-06	9.65476e-05	3.54296
844	SNHG10	-0.714273	6.65263	-5.14989	4.28263e-06	9.73324e-05	3.51251
229	SH3KBP1	1.48083	9.28854	5.13359	4.53373e-06	0.00010075	3.45671
785	COMMD7	1.22465	10.3095	5.0726	5.60908e-06	0.000121936	3.24835
851	ATG9A	-0.825644	8.51145	-5.03787	6.3298e-06	0.000132141	3.13009
353	C6orf145	-0.383822	6.6224	-5.03728	6.34275e-06	0.000132141	3.12809
255	CXCL1	2.71907	8.4017	4.98686	7.55681e-06	0.000154221	2.95683
365	TBL1XR1	0.896668	7.16471	4.87309	1.1198e-05	0.000223961	2.57264
698	ABCC6	-0.273701	6.23611	-4.85189	1.20461e-05	0.000234252	2.5014
320	NA	-0.240837	6.35429	-4.84865	1.21811e-05	0.000234252	2.49052
762	SEC23IP	0.741272	7.7474	4.7916	1.48173e-05	0.000279571	2.29942
970	ICAM1	0.680116	6.72649	4.74028	1.7662e-05	0.000327075	2.12824
477	RPS21	1.84265	9.42967	4.70246	2.0095e-05	0.000365363	2.00253
775	BAZ1A	0.91581	8.73912	4.69072	2.09152e-05	0.000373485	1.96358
428	FOXM1	0.843578	7.092	4.64109	2.4759e-05	0.000434368	1.79937
237	ARHGAP30	0.600604	6.78107	4.5827	3.01721e-05	0.000520209	1.60708
669	NA	-0.271933	6.51371	-4.56174	3.23849e-05	0.000541337	1.5383
34	NAA25	0.47165	6.59254	4.56086	3.24802e-05	0.000541337	1.53544
837	NA	0.564745	7.08459	4.55585	3.30348e-05	0.000541553	1.51899
992	PLN	-0.580538	6.6383	-4.54017	3.48269e-05	0.000551377	1.46767
185	HDAC8	0.503292	6.81749	4.53809	3.50722e-05	0.000551377	1.46085
828	NR2C1	0.931253	7.14269	4.53626	3.52881e-05	0.000551377	1.45489
131	ACVR1	0.889631	9.28547	4.51791	3.75368e-05	0.000577489	1.39489
582	PKP4	0.440699	6.78847	4.49389	4.06912e-05	0.000616534	1.31656
375	NA	0.473961	6.51125	4.48143	4.24283e-05	0.000633259	1.27598
545	EIF2C2	0.840589	9.78381	4.4761	4.31928e-05	0.000635189	1.25866
48	PCBD1	0.853116	8.17116	4.43864	4.89612e-05	0.000709583	1.13706
621	RPS2	1.15771	12.8987	4.40881	5.40876e-05	0.00077268	1.04052
486	WDR36	0.733712	7.83917	4.40126	5.5465e-05	0.000781197	1.01615
858	NA	0.372362	6.81161	4.39366	5.68867e-05	0.000790094	0.991623
732	EXOC7	-0.291449	6.46135	-4.38264	5.90121e-05	0.000808385	0.956085
753	ANAPC11	0.679836	8.30783	4.35501	6.46847e-05	0.000866182	0.867192
64	CENPM	0.54711	6.51306	4.35371	6.49637e-05	0.000866182	0.863025
397	BATF	1.19259	6.96572	4.33953	6.80911e-05	0.000895935	0.817505
847	LOC100507460	1.10978	7.39027	4.33473	6.91843e-05	0.000898497	0.802088
657	NA	-0.24229	6.35945	-4.28169	8.24371e-05	0.00105689	0.632532
705	MUC6	-1.52407	6.82451	-4.17364	0.000117514	0.00148751	0.29009
537	GDF15	2.62376	8.9831	4.13491	0.000133317	0.00166646	0.168397
701	PGM1	-1.4882	9.6661	-4.12264	0.000138741	0.00171285	0.129955
488	ECD	0.505364	7.59596	4.08205	0.000158252	0.0019299	0.00318588
938	CCDC74B	0.409296	6.55779	4.05434	0.000173066	0.00208513	-0.0829645
166	GNRH1	-0.36526	6.94196	-4.04909	0.000176026	0.00208559	-0.0992863
972	SIN3A	0.639699	8.31861	4.04507	0.00017832	0.00208559	-0.111746
422	RCN1	1.40274	10.9731	4.04326	0.000179361	0.00208559	-0.117344
324	CPXCR1	-0.225389	6.43302	-3.99627	0.000208605	0.00239776	-0.262598
971	HPRT1	0.987465	8.70504	3.98572	0.000215775	0.00245198	-0.295072
410	NA	-0.288546	6.57661	-3.97573	0.000222787	0.00250322	-0.3258
176	CLDN1	2.35953	8.42503	3.93886	0.000250623	0.0027847	-0.438856
521	RBL1	0.416165	6.44671	3.91655	0.000269057	0.00295667	-0.506961
363	BAMBI	2.23236	9.06474	3.90241	0.000281423	0.00305894	-0.550061
14	GPX2	2.84406	11.6877	3.84285	0.000339753	0.00365325	-0.730563
231	ZNF805	0.468238	6.94248	3.83941	0.000343452	0.00365375	-0.740933
204	SYNGR2	0.275969	6.24786	3.82914	0.000354741	0.00373412	-0.771894
92	ZNF577	-0.931365	8.82253	-3.81672	0.000368864	0.00384234	-0.809258
666	C8orf37	-1.01442	12.3213	-3.80803	0.00037907	0.00390794	-0.835372
247	NA	-0.287302	6.51589	-3.79792	0.000391295	0.00395736	-0.865732
712	RPS27	0.796513	11.4267	3.79752	0.000391779	0.00395736	-0.866915
553	C12orf43	0.62327	7.43644	3.79427	0.000395787	0.00395787	-0.87665
626	GCAT	0.948685	7.7927	3.78617	0.000405965	0.00398115	-0.900929
264	NA	-0.255585	6.59573	-3.78608	0.000406077	0.00398115	-0.901192
953	SLC45A4	0.542377	6.82674	3.78083	0.000412807	0.00400783	-0.916908
15	CTAGE5	-0.185719	6.30823	-3.77303	0.000422997	0.00406728	-0.940217
843	KBTBD2	0.670855	9.28499	3.76234	0.000437356	0.0041653	-0.97212
351	TMEM154	1.27745	7.23821	3.72721	0.000487944	0.00460325	-1.07665
392	FUT9	-0.567933	6.67655	-3.69444	0.00054014	0.00504804	-1.17362
523	C6orf138	-0.274694	6.69919	-3.68994	0.000547715	0.00507144	-1.1869
731	CYP3A7	-0.314856	6.28927	-3.66042	0.000599991	0.00549885	-1.27379
508	NA	-0.180855	6.38392	-3.65779	0.000604873	0.00549885	-1.28151
955	DAP3	0.65711	9.71442	3.63493	0.000648953	0.00584643	-1.3485
491	SPAG9	-0.354895	6.69954	-3.58636	0.000753	0.00672174	-1.48997
3	NA	0.48427	7.76667	3.58352	0.000759557	0.00672174	-1.49822
801	CARHSP1	0.764363	10.2278	3.49655	0.000988807	0.00867374	-1.74859
857	MLL5	0.444455	6.70315	3.46408	0.00109025	0.00948043	-1.84112
407	RPS14	0.844267	11.1976	3.44201	0.00116475	0.0100409	-1.90368
653	NA	-0.200981	6.36873	-3.43893	0.00117554	0.0100473	-1.91241
161	NBPF22P	-0.279204	6.47415	-3.43056	0.0012053	0.0102144	-1.93606
143	PSME3	0.697346	8.62176	3.42219	0.0012358	0.0103849	-1.95969
259	OSCAR	0.25884	6.47824	3.39902	0.00132405	0.0110337	-2.02488
605	RTKN2	0.24405	6.43337	3.39291	0.00134832	0.0111431	-2.04204
963	ZC3HC1	0.52192	9.08034	3.38226	0.00139162	0.0114067	-2.07189
109	NCSTN	-0.683044	10.3664	-3.36396	0.00146908	0.0119437	-2.12302
485	RPL23A	0.916642	8.80164	3.34722	0.00154352	0.0124478	-2.16964
652	MBTPS1	0.441719	7.21799	3.34261	0.00156462	0.0125169	-2.18244
768	ARG2	-0.494833	6.619	-3.33433	0.00160325	0.0127229	-2.20544
354	LAMP3	0.336761	7.0373	3.33168	0.00161581	0.0127229	-2.21279
129	EXPH5	0.676393	6.9976	3.31697	0.00168719	0.0131811	-2.25352
106	FRYL	-0.14358	6.55376	-3.30549	0.00174494	0.0134647	-2.28521
672	C17orf58	0.710077	7.99707	3.30442	0.00175041	0.0134647	-2.28816
154	NA	-0.152091	6.2296	-3.29834	0.0017819	0.0136023	-2.30494
923	ABHD2	-0.646115	7.74873	-3.2916	0.00181735	0.0137678	-2.32348
686	NA	-0.185639	6.42727	-3.27448	0.00191048	0.0143645	-2.37049
995	IMPDH1	0.251158	6.65674	3.25542	0.00201952	0.0150711	-2.42267
184	TCEB2	0.784707	7.31504	3.25167	0.00204167	0.0151056	-2.43292
452	WDHD1	0.150862	6.14253	3.24898	0.00205768	0.0151056	-2.44026
62	NA	0.150788	6.30292	3.24701	0.00206946	0.0151056	-2.44562
95	GNPTG	-0.634299	8.66798	-3.24449	0.00208467	0.0151063	-2.4525
710	LILRA2	0.198734	6.03721	3.23863	0.0021204	0.0152547	-2.46846
499	KRCC1	-0.97415	8.74626	-3.16766	0.00260165	0.0185522	-2.66025
359	FAM102A	-0.695985	7.53498	-3.16538	0.00261871	0.0185522	-2.66637
625	TCF7	-0.136009	6.34449	-3.16329	0.00263441	0.0185522	-2.67196
792	AOAH	0.363853	6.39863	3.15664	0.00268502	0.0187764	-2.68977
41	TUBE1	0.37827	6.77098	3.12996	0.00289741	0.0201209	-2.76098
117	NA	-0.558698	7.39815	-3.11423	0.00302989	0.0208958	-2.80275
332	PAK6	0.450811	6.79483	3.10822	0.00308202	0.0211097	-2.81869
981	TAF5L	0.247196	6.33579	3.0875	0.00326824	0.0221361	-2.87345
40	DCTPP1	0.803776	9.29736	3.08665	0.00327614	0.0221361	-2.8757
589	PTBP1	0.424674	12.5156	3.08426	0.0032983	0.0221363	-2.88199
191	NA	-0.16605	6.43626	-3.07005	0.00343319	0.0228217	-2.91937
941	SERPINB9	0.260983	6.34483	3.06872	0.00344607	0.0228217	-2.92286
803	RPA2	0.513298	9.78252	3.05644	0.00356722	0.0234685	-2.95506
865	RPL23AP64	0.805634	10.4211	3.04991	0.00363321	0.0237465	-2.97213
405	C8orf47	-0.893272	6.77751	-3.02586	0.00388642	0.0252365	-3.03484
262	JSRP1	1.64899	7.79203	3.01334	0.00402472	0.0259659	-3.06736
926	MYO1B	0.681576	7.63485	3.00103	0.00416513	0.0266996	-3.09924
175	GPR158	-0.135727	6.22274	-2.98934	0.00430269	0.0274056	-3.12942
781	HMGN2	0.530242	7.23693	2.96442	0.00461017	0.0291783	-3.19348
757	FTH1P3	0.139065	6.37319	2.93593	0.00498683	0.0313637	-3.26627
43	NA	0.153618	6.38783	2.86565	0.00604163	0.0377602	-3.44365
525	ASXL2	0.423111	8.58152	2.85509	0.00621707	0.0386153	-3.47005
723	C4orf32	0.419437	6.80245	2.84936	0.00631412	0.038976	-3.48434
659	NUMA1	-0.228423	6.75759	-2.83936	0.00648701	0.0397976	-3.50923
301	ARL2BP	0.556489	8.87725	2.82824	0.0066842	0.0405769	-3.53682
201	ANKRD23	-0.212542	6.64409	-2.82763	0.00669519	0.0405769	-3.53833
244	NA	-0.106794	6.38357	-2.81694	0.00689037	0.0415083	-3.56478
196	AHCTF1	0.564841	8.39461	2.81366	0.00695136	0.0416249	-3.57289
830	SLC9A6	-0.163736	6.50545	-2.81058	0.00700915	0.0417034	-3.5805
961	NA	-0.176189	6.40041	-2.80852	0.00704788	0.0417034	-3.58557
920	AMZ2	0.582259	9.47727	2.80548	0.00710551	0.0417971	-3.59306
741	NA	0.354589	6.93942	2.79422	0.00732302	0.0426634	-3.62078
155	EPCAM	-0.93107	11.4317	-2.79345	0.00733811	0.0426634	-3.62267
385	TC2N	0.879663	7.81709	2.77872	0.00763233	0.0441175	-3.65878
367	PMF1	0.321707	7.05486	2.77444	0.00771974	0.0443663	-3.66924
56	FABP5	1.28499	10.3028	2.76874	0.00783772	0.0447463	-3.68316
893	RPL23A	0.667557	8.01833	2.76694	0.00787534	0.0447463	-3.68755
337	SAMSN1	0.295648	6.52523	2.76109	0.00799881	0.045191	-3.70183
67	NA	0.266135	6.77649	2.75357	0.00815986	0.0458419	-3.72011
822	NA	-0.129414	6.39856	-2.7441	0.00836704	0.0467433	-3.74309
298	RIOK2	0.462103	7.83616	2.73941	0.00847166	0.0468852	-3.75447
304	NA	-0.114226	6.23472	-2.73876	0.00848622	0.0468852	-3.75604
836	NA	0.635675	12.2888	2.70204	0.00934733	0.0513589	-3.84447
252	NA	-0.129853	6.30343	-2.69556	0.00950757	0.0519539	-3.86
464	UBE2Q1	0.483067	8.09201	2.68385	0.00980331	0.0532789	-3.88798
829	PTBP1	0.41107	12.021	2.66765	0.0102262	0.0552766	-3.92651
416	FBXO44	-0.416081	6.75171	-2.65586	0.0105446	0.0566913	-3.95445
977	VKORC1	0.544657	10.5694	2.64219	0.0109247	0.0584211	-3.98671
165	CA12	0.848808	6.69722	2.63933	0.011006	0.0585426	-3.99346
914	NA	0.39568	6.93934	2.63241	0.0112046	0.0592835	-4.00973
932	NAMPT	0.548621	6.68922	2.61642	0.0116763	0.061454	-4.04723
26	MKS1	0.181076	6.52817	2.60215	0.0121123	0.0634151	-4.08053
982	NA	-0.12321	6.44477	-2.59053	0.0124783	0.0649911	-4.10755
839	NA	-0.182612	6.49297	-2.58043	0.0128046	0.0662986	-4.13096
54	GSTT1	-1.83933	8.63958	-2.57868	0.0128619	0.0662986	-4.13501
650	NA	-0.145444	6.37772	-2.57602	0.0129497	0.0664088	-4.14117
584	UBA5	-0.492088	7.58846	-2.57177	0.0130908	0.0667898	-4.15099
100	CCDC19	0.216966	6.40391	2.56251	0.0134028	0.0680345	-4.17232
364	C19orf33	-1.21651	10.3354	-2.54696	0.0139426	0.0704172	-4.20805
765	MBP	-0.229332	6.77139	-2.5363	0.0143236	0.0719778	-4.23243
514	FERMT1	0.955977	8.44972	2.5314	0.0145019	0.0725097	-4.24361
221	AIM1L	-0.553258	6.73515	-2.52727	0.0146541	0.0729059	-4.25303
761	ZNF322	0.327782	7.19104	2.51741	0.0150226	0.0743692	-4.27545
860	FOXD1	0.652038	6.70628	2.51434	0.0151389	0.0745759	-4.28241
99	SUGP2	0.530317	7.49271	2.50253	0.0155946	0.0764442	-4.30916
577	NA	-1.00995	7.56152	-2.49936	0.015719	0.0766779	-4.31632
996	NA	-0.145905	6.46158	-2.49737	0.0157977	0.0766876	-4.32082
145	SLC29A2	0.714614	8.01265	2.48732	0.0161999	0.0782602	-4.34346
93	NA	0.531335	7.33561	2.47971	0.0165105	0.0793774	-4.36056
980	MIR614	0.242514	6.39124	2.45774	0.0174378	0.0834346	-4.40969
597	C5orf41	-0.510577	7.60274	-2.45401	0.0175999	0.0834751	-4.418
840	UBE2E2	0.879811	7.97378	2.4537	0.0176133	0.0834751	-4.41868
7	GJB4	0.572048	6.71765	2.45078	0.017741	0.0836841	-4.42517
421	MYO9A	0.302899	7.33433	2.43479	0.0184565	0.0864234	-4.46065
432	HSPA13	0.317241	6.94987	2.43395	0.0184946	0.0864234	-4.4625
547	NA	-0.111654	6.23844	-2.40943	0.0196443	0.0912536	-4.51651
522	BCL2L14	-0.13807	6.26231	-2.40805	0.0197108	0.0912536	-4.51954
293	ZNF738	-0.836692	11.2937	-2.39273	0.0204635	0.0942723	-4.55305
687	TCFL5	0.685883	7.69418	2.39097	0.0205514	0.0942723	-4.55688
361	PHF6	0.13319	6.34909	2.38785	0.0207088	0.0945608	-4.5637
509	HABP4	0.410395	7.00558	2.38382	0.0209132	0.0949604	-4.57246
312	USP33	-0.259584	7.36977	-2.38238	0.0209863	0.0949604	-4.57558
668	NA	-0.211395	6.48977	-2.37547	0.0213421	0.0961358	-4.59059
104	NA	-0.618302	8.61934	-2.37347	0.0214461	0.0961706	-4.59492
425	LYSMD1	0.155467	6.62614	2.36231	0.0220351	0.0983708	-4.61908
854	KIAA0922	0.258746	6.96182	2.3602	0.022148	0.0984357	-4.62364
424	FAM86C1	0.320885	6.75562	2.35521	0.0224172	0.0991911	-4.6344
35	RNF8	0.129558	6.29276	2.3517	0.0226079	0.0995942	-4.64194
162	PLA2G15	0.305541	7.30063	2.33929	0.0232954	0.101744	-4.66861
539	ELMOD1	-0.21897	6.61926	-2.3375	0.0233956	0.101744	-4.67243
462	MIR578	-0.12058	6.2657	-2.3374	0.0234012	0.101744	-4.67264
707	STK31	0.956722	7.10642	2.33197	0.0237095	0.102638	-4.68427
460	TMEM55A	0.405785	6.56926	2.32182	0.0242944	0.104535	-4.70593
922	MCCD1	-0.136918	6.36939	-2.32075	0.0243566	0.104535	-4.7082
148	CHMP4C	-0.702657	8.77914	-2.3151	0.0246887	0.105507	-4.72022
619	NA	-0.402306	6.48266	-2.31257	0.0248385	0.105696	-4.72559
249	PIK3CB	0.485238	7.13389	2.30746	0.0251438	0.106542	-4.73643
60	C7orf61	0.103048	6.27872	2.30023	0.0255816	0.107887	-4.75173
869	NA	-0.0969937	6.25594	-2.29866	0.0256772	0.107887	-4.75504
476	SRGN	0.807923	8.22006	2.29614	0.0258319	0.108083	-4.76036
36	MIR934	0.106133	6.11923	2.28303	0.0266502	0.111043	-4.78798
134	ZNRD1	0.483877	8.02221	2.27415	0.0272171	0.112934	-4.8066
713	TTLL3	-0.163078	6.45485	-2.26626	0.0277298	0.114586	-4.82309
419	UBC	0.236758	14.0232	2.26274	0.0279618	0.115069	-4.83045
568	CCDC91	0.360804	6.8834	2.25876	0.0282255	0.115678	-4.83874
218	POU5F1B	0.164691	6.19327	2.24192	0.0293666	0.119864	-4.87371
202	SGIP1	0.376319	6.55124	2.23122	0.0301128	0.12241	-4.89582
471	BHLHE22	0.234444	6.54993	2.22692	0.0304175	0.123106	-4.90468
820	HSPD1	-0.1046	6.38609	-2.22533	0.0305302	0.123106	-4.90793
269	NA	0.116772	6.34428	2.21356	0.0313807	0.125555	-4.9321
512	NA	-0.175953	6.44911	-2.21345	0.0313886	0.125555	-4.93232
366	NA	-0.101531	6.34468	-2.20921	0.0317002	0.125988	-4.941
292	NA	0.0859284	6.33028	2.20855	0.0317489	0.125988	-4.94235
535	ATP2C1	0.316666	7.21223	2.19939	0.0324324	0.128008	-4.96106
314	LPAR3	0.094662	5.92222	2.1983	0.0325141	0.128008	-4.96327
692	CD33	0.15869	6.19199	2.19324	0.0328981	0.129012	-4.97357
429	ATP1B3	-0.522601	11.7827	-2.18976	0.0331641	0.129547	-4.98063
310	PCDHB13	0.390812	6.36662	2.18772	0.0333211	0.129654	-4.98477
719	TCEAL4	0.605702	9.94897	2.18273	0.033708	0.130651	-4.99489
402	PAX2	-0.0844582	6.27831	-2.17724	0.0341386	0.131809	-5.00601
362	NA	-0.11965	6.30125	-2.16738	0.0349226	0.134318	-5.02589
127	LPL	0.440247	6.87342	2.16364	0.0352241	0.134871	-5.03341
559	NA	-0.122856	6.4929	-2.16226	0.0353362	0.134871	-5.03619
969	MGAT2	-0.488857	8.87364	-2.15485	0.0359424	0.136398	-5.05106
818	LOC728228	-0.0966949	6.18029	-2.15404	0.036009	0.136398	-5.05267
480	ZYG11B	-0.425427	9.5132	-2.15228	0.0361548	0.136433	-5.0562
850	NA	0.096667	6.31307	2.1316	0.0379037	0.142495	-5.09742
965	YPLR6490	-0.116834	6.48409	-2.11993	0.0389231	0.145315	-5.12054
526	BFSP2	0.120715	6.08832	2.11969	0.0389444	0.145315	-5.12101
76	UGP2	-0.473911	8.56358	-2.11446	0.0394091	0.146502	-5.13133
549	METTL23	0.236462	6.72064	2.11172	0.0396549	0.14687	-5.13674
709	PEBP1	-1.41192	8.82979	-2.10993	0.0398156	0.146921	-5.14026
387	C4orf39	-0.130462	6.44162	-2.10393	0.0403599	0.148382	-5.15206
121	CEP152	0.182756	6.60483	2.09497	0.0411839	0.150857	-5.16962
607	IFI6	1.17604	11.7547	2.08694	0.0419353	0.153048	-5.1853
173	CXorf51A	-0.0959718	6.18728	-2.08007	0.0425882	0.154706	-5.1987
609	NA	-0.119187	6.3613	-2.07891	0.0426989	0.154706	-5.20095
966	DNAH12	-0.111604	6.34049	-2.0745	0.0431237	0.155681	-5.20952
16	NA	0.117996	6.27252	2.06526	0.0440246	0.158362	-5.22742
205	NA	-0.0959356	6.29648	-2.05653	0.044891	0.1609	-5.24427
930	NA	-0.087554	6.03434	-2.05255	0.0452909	0.161705	-5.25193
628	NA	-0.110747	6.43317	-2.05108	0.0454392	0.161705	-5.25475
507	PTPRN	-0.169201	6.39295	-2.04922	0.0456269	0.161798	-5.25831
688	NHSL2	-0.0771087	6.24058	-2.04617	0.0459379	0.162325	-5.26418
442	PRKACB	-0.179809	6.59098	-2.04102	0.0464664	0.163614	-5.27405
738	ZNF597	0.240299	6.39579	2.03904	0.0466712	0.163759	-5.27784
826	NA	-0.089342	6.15101	-2.0358	0.0470075	0.163811	-5.28403
958	LOC100287704	-0.111841	6.21441	-2.03574	0.0470139	0.163811	-5.28415
515	TPSAB1	0.515489	6.90117	2.03109	0.0474998	0.16493	-5.29301
321	ENO3	-0.161836	6.26823	-2.02386	0.0482654	0.166184	-5.30678
352	NA	-0.13159	6.43921	-2.02355	0.0482978	0.166184	-5.30736
403	TMOD1	-0.258865	6.60602	-2.02297	0.0483596	0.166184	-5.30846
384	HRSP12	-0.458943	7.63201	-2.0081	0.0499702	0.171131	-5.33663
389	NA	-0.0773763	6.32695	-1.99411	0.0515264	0.175858	-5.36296
180	NA	-0.0842234	6.31674	-1.98342	0.0527442	0.179402	-5.38298
305	RNF7	-0.159189	6.59355	-1.98046	0.0530854	0.179951	-5.3885
986	NA	-0.111824	6.43679	-1.97878	0.0532802	0.180001	-5.39164
250	GBP1	0.34089	6.70245	1.97448	0.0537812	0.181082	-5.39965
268	PABPC4	0.0880504	6.23399	1.97079	0.0542139	0.181926	-5.4065
280	XRCC1	0.290417	7.54502	1.96865	0.0544666	0.182163	-5.41048
558	NA	-0.100898	6.31479	-1.96434	0.0549779	0.18326	-5.41846
903	TMEM174	0.112796	6.27886	1.96028	0.0554638	0.183965	-5.42598
949	CSMD1	-0.14301	6.05012	-1.95951	0.0555574	0.183965	-5.42742
567	LTK	-0.156424	6.22174	-1.95294	0.056352	0.18598	-5.43954
895	ZBBX	0.0979145	6.52893	1.94534	0.0572838	0.188434	-5.45352
8	NA	1.13366	7.18061	1.94058	0.0578747	0.189753	-5.46227
490	OSCP1	0.137749	6.19324	1.93534	0.0585299	0.191274	-5.47185
440	PAPL	0.539455	8.35559	1.93006	0.0591981	0.192436	-5.48151
691	FLJ43860	-0.0888688	6.22514	-1.92949	0.0592704	0.192436	-5.48255
693	DOCK5	-0.354021	6.8823	-1.92324	0.0600696	0.1944	-5.49393
319	NA	-0.0985164	6.4656	-1.92119	0.060333	0.194446	-5.49765
641	NA	0.178318	6.70458	1.92011	0.0604728	0.194446	-5.49962
726	SLC9A4	-0.239051	6.78481	-1.91587	0.061023	0.195587	-5.50731
242	KITLG	0.488701	7.23735	1.9131	0.0613854	0.196057	-5.51234
451	LOC729911	-0.100086	6.23765	-1.91175	0.0615618	0.196057	-5.51477
804	LOC645359	-0.103104	6.22741	-1.90946	0.0618634	0.196392	-5.51891
87	PHF7	-0.165188	6.78286	-1.90776	0.0620884	0.196482	-5.52199
4	NA	-0.105363	6.39241	-1.89775	0.0634248	0.200078	-5.54004
418	ADCY8	-0.0908232	6.33405	-1.89178	0.0642332	0.201991	-5.55076
848	LCORL	-0.0903261	5.9936	-1.88487	0.0651794	0.204324	-5.56313
975	HYDIN2	-0.13468	6.51674	-1.88279	0.0654664	0.204583	-5.56684
347	BBS7	0.150241	6.64362	1.87816	0.0661111	0.20586	-5.57512
110	NA	-0.0813925	6.19585	-1.8769	0.066287	0.20586	-5.57736
580	FAM101B	0.112846	6.35451	1.8737	0.0667347	0.206609	-5.58304
400	ZIC2	0.870527	7.06523	1.86947	0.0673329	0.207817	-5.59057
130	LHFPL5	0.0766116	6.29263	1.8666	0.0677398	0.20843	-5.59565
868	CCDC101	-0.267837	7.72855	-1.8487	0.0703312	0.21574	-5.62726
141	MIR204	0.0947161	6.30456	1.84371	0.0710686	0.216737	-5.63602
721	KRTAP3-2	-0.078719	6.22004	-1.84269	0.0712199	0.216737	-5.63781
427	KIR2DL3	-0.39927	6.428	-1.84173	0.0713628	0.216737	-5.63949
767	PGCP	-0.477097	6.99301	-1.84065	0.0715232	0.216737	-5.64138
135	NA	-0.108146	6.40549	-1.83093	0.0729852	0.220398	-5.65836
379	NA	-0.110645	6.45093	-1.82817	0.0734051	0.220398	-5.66317
570	TMEM217	0.258943	6.82565	1.82694	0.0735922	0.220398	-5.66531
763	IP6K3	-0.108889	6.38139	-1.82599	0.0737371	0.220398	-5.66695
341	FAM180A	0.0709766	6.28959	1.82537	0.0738332	0.220398	-5.66804
290	NA	-0.106311	6.4734	-1.81169	0.0759528	0.225815	-5.69173
281	NA	0.16706	6.6353	1.81076	0.0760997	0.225815	-5.69335
417	PSMC4	0.296149	7.07066	1.80677	0.0767291	0.227009	-5.70023
575	FAM27E3	-0.101822	6.37344	-1.80161	0.0775483	0.228756	-5.7091
288	PPME1	0.264012	8.21905	1.79882	0.0779959	0.2294	-5.71391
136	TRIM5	-0.123706	6.61695	-1.79446	0.0786969	0.230783	-5.72137
63	XRN1	-0.328885	8.90114	-1.78842	0.0796779	0.23223	-5.7317
6	ADAMTS15	-0.0903707	6.39917	-1.78751	0.0798267	0.23223	-5.73325
25	GAS7	0.367846	6.67278	1.78714	0.0798872	0.23223	-5.73388
772	NA	-0.10169	6.20382	-1.78204	0.0807265	0.23399	-5.74258
277	SOX1	-0.0899568	5.95695	-1.77634	0.0816722	0.236047	-5.75227
773	NA	0.0745208	6.19859	1.77474	0.0819392	0.236136	-5.75499
61	CRELD2	0.542792	9.90537	1.772	0.0823978	0.236775	-5.75962
345	NA	-0.116285	6.24498	-1.75728	0.0849021	0.243272	-5.78447
492	MYBPC1	0.0697696	6.12122	1.74431	0.0871598	0.248534	-5.8062
973	SERPINB8	0.271605	6.49615	1.74388	0.0872355	0.248534	-5.80692
241	CASQ2	-0.175966	6.39074	-1.73961	0.0879903	0.249973	-5.81404
630	RSPH3	-0.306271	7.36624	-1.73086	0.0895536	0.253693	-5.82859
350	GATA1	-0.0763351	6.26142	-1.72632	0.090373	0.255291	-5.8361
401	NA	-0.0913057	6.33971	-1.72334	0.0909159	0.256101	-5.84104
200	PTP4A1	-0.448869	7.67222	-1.71854	0.0917942	0.257849	-5.84896
160	NA	-0.0946571	6.2381	-1.71491	0.0924634	0.259001	-5.85494
928	HIRIP3	0.30877	8.17977	1.69921	0.0954019	0.266486	-5.88065
867	AGPAT4-IT1	0.155883	6.13155	1.69385	0.0964242	0.268591	-5.8894
777	TPD52L2	-0.240036	8.32568	-1.68947	0.0972657	0.269041	-5.89652
412	TMC3	-0.0911158	6.46675	-1.68934	0.0972894	0.269041	-5.89672
413	LSM14B	0.107454	6.32265	1.68881	0.0973928	0.269041	-5.89759
838	ASZ1	-0.0808449	6.35082	-1.68511	0.0981082	0.27027	-5.90358
66	OR9A2	-0.0787789	6.29476	-1.67786	0.0995242	0.273418	-5.91531
139	NA	-0.0954291	6.50003	-1.66917	0.101243	0.277377	-5.92929
866	ZNF627	0.290756	8.73782	1.66241	0.102596	0.279646	-5.94013
203	ASPSCR1	-0.162621	6.70588	-1.66224	0.10263	0.279646	-5.9404
808	CPEB1	-0.0930615	6.00383	-1.65851	0.103384	0.280935	-5.94636
578	ZNF793	0.0747052	6.18238	1.65603	0.103887	0.281536	-5.95032
199	IQCA1	-0.0791115	6.29246	-1.64999	0.105123	0.283592	-5.95994
316	ARHGEF10	0.542678	7.8921	1.64955	0.105213	0.283592	-5.96064
466	NA	0.0721433	6.31153	1.64442	0.106271	0.285675	-5.96878
478	NA	-0.0807622	6.26455	-1.63999	0.107193	0.28738	-5.97579
934	EXOC2	0.266024	7.53196	1.63268	0.108726	0.29071	-5.98731
662	CAPNS1	-0.330447	8.94514	-1.63036	0.109218	0.290888	-5.99098
108	OR10Q1	-0.0710648	6.12715	-1.62962	0.109374	0.290888	-5.99213
614	NA	0.0806243	6.22584	1.62642	0.110054	0.291027	-5.99715
212	RPL21	0.495238	11.8509	1.62628	0.110084	0.291027	-5.99737
1000	OSBPL8	0.293704	7.59928	1.62432	0.110503	0.291027	-6.00045
540	NA	-0.0994929	6.34499	-1.62391	0.11059	0.291027	-6.00109
112	EEF1G	0.515047	11.4718	1.61945	0.111549	0.29278	-6.00807
89	C2orf63	-0.314922	7.01914	-1.61783	0.1119	0.292931	-6.01061
674	NOTO	-0.0810018	6.37831	-1.61571	0.112358	0.293363	-6.01391
10	NA	-0.113064	6.56938	-1.6121	0.113142	0.294639	-6.01953
678	CACNG6	-0.0740086	6.30935	-1.60111	0.115559	0.300154	-6.03658
133	NA	-0.0871976	6.43876	-1.59664	0.116555	0.301798	-6.04349
905	KRTAP4-9	-0.0632607	6.20831	-1.59556	0.116796	0.301798	-6.04516
853	TAS2R20	-0.0806438	6.29587	-1.59338	0.117284	0.302278	-6.04851
86	CRISPLD1	0.110917	6.33979	1.58398	0.119411	0.30697	-6.06296
72	NA	0.0805061	6.34652	1.57816	0.120743	0.309597	-6.07186
372	GPSM1	0.0765227	6.10043	1.57261	0.122023	0.312079	-6.08032
747	NA	-0.0877537	6.27187	-1.56964	0.122715	0.313048	-6.08484
789	ISPD	0.130361	6.42952	1.56658	0.123427	0.314064	-6.08948
395	NA	-0.0724974	6.2851	-1.56308	0.124248	0.315351	-6.09478
890	WDSUB1	0.251008	7.92585	1.55646	0.125813	0.318515	-6.10478
665	LOC401093	-0.0781925	6.37252	-1.55065	0.127201	0.321214	-6.11354
233	SRP54	0.260265	9.41139	1.54864	0.127682	0.321617	-6.11655
282	NA	0.0691868	6.20416	1.54226	0.129224	0.324684	-6.12611
704	RHBG	-0.0708785	6.17688	-1.54072	0.129597	0.324726	-6.1284
70	LOC100129307	-0.0868486	6.19201	-1.53952	0.129891	0.324726	-6.13021
118	ALS2CL	-0.0775504	6.14284	-1.53718	0.13046	0.325337	-6.13369
661	LOC100653296	-0.0751809	6.16198	-1.53311	0.131459	0.327011	-6.13975
793	KRT16	0.285899	6.42332	1.52765	0.132809	0.329552	-6.14786
188	MSH4	-0.0885498	6.44526	-1.5237	0.133791	0.330864	-6.15371
715	NAIP	-0.0742004	6.24098	-1.52287	0.134	0.330864	-6.15494
170	ABCB4	0.0993314	6.25339	1.51871	0.135042	0.332616	-6.16108
396	DGCR8	-0.319883	7.91789	-1.51685	0.13551	0.332948	-6.16382
797	PSMB8	0.555884	9.75088	1.50543	0.138414	0.33925	-6.18059
546	C1GALT1C1	-0.100418	6.23189	-1.5028	0.139089	0.340072	-6.18443
618	NA	-0.079901	6.28148	-1.49858	0.140178	0.341898	-6.19058
227	SLC35D3	0.743875	6.74178	1.49171	0.141966	0.345417	-6.20057
98	TXNDC11	-0.130664	6.7052	-1.4831	0.144231	0.350076	-6.21302
511	NA	-0.0868071	6.57656	-1.4814	0.144684	0.350324	-6.21548
760	PTPRO	0.478509	6.79379	1.47355	0.14678	0.35454	-6.22676
55	VDR	-0.0834054	6.2673	-1.46996	0.147744	0.356011	-6.2319
46	DSTNP2	0.112218	6.44371	1.46858	0.148118	0.356052	-6.23387
690	MUC4	1.04437	7.28081	1.46471	0.149169	0.357371	-6.23941
974	POTEM	0.191387	6.81297	1.46295	0.149646	0.357371	-6.24191
504	AMZ2	0.109939	6.33039	1.46262	0.149739	0.357371	-6.24239
459	SRRM1	-0.0801203	6.48962	-1.45549	0.151692	0.361171	-6.25251
629	RNF214	0.124622	6.67774	1.45384	0.152147	0.361395	-6.25485
935	NA	0.0573251	6.17196	1.43608	0.157115	0.372311	-6.27987
1	TINAGL1	0.143323	6.45277	1.42958	0.158967	0.375807	-6.28897
238	NA	-0.0830188	6.46576	-1.42553	0.160128	0.377659	-6.29461
77	NA	0.0865747	6.30032	1.41425	0.163393	0.384455	-6.31023
443	MSTN	0.0577292	6.14383	1.40536	0.166008	0.388962	-6.32248
615	NA	0.0663345	6.06041	1.40385	0.166454	0.388962	-6.32455
889	PRAMEF23	-0.0530941	6.18069	-1.40378	0.166476	0.388962	-6.32465
465	NA	-0.0586365	6.31089	-1.40163	0.167112	0.389539	-6.32759
622	KLF13	-0.327644	8.87899	-1.3947	0.169182	0.393448	-6.33707
329	EIF2C1	-0.208764	7.62817	-1.38624	0.171735	0.398458	-6.34857
287	MIR2278	0.0778355	6.31728	1.37948	0.173797	0.402307	-6.35772
414	NA	-0.0618081	6.25963	-1.37241	0.175971	0.406401	-6.36723
83	LOC392196	-0.0678027	6.46161	-1.3688	0.177091	0.406907	-6.37207
463	NA	-0.0833059	6.48888	-1.36561	0.178083	0.406907	-6.37634
368	MIR507	0.062156	6.2269	1.36553	0.178109	0.406907	-6.37645
437	STAC2	0.0667397	6.24515	1.36485	0.178322	0.406907	-6.37736
790	NA	0.0495071	6.33506	1.36467	0.178379	0.406907	-6.3776
590	NA	-0.0647373	6.25184	-1.36385	0.178632	0.406907	-6.37869
225	PHF14	0.116709	6.45733	1.35774	0.180554	0.41035	-6.38684
960	NA	-0.191819	6.87154	-1.34655	0.184109	0.41748	-6.40166
739	COBRA1	0.234444	8.23171	1.33933	0.186432	0.421793	-6.41117
271	LOC143188	-0.0741941	6.33167	-1.33044	0.18932	0.42736	-6.4228
983	NA	0.340919	7.05582	1.32705	0.190433	0.428349	-6.42722
291	PDZRN4	-0.0593945	6.32859	-1.32613	0.190736	0.428349	-6.42842
779	NA	-0.0790036	6.19461	-1.32519	0.191044	0.428349	-6.42964
482	SREK1IP1	-0.0726469	6.21119	-1.31929	0.192995	0.431757	-6.4373
671	NA	-0.0818964	6.37812	-1.31314	0.195043	0.435364	-6.44524
105	NA	-0.05809	6.12212	-1.30972	0.196188	0.435518	-6.44964
382	SLCO2A1	-0.689199	8.94101	-1.30917	0.196374	0.435518	-6.45035
283	NA	-0.0784557	6.13062	-1.30904	0.196418	0.435518	-6.45052
94	NA	0.089575	6.43296	1.30486	0.197826	0.43645	-6.45588
827	MSL3	0.077667	6.08619	1.30339	0.198324	0.43645	-6.45776
940	MIR149	-0.0799839	6.20792	-1.30165	0.198913	0.43645	-6.45999
163	ANKRD7	0.0576438	6.22653	1.3009	0.199167	0.43645	-6.46094
529	MIR563	-0.0560906	6.21319	-1.29958	0.199619	0.43645	-6.46264
872	MACC1	-0.107206	6.56156	-1.2991	0.199781	0.43645	-6.46325
967	KRT18P55	-0.0559229	6.24789	-1.2986	0.199952	0.43645	-6.46389
213	NAE1	0.0781681	6.18763	1.29749	0.20033	0.43645	-6.4653
454	LOC646626	-0.162255	6.53156	-1.29595	0.200857	0.436646	-6.46727
85	IL22	-0.0625464	6.26337	-1.29431	0.201419	0.436917	-6.46936
456	ZNF331	-0.0527723	6.20749	-1.29142	0.202408	0.438112	-6.47302
18	MS4A2	0.119378	6.47128	1.28616	0.204225	0.441084	-6.47969
510	CCL28	-0.389559	7.06358	-1.2842	0.204903	0.441084	-6.48216
896	NA	0.057898	6.2405	1.2828	0.205392	0.441084	-6.48393
78	C19orf28	0.207496	7.38999	1.28144	0.205862	0.441084	-6.48564
254	FAM161A	-0.0783436	6.64387	-1.28109	0.205986	0.441084	-6.48609
484	TBC1D23	-0.170768	7.04112	-1.27929	0.206613	0.441481	-6.48835
430	MRAS	0.0738587	6.36301	1.27552	0.207933	0.442934	-6.49308
132	CPSF2	0.17643	8.01216	1.27362	0.2086	0.442934	-6.49547
285	ADCY10	-0.0543836	6.22043	-1.27356	0.208622	0.442934	-6.49554
572	CCDC125	-0.11201	6.5805	-1.26742	0.210792	0.446185	-6.50322
736	NA	-0.0636468	6.27199	-1.2667	0.211045	0.446185	-6.50411
216	NA	-0.0673046	6.26354	-1.26188	0.212761	0.447596	-6.51011
942	POLG	0.183181	7.42069	1.26109	0.213042	0.447596	-6.51109
458	PCDHAC2	0.116102	6.32891	1.26105	0.213056	0.447596	-6.51114
45	KRTAP10-11	0.108131	6.67753	1.25853	0.213959	0.448551	-6.51426
102	MIR1250	0.0592319	6.21718	1.2568	0.21458	0.448645	-6.51641
381	MIR34A	-0.0780211	6.2699	-1.25591	0.214901	0.448645	-6.51751
84	NA	0.0822222	6.43241	1.2403	0.22057	0.459521	-6.5367
37	TBL1Y	-0.0783718	6.27053	-1.23709	0.221748	0.460816	-6.54061
248	KIR3DL1	-0.0688023	6.24132	-1.2361	0.222113	0.460816	-6.54182
892	NA	-0.11319	6.39333	-1.23445	0.222721	0.46112	-6.54383
245	NA	0.102412	6.78475	1.23306	0.223236	0.461231	-6.54552
23	FLJ46361	-0.0565029	6.26386	-1.23065	0.224126	0.462108	-6.54844
737	FH	-0.251419	10.642	-1.22942	0.224585	0.462108	-6.54994
603	NA	-0.205481	7.12266	-1.22633	0.225735	0.46274	-6.55368
989	LOC100128292	0.0796798	6.38201	1.2254	0.226082	0.46274	-6.5548
447	FLJ33630	0.219926	7.28771	1.22487	0.22628	0.46274	-6.55544
791	LOC283788	0.0623976	6.20466	1.21715	0.229178	0.467711	-6.56474
784	PTK2	0.0624945	6.42422	1.21528	0.229881	0.46819	-6.56697
444	HHLA1	-0.0641417	6.42975	-1.21381	0.230438	0.468227	-6.56874
123	RPTOR	-0.0627726	6.42307	-1.21276	0.230836	0.468227	-6.56999
948	NA	0.265344	9.97479	1.20627	0.233305	0.471981	-6.57774
634	PLEKHA2	-0.067696	6.42802	-1.20542	0.23363	0.471981	-6.57875
411	ADAM22	-0.0450444	6.01135	-1.20278	0.234644	0.472823	-6.58189
703	NA	0.206131	6.51471	1.20187	0.234993	0.472823	-6.58297
524	NA	0.0656311	6.19662	1.20036	0.235574	0.47304	-6.58476
474	CRELD1	0.135011	6.44204	1.1965	0.237061	0.475073	-6.58932
306	NA	-0.0655901	6.3433	-1.19256	0.238587	0.47626	-6.59397
153	MXRA7	0.0906093	6.29597	1.19251	0.238606	0.47626	-6.59403
383	TMEM151B	-0.0541583	6.43701	-1.18529	0.241425	0.480927	-6.60251
441	CDRT1	-0.0669744	6.44772	-1.18261	0.242473	0.482054	-6.60564
2	ZNF302	0.0918038	6.30349	1.17991	0.243538	0.483211	-6.6088
764	LMAN1L	-0.0610551	6.08848	-1.17365	0.246014	0.487157	-6.61607
516	BZW1	0.0624917	6.18152	1.16714	0.248608	0.490638	-6.6236
531	TRERF1	-0.0524494	6.00863	-1.16678	0.248754	0.490638	-6.62402
302	NA	-0.0647066	6.29495	-1.16378	0.249957	0.491886	-6.62748
856	LINC00346	-0.0522846	6.22072	-1.16164	0.250817	0.491886	-6.62994
120	PRPF4B	0.0570268	6.21848	1.16153	0.250862	0.491886	-6.63007
343	ZDHHC3	-0.0764784	6.44773	-1.15718	0.252616	0.494357	-6.63505
842	PSMB11	0.0582502	6.25917	1.15457	0.253674	0.494934	-6.63803
256	NA	0.0549329	5.99551	1.15401	0.253901	0.494934	-6.63867
897	GPR174	-0.0652263	6.06362	-1.14664	0.256906	0.499818	-6.64705
446	LOC344887	-0.123847	6.39185	-1.14381	0.25807	0.501107	-6.65027
286	LOC349196	-0.0610372	6.20699	-1.14069	0.259355	0.501415	-6.65379
470	NA	-0.055854	6.13753	-1.13992	0.259672	0.501415	-6.65466
877	AP3B1	0.234035	10.2387	1.13977	0.259733	0.501415	-6.65483
667	SAFB2	-0.184999	8.56062	-1.13427	0.26201	0.504837	-6.66102
394	MGA	-0.0727367	6.42226	-1.13226	0.262849	0.505478	-6.66328
420	C17orf58	0.0568444	6.33914	1.1237	0.266429	0.511381	-6.67284
891	NA	-0.0784834	6.55073	-1.11965	0.268133	0.513665	-6.67733
898	NA	0.045616	6.31114	1.11651	0.269461	0.515222	-6.68081
74	NA	-0.0487381	6.23551	-1.10055	0.276285	0.527262	-6.69835
182	MIR1208	0.0531999	6.31367	1.09678	0.277914	0.52936	-6.70245
608	LOC100505873	-0.0489219	6.16617	-1.09444	0.27893	0.529509	-6.705
925	NA	-0.0505862	6.24312	-1.09349	0.279342	0.529509	-6.70603
355	LMTK2	0.142435	6.86538	1.09294	0.279581	0.529509	-6.70662
968	NA	0.0617755	6.41684	1.09061	0.280594	0.530423	-6.70914
596	MRRF	-0.258238	8.7461	-1.08858	0.281482	0.531097	-6.71134
270	FAM22A	-0.0449914	6.18015	-1.08419	0.283405	0.533306	-6.71607
718	OAS1	-0.42799	8.23436	-1.08228	0.284246	0.533306	-6.71813
520	NA	0.0704244	6.57085	1.08226	0.284252	0.533306	-6.71815
802	GRM3	-0.0519254	6.16925	-1.07834	0.285981	0.535544	-6.72235
97	NA	-0.0591888	6.29382	-1.07575	0.287129	0.536379	-6.72512
289	TFAP2E	0.0674084	6.37597	1.07491	0.287499	0.536379	-6.72602
88	NA	-0.0595943	6.27961	-1.06875	0.290238	0.539488	-6.73256
685	NA	-0.0495685	6.2235	-1.06858	0.290315	0.539488	-6.73275
993	DVL1	0.0823545	6.2428	1.06689	0.29107	0.539488	-6.73454
28	NA	-0.0359579	6.23013	-1.06632	0.291324	0.539488	-6.73514
901	NA	0.0650203	6.43411	1.05661	0.295694	0.546569	-6.74538
536	PRPF6	-0.119108	6.68816	-1.0435	0.301663	0.551332	-6.75906
181	C5orf15	-0.050383	6.24341	-1.04348	0.301672	0.551332	-6.75908
71	MIR298	-0.0485525	6.24957	-1.04167	0.302504	0.551332	-6.76096
69	NA	0.0494774	6.26736	1.0393	0.303591	0.551332	-6.7634
335	TEX19	0.13323	6.46738	1.03914	0.303666	0.551332	-6.76357
881	SNORD96B	0.0509158	6.19276	1.03856	0.303931	0.551332	-6.76416
639	TTLL1	0.0459161	5.98507	1.03545	0.305369	0.551332	-6.76738
954	RAB37	0.0499863	6.37998	1.03503	0.305561	0.551332	-6.7678
673	TSIX	-0.0445705	6.20361	-1.03435	0.305876	0.551332	-6.7685
841	GABRG3	-0.0580802	6.28458	-1.03416	0.305964	0.551332	-6.7687
9	NA	-0.0629013	6.28578	-1.0337	0.306177	0.551332	-6.76917
985	TMEM87B	-0.148148	6.88762	-1.03352	0.306261	0.551332	-6.76936
223	NA	0.0442137	6.31625	1.03348	0.30628	0.551332	-6.7694
140	PLK5	-0.0667545	6.45604	-1.03198	0.306973	0.551332	-6.77094
852	PIGP	-0.0573801	6.33144	-1.03183	0.307043	0.551332	-6.77109
309	PRDM15	0.0725316	6.62527	1.03107	0.307399	0.551332	-6.77188
600	NRXN3	-0.0584798	6.34262	-1.03054	0.307643	0.551332	-6.77242
346	VLDLR	-0.0371364	6.05179	-1.02799	0.308831	0.55247	-6.77503
799	LOC100507739	-0.191895	7.81446	-1.0264	0.309571	0.552804	-6.77665
927	PTCRA	0.0629327	6.25863	1.02336	0.310992	0.554352	-6.77975
415	MIR1255B2	-0.0571012	6.18104	-1.0153	0.314778	0.559793	-6.78792
404	OR5M1	0.0372216	6.15022	1.01337	0.315691	0.559793	-6.78987
190	NA	-0.046175	6.37771	-1.01235	0.316172	0.559793	-6.79089
388	FOXO3	0.242264	10.6224	1.01212	0.316283	0.559793	-6.79113
439	IFLTD1	-0.0536659	6.24118	-1.00977	0.317397	0.560771	-6.79349
612	DNMT3A	0.101307	6.24101	1.00721	0.318614	0.561929	-6.79606
862	TRABD	0.307199	10.543	0.999756	0.322172	0.567204	-6.80351
207	NA	0.0594858	6.31826	0.996471	0.323749	0.568046	-6.80677
783	LOC100509553	-0.0427172	6.16242	-0.996394	0.323786	0.568046	-6.80685
959	HTR7	0.0521463	5.97237	0.992722	0.325555	0.568478	-6.81048
943	ATP8A2	-0.0439432	6.2914	-0.992305	0.325757	0.568478	-6.8109
859	C6orf126	0.11965	6.17057	0.992147	0.325833	0.568478	-6.81105
756	SRC	-0.054662	6.38556	-0.991167	0.326306	0.568478	-6.81202
340	NA	-0.0434074	6.23472	-0.986816	0.328414	0.571155	-6.8163
65	NA	-0.0415834	6.20582	-0.97694	0.333233	0.57853	-6.82597
327	MIR646	-0.0588368	6.28003	-0.969112	0.337086	0.583221	-6.83356
349	NA	-0.0402356	6.15699	-0.969079	0.337102	0.583221	-6.83359
103	BCKDK	-0.216012	9.95127	-0.967366	0.337949	0.583676	-6.83524
734	ARFGAP2	-0.152342	8.32171	-0.966108	0.338572	0.583745	-6.83645
183	CR1	-0.0552952	6.43648	-0.958608	0.342301	0.589159	-6.84365
810	NA	0.0544543	6.42718	0.956309	0.34345	0.59012	-6.84584
769	NA	0.154679	6.53315	0.95495	0.34413	0.590275	-6.84714
374	NA	-0.0474969	6.33301	-0.950309	0.346459	0.593252	-6.85155
409	C2orf57	-0.0478786	6.30445	-0.946578	0.34834	0.595452	-6.85508
557	SLC22A8	-0.0388807	5.97724	-0.939843	0.35175	0.600232	-6.86141
257	NA	0.0503598	6.36318	0.938192	0.35259	0.600232	-6.86296
357	NA	0.0455087	6.11241	0.93751	0.352937	0.600232	-6.8636
284	ACTR2	0.0475462	6.20447	0.933691	0.354885	0.60252	-6.86716
189	NT5C3	0.249549	8.87576	0.931752	0.355877	0.603072	-6.86897
886	ZNF204P	-0.113378	6.523	-0.930699	0.356416	0.603072	-6.86995
999	NA	-0.0430364	6.23915	-0.92449	0.359606	0.605765	-6.8757
326	NA	-0.04902	6.3903	-0.924289	0.35971	0.605765	-6.87588
24	STRA6	0.0760262	6.306	0.924067	0.359825	0.605765	-6.87609
569	TIGD1	0.0487288	6.29259	0.920329	0.361755	0.607052	-6.87953
563	NA	0.0509033	6.23391	0.919302	0.362287	0.607052	-6.88047
115	LOC649201	-0.0391147	6.16002	-0.919064	0.36241	0.607052	-6.88069
128	C21orf33	-0.152995	7.05581	-0.914984	0.364527	0.609577	-6.88443
496	THSD7A	-0.0412152	6.27089	-0.91177	0.366201	0.610707	-6.88736
870	IRAK1	0.214307	9.91863	0.911341	0.366424	0.610707	-6.88775
640	NA	-0.0581719	6.29177	-0.905876	0.369283	0.613677	-6.89271
246	SPINK9	-0.0474904	6.10482	-0.905587	0.369434	0.613677	-6.89297
910	CCDC114	-0.0537938	5.95786	-0.902754	0.370922	0.615127	-6.89553
267	NRBF2	0.11255	7.60104	0.89773	0.373569	0.618492	-6.90005
513	NA	0.21023	7.26818	0.893501	0.375807	0.620669	-6.90383
586	UTP23	0.139588	6.72749	0.891871	0.376671	0.620669	-6.90529
561	RN5S9	0.325141	8.11427	0.891731	0.376746	0.620669	-6.90541
498	MRPS31	-0.133574	9.12782	-0.886101	0.379743	0.624577	-6.91042
122	NA	-0.0475641	6.28472	-0.883088	0.381353	0.626196	-6.91308
543	NA	0.127687	6.43912	0.87946	0.383298	0.628357	-6.91628
47	LOC285768	-0.0443863	6.23434	-0.872401	0.387099	0.633482	-6.92246
468	MIR181A2	-0.0342954	6.22907	-0.871305	0.387691	0.633482	-6.92342
297	LSP1	0.0488948	6.39594	0.867697	0.389645	0.63529	-6.92655
675	C3orf17	0.0819004	6.69392	0.866917	0.390068	0.63529	-6.92723
946	FBXO22-AS1	-0.0436688	6.35174	-0.865141	0.391033	0.635565	-6.92877
125	NA	-0.0440317	6.23689	-0.864267	0.391508	0.635565	-6.92953
579	CCDC63	0.0408529	6.13283	0.859167	0.394289	0.639042	-6.93392
169	CYP1A2	-0.0382738	6.06698	-0.852107	0.398158	0.644269	-6.93997
904	COL6A4P2	-0.037381	6.3265	-0.850129	0.399247	0.644987	-6.94165
806	NA	-0.0434252	6.33392	-0.847992	0.400424	0.645846	-6.94347
467	BCRP2	-0.0431258	6.2894	-0.845972	0.40154	0.646602	-6.94518
627	BEST2	-0.0555317	6.14655	-0.84369	0.402802	0.647073	-6.94711
91	GUCY2GP	-0.038555	6.28518	-0.842452	0.403488	0.647073	-6.94816
571	C6orf108	-0.238491	9.9626	-0.841466	0.404035	0.647073	-6.94899
681	NA	-0.0442741	6.28584	-0.840771	0.40442	0.647073	-6.94957
228	ASS1	0.0424938	6.28755	0.839605	0.405068	0.647073	-6.95055
754	MIR203	0.036035	6.32214	0.838337	0.405773	0.647165	-6.95162
585	DOCK3	-0.0542204	6.47718	-0.835585	0.407305	0.648575	-6.95392
912	NA	-0.184851	9.72264	-0.834115	0.408126	0.648848	-6.95515
501	EEF1A1	0.275995	8.57519	0.831513	0.409579	0.650126	-6.95732
864	MIR7-3	-0.037796	6.15165	-0.825656	0.412864	0.653566	-6.96218
835	FAM194A	0.0436155	6.09147	0.825319	0.413054	0.653566	-6.96246
126	ARID1B	-0.16414	8.16306	-0.819306	0.416443	0.657658	-6.96742
794	GDNF	0.0296898	5.98774	0.8184	0.416955	0.657658	-6.96816
453	NA	-0.0478955	6.42354	-0.816094	0.418261	0.658678	-6.97005
908	CSF2RB	-0.0419874	6.36698	-0.808098	0.422806	0.66479	-6.97656
475	NCF4	-0.0600661	6.42058	-0.805934	0.424041	0.665668	-6.97831
560	RGS19	0.141699	7.34777	0.804788	0.424696	0.665668	-6.97923
555	NAIP	0.0426396	6.27087	0.802614	0.425941	0.666574	-6.98098
240	VSIG1	0.495189	7.8878	0.798977	0.428027	0.668793	-6.9839
744	NA	-0.0378391	6.11403	-0.795145	0.430232	0.669746	-6.98696
253	NA	-0.0466824	6.3106	-0.793941	0.430927	0.669746	-6.98792
878	C17orf39	-0.0638986	6.82908	-0.793678	0.431078	0.669746	-6.98813
929	NA	0.0370014	6.26427	0.793266	0.431316	0.669746	-6.98846
833	SERPINE3	-0.045414	6.33555	-0.789346	0.433582	0.672221	-6.99157
616	NA	-0.0488847	6.43819	-0.78715	0.434855	0.67315	-6.99331
377	OR2M7	0.0357337	6.14623	0.78263	0.437481	0.676075	-6.99687
177	NA	-0.0390424	6.24862	-0.780256	0.438865	0.676075	-6.99873
751	LOC389493	-0.250658	6.75747	-0.779606	0.439244	0.676075	-6.99923
82	MYCT1	0.0473494	6.43109	0.779255	0.439449	0.676075	-6.99951
538	PARD3B	0.0345702	6.25206	0.76932	0.445269	0.683531	-7.00723
749	LINC00304	-0.0336641	6.28571	-0.768653	0.445662	0.683531	-7.00774
32	GMCL1	0.133506	7.69483	0.766797	0.446755	0.684157	-7.00917
517	SIPA1L1	-0.0612447	6.76192	-0.764691	0.447997	0.685011	-7.01079
313	OR2T12	-0.0339237	6.28152	-0.757246	0.452404	0.689685	-7.01648
823	MAN1A2	-0.0805313	6.56307	-0.756256	0.452992	0.689685	-7.01723
845	HIVEP3	0.0406932	6.41513	0.756035	0.453123	0.689685	-7.0174
911	TERF1	-0.0306181	6.27252	-0.749837	0.456815	0.694248	-7.02208
991	MIR1247	-0.0422331	6.22577	-0.748598	0.457555	0.694318	-7.02301
541	ABHD12	-0.170099	7.69364	-0.741339	0.461905	0.699009	-7.02844
295	LOC100288292	0.0327728	6.28249	0.740727	0.462273	0.699009	-7.0289
814	ATP2A1	0.0378615	5.95452	0.739943	0.462744	0.699009	-7.02948
937	SNX17	0.112356	9.23733	0.737976	0.463928	0.699741	-7.03094
695	NA	-0.0334136	6.30563	-0.734644	0.465938	0.700466	-7.03341
50	ARPC3	0.0316814	6.20694	0.733104	0.466868	0.700466	-7.03454
824	NA	-0.0381461	6.26188	-0.732564	0.467194	0.700466	-7.03494
879	TSGA10	0.043288	6.27858	0.732445	0.467266	0.700466	-7.03503
601	LOC286437	0.0592015	6.58741	0.731379	0.467911	0.700466	-7.03581
42	RORA	-0.0342393	5.94099	-0.72831	0.469771	0.701841	-7.03806
398	NA	0.0929733	6.65533	0.727011	0.47056	0.701841	-7.03901
550	NA	-0.0381858	6.34792	-0.72531	0.471593	0.701841	-7.04025
53	RPS3A	-0.0814193	6.42357	-0.725238	0.471637	0.701841	-7.0403
664	C16orf11	0.0610817	6.31777	0.718907	0.475495	0.704905	-7.0449
816	NA	0.0395291	6.27511	0.718624	0.475668	0.704905	-7.0451
151	CHMP5	-0.273828	8.4676	-0.718391	0.475811	0.704905	-7.04527
370	JAM3	0.242451	8.20411	0.716807	0.476779	0.705294	-7.04641
222	MYLK	-0.032017	6.32398	-0.714606	0.478127	0.706243	-7.04799
885	RAD21L1	-0.0372773	6.223	-0.710731	0.480505	0.708709	-7.05077
90	CST4	-0.0473419	6.36249	-0.708148	0.482093	0.710005	-7.05261
782	C19orf57	0.046294	6.09215	0.706302	0.483231	0.710633	-7.05392
263	STAU1	0.115737	11.3366	0.700029	0.487106	0.714789	-7.05836
232	C5orf4	0.0337433	6.03413	0.699416	0.487486	0.714789	-7.05879
660	NA	-0.0311998	6.34403	-0.697493	0.488678	0.715436	-7.06014
759	LOC100131091	0.0339335	6.2251	0.696396	0.489358	0.715436	-7.06091
998	NA	-0.0278522	6.19051	-0.691796	0.492218	0.718567	-7.06412
49	KANK4	-0.223536	6.92304	-0.688014	0.494577	0.719694	-7.06674
592	NA	0.0322128	6.21247	0.687147	0.495119	0.719694	-7.06734
17	LOC100128905	-0.0357446	6.3041	-0.687098	0.495149	0.719694	-7.06738
551	ZSWIM3	-0.0370928	6.26149	-0.685305	0.49627	0.720276	-7.06862
649	UPK1A	0.146557	6.44036	0.682733	0.49788	0.721053	-7.07039
483	NA	-0.0320157	6.21456	-0.681353	0.498746	0.721053	-7.07133
311	TRHDE	0.0376974	6.20486	0.680012	0.499587	0.721053	-7.07225
433	GPAA1	-0.0501476	6.3582	-0.679848	0.49969	0.721053	-7.07236
883	ZNF691	0.038857	6.57101	0.675543	0.502398	0.723916	-7.0753
774	CHRM2	-0.0380463	6.03113	-0.672778	0.50414	0.724208	-7.07717
735	IFI27L1	0.0667242	6.89455	0.672445	0.504351	0.724208	-7.0774
390	PAQR6	0.0632836	6.25705	0.671777	0.504773	0.724208	-7.07785
798	LOC100129291	-0.0383221	6.15058	-0.670027	0.505878	0.724239	-7.07903
682	C3orf75	-0.088405	8.12741	-0.66945	0.506243	0.724239	-7.07942
655	NA	-0.0285447	6.25562	-0.667368	0.50756	0.725086	-7.08082
637	ANKRD53	-0.0403777	6.40439	-0.666018	0.508416	0.725272	-7.08173
562	NA	-0.0263435	6.14342	-0.66041	0.511977	0.729312	-7.08547
899	NA	0.0292575	6.11476	0.65857	0.513149	0.729941	-7.08669
576	STEAP4	0.0405703	6.23284	0.654581	0.515693	0.732519	-7.08933
275	NA	0.0347293	6.12841	0.649181	0.519149	0.736381	-7.09287
243	TEK	-0.136999	7.31044	-0.645259	0.521666	0.738904	-7.09543
294	NA	0.0315466	6.19009	0.643939	0.522515	0.739059	-7.09628
656	FAM106A	-0.030873	6.17682	-0.637216	0.526849	0.74278	-7.10062
431	NA	0.0365605	6.36619	0.637206	0.526855	0.74278	-7.10063
114	SIGLEC12	0.0622909	6.2266	0.636403	0.527374	0.74278	-7.10114
604	FLYWCH1	-0.0354992	6.09174	-0.634715	0.528465	0.74327	-7.10222
642	NDST2	-0.0687432	7.4359	-0.632962	0.5296	0.743427	-7.10334
79	IRF3	-0.13206	8.22875	-0.631897	0.530291	0.743427	-7.10402
179	LOC100505630	0.0356069	6.26098	0.631101	0.530807	0.743427	-7.10453
274	SYTL3	0.11337	6.76135	0.628573	0.532448	0.743742	-7.10613
871	NA	-0.0272395	6.15913	-0.625875	0.534202	0.743742	-7.10784
606	MXRA8	0.065699	6.68562	0.624886	0.534846	0.743742	-7.10846
689	NA	0.0349905	6.15056	0.62473	0.534947	0.743742	-7.10856
138	NA	0.0743137	6.58846	0.62421	0.535286	0.743742	-7.10888
423	NA	0.0293348	6.38921	0.623535	0.535726	0.743742	-7.10931
299	NKX6-1	-0.0300278	6.01946	-0.622749	0.536238	0.743742	-7.1098
778	PPP2R2B	-0.027856	6.12943	-0.618901	0.53875	0.745974	-7.11221
265	BBS5	-0.0394201	6.18563	-0.617183	0.539873	0.745974	-7.11328
617	FAM90A20	-0.0286921	6.18265	-0.616859	0.540085	0.745974	-7.11348
805	RIMKLA	0.0304716	6.24441	0.614536	0.541606	0.747043	-7.11492
39	MRAP	0.0270738	6.0966	0.612518	0.54293	0.747204	-7.11617
224	NA	0.0307322	6.24801	0.612081	0.543217	0.747204	-7.11644
534	GALNT9	-0.0298749	6.27613	-0.60973	0.544761	0.748298	-7.11788
676	ZNF227	-0.0549112	7.1002	-0.607123	0.546476	0.749624	-7.11948
116	LOC644189	0.0275788	6.12176	0.601944	0.549891	0.752114	-7.12264
210	ANXA4	-0.206415	9.00704	-0.601874	0.549938	0.752114	-7.12268
964	NA	0.0426473	6.33799	0.60095	0.550548	0.752114	-7.12324
554	SCARNA2	0.159259	6.57719	0.59841	0.552228	0.753381	-7.12478
811	LOC653125	0.0430851	6.45595	0.593957	0.555179	0.755792	-7.12745
198	TMEM14E	-0.0271998	6.23317	-0.593335	0.555592	0.755792	-7.12783
882	NA	-0.0307282	6.23569	-0.591375	0.556894	0.755792	-7.129
174	NA	-0.115589	6.80673	-0.591188	0.557019	0.755792	-7.12911
455	ACHE	-0.0355617	6.2891	-0.578067	0.565775	0.766633	-7.13684
631	NA	-0.0260819	6.20693	-0.570305	0.570987	0.770995	-7.14134
150	C20orf111	-0.121312	9.23648	-0.570263	0.571016	0.770995	-7.14136
832	HVCN1	-0.0584928	6.67215	-0.569829	0.571307	0.770995	-7.14161
696	PROM1	-0.408372	10.7012	-0.567748	0.57271	0.771202	-7.14281
913	NA	-0.0293675	6.19377	-0.567313	0.573003	0.771202	-7.14306
178	NA	-0.0269148	6.33183	-0.5627	0.576117	0.77435	-7.14568
758	NA	-0.0306084	6.56222	-0.559797	0.57808	0.775442	-7.14733
236	NA	0.026574	6.21478	0.559207	0.57848	0.775442	-7.14766
107	NA	-0.155305	7.76999	-0.558045	0.579267	0.775458	-7.14832
317	NA	0.0296266	6.2127	0.556896	0.580047	0.775463	-7.14896
226	NA	0.026965	6.09734	0.550845	0.584157	0.779584	-7.15234
987	ACSM2B	0.0265951	6.24203	0.550065	0.584688	0.779584	-7.15278
915	NA	-0.0195963	6.39018	-0.546385	0.587196	0.779805	-7.15481
931	TSPAN9	0.165194	9.38085	0.546258	0.587282	0.779805	-7.15488
556	KRT27	0.0867997	6.28107	0.546069	0.587411	0.779805	-7.15499
172	SSNA1	0.101795	8.08097	0.541779	0.590342	0.779805	-7.15734
147	NA	-0.0244566	6.30973	-0.541137	0.590781	0.779805	-7.15769
623	YTHDC1	-0.0719668	10.2002	-0.539963	0.591584	0.779805	-7.15833
30	NA	0.024749	6.21573	0.537174	0.593495	0.779805	-7.15985
322	PRSS2	-0.396402	8.18168	-0.537033	0.593592	0.779805	-7.15993
740	NA	0.0284695	6.16133	0.535878	0.594384	0.779805	-7.16055
149	LOC100288102	0.0300814	6.31791	0.535749	0.594473	0.779805	-7.16062
234	NA	-0.0250193	6.02668	-0.535224	0.594833	0.779805	-7.16091
663	NA	-0.0326554	6.16777	-0.534998	0.594988	0.779805	-7.16103
489	OXSM	-0.0915887	7.29049	-0.534489	0.595338	0.779805	-7.1613
714	FAM170A	-0.025753	6.22178	-0.533857	0.595771	0.779805	-7.16164
220	COL4A5	-0.187633	7.69485	-0.531461	0.597418	0.780389	-7.16293
573	NA	-0.026324	6.23479	-0.530938	0.597778	0.780389	-7.16321
786	POM121	0.0329938	6.19553	0.52455	0.60218	0.783797	-7.16662
435	RHBDD1	-0.0608046	7.68257	-0.523912	0.60262	0.783797	-7.16695
624	HTRA2	-0.0486314	7.1727	-0.523738	0.60274	0.783797	-7.16705
697	NA	-0.0410172	6.26099	-0.518853	0.606119	0.787167	-7.16962
916	C10orf91	-0.027052	6.01795	-0.51684	0.607513	0.787954	-7.17067
378	RPS6KB2	-0.0724947	6.93664	-0.509142	0.61286	0.793125	-7.17466
831	FAM110A	-0.0218103	6.19454	-0.508817	0.613086	0.793125	-7.17483
197	OPRD1	-0.0272827	6.35322	-0.502284	0.617641	0.797985	-7.17816
219	PRSS27	-0.0816411	6.06742	-0.499687	0.619455	0.799297	-7.17948
339	ZC3H6	0.0390989	6.3129	0.492069	0.624792	0.804251	-7.18329
158	ABLIM1	0.165463	8.26388	0.490973	0.625562	0.804251	-7.18384
752	NA	-0.0614532	6.70092	-0.490766	0.625708	0.804251	-7.18394
635	SLTM	-0.0870014	8.90889	-0.487746	0.62783	0.805944	-7.18543
984	SPTSSB	0.104201	6.64978	0.484119	0.630384	0.806741	-7.18721
164	NA	-0.030258	6.30665	-0.484099	0.630398	0.806741	-7.18722
748	LINC00320	0.0231407	6.16162	0.482241	0.631708	0.806741	-7.18813
58	NA	-0.0216815	6.22162	-0.481458	0.632261	0.806741	-7.18851
593	NA	-0.0226673	6.31454	-0.48114	0.632485	0.806741	-7.18867
610	CDC14B	-0.0939199	6.66485	-0.477817	0.634832	0.808703	-7.19028
13	NA	0.0547234	6.28081	0.475543	0.636441	0.809721	-7.19137
68	PPP2R5C	0.0259958	6.24458	0.46744	0.642186	0.813497	-7.19523
406	SIGLEC7	-0.0271718	6.31607	-0.467167	0.64238	0.813497	-7.19536
328	LOC643962	-0.0224162	6.27045	-0.467038	0.642472	0.813497	-7.19542
307	NA	-0.0225573	6.17682	-0.465907	0.643276	0.813497	-7.19596
211	UVRAG	0.0750439	7.51858	0.465625	0.643476	0.813497	-7.19609
717	NA	0.031959	6.26515	0.46293	0.645394	0.814891	-7.19735
587	FOXP1	-0.0420513	6.97501	-0.455417	0.650752	0.82062	-7.20084
208	DAZ2	-0.021269	6.18761	-0.452706	0.65269	0.822028	-7.20209
574	KRT8	-0.141269	7.72273	-0.448517	0.655689	0.824766	-7.20399
217	WDR5B	-0.0179079	6.31589	-0.444734	0.658403	0.827139	-7.2057
59	ING1	-0.0256752	6.33021	-0.440514	0.661436	0.828012	-7.20759
887	NA	0.0741112	6.89991	0.44015	0.661698	0.828012	-7.20775
702	GHRLOS	0.0228561	6.31285	0.440019	0.661792	0.828012	-7.20781
746	GPR171	-0.0218298	6.21826	-0.439161	0.662409	0.828012	-7.20819
44	NA	0.0169814	6.01582	0.437955	0.663278	0.828062	-7.20873
800	LOC100287592	0.0210113	6.32906	0.434945	0.665446	0.829532	-7.21006
900	C9orf100	0.021228	6.34664	0.434019	0.666114	0.829532	-7.21046
552	NA	0.0264663	6.23482	0.43203	0.66755	0.830286	-7.21134
331	GLUL	0.0233718	6.41227	0.426596	0.671478	0.834134	-7.2137
654	LRRC43	-0.0244661	6.33346	-0.424868	0.672729	0.834651	-7.21444
595	USHBP1	-0.0306792	6.27044	-0.420923	0.675589	0.83537	-7.21613
632	OR6C3	0.0161247	6.01923	0.420292	0.676047	0.83537	-7.2164
502	NA	0.0204987	6.22807	0.419835	0.676378	0.83537	-7.21659
821	ATP2B3	0.0246521	6.19964	0.419461	0.67665	0.83537	-7.21675
215	LOC400553	-0.0238372	6.2202	-0.415195	0.67975	0.837993	-7.21855
96	NA	0.018712	6.33667	0.414232	0.68045	0.837993	-7.21895
888	NA	0.0274577	6.2905	0.411761	0.682248	0.838958	-7.21999
31	PAEP	0.0813469	6.09887	0.410763	0.682976	0.838958	-7.2204
647	NA	-0.0170968	6.31697	-0.409699	0.683751	0.838958	-7.22084
909	SNORA61	0.125304	8.11199	0.408478	0.684641	0.839021	-7.22135
192	RPS3A	-0.0234538	6.4689	-0.406529	0.686063	0.839735	-7.22215
334	NA	0.0296352	6.43685	0.405149	0.687071	0.83994	-7.22272
469	IMMP1L	0.0619722	7.34385	0.399467	0.691225	0.843987	-7.22503
771	ZNF271	-0.0606992	7.47218	-0.397892	0.692379	0.844364	-7.22567
532	ABCD2	-0.018541	6.04317	-0.394628	0.694771	0.84625	-7.22698
300	ARMCX3-AS1	0.0237406	6.24438	0.392984	0.695977	0.846688	-7.22763
716	BEND3	0.020472	6.25085	0.391645	0.696961	0.846854	-7.22816
588	SEMA3D	0.0207532	6.20869	0.387733	0.699835	0.849314	-7.22971
338	ALDH3B1	0.023302	6.19255	0.384742	0.702036	0.850363	-7.23088
952	CDKN2C	-0.055594	6.47249	-0.384248	0.7024	0.850363	-7.23107
497	SLC26A9	-0.0226752	6.05478	-0.381635	0.704326	0.851663	-7.23208
27	NA	0.0152195	6.33978	0.379075	0.706213	0.852603	-7.23307
809	NA	-0.0191507	6.1785	-0.377986	0.707017	0.852603	-7.23348
487	NA	-0.0193464	6.2942	-0.376938	0.707791	0.852603	-7.23389
380	ITGB3	-0.0214703	6.26976	-0.375961	0.708513	0.852603	-7.23426
976	NA	0.0184575	6.35132	0.372683	0.710936	0.853609	-7.2355
583	KIR2DS3	0.0194822	6.33822	0.372521	0.711056	0.853609	-7.23556
137	DAG1	-0.0201491	6.31696	-0.370618	0.712465	0.85379	-7.23628
636	TGFA	-0.0652755	7.11751	-0.37001	0.712915	0.85379	-7.2365
113	PHF11	-0.0840812	9.61846	-0.368322	0.714165	0.854265	-7.23714
279	SMOC1	-0.0184899	6.10422	-0.364613	0.716915	0.855518	-7.23851
360	ARL1	-0.0719855	9.23154	-0.364601	0.716924	0.855518	-7.23852
124	MAGI1	-0.0175331	6.26342	-0.362931	0.718164	0.855976	-7.23913
214	RPL5	0.01288	6.19175	0.360768	0.71977	0.856007	-7.23992
21	NA	-0.0185925	6.12882	-0.360591	0.719902	0.856007	-7.23999
528	NA	0.0202887	6.39755	0.357232	0.7224	0.856892	-7.24121
448	LOC653160	-0.0204779	6.13519	-0.356163	0.723195	0.856892	-7.2416
725	OTOF	-0.0175462	5.98744	-0.356134	0.723217	0.856892	-7.24161
921	ANKRD30BL	0.0180468	6.21156	0.354757	0.724241	0.857091	-7.2421
591	NCKAP1	-0.0687799	6.94029	-0.349741	0.727981	0.860497	-7.24389
266	ZNF468	0.0356993	6.86604	0.348005	0.729276	0.86101	-7.2445
933	ITGAD	0.01967	6.11156	0.343082	0.732954	0.864333	-7.24623
371	IFNB1	0.017272	6.04772	0.336918	0.737568	0.868749	-7.24835
873	WNK2	-0.0443636	6.45342	-0.326922	0.745071	0.875578	-7.25171
38	FBF1	-0.0158285	6.17591	-0.325555	0.7461	0.875578	-7.25216
724	KRTAP5-6	-0.0176252	6.03687	-0.325007	0.746512	0.875578	-7.25234
598	KCNJ15	0.0119359	6.29496	0.324534	0.746868	0.875578	-7.2525
957	SNORD105B	-0.0170677	6.40449	-0.319765	0.750459	0.878758	-7.25406
52	C4orf17	-0.0144694	6.03244	-0.317325	0.752299	0.879881	-7.25484
819	C9orf128	-0.0179985	6.10006	-0.314065	0.754759	0.881728	-7.25589
239	MMP13	-0.0164982	6.27008	-0.311081	0.757013	0.883329	-7.25683
376	APBB2	0.0173014	6.30158	0.307632	0.759622	0.88534	-7.25791
880	JPH2	-0.0187968	6.31035	-0.304655	0.761875	0.88591	-7.25884
273	NA	0.0180258	6.36007	0.30438	0.762083	0.88591	-7.25892
373	OR13F1	-0.0134727	5.9915	-0.303475	0.762768	0.88591	-7.2592
780	NA	-0.0195659	6.51187	-0.295897	0.768516	0.890282	-7.2615
743	RAB22A	-0.0718412	9.11366	-0.29585	0.768552	0.890282	-7.26151
506	CDHR1	0.027097	6.19571	0.294991	0.769204	0.890282	-7.26177
651	NA	0.128673	6.38659	0.292785	0.77088	0.890654	-7.26243
33	NA	0.0144042	6.30188	0.292225	0.771306	0.890654	-7.26259
733	ACCN1	0.0354075	6.05727	0.282491	0.778716	0.898173	-7.26543
544	NA	-0.0129967	6.28786	-0.278644	0.78165	0.899543	-7.26652
750	PHACTR4	-0.0569708	9.16879	-0.276222	0.783499	0.899543	-7.2672
994	NA	-0.0128296	6.30654	-0.275273	0.784224	0.899543	-7.26747
438	HCAR3	-0.0197222	6.09079	-0.275127	0.784336	0.899543	-7.26751
566	DGKZ	0.0121111	6.15699	0.275041	0.784401	0.899543	-7.26753
260	NA	0.00991206	6.25723	0.270849	0.787606	0.901239	-7.26869
206	RASGRF2	0.0142084	6.12617	0.270748	0.787683	0.901239	-7.26872
168	RPL13A	0.0895636	8.86835	0.267813	0.789929	0.901349	-7.26952
303	NA	0.0135554	6.31509	0.26665	0.790819	0.901349	-7.26984
171	OR13A1	0.0147852	6.0965	0.265117	0.791993	0.901349	-7.27025
186	LOC100127983	-0.0121707	6.21482	-0.264412	0.792533	0.901349	-7.27044
426	KRTAP10-12	0.020661	6.27136	0.264235	0.792669	0.901349	-7.27049
461	NA	-0.0119818	6.30283	-0.261941	0.794427	0.901349	-7.2711
5	HMGB4	-0.00973507	6.1407	-0.26179	0.794543	0.901349	-7.27114
527	DAZAP1	0.0147386	6.27342	0.261207	0.79499	0.901349	-7.2713
906	FAM58BP	-0.0132502	6.30971	-0.256215	0.798821	0.904667	-7.2726
193	LOC100130015	-0.0117311	6.24991	-0.252361	0.801781	0.906993	-7.2736
336	CDK19	0.0529838	9.06968	0.250708	0.803052	0.907403	-7.27402
51	ACTL6B	-0.0125814	6.31017	-0.248934	0.804417	0.907919	-7.27447
990	GPR111	-0.0105392	5.99904	-0.243691	0.808452	0.911446	-7.27578
594	SNORD95	0.0295268	6.52492	0.236145	0.81427	0.916971	-7.27761
356	NA	0.00797831	6.28464	0.23419	0.81578	0.917637	-7.27808
565	GH2	0.0113772	6.20672	0.23131	0.818004	0.919105	-7.27876
276	FAM196A	0.0104484	6.08144	0.226217	0.821941	0.922493	-7.27994
776	NA	-0.0154762	6.37159	-0.223831	0.823787	0.923359	-7.28049
111	LOC100134368	-0.0106853	6.21034	-0.22231	0.824964	0.923359	-7.28083
658	MED22	-0.0403423	9.06963	-0.221641	0.825483	0.923359	-7.28098
157	SRRM4	-0.0134635	6.06816	-0.218301	0.82807	0.925218	-7.28173
450	APOL3	0.0361913	7.59712	0.213982	0.831419	0.927923	-7.28267
875	SNCAIP	0.0872746	6.99681	0.209728	0.83472	0.930569	-7.28359
813	DNALI1	-0.0652488	7.33265	-0.205308	0.838153	0.933307	-7.28452
22	PCDHGB7	0.0081344	6.15297	0.204163	0.839043	0.933307	-7.28476
876	TEX15	0.024216	6.31785	0.199355	0.842781	0.936424	-7.28574
386	SIRPB2	-0.0104305	6.1633	-0.196503	0.845001	0.93649	-7.28631
894	HOXA4	-0.0107942	6.25074	-0.195961	0.845423	0.93649	-7.28642
834	NA	0.0512727	6.40828	0.195669	0.84565	0.93649	-7.28648
445	IFITM4P	0.00972761	6.35485	0.192749	0.847925	0.93797	-7.28705
863	ITSN2	0.00908961	6.3666	0.190413	0.849745	0.938945	-7.28751
325	NA	-0.0105785	6.23729	-0.185518	0.853562	0.941827	-7.28844
722	NA	-0.00867801	6.27714	-0.184653	0.854238	0.941827	-7.2886
503	DTX4	0.0110384	6.25889	0.182559	0.855872	0.942235	-7.28899
874	MAGEC1	0.0389627	6.19216	0.181765	0.856492	0.942235	-7.28914
924	TFG	0.0163282	6.58883	0.176008	0.860988	0.943651	-7.29018
951	LOC151009	0.00975453	6.35311	0.175837	0.861122	0.943651	-7.29022
152	HIF3A	0.00935838	6.24864	0.172686	0.863585	0.943651	-7.29077
708	FRMPD2	0.00683349	6.02699	0.170979	0.86492	0.943651	-7.29107
315	ST3GAL6	0.0282759	6.75989	0.169238	0.866283	0.943651	-7.29137
348	NA	-0.0109216	6.33976	-0.168925	0.866527	0.943651	-7.29142
936	MATN4	0.00801686	5.89741	0.16822	0.867079	0.943651	-7.29154
884	C20orf96	0.00910473	6.37006	0.167803	0.867405	0.943651	-7.29162
825	NA	-0.00700818	6.18558	-0.167635	0.867537	0.943651	-7.29164
945	OR2L3	-0.00840486	6.25014	-0.16688	0.868128	0.943651	-7.29177
706	HERC6	-0.0516759	7.8469	-0.16574	0.86902	0.943651	-7.29196
533	NA	0.00834813	6.33796	0.165635	0.869102	0.943651	-7.29198
944	NA	-0.00816171	6.11664	-0.16221	0.871785	0.944329	-7.29255
699	PCDHA5	-0.00836617	6.32694	-0.161248	0.872538	0.944329	-7.29271
369	NA	0.0127959	6.40387	0.16028	0.873297	0.944329	-7.29287
620	CCDC53	-0.0385455	9.22291	-0.159325	0.874045	0.944329	-7.29302
788	RRBP1	-0.0342298	7.76155	-0.15881	0.874449	0.944329	-7.29311
849	ZCCHC12	0.0115999	6.12143	0.15589	0.876738	0.944978	-7.29357
11	D4S234E	-0.0385622	7.04928	-0.155001	0.877436	0.944978	-7.29371
694	PSMF1	-0.00718544	6.29105	-0.154428	0.877885	0.944978	-7.2938
81	NA	0.00635859	6.27969	0.151721	0.880008	0.945277	-7.29422
599	AKAP14	0.015368	6.02545	0.150761	0.880762	0.945277	-7.29437
235	NA	0.00672701	6.2448	0.15046	0.880998	0.945277	-7.29442
711	NA	-0.00699558	6.29591	-0.145893	0.884584	0.948107	-7.2951
101	BPIFC	0.00700659	6.16663	0.143652	0.886344	0.948179	-7.29543
393	C1QTNF3	0.0125975	6.17394	0.141937	0.887692	0.948179	-7.29568
278	LOC619207	0.00790485	6.31927	0.141028	0.888406	0.948179	-7.29581
611	NA	-0.00696783	6.38515	-0.14098	0.888444	0.948179	-7.29582
917	NA	-0.060377	8.23015	-0.136167	0.892228	0.95046	-7.29649
75	NA	0.00598682	6.24127	0.135844	0.892482	0.95046	-7.29654
434	NA	-0.00588466	6.30956	-0.133278	0.894501	0.951596	-7.29689
812	AZGP1	-0.00623247	6.12664	-0.126049	0.900192	0.956633	-7.29784
209	NA	0.00639014	6.19449	0.124244	0.901613	0.957126	-7.29807
978	OXGR1	-0.00938236	6.34347	-0.121033	0.904143	0.958477	-7.29847
950	NA	-0.00604006	6.25624	-0.118584	0.906073	0.958477	-7.29877
530	DSC3	0.021921	6.62996	0.11819	0.906384	0.958477	-7.29881
479	NA	-0.00597982	6.2757	-0.117414	0.906996	0.958477	-7.29891
194	NA	-0.00658145	6.36357	-0.114705	0.909131	0.958477	-7.29923
258	TEX101	-0.0164816	6.14933	-0.113904	0.909764	0.958477	-7.29932
742	RTBDN	0.0113259	6.13683	0.113073	0.910419	0.958477	-7.29942
720	NA	0.00538733	6.20705	0.111026	0.912034	0.958477	-7.29965
272	C3orf23	-0.0079418	6.25174	-0.110374	0.912548	0.958477	-7.29972
518	ZNF709	-0.00477084	6.06861	-0.109347	0.913358	0.958477	-7.29984
230	NA	-0.0118335	6.56301	-0.109259	0.913428	0.958477	-7.29985
494	KLC4	0.00530953	5.92039	0.108026	0.914401	0.958492	-7.29998
962	MIR1321	0.00520232	6.24299	0.105735	0.916209	0.958633	-7.30023
755	NA	0.00592972	6.25566	0.103629	0.917873	0.958633	-7.30045
73	TMEM98	-0.00604198	6.31195	-0.102028	0.919137	0.958633	-7.30062
795	RN28S1	-0.0362315	8.72953	-0.102013	0.919149	0.958633	-7.30062
564	FASTKD1	0.00517464	6.13441	0.101496	0.919557	0.958633	-7.30068
846	LOC100653108	0.00486062	6.26813	0.10057	0.920288	0.958633	-7.30077
638	NA	0.0122564	7.05452	0.0956367	0.924186	0.961692	-7.30126
988	NA	0.00448828	6.19703	0.09435	0.925203	0.961749	-7.30139
861	C9orf51	-0.00332651	6.32694	-0.0893089	0.929188	0.964117	-7.30186
408	NA	-0.00425053	6.4748	-0.0890296	0.929409	0.964117	-7.30188
918	FSD1L	-0.00518333	6.30959	-0.0841063	0.933303	0.965159	-7.30231
817	ZIC5	0.00345894	6.27344	0.0830726	0.934121	0.965159	-7.3024
939	NA	-0.00569216	6.25289	-0.0830435	0.934144	0.965159	-7.3024
644	CRISP1	0.00350076	6.05326	0.0828783	0.934274	0.965159	-7.30242
728	ISLR2	-0.00664703	6.36307	-0.0783554	0.937853	0.967155	-7.30279
727	NA	0.00667747	6.31813	0.0765239	0.939303	0.967155	-7.30293
449	OR52A1	0.00313154	5.99156	0.0758112	0.939867	0.967155	-7.30299
156	AMIGO1	-0.00528958	6.45622	-0.0755489	0.940075	0.967155	-7.30301
323	CTBP2	0.0160873	8.85462	0.0741124	0.941212	0.96733	-7.30312
613	RUNX3	-0.0042762	6.33655	-0.0724948	0.942493	0.967652	-7.30324
436	EID2	-0.00339198	6.216	-0.0691191	0.945166	0.968678	-7.30348
195	SLC27A6	0.00427902	5.99991	0.0687872	0.945429	0.968678	-7.3035
979	PSG6	-0.00327587	6.04507	-0.0674622	0.946479	0.96876	-7.30359
80	ZNF665	-0.00352969	6.21468	-0.0661744	0.947499	0.968813	-7.30368
142	SYNGR3	0.00499816	6.09695	0.0631283	0.949912	0.970288	-7.30388
159	TCL6	-0.00312846	6.36568	-0.0588889	0.953272	0.972726	-7.30414
481	GAS2L1	-0.00265193	6.22208	-0.054986	0.956366	0.974888	-7.30437
997	NEK1	0.00697514	7.20415	0.0481752	0.961766	0.979395	-7.30473
330	NA	0.00312553	6.38773	0.0446066	0.964596	0.981278	-7.30489
548	ZSCAN23	0.00197214	6.21593	0.0386704	0.969305	0.985066	-7.30515
358	AGRP	0.00161092	6.29751	0.0320461	0.974561	0.989402	-7.30538
119	LEPR	0.00292019	6.39815	0.0304259	0.975847	0.989703	-7.30543
12	SULT1C4	-0.00153613	6.25401	-0.0274655	0.978196	0.990124	-7.30552
855	INPP5E	-0.0063642	7.27005	-0.0266909	0.978811	0.990124	-7.30554
729	ZNF566	-0.00136458	6.36033	-0.0261601	0.979232	0.990124	-7.30556
473	RNF208	-0.00302808	6.99532	-0.0222761	0.982315	0.992065	-7.30565
730	LOC100287477	0.00107132	6.20103	0.0206217	0.983628	0.992065	-7.30569
144	C15orf57	0.00194109	7.21202	0.0193328	0.984651	0.992065	-7.30571
633	NA	-0.000929994	6.3291	-0.0187419	0.98512	0.992065	-7.30573
646	NA	0.000672991	6.22174	0.0137169	0.98911	0.99508	-7.30581
907	PTX3	0.000509359	6.01514	0.0115032	0.990867	0.995158	-7.30584
807	IVD	-0.00246354	7.15113	-0.0111125	0.991177	0.995158	-7.30584
745	NA	0.000406457	6.42361	0.00898288	0.992868	0.995856	-7.30586
146	C18orf25	0.000356172	6.27327	0.00735208	0.994163	0.996155	-7.30588
344	CCDC144B	0.000192843	6.33052	0.00369603	0.997065	0.997654	-7.3059
643	NA	0.000217082	6.43851	0.0029551	0.997654	0.997654	-7.3059
