# Supplementary material for: Transcriptomic profiling reveals three molecular phenotypes of adenocarcinoma at the gastroesophageal junction
Source: Int J Cancer. 2019 May 17;145(12):3389–401. doi: 10.1002/ijc.32384 (PMC6851674; doi:10.1002/ijc.32384)
Supplement: Supplementary file 12 — Table S5 Pathway analysis of the three groups based on generally applicable gene set enrichment for pathway analysis (gage) and KEGG as well as Gene Ontology terms [file IJC-145-3389-s012.xlsx]

## Sheet: KEGG_ess_Group1
1	hsa03010 Ribosome
2	hsa00071 Fatty acid metabolism
3	hsa00190 Oxidative phosphorylation
4	hsa00980 Metabolism of xenobiotics by cytochrome P450
5	hsa00280 Valine, leucine and isoleucine degradation
6	hsa00010 Glycolysis / Gluconeogenesis
7	hsa03013 RNA transport
8	hsa00910 Nitrogen metabolism
9	hsa00630 Glyoxylate and dicarboxylate metabolism
10	hsa03030 DNA replication
11	hsa00040 Pentose and glucuronate interconversions
12	hsa03410 Base excision repair
13	hsa00350 Tyrosine metabolism
14	hsa03018 RNA degradation
15	hsa00230 Purine metabolism
16	hsa03060 Protein export
17	hsa03040 Spliceosome
18	hsa00900 Terpenoid backbone biosynthesis
19	hsa04260 Cardiac muscle contraction

## Sheet: KEGG_ess_Group2
1	hsa00140 Steroid hormone biosynthesis
2	hsa04146 Peroxisome
3	hsa00120 Primary bile acid biosynthesis
4	hsa04975 Fat digestion and absorption
5	hsa00983 Drug metabolism - other enzymes
6	hsa04973 Carbohydrate digestion and absorption
7	hsa04614 Renin-angiotensin system
8	hsa04977 Vitamin digestion and absorption
9	hsa00020 Citrate cycle (TCA cycle)
10	hsa00500 Starch and sucrose metabolism
11	hsa00480 Glutathione metabolism
12	hsa00100 Steroid biosynthesis
13	hsa04122 Sulfur relay system

## Sheet: KEGG_ess_Group3
1	hsa04612 Antigen processing and presentation
2	hsa04062 Chemokine signaling pathway
3	hsa04650 Natural killer cell mediated cytotoxicity
4	hsa04380 Osteoclast differentiation
5	hsa04620 Toll-like receptor signaling pathway
6	hsa04640 Hematopoietic cell lineage
7	hsa04512 ECM-receptor interaction
8	hsa04621 NOD-like receptor signaling pathway
9	hsa04670 Leukocyte transendothelial migration
10	hsa04660 T cell receptor signaling pathway
11	hsa04610 Complement and coagulation cascades
12	hsa04630 Jak-STAT signaling pathway
13	hsa04010 MAPK signaling pathway
14	hsa04142 Lysosome
15	hsa04622 RIG-I-like receptor signaling pathway
16	hsa00532 Glycosaminoglycan biosynthesis - chondroitin sulfate
17	hsa03050 Proteasome
18	hsa04144 Endocytosis
19	hsa04310 Wnt signaling pathway
20	hsa04350 TGF-beta signaling pathway
21	hsa00604 Glycosphingolipid biosynthesis - ganglio series
22	hsa04360 Axon guidance

## Sheet: KEGG_Group1
KEGG_term	p.geomean	stat.mean	p.val	q.val	set.size	DJANGO_64	DJANGO_6	DJANGO_14	DJANGO_12	DJANGO_56	DJANGO_62	DJANGO_10	DJANGO_28	DJANGO_122	DJANGO_146	DJANGO_132	DJANGO_138	DJANGO_128	DJANGO_67	DJANGO_125	DJANGO_133
hsa03010 Ribosome	0.00283458	1.47497	7.83811e-09	1.26977e-06	87	1.92445e-06	0.000113843	0.276559	0.0309987	0.660622	0.392907	0.045844	0.00292891	0.438778	0.99915	0.891882	0.0784052	0.3628	0.177955	2.58878e-05	2.39592e-07
hsa00071 Fatty acid metabolism	0.0675742	1.27037	3.5144e-07	2.84666e-05	38	0.183482	0.216421	0.404191	0.0371799	0.0130662	0.031185	0.0616453	0.195978	0.00877775	0.434796	0.0639346	0.106474	0.0381372	0.404905	0.209078	0.0650573
hsa00190 Oxidative phosphorylation	0.0167184	1.22867	7.1829e-07	3.27853e-05	112	0.000870563	3.54918e-05	0.0857457	0.00630687	0.00476115	0.0883913	0.553182	0.013525	0.103283	0.413007	0.689389	0.568497	0.246152	0.888454	0.408231	0.0378457
hsa00980 Metabolism of xenobiotics by cytochrome P450	0.048689	1.22838	8.09513e-07	3.27853e-05	65	0.564684	0.381714	0.701948	0.59602	0.0466372	0.0271924	0.118368	0.28411	0.0111085	0.000546569	0.213667	0.0455571	0.00518179	0.0887513	0.0850262	0.126425
hsa00830 Retinol metabolism	0.0685453	1.18527	1.62411e-06	5.26213e-05	57	0.431017	0.553537	0.378721	0.268902	0.0947037	0.0294803	0.218101	0.100114	0.0380854	0.00262499	0.323073	0.120415	0.012619	0.0289612	0.173888	0.130561
hsa00280 Valine, leucine and isoleucine degradation	0.0545131	1.18276	2.25582e-06	6.09072e-05	40	0.07004	0.206851	0.765517	0.0178569	0.0255931	0.207136	0.00179183	0.144285	0.00451349	0.578179	0.17428	0.291391	0.0175935	0.690583	0.186994	0.0620437
hsa00982 Drug metabolism - cytochrome P450	0.0670436	1.16029	2.63983e-06	6.10933e-05	63	0.491052	0.344733	0.629037	0.457886	0.0558444	0.036059	0.253915	0.170738	0.0303699	0.00205622	0.247493	0.0484973	0.00698088	0.0888898	0.176983	0.116459
hsa00640 Propanoate metabolism	0.0885152	1.02756	3.08577e-05	0.000624868	29	0.0557344	0.050122	0.772469	0.0370119	0.0411614	0.109395	0.0680869	0.157143	0.0658756	0.428656	0.104819	0.600653	0.0566783	0.753929	0.177322	0.0377242
hsa00010 Glycolysis / Gluconeogenesis	0.101009	0.987017	5.04806e-05	0.000824267	61	0.258418	0.259978	0.40296	0.328799	0.0261	0.0136928	0.140714	0.0962808	0.0361075	0.530432	0.287545	0.128056	0.0848586	0.540163	0.119406	0.119586
hsa03013 RNA transport	0.0527957	0.980616	5.08807e-05	0.000824267	138	0.0181349	0.0612964	0.00259831	0.183282	0.189105	0.780184	0.00891803	0.0486998	0.320727	0.566218	0.0930865	0.0638757	0.235747	0.925832	0.360413	0.0969467
hsa00910 Nitrogen metabolism	0.141987	0.99161	5.82264e-05	0.000857516	22	0.120514	0.413833	0.191801	0.0969808	0.125752	0.0929577	0.11967	0.183879	0.075688	0.174449	0.106788	0.326507	0.235567	0.294017	0.154554	0.167883
hsa00630 Glyoxylate and dicarboxylate metabolism	0.117453	0.896284	0.000274445	0.00369915	18	0.0599531	0.161698	0.561207	0.0980275	0.0457621	0.219123	0.0261198	0.0813567	0.0830256	0.798407	0.309786	0.455907	0.119819	0.82826	0.145914	0.02855
hsa03030 DNA replication	0.0605009	0.889781	0.000296846	0.00369915	36	0.0846643	0.375124	0.0346627	0.00675472	0.194873	0.404328	0.00162923	0.00879877	0.888104	0.527304	0.0780085	0.184349	0.0748502	0.985968	0.163714	0.466362
hsa00040 Pentose and glucuronate interconversions	0.126989	0.858274	0.000433299	0.00501389	29	0.26276	0.188616	0.191075	0.627731	0.168761	0.228953	0.122924	0.199165	0.130124	0.00175595	0.292419	0.242985	0.125044	0.249851	0.377048	0.450745
hsa00650 Butanoate metabolism	0.137743	0.845284	0.000516866	0.00558216	27	0.188485	0.593623	0.648745	0.204576	0.0434723	0.0746008	0.00844753	0.198728	0.0184816	0.226286	0.471064	0.230257	0.0798759	0.590483	0.506191	0.201605
hsa03410 Base excision repair	0.154414	0.820334	0.000639806	0.00647804	29	0.304904	0.324686	0.168496	0.398533	0.103223	0.249966	0.0199126	0.0551441	0.532341	0.165884	0.0602391	0.0764076	0.232268	0.688837	0.358431	0.26238
hsa03430 Mismatch repair	0.131762	0.810898	0.00082075	0.00782127	23	0.0678705	0.293313	0.167021	0.0613521	0.110708	0.339677	0.046052	0.0646429	0.713838	0.318395	0.0982697	0.390836	0.143741	0.700084	0.249123	0.301975
hsa00350 Tyrosine metabolism	0.177744	0.782105	0.00103384	0.0093046	36	0.547677	0.470429	0.188552	0.191631	0.196463	0.0853611	0.358925	0.150843	0.0991874	0.32825	0.143055	0.283356	0.148854	0.173298	0.28519	0.141677
hsa00620 Pyruvate metabolism	0.146806	0.741405	0.00176221	0.0150252	38	0.102682	0.0714712	0.656848	0.142445	0.0343992	0.06288	0.272532	0.129902	0.208807	0.357685	0.208384	0.514602	0.0625975	0.819557	0.56301	0.217676
hsa03018 RNA degradation	0.151138	0.700455	0.0027677	0.0224184	70	0.0620191	0.26395	0.280249	0.0652994	0.323152	0.368862	0.0350834	0.169435	0.158307	0.639059	0.680189	0.126874	0.13604	0.799694	0.175496	0.222636
hsa00230 Purine metabolism	0.132231	0.691104	0.00296999	0.0229114	154	0.0562919	0.216031	0.0406132	0.0391124	0.297615	0.473651	0.043625	0.0554593	0.847432	0.629174	0.296389	0.238539	0.510099	0.699677	0.246343	0.115498
hsa03060 Protein export	0.133538	0.707205	0.00329875	0.0242908	22	0.0218276	0.00615651	0.16337	0.0448373	0.234933	0.591637	0.15702	0.0198596	0.352757	0.48153	0.857625	0.535371	0.409917	0.637933	0.305911	0.320825
hsa03040 Spliceosome	0.0971514	0.652895	0.00485016	0.034162	120	0.209093	0.0901632	0.0226628	0.187337	0.295778	0.339871	0.0027294	0.0268728	0.558049	0.696642	0.324745	0.104643	0.248427	0.967984	0.608535	0.480647
hsa00900 Terpenoid backbone biosynthesis	0.18515	0.647457	0.00726181	0.0490172	13	0.392241	0.351248	0.774963	0.153798	0.0862544	0.191946	0.0113232	0.123961	0.287959	0.435957	0.323929	0.351077	0.149965	0.63699	0.328015	0.310385
hsa00240 Pyrimidine metabolism	0.120889	0.608117	0.00802231	0.0519846	91	0.0872585	0.210765	0.0306406	0.0519645	0.475386	0.708085	0.076302	0.0816584	0.911211	0.376347	0.463594	0.400645	0.254836	0.89332	0.156609	0.0286683
hsa04260 Cardiac muscle contraction	0.159049	0.590679	0.00962119	0.0599474	70	0.0604211	0.021808	0.172297	0.124308	0.11059	0.148574	0.371737	0.372681	0.152371	0.652077	0.570211	0.95184	0.2497	0.425521	0.281899	0.294107
hsa00591 Linoleic acid metabolism	0.185946	0.566068	0.0141672	0.0850031	26	0.562623	0.261549	0.553418	0.837988	0.119781	0.0424606	0.48862	0.337851	0.0853315	0.249318	0.361204	0.085871	0.0609927	0.184942	0.411763	0.644487
hsa00670 One carbon pool by folate	0.201296	0.56422	0.0147832	0.0855316	17	0.164008	0.112436	0.426218	0.338311	0.226438	0.178569	0.0265831	0.122108	0.185691	0.435618	0.254104	0.133842	0.640278	0.734716	0.492567	0.764034
hsa04966 Collecting duct acid secretion	0.248615	0.538833	0.0169643	0.0947662	26	0.282778	0.334662	0.298136	0.144279	0.174748	0.615862	0.461809	0.315797	0.257619	0.177858	0.263843	0.531246	0.193007	0.203012	0.237182	0.446678
hsa04971 Gastric acid secretion	0.243302	0.5176	0.0197776	0.10489	72	0.550112	0.55523	0.425801	0.264022	0.0675772	0.213171	0.400261	0.28549	0.458876	0.241595	0.137996	0.449908	0.191429	0.205416	0.262844	0.412156
hsa03420 Nucleotide excision repair	0.186341	0.520542	0.0200716	0.10489	43	0.184412	0.523096	0.327696	0.176576	0.355556	0.323162	0.0223365	0.0693449	0.772231	0.554485	0.128725	0.322666	0.181604	0.935361	0.182551	0.251928
hsa00330 Arginine and proline metabolism	0.189389	0.512627	0.021712	0.109917	50	0.351533	0.193153	0.558031	0.216934	0.070839	0.0550796	0.108078	0.346478	0.0782273	0.672171	0.272593	0.535192	0.189336	0.742817	0.536661	0.551131
hsa04972 Pancreatic secretion	0.205726	0.505506	0.0225364	0.110633	96	0.425074	0.504741	0.316326	0.55131	0.427899	0.0824509	0.630473	0.140108	0.204403	0.0443311	0.507647	0.41291	0.212405	0.0458043	0.394791	0.621231
hsa00340 Histidine metabolism	0.23204	0.510239	0.023227	0.11067	25	0.634406	0.31337	0.454285	0.561921	0.113141	0.148561	0.26442	0.401317	0.0563032	0.556341	0.219464	0.246968	0.183016	0.224428	0.531964	0.402505
hsa00563 Glycosylphosphatidylinositol(GPI)-anchor biosynthesis	0.226434	0.503569	0.0243601	0.112752	23	0.229497	0.520473	0.138279	0.338299	0.0867872	0.645603	0.15362	0.362528	0.555097	0.536078	0.473314	0.164137	0.588606	0.413108	0.116707	0.0922446
hsa00250 Alanine, aspartate and glutamate metabolism	0.25243	0.487514	0.027383	0.121193	30	0.138483	0.55701	0.189758	0.185506	0.162559	0.245447	0.159181	0.429057	0.125195	0.516116	0.294851	0.612723	0.369483	0.728172	0.182468	0.451245
hsa00260 Glycine, serine and threonine metabolism	0.218692	0.489498	0.0276798	0.121193	29	0.13442	0.932565	0.47155	0.151366	0.258626	0.195597	0.0142216	0.219	0.0670193	0.537599	0.433266	0.426631	0.515166	0.60662	0.351563	0.257734
hsa00450 Selenocompound metabolism	0.274131	0.486035	0.0295584	0.126012	12	0.156215	0.643446	0.354747	0.251822	0.293148	0.421669	0.329207	0.0853281	0.286835	0.209792	0.117078	0.466726	0.339106	0.707856	0.377744	0.312315
hsa03440 Homologous recombination	0.241226	0.473373	0.0314651	0.130701	25	0.427462	0.653444	0.301364	0.165036	0.448389	0.232805	0.102765	0.196088	0.749397	0.146697	0.0795526	0.310346	0.18786	0.708724	0.373921	0.406571
hsa00020 Citrate cycle (TCA cycle)	0.14829	0.474034	0.0324098	0.13126	29	0.054857	0.117987	0.31631	0.261652	0.0404298	0.149235	0.185877	0.411966	0.0619168	0.861094	0.554988	0.790498	0.0480834	0.865567	0.83178	0.315632
hsa00053 Ascorbate and aldarate metabolism	0.201806	0.463238	0.0374749	0.146355	24	0.592202	0.350163	0.397859	0.55583	0.448086	0.353371	0.220303	0.551084	0.156966	0.0028695	0.589753	0.360755	0.13884	0.300307	0.442945	0.479271
hsa00531 Glycosaminoglycan degradation	0.245056	0.456316	0.0379439	0.146355	18	0.148765	0.559258	0.540829	0.834143	0.156935	0.19298	0.400159	0.494254	0.285905	0.0554882	0.155809	0.203556	0.547132	0.211381	0.274463	0.556967
hsa04964 Proximal tubule bicarbonate reclamation	0.266295	0.450354	0.0393331	0.148185	22	0.207162	0.44274	0.511362	0.384319	0.435481	0.223589	0.30323	0.159805	0.107401	0.327874	0.33693	0.602791	0.189776	0.553931	0.325479	0.369621
hsa00310 Lysine degradation	0.267558	0.428735	0.0445788	0.164131	40	0.267896	0.611498	0.325638	0.279168	0.114295	0.238206	0.141119	0.412268	0.296298	0.365382	0.066541	0.345476	0.430398	0.386026	0.614163	0.770537
hsa00970 Aminoacyl-tRNA biosynthesis	0.211735	0.408496	0.0541748	0.191857	38	0.0545943	0.268198	0.0620502	0.182923	0.481286	0.325418	0.21233	0.0873746	0.157256	0.756092	0.303243	0.854899	0.495809	0.602245	0.460333	0.696696
hsa03008 Ribosome biogenesis in eukaryotes	0.140721	0.407204	0.0544779	0.191857	68	0.336448	0.337527	0.0640747	0.33362	0.59571	0.758446	0.0321167	0.0990489	0.312853	0.472401	0.053663	0.204047	0.544366	0.884285	0.737262	0.354456
hsa00512 Mucin type O-Glycan biosynthesis	0.261798	0.397571	0.05902	0.203431	25	0.682094	0.366678	0.405593	0.349845	0.338475	0.186899	0.675175	0.254906	0.820583	0.551185	0.410041	0.126389	0.16688	0.127643	0.193675	0.169496
hsa00562 Inositol phosphate metabolism	0.268975	0.361221	0.0760084	0.256529	55	0.812812	0.607962	0.542155	0.704558	0.0869195	0.149101	0.165932	0.369865	0.446224	0.152143	0.229112	0.373217	0.193563	0.295131	0.452139	0.467522
hsa00051 Fructose and mannose metabolism	0.242117	0.347355	0.0869874	0.287591	35	0.709839	0.755226	0.467441	0.744281	0.098051	0.127792	0.25471	0.15357	0.114984	0.348447	0.690911	0.221016	0.130139	0.679805	0.302499	0.456086
hsa03022 Basal transcription factors	0.282896	0.329327	0.0968342	0.313743	32	0.355607	0.35998	0.331841	0.397567	0.406204	0.571626	0.238017	0.251802	0.660189	0.492278	0.214425	0.454479	0.0642974	0.897983	0.336067	0.12445
hsa00410 beta-Alanine metabolism	0.317566	0.293761	0.123777	0.393175	19	0.349277	0.25168	0.527499	0.248487	0.19114	0.407039	0.153129	0.370313	0.19325	0.721437	0.355234	0.62539	0.226329	0.799575	0.576156	0.327714
hsa00983 Drug metabolism - other enzymes	0.2414	0.289266	0.127723	0.397907	48	0.734252	0.817969	0.47966	0.765025	0.338942	0.138796	0.363989	0.449957	0.130658	0.0172254	0.472179	0.161807	0.153096	0.384202	0.518904	0.784089
hsa00270 Cysteine and methionine metabolism	0.280171	0.280518	0.133543	0.406353	33	0.10928	0.185937	0.568891	0.379251	0.272034	0.447083	0.315742	0.0571125	0.753248	0.455937	0.213942	0.575303	0.395117	0.928809	0.496371	0.292482
hsa00030 Pentose phosphate pathway	0.289816	0.280339	0.135451	0.406353	26	0.537283	0.29347	0.84476	0.790936	0.219731	0.309998	0.285018	0.103838	0.238952	0.166768	0.527912	0.208177	0.41193	0.764463	0.393835	0.311858
hsa00510 N-Glycan biosynthesis	0.29284	0.273733	0.139545	0.4066	46	0.313138	0.15076	0.200384	0.17123	0.575771	0.428867	0.66302	0.215114	0.686065	0.638402	0.367629	0.24209	0.491126	0.676064	0.509885	0.177762
hsa00770 Pantothenate and CoA biosynthesis	0.346642	0.275907	0.140553	0.4066	14	0.286951	0.505298	0.294708	0.155664	0.40582	0.722668	0.183616	0.426923	0.492862	0.560336	0.155307	0.327386	0.552402	0.595602	0.361108	0.433348
hsa03020 RNA polymerase	0.252752	0.265792	0.149788	0.425712	25	0.155306	0.201563	0.0418752	0.293453	0.488036	0.956088	0.329082	0.191969	0.5053	0.619826	0.496415	0.588426	0.444558	0.836918	0.476758	0.0438561
hsa00860 Porphyrin and chlorophyll metabolism	0.280571	0.256186	0.158843	0.443664	40	0.271955	0.309669	0.346027	0.688796	0.50353	0.406815	0.25652	0.54375	0.403561	0.00492777	0.594911	0.462763	0.498752	0.338471	0.687391	0.652147
hsa00561 Glycerolipid metabolism	0.325536	0.23203	0.179072	0.49169	47	0.521209	0.289387	0.726588	0.250441	0.0787911	0.441576	0.356466	0.510885	0.449765	0.386271	0.46608	0.341318	0.228005	0.353836	0.598423	0.718453
hsa03320 PPAR signaling pathway	0.301779	0.213671	0.198302	0.532467	64	0.593719	0.622547	0.88339	0.383684	0.37725	0.0756425	0.161614	0.553531	0.0848542	0.49649	0.612938	0.352732	0.387086	0.462902	0.539649	0.314901
hsa00564 Glycerophospholipid metabolism	0.328987	0.211131	0.200497	0.532467	75	0.52218	0.670256	0.458732	0.734418	0.155615	0.316316	0.551478	0.674925	0.321485	0.258437	0.397949	0.135309	0.184552	0.393213	0.61305	0.453564
hsa00290 Valine, leucine and isoleucine biosynthesis	0.318561	0.216404	0.206972	0.540797	11	0.042591	0.374963	0.285744	0.440718	0.368187	0.500626	0.144658	0.416123	0.15503	0.667199	0.538861	0.396046	0.590873	0.700495	0.790507	0.60984
hsa01040 Biosynthesis of unsaturated fatty acids	0.281286	0.201884	0.216738	0.548582	20	0.0760116	0.215622	0.939106	0.476627	0.304229	0.311144	0.0298964	0.362139	0.126783	0.668967	0.887781	0.787595	0.257681	0.67563	0.473016	0.417679
hsa00514 Other types of O-glycan biosynthesis	0.291337	0.19838	0.219381	0.548582	43	0.798184	0.512705	0.244785	0.761422	0.653465	0.323013	0.64093	0.443137	0.378516	0.0106607	0.445838	0.322701	0.3245	0.0687339	0.605112	0.771697
hsa04130 SNARE interactions in vesicular transport	0.352834	0.194709	0.22011	0.548582	35	0.393739	0.420742	0.660375	0.364338	0.492836	0.328742	0.464861	0.329763	0.589591	0.133852	0.545236	0.438549	0.292501	0.813085	0.316409	0.262138
hsa00360 Phenylalanine metabolism	0.368503	0.177242	0.244747	0.600743	16	0.507705	0.578706	0.39861	0.648752	0.373697	0.373521	0.209659	0.301967	0.199984	0.614269	0.302557	0.437469	0.328627	0.476036	0.779101	0.430123
hsa04114 Oocyte meiosis	0.30234	0.163906	0.257318	0.615366	111	0.483868	0.575659	0.0978428	0.274868	0.0921145	0.693449	0.0389658	0.229485	0.870326	0.426294	0.38389	0.781979	0.275059	0.841196	0.675189	0.571009
hsa00601 Glycosphingolipid biosynthesis - lacto and neolacto series	0.345225	0.163528	0.258302	0.615366	25	0.660202	0.563968	0.430022	0.661813	0.486684	0.276682	0.392173	0.260308	0.894832	0.494898	0.256727	0.64574	0.348662	0.236288	0.287366	0.123178
hsa04070 Phosphatidylinositol signaling system	0.29038	0.15814	0.264845	0.62181	76	0.858862	0.851542	0.699585	0.916994	0.103121	0.287567	0.223638	0.413581	0.583848	0.117769	0.196756	0.379248	0.117586	0.168938	0.55253	0.659416
hsa00500 Starch and sucrose metabolism	0.300222	0.144198	0.286467	0.662968	50	0.629325	0.638276	0.60325	0.769333	0.632324	0.534411	0.266046	0.50202	0.287667	0.0141012	0.689283	0.504755	0.251967	0.278586	0.349577	0.559165
hsa04140 Regulation of autophagy	0.397348	0.1069	0.336886	0.76867	29	0.42498	0.57067	0.67669	0.0924902	0.427034	0.62064	0.476901	0.368374	0.175974	0.541785	0.527298	0.49234	0.271831	0.767667	0.446995	0.599142
hsa04976 Bile secretion	0.379147	0.0761836	0.381307	0.857941	69	0.579962	0.761581	0.492259	0.359619	0.601111	0.0996629	0.569973	0.206853	0.456694	0.524234	0.448975	0.647834	0.444294	0.433978	0.282268	0.727426
hsa00380 Tryptophan metabolism	0.330351	0.0651855	0.398422	0.864939	37	0.79427	0.725878	0.774414	0.509207	0.331261	0.112861	0.245895	0.257994	0.150872	0.796347	0.450854	0.438544	0.282911	0.691077	0.787717	0.31416
hsa03450 Non-homologous end-joining	0.408539	0.0665446	0.399712	0.864939	11	0.267064	0.404471	0.536715	0.357582	0.593385	0.66328	0.223776	0.344085	0.760689	0.620936	0.760629	0.488461	0.214199	0.699518	0.29343	0.397242
hsa04962 Vasopressin-regulated water reabsorption	0.398424	0.0615744	0.403691	0.864939	41	0.522861	0.677908	0.637579	0.555256	0.240586	0.797313	0.571517	0.458901	0.163582	0.151447	0.460064	0.552893	0.520969	0.289637	0.401448	0.70499
hsa03015 mRNA surveillance pathway	0.386837	0.0598287	0.405774	0.864939	77	0.397767	0.365585	0.285077	0.335222	0.459025	0.643421	0.525097	0.410088	0.449385	0.604782	0.20004	0.275387	0.490995	0.829705	0.727786	0.619808
hsa04142 Lysosome	0.216164	0.0514982	0.417824	0.879059	110	0.581221	0.925122	0.374825	0.820284	0.334132	0.210704	0.785014	0.578413	0.592255	0.0329357	0.248657	0.598912	0.598777	0.110871	0.372259	0.693068
hsa04914 Progesterone-mediated oocyte maturation	0.357781	0.0419852	0.433739	0.900842	84	0.508806	0.599221	0.0976417	0.28282	0.1859	0.574204	0.142214	0.248891	0.66063	0.269907	0.489207	0.620507	0.532023	0.886926	0.884545	0.792064
hsa04530 Tight junction	0.330715	0.0254225	0.460004	0.941684	127	0.660273	0.755086	0.673185	0.893008	0.291462	0.16267	0.496034	0.668528	0.759073	0.647465	0.108778	0.535235	0.447055	0.0650687	0.107119	0.805473
hsa00480 Glutathione metabolism	0.321922	0.0225769	0.465029	0.941684	48	0.623889	0.548441	0.863536	0.494802	0.535727	0.649837	0.283621	0.291947	0.473868	0.0440618	0.628409	0.804969	0.0908629	0.878357	0.486785	0.329603
hsa04146 Peroxisome	0.237717	0.0130869	0.479379	0.947289	75	0.516989	0.950113	0.918762	0.618798	0.48111	0.139743	0.177407	0.261764	0.036076	0.642681	0.599859	0.662223	0.117613	0.88932	0.439062	0.490415
hsa04970 Salivary secretion	0.343977	0.0128644	0.479492	0.947289	85	0.42756	0.413501	0.533058	0.524293	0.702038	0.395498	0.719999	0.275222	0.575071	0.600874	0.527432	0.663282	0.714816	0.0374434	0.249687	0.774724
hsa00533 Glycosaminoglycan biosynthesis - keratan sulfate	0.392285	0.00055795	0.49762	0.959444	14	0.733105	0.242808	0.509123	0.57984	0.857237	0.282817	0.572861	0.486509	0.877399	0.638694	0.364771	0.426235	0.589166	0.145453	0.478693	0.179397
hsa04742 Taste transduction	0.43021	-0.00577881	0.509155	0.959444	51	0.736335	0.733109	0.716361	0.620983	0.14375	0.597524	0.455796	0.63362	0.307108	0.207577	0.504152	0.530257	0.525308	0.307004	0.427094	0.655737
hsa00592 alpha-Linolenic acid metabolism	0.421149	-0.00601764	0.50953	0.959444	17	0.556099	0.487582	0.603015	0.651805	0.516029	0.287636	0.498284	0.586822	0.281057	0.631556	0.453754	0.210263	0.480673	0.407588	0.710957	0.702201
hsa00100 Steroid biosynthesis	0.343485	-0.00838222	0.513564	0.959444	16	0.557001	0.303552	0.865334	0.699975	0.395209	0.439365	0.0985973	0.381545	0.734081	0.118737	0.558965	0.686441	0.843705	0.497787	0.365471	0.559183
hsa00052 Galactose metabolism	0.387284	-0.0095308	0.515257	0.959444	26	0.417828	0.612221	0.58725	0.831166	0.245527	0.199266	0.181185	0.259855	0.802042	0.435425	0.504203	0.465562	0.500901	0.935822	0.557564	0.384187
hsa04975 Fat digestion and absorption	0.35459	-0.0205746	0.530831	0.977211	42	0.498632	0.592965	0.77306	0.41274	0.184819	0.144968	0.281088	0.624325	0.237373	0.717939	0.815465	0.398744	0.646194	0.293135	0.769843	0.756371
hsa04720 Long-term potentiation	0.44578	-0.0336832	0.553393	1	69	0.510324	0.526757	0.435163	0.704046	0.309486	0.592023	0.330711	0.50184	0.702914	0.246077	0.532176	0.765241	0.377675	0.625956	0.349624	0.690007
hsa04141 Protein processing in endoplasmic reticulum	0.256769	-0.0547539	0.58652	1	153	0.220528	0.0285344	0.0300075	0.051629	0.872658	0.701313	0.694211	0.380829	0.503187	0.509493	0.511786	0.978942	0.790552	0.60257	0.726096	0.922589
hsa04730 Long-term depression	0.44597	-0.0554268	0.58758	1	67	0.613434	0.378739	0.591717	0.699208	0.454855	0.247395	0.611058	0.489702	0.442419	0.492509	0.439657	0.726433	0.32865	0.503159	0.589107	0.730869
hsa00532 Glycosaminoglycan biosynthesis - chondroitin sulfate	0.336089	-0.0636169	0.597446	1	17	0.536732	0.310247	0.283849	0.308535	0.34374	0.637095	0.554223	0.918857	0.891705	0.383433	0.185505	0.563461	0.947686	0.154141	0.605228	0.46174
hsa04740 Olfactory transduction	0.43174	-0.0878848	0.637205	1	370	0.597405	0.647092	0.221038	0.757156	0.659551	0.732678	0.613724	0.854543	0.154107	0.226481	0.203965	0.235992	0.568366	0.728349	0.722222	0.663052
hsa00520 Amino sugar and nucleotide sugar metabolism	0.398414	-0.0904368	0.638439	1	45	0.506343	0.670288	0.21435	0.520161	0.68367	0.624852	0.201715	0.296229	0.504992	0.197408	0.905038	0.869495	0.500157	0.816997	0.49601	0.414956
hsa04110 Cell cycle	0.206493	-0.0958851	0.647178	1	122	0.474141	0.772344	0.136652	0.066445	0.551841	0.264333	0.00891201	0.140932	0.917132	0.789428	0.716506	0.738546	0.344896	0.999815	0.869767	0.37577
hsa04120 Ubiquitin mediated proteolysis	0.428327	-0.0955741	0.648283	1	130	0.57286	0.512531	0.496507	0.154718	0.284845	0.859628	0.467465	0.335584	0.588967	0.660967	0.483715	0.249101	0.410696	0.86666	0.886363	0.623489
hsa04150 mTOR signaling pathway	0.472596	-0.100656	0.655725	1	48	0.798394	0.726356	0.653612	0.582898	0.336883	0.477299	0.633364	0.421323	0.488083	0.412843	0.48047	0.525594	0.381655	0.613548	0.290408	0.75693
hsa04910 Insulin signaling pathway	0.447674	-0.110098	0.669648	1	134	0.663756	0.697531	0.714859	0.86065	0.280865	0.568154	0.47182	0.550194	0.305623	0.532743	0.175752	0.862307	0.28546	0.427643	0.325938	0.837757
hsa00140 Steroid hormone biosynthesis	0.2995	-0.127088	0.695383	1	50	0.86436	0.919382	0.89723	0.907632	0.672673	0.43438	0.183968	0.803069	0.188041	0.00525933	0.775752	0.55505	0.319752	0.366284	0.292641	0.732335
hsa04012 ErbB signaling pathway	0.471293	-0.133039	0.702302	1	84	0.82452	0.761037	0.538521	0.713124	0.553611	0.36491	0.667862	0.422001	0.439617	0.152322	0.470751	0.724865	0.52894	0.424575	0.648161	0.574396
hsa04744 Phototransduction	0.494882	-0.147706	0.720487	1	29	0.789435	0.811191	0.423524	0.683301	0.721601	0.751024	0.290904	0.751862	0.567171	0.263977	0.32291	0.431666	0.426418	0.46002	0.658911	0.476659
hsa04920 Adipocytokine signaling pathway	0.465859	-0.153044	0.728317	1	63	0.653342	0.849841	0.774848	0.400834	0.411794	0.201134	0.641266	0.540811	0.286899	0.616117	0.581781	0.47475	0.711567	0.664521	0.321227	0.757663
hsa00565 Ether lipid metabolism	0.4891	-0.154803	0.730741	1	31	0.614857	0.588307	0.660438	0.579937	0.480642	0.37682	0.488143	0.557316	0.50422	0.631738	0.602052	0.353966	0.584952	0.519521	0.692593	0.718965
hsa04270 Vascular smooth muscle contraction	0.329437	-0.155701	0.73188	1	112	0.548766	0.838065	0.211816	0.800006	0.371834	0.178255	0.595797	0.682569	0.873011	0.686569	0.200656	0.845968	0.87387	0.0865624	0.21051	0.857738
hsa04912 GnRH signaling pathway	0.449759	-0.159982	0.738238	1	95	0.741325	0.738894	0.342696	0.677416	0.261791	0.241889	0.777548	0.820087	0.441132	0.334851	0.448687	0.63672	0.467886	0.383022	0.755471	0.817966
hsa00740 Riboflavin metabolism	0.511225	-0.1765	0.753254	1	11	0.564686	0.684244	0.333915	0.805656	0.490116	0.715212	0.657556	0.661315	0.595822	0.604648	0.457369	0.359458	0.446757	0.749226	0.439203	0.448993
hsa04330 Notch signaling pathway	0.47827	-0.186393	0.770631	1	43	0.502123	0.689405	0.308984	0.84729	0.660227	0.560306	0.572972	0.840423	0.443837	0.572111	0.415954	0.751586	0.477392	0.151201	0.619853	0.680207
hsa00511 Other glycan degradation	0.462575	-0.19742	0.777894	1	16	0.809728	0.864377	0.621502	0.846954	0.35544	0.3893	0.242354	0.767459	0.380056	0.258353	0.549635	0.462392	0.728535	0.563359	0.697583	0.503422
hsa04122 Sulfur relay system	0.507593	-0.207043	0.787092	1	10	0.486752	0.861853	0.515548	0.654758	0.371148	0.615078	0.518438	0.402902	0.579524	0.830779	0.44723	0.789399	0.433173	0.623527	0.465934	0.515204
hsa04210 Apoptosis	0.451934	-0.214401	0.802761	1	77	0.607656	0.634882	0.795912	0.731747	0.516036	0.546675	0.648904	0.145959	0.749981	0.439435	0.563436	0.647109	0.16778	0.577737	0.605757	0.902562
hsa04960 Aldosterone-regulated sodium reabsorption	0.465309	-0.217902	0.805769	1	40	0.251196	0.456967	0.88839	0.380373	0.108173	0.680652	0.690208	0.836612	0.536651	0.602371	0.487955	0.826758	0.420429	0.577382	0.671926	0.816544
hsa04540 Gap junction	0.45929	-0.21898	0.808339	1	86	0.568025	0.661928	0.241394	0.405221	0.372604	0.723891	0.235459	0.571246	0.779789	0.494127	0.535877	0.867636	0.659869	0.387094	0.783911	0.89232
hsa00534 Glycosaminoglycan biosynthesis - heparan sulfate	0.531512	-0.234399	0.822615	1	23	0.508604	0.673946	0.470703	0.446574	0.69204	0.74235	0.729608	0.48899	0.743253	0.407685	0.286103	0.751947	0.74099	0.349754	0.782486	0.549299
hsa00760 Nicotinate and nicotinamide metabolism	0.533186	-0.234596	0.822853	1	23	0.817482	0.381932	0.550804	0.676178	0.642499	0.737265	0.629405	0.746018	0.732803	0.496047	0.537025	0.440407	0.299541	0.595595	0.607351	0.491862
hsa04977 Vitamin digestion and absorption	0.478728	-0.242407	0.827524	1	22	0.622013	0.622525	0.442294	0.574947	0.280982	0.198625	0.50641	0.777692	0.247809	0.752702	0.608315	0.751819	0.771627	0.661947	0.829674	0.753425
hsa00590 Arachidonic acid metabolism	0.427126	-0.248338	0.836412	1	52	0.862253	0.617964	0.705912	0.940239	0.513647	0.238741	0.692573	0.701463	0.440738	0.352797	0.861586	0.234503	0.416566	0.319462	0.471404	0.838887
hsa00430 Taurine and hypotaurine metabolism	0.519384	-0.269479	0.850896	1	10	0.797631	0.663539	0.751267	0.698529	0.692156	0.32469	0.590603	0.292715	0.207369	0.764784	0.777677	0.896223	0.596172	0.497402	0.481001	0.442747
hsa04710 Circadian rhythm - mammal	0.511958	-0.26552	0.852279	1	22	0.880874	0.638292	0.843879	0.598362	0.367781	0.340297	0.727795	0.624195	0.519912	0.826512	0.583579	0.451146	0.359068	0.642295	0.186181	0.848156
hsa00600 Sphingolipid metabolism	0.473165	-0.2713	0.857892	1	40	0.847097	0.829144	0.792214	0.729436	0.216739	0.26731	0.253233	0.514588	0.780124	0.533415	0.650109	0.655826	0.513799	0.514068	0.919957	0.41983
hsa04916 Melanogenesis	0.474744	-0.269557	0.85845	1	101	0.601747	0.588829	0.46339	0.78632	0.380179	0.533566	0.478225	0.872541	0.451316	0.509705	0.514776	0.835127	0.797652	0.132126	0.686813	0.870519
hsa04623 Cytosolic DNA-sensing pathway	0.481965	-0.304575	0.886075	1	46	0.480414	0.636268	0.534868	0.851326	0.283972	0.445612	0.856076	0.608159	0.673121	0.606302	0.627057	0.454392	0.526062	0.773163	0.777039	0.602734
hsa04370 VEGF signaling pathway	0.564593	-0.361644	0.92501	1	68	0.714975	0.720798	0.626716	0.867402	0.617894	0.26577	0.758534	0.552863	0.481913	0.523648	0.698851	0.803493	0.679511	0.31379	0.815897	0.651289
hsa04020 Calcium signaling pathway	0.517031	-0.374971	0.932699	1	166	0.702862	0.777937	0.51856	0.851634	0.507714	0.36589	0.468958	0.831634	0.716103	0.661747	0.633363	0.884897	0.744117	0.128738	0.666177	0.710665
hsa04520 Adherens junction	0.512308	-0.402152	0.944862	1	72	0.647244	0.752879	0.958049	0.561899	0.493902	0.588524	0.550746	0.591652	0.80289	0.64205	0.592367	0.895691	0.688162	0.113244	0.429996	0.855999
hsa04350 TGF-beta signaling pathway	0.525015	-0.454537	0.964346	1	79	0.386526	0.825899	0.769551	0.25307	0.689277	0.64054	0.911058	0.559891	0.357509	0.908371	0.572736	0.815476	0.498839	0.474847	0.62136	0.967832
hsa04614 Renin-angiotensin system	0.535003	-0.473997	0.966888	1	17	0.818458	0.780667	0.641716	0.886017	0.583468	0.238208	0.872142	0.567315	0.490347	0.750549	0.314327	0.613817	0.711601	0.822377	0.923821	0.467602
hsa04340 Hedgehog signaling pathway	0.58361	-0.472074	0.969461	1	55	0.747505	0.574001	0.39169	0.809287	0.378818	0.432367	0.82358	0.646146	0.725016	0.897416	0.640222	0.688414	0.83288	0.501883	0.743465	0.808791
hsa04320 Dorso-ventral axis formation	0.590105	-0.482839	0.971136	1	23	0.810683	0.681889	0.746618	0.938463	0.537332	0.497726	0.682455	0.856211	0.678237	0.593721	0.532691	0.623966	0.67064	0.315954	0.728581	0.769344
hsa04144 Endocytosis	0.50082	-0.493822	0.975419	1	188	0.892415	0.721591	0.974347	0.483942	0.679979	0.347759	0.935359	0.743409	0.380647	0.250439	0.699459	0.88155	0.497134	0.590189	0.558864	0.784724
hsa03050 Proteasome	0.303361	-0.524133	0.978853	1	43	0.648522	0.179962	0.193135	0.323262	0.803154	0.434345	0.595573	0.075789	0.9958	0.920861	0.655869	0.672782	0.766951	0.997606	0.915219	0.747742
hsa00604 Glycosphingolipid biosynthesis - ganglio series	0.581298	-0.52863	0.979514	1	15	0.702365	0.748317	0.410192	0.790355	0.896058	0.421126	0.705157	0.542515	0.740138	0.504922	0.895646	0.936166	0.829271	0.341657	0.63114	0.645425
hsa04973 Carbohydrate digestion and absorption	0.617386	-0.629132	0.993545	1	40	0.768963	0.861011	0.921531	0.878719	0.675092	0.57324	0.688677	0.45752	0.683273	0.645519	0.891503	0.807773	0.669196	0.655829	0.553794	0.721781
hsa00603 Glycosphingolipid biosynthesis - globo series	0.624237	-0.669287	0.995151	1	14	0.830307	0.844136	0.745604	0.916453	0.737155	0.304806	0.781025	0.718212	0.964998	0.617123	0.875024	0.850412	0.83125	0.176461	0.736807	0.458949
hsa00120 Primary bile acid biosynthesis	0.64072	-0.682648	0.995805	1	14	0.837348	0.861851	0.734113	0.768993	0.885849	0.476936	0.541592	0.574636	0.349542	0.749561	0.822014	0.768644	0.8197	0.715946	0.950003	0.724818
hsa04115 p53 signaling pathway	0.620954	-0.664226	0.995807	1	65	0.426813	0.723057	0.865727	0.606758	0.895183	0.496589	0.508449	0.338888	0.962191	0.76865	0.874144	0.891698	0.735992	0.902983	0.759256	0.648541
hsa04666 Fc gamma R-mediated phagocytosis	0.59058	-0.71644	0.997779	1	87	0.949307	0.908357	0.943791	0.808985	0.734739	0.703035	0.922283	0.490857	0.888708	0.339018	0.826437	0.885207	0.41893	0.252785	0.787535	0.69768
hsa04974 Protein digestion and absorption	0.454292	-0.725106	0.997847	1	78	0.350309	0.947843	0.293483	0.789878	0.503635	0.652022	0.943326	0.137363	0.990721	0.467253	0.718879	0.996984	0.963433	0.156446	0.929372	0.879788
hsa02010 ABC transporters	0.680788	-0.721888	0.997889	1	43	0.789391	0.952688	0.924366	0.793854	0.707644	0.662567	0.808604	0.626922	0.742245	0.685923	0.816206	0.492653	0.789363	0.366702	0.933383	0.71525
hsa04622 RIG-I-like receptor signaling pathway	0.636401	-0.763578	0.998764	1	62	0.925304	0.783914	0.81934	0.845182	0.837059	0.476891	0.953599	0.796799	0.762321	0.326596	0.830971	0.509112	0.847397	0.844332	0.854877	0.569403
hsa04512 ECM-receptor interaction	0.314001	-0.824154	0.999377	1	80	0.372465	0.968162	0.333812	0.652733	0.796153	0.343592	0.961159	0.594894	0.989482	0.784277	0.548212	0.91491	0.964473	0.196617	0.881125	0.988469
hsa04310 Wnt signaling pathway	0.641152	-0.830554	0.999532	1	147	0.801234	0.705365	0.915536	0.908439	0.781961	0.519349	0.781375	0.834122	0.82296	0.831677	0.913439	0.927725	0.96755	0.182137	0.493875	0.825228
hsa04664 Fc epsilon RI signaling pathway	0.69902	-0.833245	0.999539	1	74	0.823477	0.769573	0.901537	0.936162	0.726669	0.505412	0.956589	0.761741	0.668643	0.667128	0.886737	0.81214	0.902089	0.285792	0.910205	0.757673
hsa04810 Regulation of actin cytoskeleton	0.597408	-0.842366	0.999607	1	204	0.770942	0.940134	0.896771	0.824199	0.57369	0.726965	0.773846	0.690701	0.987387	0.571047	0.659902	0.921856	0.822045	0.372477	0.681561	0.943134
hsa04010 MAPK signaling pathway	0.581745	-0.858638	0.999693	1	252	0.914753	0.886465	0.772488	0.940188	0.668356	0.156458	0.875528	0.902822	0.728683	0.594991	0.592528	0.93793	0.778794	0.560301	0.880705	0.986886
hsa04722 Neurotrophin signaling pathway	0.649178	-0.876606	0.999759	1	121	0.896038	0.892473	0.718202	0.965704	0.471026	0.843084	0.876582	0.909358	0.945773	0.330413	0.533582	0.893121	0.78509	0.35044	0.738508	0.981976
hsa04670 Leukocyte transendothelial migration	0.540291	-0.934837	0.999896	1	107	0.857985	0.850193	0.834628	0.968036	0.855403	0.351691	0.94664	0.87853	0.974268	0.829712	0.622356	0.87273	0.94173	0.0598608	0.624292	0.960722
hsa04610 Complement and coagulation cascades	0.580025	-0.949712	0.99991	1	61	0.896465	0.921905	0.705402	0.888597	0.482999	0.484375	0.941085	0.963563	0.987047	0.81978	0.79234	0.863885	0.965637	0.107281	0.485336	0.952531
hsa04360 Axon guidance	0.632437	-0.975371	0.999948	1	127	0.916006	0.906806	0.982747	0.945895	0.791036	0.602118	0.803245	0.960967	0.792685	0.566086	0.630051	0.961652	0.848327	0.100722	0.762985	0.96862
hsa04621 NOD-like receptor signaling pathway	0.610064	-1.01159	0.999963	1	51	0.924604	0.782863	0.741374	0.861301	0.865721	0.334986	0.985694	0.761421	0.929865	0.531856	0.742371	0.679439	0.666141	0.969127	0.971953	0.925977
hsa04672 Intestinal immune network for IgA production	0.377203	-1.03296	0.999964	1	44	0.96938	0.900537	0.914476	0.980551	0.987278	0.0220866	0.97846	0.279674	0.455479	0.946702	0.963111	0.745069	0.902373	0.806099	0.311064	0.978229
hsa04640 Hematopoietic cell lineage	0.556247	-1.03939	0.999978	1	78	0.888769	0.83615	0.793417	0.912403	0.724161	0.244185	0.953757	0.774707	0.678847	0.987135	0.667393	0.948843	0.814867	0.813614	0.834276	0.982969
hsa04630 Jak-STAT signaling pathway	0.697797	-1.06465	0.999989	1	145	0.991705	0.957261	0.882502	0.985746	0.782295	0.342098	0.975101	0.841272	0.866148	0.675512	0.702965	0.649563	0.777361	0.786577	0.833526	0.867098
hsa04660 T cell receptor signaling pathway	0.682853	-1.07728	0.999991	1	100	0.968152	0.982965	0.907648	0.940991	0.68146	0.641669	0.787803	0.627286	0.950964	0.285554	0.758657	0.961498	0.893283	0.712005	0.906309	0.946153
hsa04662 B cell receptor signaling pathway	0.748606	-1.10649	0.999994	1	68	0.948824	0.900395	0.92383	0.96958	0.780531	0.480119	0.910125	0.762144	0.918158	0.511019	0.923931	0.950861	0.927446	0.638213	0.845043	0.886346
hsa04510 Focal adhesion	0.442166	-1.19166	0.999999	1	193	0.643484	0.980132	0.541749	0.966026	0.683697	0.324151	0.973693	0.823796	0.997858	0.821869	0.793958	0.993844	0.989237	0.216964	0.63597	0.996507
hsa04620 Toll-like receptor signaling pathway	0.696911	-1.41311	1	1	91	0.952859	0.896817	0.892088	0.989407	0.642034	0.318405	0.998491	0.946204	0.943655	0.731164	0.90909	0.899804	0.941623	0.817886	0.972567	0.984281
hsa04380 Osteoclast differentiation	0.647837	-1.55027	1	1	117	0.9872	0.976679	0.937186	0.994205	0.541109	0.375873	0.996665	0.914651	0.991677	0.666644	0.91065	0.953725	0.941018	0.6137	0.960138	0.997958
hsa04650 Natural killer cell mediated cytotoxicity	0.735557	-1.5593	1	1	118	0.990464	0.951351	0.972529	0.988115	0.946169	0.809402	0.975961	0.6371	0.971095	0.730652	0.982498	0.89892	0.989491	0.780197	0.815997	0.967487
hsa04514 Cell adhesion molecules (CAMs)	0.526904	-1.61619	1	1	127	0.998526	0.977573	0.993051	0.989986	0.995385	0.0821393	0.992743	0.709874	0.9611	0.971235	0.837276	0.891512	0.994341	0.547248	0.644184	0.994758
hsa04062 Chemokine signaling pathway	0.693478	-1.71063	1	1	176	0.962101	0.988514	0.909361	0.975324	0.973983	0.523585	0.997444	0.895008	0.992741	0.609236	0.957369	0.939257	0.981919	0.769832	0.971839	0.99851
hsa04612 Antigen processing and presentation	0.47127	-1.78096	1	1	63	0.998987	0.751875	0.997952	0.986979	0.993499	0.0384477	0.991129	0.497504	0.935568	0.990978	0.995976	0.940455	0.993215	0.993648	0.477162	0.993246
hsa04145 Phagosome	0.62708	-1.73799	1	1	135	0.984173	0.937829	0.978403	0.94597	0.998747	0.539183	0.881514	0.608403	0.96418	0.949752	0.996905	0.980633	0.98767	0.934457	0.632743	0.999305
hsa00061 Fatty acid biosynthesis	NA	NA	NA	NA	6	NA	NA	NA	NA	NA	NA	NA	NA	NA	NA	NA	NA	NA	NA	NA	NA
hsa00072 Synthesis and degradation of ketone bodies	NA	NA	NA	NA	8	NA	NA	NA	NA	NA	NA	NA	NA	NA	NA	NA	NA	NA	NA	NA	NA
hsa00130 Ubiquinone and other terpenoid-quinone biosynthesis	NA	NA	NA	NA	7	NA	NA	NA	NA	NA	NA	NA	NA	NA	NA	NA	NA	NA	NA	NA	NA
hsa00232 Caffeine metabolism	NA	NA	NA	NA	6	NA	NA	NA	NA	NA	NA	NA	NA	NA	NA	NA	NA	NA	NA	NA	NA
hsa00300 Lysine biosynthesis	NA	NA	NA	NA	3	NA	NA	NA	NA	NA	NA	NA	NA	NA	NA	NA	NA	NA	NA	NA	NA
hsa00400 Phenylalanine, tyrosine and tryptophan biosynthesis	NA	NA	NA	NA	5	NA	NA	NA	NA	NA	NA	NA	NA	NA	NA	NA	NA	NA	NA	NA	NA
hsa00460 Cyanoamino acid metabolism	NA	NA	NA	NA	7	NA	NA	NA	NA	NA	NA	NA	NA	NA	NA	NA	NA	NA	NA	NA	NA
hsa00471 D-Glutamine and D-glutamate metabolism	NA	NA	NA	NA	3	NA	NA	NA	NA	NA	NA	NA	NA	NA	NA	NA	NA	NA	NA	NA	NA
hsa00472 D-Arginine and D-ornithine metabolism	NA	NA	NA	NA	1	NA	NA	NA	NA	NA	NA	NA	NA	NA	NA	NA	NA	NA	NA	NA	NA
hsa00730 Thiamine metabolism	NA	NA	NA	NA	4	NA	NA	NA	NA	NA	NA	NA	NA	NA	NA	NA	NA	NA	NA	NA	NA
hsa00750 Vitamin B6 metabolism	NA	NA	NA	NA	6	NA	NA	NA	NA	NA	NA	NA	NA	NA	NA	NA	NA	NA	NA	NA	NA
hsa00780 Biotin metabolism	NA	NA	NA	NA	2	NA	NA	NA	NA	NA	NA	NA	NA	NA	NA	NA	NA	NA	NA	NA	NA
hsa00785 Lipoic acid metabolism	NA	NA	NA	NA	3	NA	NA	NA	NA	NA	NA	NA	NA	NA	NA	NA	NA	NA	NA	NA	NA
hsa00790 Folate biosynthesis	NA	NA	NA	NA	9	NA	NA	NA	NA	NA	NA	NA	NA	NA	NA	NA	NA	NA	NA	NA	NA
hsa00920 Sulfur metabolism	NA	NA	NA	NA	8	NA	NA	NA	NA	NA	NA	NA	NA	NA	NA	NA	NA	NA	NA	NA	NA

## Sheet: KEGG_Group2
KEGG_term	p.geomean	stat.mean	p.val	q.val	set.size	DJANGO_4	DJANGO_7	DJANGO_76	DJANGO_22	DJANGO_50	DJANGO_32	DJANGO_79	DJANGO_30	DJANGO_83	DJANGO_8	DJANGO_77	DJANGO_58	DJANGO_82	DJANGO_147	DJANGO_143	DJANGO_157	DJANGO_160	DJANGO_155	DJANGO_140	DJANGO_139	DJANGO_141	DJANGO_131	DJANGO_127	DJANGO_144
hsa00140 Steroid hormone biosynthesis	0.0921237	1.04836	2.11147e-07	3.42058e-05	50	0.0549076	0.145876	0.0119262	0.233599	0.196653	0.487475	0.185563	0.26572	0.0165978	0.0470501	0.191696	0.667608	0.393606	0.0426635	0.194521	0.0334083	0.458434	0.31989	0.15188	0.0540166	0.202836	0.127063	0.1466	0.057156
hsa04146 Peroxisome	0.0761884	0.929083	3.57562e-06	0.000289625	75	0.2954	0.0326967	0.00251934	0.102694	0.851523	0.258235	0.0402135	0.0244923	0.0661738	0.249974	0.824034	0.116007	0.96666	0.179672	0.00426093	0.0653151	0.529009	0.409191	0.216933	0.448803	0.0594802	0.298335	0.0170299	0.101407
hsa00120 Primary bile acid biosynthesis	0.15969	0.902884	9.97322e-06	0.000538554	14	0.0989367	0.104581	0.165557	0.110745	0.256857	0.327729	0.363543	0.0525493	0.290924	0.180585	0.436066	0.202161	0.620029	0.188567	0.147417	0.0648488	0.414889	0.110424	0.221083	0.279626	0.0512405	0.267595	0.102831	0.118978
hsa04975 Fat digestion and absorption	0.169246	0.671693	0.00061775	0.0250189	42	0.355912	0.472819	0.0632027	0.362219	0.2254	0.0896976	0.382384	0.451051	0.0133226	0.649953	0.901462	0.351115	0.713424	0.265375	0.0675026	0.31332	0.656723	0.0518566	0.209879	0.268278	0.138469	0.0260299	0.115641	0.126077
hsa00983 Drug metabolism - other enzymes	0.171738	0.624575	0.00127056	0.0353709	48	0.234574	0.0758572	0.0386025	0.0768212	0.472888	0.60005	0.225532	0.111571	0.096274	0.305266	0.386279	0.618706	0.667091	0.209486	0.157848	0.158174	0.721957	0.435024	0.547461	0.582319	0.224458	0.204091	0.0174369	0.299295
hsa04973 Carbohydrate digestion and absorption	0.201356	0.622435	0.00131003	0.0353709	40	0.198412	0.0910627	0.117367	0.217289	0.607747	0.416896	0.349859	0.33909	0.0975289	0.0699601	0.568047	0.431961	0.554766	0.143985	0.0264279	0.18323	0.324789	0.625461	0.0453578	0.596725	0.113394	0.803189	0.173548	0.329833
hsa04614 Renin-angiotensin system	0.213304	0.610789	0.00184109	0.0402183	17	0.13817	0.451607	0.25332	0.222004	0.472573	0.129027	0.841676	0.3745	0.232993	0.21376	0.683813	0.40039	0.455819	0.227845	0.186578	0.0713634	0.147583	0.220537	0.101223	0.235893	0.339936	0.22862	0.103881	0.369731
hsa04977 Vitamin digestion and absorption	0.217816	0.601775	0.00198609	0.0402183	22	0.677026	0.349473	0.216695	0.27895	0.396625	0.0241211	0.524884	0.190951	0.108524	0.381146	0.33575	0.540891	0.470181	0.609627	0.223099	0.352523	0.153546	0.253555	0.0907495	0.267483	0.224837	0.191476	0.0526691	0.4679
hsa00020 Citrate cycle (TCA cycle)	0.123311	0.59118	0.00281701	0.0507062	29	0.0792944	0.00465538	0.023948	0.467444	0.738841	0.549709	0.184044	0.233293	0.104591	0.717734	0.644168	0.671454	0.915104	0.66083	0.000607154	0.531229	0.410818	0.803761	0.223104	0.145918	0.0814953	0.251122	0.0236242	0.437819
hsa00500 Starch and sucrose metabolism	0.208672	0.529189	0.00511663	0.0828895	50	0.14942	0.0559203	0.0417097	0.107966	0.803408	0.527073	0.232908	0.326172	0.442297	0.132807	0.234951	0.734735	0.359501	0.263848	0.334169	0.364011	0.493466	0.895443	0.403875	0.274916	0.102065	0.252957	0.0595063	0.305996
hsa00480 Glutathione metabolism	0.191037	0.51248	0.00677195	0.0903848	48	0.44167	0.155343	0.0597957	0.445696	0.783402	0.262223	0.0979262	0.177149	0.114925	0.346029	0.689633	0.785008	0.838597	0.18456	0.186113	0.426553	0.394934	0.795263	0.00947379	0.0867891	0.338168	0.175517	0.0508329	0.604643
hsa00100 Steroid biosynthesis	0.21166	0.523072	0.00699792	0.0903848	16	0.408245	0.0375633	0.3651	0.0838477	0.238752	0.81556	0.524293	0.107758	0.733404	0.486874	0.589149	0.131162	0.381267	0.265604	0.131679	0.0565931	0.361623	0.127048	0.394874	0.585976	0.64782	0.235579	0.199033	0.258953
hsa04122 Sulfur relay system	0.271941	0.517251	0.0072531	0.0903848	10	0.372858	0.394025	0.422908	0.578231	0.237689	0.571175	0.286195	0.20958	0.0616639	0.253584	0.305308	0.278012	0.213907	0.231602	0.225997	0.504251	0.198558	0.422665	0.201829	0.196806	0.548309	0.428202	0.320185	0.257364
hsa03320 PPAR signaling pathway	0.226662	0.470054	0.0112427	0.130094	64	0.662066	0.144265	0.0727033	0.249704	0.519337	0.160716	0.387825	0.288227	0.36261	0.340769	0.774902	0.390201	0.750077	0.66583	0.1172	0.238618	0.408253	0.412292	0.0766013	0.579112	0.552687	0.0883252	0.0381481	0.194161
hsa00561 Glycerolipid metabolism	0.255457	0.45595	0.0133732	0.14443	47	0.412619	0.745888	0.185125	0.312328	0.546891	0.352392	0.0696659	0.392996	0.125502	0.486341	0.929562	0.442789	0.264717	0.336782	0.0891252	0.348171	0.370076	0.164208	0.261583	0.413684	0.251775	0.308537	0.229945	0.118338
hsa00514 Other types of O-glycan biosynthesis	0.25368	0.408721	0.0235082	0.220003	43	0.217508	0.574989	0.38841	0.309238	0.497704	0.541621	0.129184	0.104199	0.398441	0.451027	0.0707135	0.674294	0.28987	0.572516	0.699722	0.393339	0.280118	0.235791	0.237804	0.435545	0.162629	0.157454	0.641079	0.228116
hsa04320 Dorso-ventral axis formation	0.276308	0.409178	0.0244252	0.220003	23	0.171509	0.126647	0.279676	0.17621	0.227663	0.518141	0.504708	0.625341	0.230556	0.329038	0.54351	0.0951074	0.51846	0.225831	0.193941	0.216575	0.11095	0.340835	0.460679	0.405388	0.687492	0.533261	0.836186	0.300197
hsa00051 Fructose and mannose metabolism	0.216986	0.410873	0.0244448	0.220003	35	0.183538	0.148597	0.0442579	0.0960298	0.500427	0.893524	0.430448	0.304038	0.0794806	0.18116	0.771832	0.901463	0.43117	0.143149	0.0889425	0.356939	0.314986	0.641694	0.140163	0.379487	0.413831	0.695722	0.232215	0.470333
hsa00053 Ascorbate and aldarate metabolism	0.218158	0.400756	0.0266408	0.227148	24	0.102855	0.274182	0.0835851	0.24159	0.508896	0.764436	0.303733	0.168265	0.311154	0.249043	0.512181	0.703296	0.586324	0.401703	0.600956	0.240598	0.876247	0.631851	0.314706	0.177324	0.118764	0.0264025	0.275645	0.470359
hsa00980 Metabolism of xenobiotics by cytochrome P450	0.125822	0.394116	0.0293565	0.237788	65	0.41969	0.394726	0.0083438	0.438812	0.425295	0.546561	0.122579	0.661958	0.0872581	0.0381317	0.505831	0.967663	0.808078	0.233423	0.431076	0.403144	0.55707	0.639783	0.252458	0.0688322	0.635144	0.108226	0.263113	0.239031
hsa03015 mRNA surveillance pathway	0.291678	0.334488	0.0516872	0.388326	77	0.522412	0.496612	0.598563	0.266654	0.231315	0.529241	0.517671	0.0819727	0.604556	0.679423	0.0664952	0.23003	0.0965208	0.346251	0.58886	0.466286	0.636626	0.229218	0.123013	0.390822	0.511205	0.30076	0.328393	0.575375
hsa04722 Neurotrophin signaling pathway	0.252116	0.332019	0.0527356	0.388326	121	0.301582	0.483993	0.513722	0.242546	0.342628	0.119493	0.748277	0.747352	0.61466	0.264391	0.396868	0.367595	0.160611	0.127544	0.324758	0.179066	0.376747	0.218017	0.627153	0.741537	0.153138	0.317527	0.565387	0.286187
hsa04974 Protein digestion and absorption	0.172853	0.32545	0.0587208	0.40189	78	0.106659	0.171418	0.812098	0.124725	0.26753	0.0252255	0.964429	0.786946	0.799356	0.0490629	0.900382	0.710943	0.585554	0.49047	0.437594	0.0110261	0.421511	0.241639	0.206284	0.252024	0.224921	0.675933	0.193513	0.324656
hsa00030 Pentose phosphate pathway	0.278684	0.318777	0.0631653	0.40189	26	0.460604	0.0550882	0.205697	0.104045	0.537221	0.444786	0.296433	0.231676	0.203615	0.267999	0.655147	0.912417	0.405136	0.31906	0.116171	0.526409	0.204822	0.861141	0.26083	0.462856	0.570239	0.487547	0.158396	0.677354
hsa00330 Arginine and proline metabolism	0.21461	0.312245	0.067163	0.40189	50	0.48804	0.00962655	0.0966766	0.334366	0.615681	0.708126	0.280303	0.551489	0.362946	0.377724	0.970247	0.49921	0.52595	0.337304	0.0163337	0.526267	0.219971	0.702426	0.160828	0.501745	0.792488	0.124477	0.103403	0.657991
hsa04115 p53 signaling pathway	0.278385	0.306782	0.0679752	0.40189	65	0.0385932	0.146001	0.593214	0.0711863	0.453315	0.488928	0.664298	0.317326	0.728372	0.43794	0.449322	0.213118	0.737984	0.316872	0.245011	0.274596	0.322421	0.452426	0.402906	0.533033	0.317463	0.319587	0.201907	0.856652
hsa03008 Ribosome biogenesis in eukaryotes	0.127956	0.311521	0.0687316	0.40189	68	0.351369	0.052493	0.820322	0.0644521	0.690822	0.359727	0.0365135	0.0414985	0.0676006	0.971129	0.0290957	0.485677	0.484982	0.979018	0.920408	0.489749	0.513309	0.496424	0.0106081	0.512222	0.648138	0.73668	0.000334524	0.933324
hsa04960 Aldosterone-regulated sodium reabsorption	0.288729	0.304554	0.0702704	0.40189	40	0.36928	0.347822	0.169645	0.804279	0.783518	0.648406	0.497754	0.612141	0.270795	0.235624	0.743511	0.23818	0.183238	0.206896	0.022569	0.153165	0.50022	0.460645	0.300514	0.290421	0.130949	0.768061	0.58809	0.357447
hsa02010 ABC transporters	0.304472	0.298703	0.0737708	0.40189	43	0.531008	0.534729	0.484253	0.119802	0.35897	0.510661	0.760114	0.218915	0.477951	0.320865	0.156375	0.736239	0.445766	0.506144	0.351961	0.350895	0.236733	0.0718067	0.159174	0.265222	0.15606	0.794191	0.595942	0.457262
hsa04110 Cell cycle	0.137113	0.298373	0.074424	0.40189	122	0.104182	0.0143698	0.987496	0.0771515	0.431414	0.488463	0.605024	0.018975	0.607462	0.930126	0.0537504	0.23355	0.267648	0.728206	0.381406	0.67829	0.905436	0.321279	0.0392246	0.629638	0.214716	0.138831	0.0499446	0.982419
hsa04666 Fc gamma R-mediated phagocytosis	0.247468	0.284455	0.0834669	0.436182	87	0.349047	0.465414	0.408697	0.685212	0.375866	0.30468	0.804547	0.587607	0.293366	0.0285268	0.530251	0.571077	0.519686	0.028193	0.54512	0.0623613	0.464362	0.144291	0.752189	0.696604	0.354963	0.424062	0.708982	0.0869141
hsa00860 Porphyrin and chlorophyll metabolism	0.285259	0.277737	0.0877428	0.444198	40	0.200435	0.173358	0.124362	0.222111	0.681401	0.691964	0.267644	0.258502	0.121059	0.327366	0.319057	0.575385	0.825884	0.585901	0.632012	0.355573	0.581841	0.799363	0.364929	0.53249	0.25886	0.118558	0.191178	0.52118
hsa04340 Hedgehog signaling pathway	0.312453	0.268183	0.0952907	0.467791	55	0.227664	0.60424	0.842879	0.116348	0.351886	0.267826	0.698254	0.521145	0.717144	0.165216	0.247877	0.26215	0.238521	0.454606	0.456577	0.295315	0.481586	0.408987	0.458222	0.644841	0.404208	0.557839	0.167691	0.145354
hsa00564 Glycerophospholipid metabolism	0.312344	0.244351	0.117041	0.530604	75	0.274469	0.482364	0.0975763	0.584169	0.764957	0.276351	0.489133	0.541123	0.109301	0.666907	0.683313	0.797209	0.153412	0.175507	0.166649	0.802501	0.449504	0.317226	0.496042	0.511775	0.278988	0.228733	0.383813	0.295035
hsa04976 Bile secretion	0.310883	0.244893	0.117077	0.530604	69	0.503854	0.212162	0.238651	0.31825	0.567089	0.462616	0.799737	0.498049	0.407888	0.0891893	0.600701	0.628512	0.23766	0.287187	0.21103	0.336424	0.440994	0.220156	0.0427026	0.729495	0.353643	0.825634	0.567123	0.511079
hsa00511 Other glycan degradation	0.311296	0.249091	0.119519	0.530604	16	0.37538	0.696583	0.359961	0.394687	0.641399	0.0426961	0.0643986	0.431135	0.799871	0.168069	0.295953	0.621153	0.52079	0.284306	0.712657	0.342045	0.241098	0.438904	0.4105	0.321481	0.561253	0.22724	0.858555	0.304774
hsa00830 Retinol metabolism	0.18194	0.243627	0.121187	0.530604	57	0.599491	0.417617	0.0154442	0.658183	0.694835	0.708141	0.481485	0.79573	0.0995491	0.106372	0.751613	0.944231	0.702548	0.241248	0.37286	0.319967	0.433133	0.572925	0.474241	0.100582	0.353102	0.100016	0.169482	0.243867
hsa00982 Drug metabolism - cytochrome P450	0.181158	0.228904	0.13567	0.563569	63	0.650868	0.419013	0.0107937	0.607113	0.595415	0.610833	0.126943	0.710203	0.275015	0.0797109	0.824488	0.84808	0.844529	0.268394	0.262288	0.49599	0.694414	0.626641	0.339862	0.118422	0.540256	0.116686	0.193804	0.319675
hsa04012 ErbB signaling pathway	0.348464	0.225306	0.135674	0.563569	84	0.325221	0.408838	0.236114	0.371755	0.563455	0.327268	0.789143	0.546792	0.246574	0.259351	0.332903	0.515192	0.428435	0.266975	0.270707	0.503773	0.414357	0.35605	0.654651	0.680543	0.459554	0.244999	0.35253	0.39145
hsa04070 Phosphatidylinositol signaling system	0.280398	0.222542	0.139628	0.565492	76	0.428053	0.523496	0.256141	0.50212	0.395938	0.297788	0.414592	0.560099	0.455609	0.200604	0.508795	0.721641	0.454623	0.0706948	0.120407	0.684061	0.171151	0.231011	0.768683	0.586293	0.575869	0.312683	0.894733	0.10169
hsa00603 Glycosphingolipid biosynthesis - globo series	0.322021	0.223466	0.146395	0.569776	14	0.369626	0.369969	0.582495	0.218273	0.71901	0.339009	0.552954	0.695049	0.225572	0.100796	0.399449	0.673185	0.0531539	0.310089	0.540845	0.4748	0.495115	0.728114	0.222865	0.18057	0.65391	0.322372	0.469913	0.656163
hsa00040 Pentose and glucuronate interconversions	0.262059	0.213924	0.150775	0.569776	29	0.326252	0.346307	0.0940818	0.245284	0.758405	0.743263	0.267631	0.29918	0.291243	0.353285	0.426375	0.724392	0.826024	0.489207	0.585226	0.277902	0.757246	0.663586	0.231129	0.263965	0.150134	0.0672542	0.389179	0.732561
hsa04360 Axon guidance	0.247139	0.209774	0.152879	0.569776	127	0.32749	0.915115	0.455425	0.820688	0.216495	0.122098	0.647751	0.560426	0.599871	0.214711	0.312132	0.563876	0.0206052	0.143429	0.726038	0.22034	0.651004	0.257591	0.64573	0.56251	0.389501	0.156416	0.829471	0.131383
hsa00900 Terpenoid backbone biosynthesis	0.280187	0.21535	0.154754	0.569776	13	0.379626	0.157113	0.20345	0.275919	0.574461	0.881795	0.45245	0.110793	0.358586	0.340953	0.7176	0.664615	0.814821	0.464389	0.686409	0.232495	0.250365	0.259223	0.679813	0.434892	0.802175	0.158473	0.181022	0.162836
hsa00340 Histidine metabolism	0.311206	0.203957	0.164663	0.586493	25	0.398079	0.304755	0.405425	0.454652	0.288307	0.678488	0.233096	0.66683	0.23644	0.186885	0.856921	0.424466	0.805417	0.381076	0.135846	0.424625	0.749013	0.174457	0.374979	0.435716	0.550289	0.320718	0.453817	0.273905
hsa00430 Taurine and hypotaurine metabolism	0.35888	0.205189	0.166535	0.586493	10	0.190854	0.289161	0.448228	0.68409	0.273978	0.576532	0.571915	0.14904	0.332413	0.824972	0.495081	0.176808	0.711177	0.331104	0.371167	0.535644	0.386469	0.296323	0.677599	0.459592	0.167026	0.467893	0.441824	0.429227
hsa04150 mTOR signaling pathway	0.364952	0.185945	0.182906	0.624788	48	0.426717	0.707287	0.310148	0.774569	0.343513	0.47674	0.344923	0.488032	0.111236	0.371453	0.382513	0.313715	0.51336	0.196993	0.224083	0.428853	0.590572	0.408913	0.674954	0.675451	0.594479	0.358964	0.424044	0.253327
hsa04972 Pancreatic secretion	0.279085	0.184656	0.185122	0.624788	96	0.169115	0.441619	0.221294	0.77645	0.443274	0.654194	0.581231	0.671836	0.320024	0.230645	0.939774	0.669824	0.504909	0.0915003	0.171568	0.4459	0.584203	0.238863	0.422387	0.261767	0.624007	0.142818	0.675628	0.173885
hsa00600 Sphingolipid metabolism	0.312525	0.181172	0.191315	0.63251	40	0.529867	0.248222	0.142018	0.279362	0.925901	0.0166726	0.500925	0.37244	0.2916	0.301708	0.669489	0.68575	0.612813	0.0712308	0.469996	0.643259	0.497625	0.765244	0.535226	0.408555	0.499846	0.413892	0.35448	0.515892
hsa04710 Circadian rhythm - mammal	0.363757	0.165806	0.211353	0.684785	22	0.405333	0.822604	0.221624	0.434635	0.366096	0.843492	0.684579	0.529668	0.355946	0.367253	0.621212	0.467332	0.150848	0.280201	0.242089	0.20785	0.390824	0.438507	0.472285	0.680428	0.175027	0.388368	0.717806	0.267884
hsa04964 Proximal tubule bicarbonate reclamation	0.33274	0.160979	0.223596	0.706202	22	0.259616	0.30982	0.130223	0.784318	0.57623	0.711071	0.495085	0.459746	0.331423	0.502182	0.821975	0.553849	0.662001	0.106566	0.180138	0.445853	0.53892	0.648362	0.137818	0.358239	0.579833	0.523755	0.372892	0.27706
hsa03450 Non-homologous end-joining	0.380126	0.157797	0.226682	0.706202	11	0.380833	0.288463	0.422627	0.299713	0.571316	0.637553	0.177823	0.39584	0.515713	0.654384	0.215044	0.425049	0.249926	0.675495	0.385257	0.609723	0.666947	0.346109	0.205334	0.628366	0.565523	0.37126	0.337263	0.648607
hsa00562 Inositol phosphate metabolism	0.324986	0.149489	0.233901	0.714943	55	0.375935	0.589214	0.187381	0.379157	0.490135	0.245064	0.222058	0.472093	0.499387	0.360693	0.450088	0.829318	0.415064	0.217315	0.133341	0.725779	0.172064	0.38389	0.822123	0.735618	0.710499	0.248496	0.810657	0.22653
hsa00592 alpha-Linolenic acid metabolism	0.365375	0.135774	0.258756	0.758752	17	0.312103	0.353295	0.305124	0.496445	0.507045	0.447823	0.6905	0.487556	0.128314	0.745429	0.836552	0.774756	0.657368	0.135148	0.247069	0.722561	0.64227	0.278561	0.490215	0.25972	0.404501	0.143116	0.441457	0.396733
hsa04744 Phototransduction	0.398622	0.13352	0.259004	0.758752	29	0.527129	0.401515	0.418404	0.68332	0.462025	0.451084	0.698202	0.483766	0.543056	0.374852	0.688011	0.472943	0.471754	0.173027	0.295184	0.433032	0.443155	0.458634	0.494674	0.241217	0.29345	0.346224	0.620883	0.339288
hsa03013 RNA transport	0.134423	0.131556	0.264213	0.758752	138	0.783328	0.0275915	0.910132	0.210894	0.691038	0.742617	0.0507645	0.00450228	0.57744	0.962803	0.101801	0.336028	0.33594	0.874969	0.685523	0.666822	0.861943	0.624134	0.00271558	0.477901	0.674805	0.220371	0.0212695	0.992992
hsa04910 Insulin signaling pathway	0.370705	0.127341	0.266968	0.758752	134	0.5809	0.390987	0.197212	0.516709	0.694397	0.699842	0.611632	0.781933	0.347408	0.171633	0.517201	0.289087	0.201183	0.214058	0.143751	0.555004	0.482643	0.491161	0.619207	0.593062	0.407486	0.53211	0.640029	0.29817
hsa00591 Linoleic acid metabolism	0.272236	0.128637	0.273465	0.763816	26	0.386273	0.501928	0.0793096	0.653776	0.362025	0.762095	0.654851	0.600081	0.100762	0.436233	0.93743	0.878712	0.850541	0.0482704	0.148206	0.678335	0.511454	0.195409	0.687883	0.191664	0.673442	0.254922	0.180067	0.348765
hsa04662 B cell receptor signaling pathway	0.307226	0.119635	0.279672	0.767912	68	0.285424	0.630178	0.416496	0.197498	0.175362	0.644943	0.775608	0.804646	0.534799	0.128506	0.575462	0.44449	0.445224	0.242903	0.269759	0.352025	0.609243	0.41781	0.673755	0.664137	0.335192	0.245019	0.557652	0.591739
hsa00350 Tyrosine metabolism	0.314262	0.115981	0.289669	0.775998	36	0.757879	0.264995	0.376855	0.701221	0.26636	0.759315	0.142379	0.864489	0.26411	0.163986	0.605801	0.353445	0.337198	0.598438	0.406692	0.633685	0.573974	0.247092	0.1823	0.422717	0.686931	0.632745	0.410176	0.370212
hsa00360 Phenylalanine metabolism	0.388233	0.114419	0.292989	0.775998	16	0.694368	0.31238	0.500264	0.388941	0.300867	0.682244	0.291623	0.646618	0.433413	0.261992	0.350977	0.405201	0.475295	0.382565	0.316229	0.467204	0.728573	0.259475	0.358639	0.458594	0.587942	0.713204	0.402953	0.550254
hsa00590 Arachidonic acid metabolism	0.301016	0.110724	0.296987	0.775998	52	0.16776	0.180232	0.22798	0.869655	0.261179	0.772511	0.516432	0.527552	0.173056	0.286175	0.937893	0.844587	0.679437	0.041254	0.184626	0.415495	0.758642	0.463454	0.624149	0.126992	0.572155	0.429546	0.564488	0.521472
hsa03020 RNA polymerase	0.304963	0.108969	0.302085	0.776681	25	0.360083	0.357625	0.636146	0.366042	0.870784	0.682763	0.106601	0.224257	0.107299	0.832172	0.114045	0.268332	0.519517	0.097781	0.759344	0.492611	0.788704	0.646242	0.257032	0.495691	0.572674	0.689167	0.100375	0.907366
hsa00260 Glycine, serine and threonine metabolism	0.337855	0.104665	0.308345	0.776681	29	0.72849	0.269927	0.496657	0.418839	0.65958	0.705284	0.0563104	0.462367	0.529051	0.202431	0.439631	0.400539	0.776772	0.640301	0.266507	0.496856	0.627234	0.426234	0.227858	0.555454	0.643752	0.365554	0.345971	0.503901
hsa00250 Alanine, aspartate and glutamate metabolism	0.351742	0.102076	0.311631	0.776681	30	0.639983	0.331934	0.36116	0.656159	0.417202	0.843041	0.0666394	0.324307	0.388821	0.253303	0.460297	0.348348	0.335858	0.617605	0.22964	0.62067	0.352317	0.590178	0.273066	0.583043	0.672337	0.81001	0.373526	0.624969
hsa00510 N-Glycan biosynthesis	0.338245	0.0858276	0.34023	0.83511	46	0.248797	0.34853	0.634748	0.476405	0.841651	0.133338	0.296592	0.372167	0.186826	0.466856	0.644685	0.746273	0.210098	0.428837	0.855119	0.444211	0.556474	0.581816	0.166964	0.326488	0.561774	0.737508	0.461147	0.545509
hsa03022 Basal transcription factors	0.352387	0.0819502	0.347483	0.836222	32	0.525919	0.205577	0.489099	0.292261	0.80455	0.157947	0.143232	0.0912275	0.29001	0.849281	0.306345	0.466712	0.590863	0.706156	0.677481	0.568925	0.490566	0.513476	0.359339	0.70717	0.511563	0.677666	0.153985	0.839362
hsa03440 Homologous recombination	0.346469	0.0805757	0.351007	0.836222	25	0.300014	0.1162	0.794357	0.243296	0.504136	0.425508	0.465353	0.178221	0.131594	0.750584	0.107916	0.545774	0.456942	0.542429	0.770217	0.693452	0.546895	0.737092	0.315278	0.809211	0.670783	0.353121	0.164033	0.839662
hsa00520 Amino sugar and nucleotide sugar metabolism	0.342326	0.0705623	0.365708	0.852685	45	0.0975905	0.122615	0.37522	0.329688	0.862469	0.518352	0.315109	0.421057	0.632289	0.456157	0.634547	0.860766	0.475445	0.348205	0.445719	0.675282	0.217365	0.60613	0.256938	0.346634	0.602121	0.673951	0.453555	0.699214
hsa04370 VEGF signaling pathway	0.400957	0.0690803	0.368444	0.852685	68	0.545687	0.592961	0.467786	0.554776	0.466726	0.413962	0.709544	0.646325	0.0883529	0.628346	0.578292	0.766698	0.362517	0.251645	0.42623	0.603787	0.670999	0.397994	0.233052	0.297088	0.560627	0.204634	0.634074	0.409007
hsa04740 Olfactory transduction	0.388072	0.0650895	0.375058	0.855766	370	0.544959	0.528592	0.551709	0.6425	0.383523	0.678084	0.618385	0.375314	0.305813	0.51869	0.200866	0.148818	0.357498	0.190755	0.381814	0.852639	0.158541	0.411558	0.633389	0.605705	0.696855	0.42182	0.69046	0.596482
hsa00650 Butanoate metabolism	0.323025	0.0609628	0.380466	0.856049	27	0.667614	0.299027	0.242812	0.656854	0.576868	0.856918	0.217877	0.314154	0.365993	0.321722	0.916558	0.792813	0.585982	0.303958	0.352292	0.506296	0.419991	0.429959	0.408992	0.444952	0.762299	0.307944	0.181465	0.348464
hsa03040 Spliceosome	0.18623	0.0548962	0.396709	0.87126	120	0.486344	0.151164	0.667983	0.235152	0.932972	0.962201	0.41462	0.187643	0.337173	0.865877	0.122418	0.240182	0.394692	0.614513	0.742184	0.269228	0.889718	0.811726	0.0319538	0.735948	0.518493	0.143378	0.00289375	0.972032
hsa04664 Fc epsilon RI signaling pathway	0.378365	0.0503095	0.403147	0.87126	74	0.400038	0.573731	0.631214	0.612016	0.466143	0.415015	0.820869	0.645868	0.285361	0.369162	0.589356	0.49617	0.465723	0.201274	0.350964	0.423196	0.777554	0.315257	0.603885	0.288876	0.421337	0.271803	0.672436	0.42349
hsa04330 Notch signaling pathway	0.390633	0.0500891	0.403361	0.87126	43	0.281167	0.794126	0.746293	0.552074	0.277886	0.342209	0.720999	0.331686	0.851649	0.24841	0.356699	0.278679	0.418654	0.482572	0.63556	0.330804	0.297844	0.325636	0.537096	0.537953	0.268083	0.562073	0.846274	0.411926
hsa04120 Ubiquitin mediated proteolysis	0.38199	0.0426496	0.41765	0.890253	130	0.728348	0.103254	0.583315	0.327429	0.728936	0.476496	0.542824	0.251382	0.327469	0.80077	0.371864	0.555572	0.375981	0.624462	0.542515	0.635114	0.46026	0.55712	0.635124	0.447056	0.205403	0.17408	0.618212	0.664722
hsa04310 Wnt signaling pathway	0.32704	0.0394433	0.423309	0.890599	147	0.696457	0.704117	0.764605	0.345159	0.415651	0.512811	0.779401	0.48111	0.923209	0.287687	0.289041	0.102104	0.0535361	0.669222	0.669667	0.336818	0.827704	0.14905	0.460583	0.600416	0.281534	0.397315	0.505446	0.506769
hsa04920 Adipocytokine signaling pathway	0.386344	0.031409	0.439228	0.900541	63	0.243425	0.422832	0.314453	0.519963	0.643704	0.857351	0.671096	0.728185	0.785347	0.149948	0.458176	0.245946	0.481012	0.422946	0.090522	0.634817	0.284999	0.629236	0.751667	0.588859	0.0957595	0.756794	0.64141	0.476899
hsa00630 Glyoxylate and dicarboxylate metabolism	0.302162	0.0338751	0.440946	0.900541	18	0.600419	0.0709444	0.380206	0.503301	0.849372	0.517242	0.208242	0.342559	0.48463	0.752148	0.547932	0.464276	0.805035	0.834172	0.0109211	0.370217	0.459811	0.736896	0.619204	0.436384	0.72124	0.622188	0.32569	0.469122
hsa04130 SNARE interactions in vesicular transport	0.399303	0.0291007	0.444712	0.900541	35	0.249756	0.720884	0.149796	0.590787	0.803061	0.354425	0.555174	0.498792	0.176985	0.466893	0.610226	0.593427	0.852384	0.115568	0.509407	0.236194	0.703786	0.643653	0.72573	0.581714	0.323761	0.751711	0.271232	0.35107
hsa00310 Lysine degradation	0.386494	0.0204152	0.462141	0.924283	40	0.642691	0.405744	0.663185	0.231996	0.619939	0.580712	0.275774	0.255079	0.211715	0.614106	0.538098	0.654053	0.721533	0.654798	0.0307874	0.740942	0.712764	0.375481	0.528546	0.650833	0.629571	0.35092	0.546572	0.480494
hsa04912 GnRH signaling pathway	0.388768	0.0121195	0.476002	0.931338	95	0.294483	0.430333	0.365728	0.598657	0.362386	0.32701	0.941802	0.885482	0.435638	0.344934	0.846815	0.684415	0.332334	0.113804	0.189527	0.724681	0.712495	0.35427	0.731621	0.438653	0.466966	0.225248	0.521122	0.365776
hsa04742 Taste transduction	0.422708	0.0119064	0.477167	0.931338	51	0.464964	0.665711	0.584048	0.690461	0.18068	0.606676	0.456098	0.766607	0.599518	0.106949	0.646959	0.338578	0.641299	0.522241	0.463635	0.816857	0.331605	0.350346	0.409273	0.476846	0.389993	0.4957	0.787192	0.182852
hsa01040 Biosynthesis of unsaturated fatty acids	0.352604	0.00515249	0.489169	0.941434	20	0.827314	0.0965178	0.228183	0.171172	0.737271	0.431339	0.310027	0.285519	0.731786	0.807352	0.701148	0.784912	0.24156	0.594122	0.169741	0.510992	0.862912	0.814676	0.256233	0.914699	0.219918	0.256022	0.350231	0.585616
hsa00380 Tryptophan metabolism	0.351718	0.000125384	0.499638	0.941434	37	0.747198	0.360877	0.270712	0.114847	0.830095	0.84582	0.118096	0.508436	0.122362	0.266792	0.889886	0.499724	0.937518	0.563773	0.0791559	0.519943	0.683943	0.550423	0.547919	0.425451	0.582545	0.562589	0.361363	0.642618
hsa03410 Base excision repair	0.362689	-0.000417863	0.499774	0.941434	29	0.596482	0.103349	0.728906	0.395434	0.531513	0.728443	0.338416	0.120133	0.332691	0.671415	0.188275	0.530653	0.493865	0.584294	0.217977	0.656193	0.508951	0.74546	0.322005	0.911154	0.853797	0.296211	0.392351	0.76971
hsa03420 Nucleotide excision repair	0.313009	-0.00625334	0.512591	0.944987	43	0.39632	0.0409594	0.831952	0.295474	0.753128	0.276009	0.363012	0.256578	0.438344	0.891319	0.120753	0.477714	0.299648	0.761843	0.598861	0.516661	0.849586	0.689374	0.290946	0.802985	0.802379	0.181984	0.0844976	0.972562
hsa00010 Glycolysis / Gluconeogenesis	0.259904	-0.00671022	0.513326	0.944987	61	0.546926	0.013635	0.0920585	0.218116	0.7965	0.962364	0.290094	0.794289	0.226548	0.146243	0.932034	0.976951	0.464844	0.663848	0.0876946	0.708809	0.282041	0.917234	0.204702	0.70855	0.574838	0.634341	0.132088	0.626286
hsa00601 Glycosphingolipid biosynthesis - lacto and neolacto series	0.402023	-0.0156636	0.530678	0.953783	25	0.436918	0.234287	0.431899	0.695871	0.597108	0.723685	0.656649	0.259991	0.423965	0.149492	0.218352	0.597423	0.626323	0.122966	0.448819	0.778656	0.764907	0.579437	0.691311	0.590826	0.703896	0.589871	0.568706	0.37935
hsa00970 Aminoacyl-tRNA biosynthesis	0.307293	-0.0146409	0.530814	0.953783	38	0.559475	0.609335	0.718417	0.58222	0.403155	0.869762	0.00821459	0.205728	0.283538	0.699587	0.207185	0.18032	0.506107	0.806009	0.476382	0.915883	0.347746	0.706651	0.436141	0.500924	0.376369	0.66781	0.153301	0.977161
hsa00640 Propanoate metabolism	0.270944	-0.0144402	0.535767	0.953783	29	0.688469	0.180254	0.210039	0.651352	0.805629	0.697293	0.138977	0.5397	0.466041	0.53279	0.89533	0.598618	0.663094	0.826902	0.00238895	0.433074	0.777721	0.753229	0.289969	0.712549	0.708972	0.275814	0.186551	0.688223
hsa00740 Riboflavin metabolism	0.448303	-0.0258945	0.550875	0.970006	11	0.457416	0.676044	0.638181	0.594676	0.73223	0.545819	0.174938	0.255221	0.267322	0.670535	0.331575	0.706013	0.560673	0.371583	0.695184	0.525045	0.538308	0.633291	0.655133	0.239104	0.488605	0.468552	0.387144	0.685882
hsa00565 Ether lipid metabolism	0.429394	-0.0299311	0.556856	0.970006	31	0.361671	0.336636	0.301938	0.402616	0.667618	0.488548	0.880138	0.665601	0.396829	0.487474	0.800305	0.927025	0.441596	0.149032	0.262116	0.712806	0.732107	0.457596	0.661728	0.377613	0.383193	0.271834	0.260665	0.66279
hsa00450 Selenocompound metabolism	0.445451	-0.0384071	0.572574	0.985291	12	0.667977	0.492041	0.570385	0.669827	0.469695	0.386957	0.178846	0.535317	0.368091	0.57461	0.634815	0.558836	0.489698	0.644348	0.527432	0.529797	0.715016	0.832247	0.473737	0.239146	0.575876	0.327174	0.233259	0.675803
hsa03018 RNA degradation	0.329279	-0.0406196	0.577794	0.985291	70	0.343197	0.296299	0.316064	0.266589	0.782111	0.921471	0.312045	0.217213	0.330358	0.867257	0.41682	0.202709	0.699574	0.942484	0.257708	0.428872	0.536219	0.666541	0.307375	0.861215	0.284892	0.434355	0.30967	0.903901
hsa04020 Calcium signaling pathway	0.392628	-0.0464524	0.589665	0.991315	166	0.311388	0.424184	0.80357	0.507931	0.297328	0.372881	0.689386	0.927145	0.616071	0.0910592	0.798528	0.705591	0.409366	0.149255	0.457072	0.761355	0.205362	0.364632	0.661217	0.373243	0.723222	0.681862	0.777786	0.27456
hsa04730 Long-term depression	0.431599	-0.0486712	0.593565	0.991315	67	0.476751	0.481143	0.293974	0.65185	0.498802	0.192375	0.774708	0.923844	0.235409	0.460731	0.840143	0.831276	0.518236	0.149862	0.376632	0.602198	0.799045	0.577463	0.686926	0.246393	0.490742	0.277604	0.411435	0.506923
hsa04914 Progesterone-mediated oocyte maturation	0.398067	-0.0564344	0.608444	1	84	0.401016	0.194781	0.93502	0.655098	0.562698	0.609467	0.536543	0.332309	0.170217	0.836513	0.16722	0.636132	0.113527	0.483044	0.733025	0.728946	0.822451	0.653175	0.31483	0.230686	0.423449	0.476239	0.615954	0.821037
hsa04520 Adherens junction	0.385692	-0.0582835	0.611423	1	72	0.893895	0.744294	0.209833	0.838434	0.588215	0.350349	0.624951	0.587664	0.630171	0.463227	0.676265	0.226948	0.0760658	0.356631	0.518286	0.21679	0.838989	0.513764	0.703142	0.743443	0.287999	0.24853	0.625328	0.58618
hsa00620 Pyruvate metabolism	0.333005	-0.069981	0.633673	1	38	0.636142	0.0791153	0.212246	0.255069	0.83869	0.845063	0.225381	0.531031	0.465669	0.629905	0.86778	0.731937	0.77441	0.878257	0.0347999	0.62279	0.730458	0.844436	0.16823	0.436014	0.771347	0.543728	0.0891688	0.675505
hsa00410 beta-Alanine metabolism	0.437051	-0.0710021	0.634027	1	19	0.683481	0.321355	0.399505	0.671549	0.526114	0.816375	0.175287	0.375239	0.384994	0.651815	0.81354	0.559265	0.489002	0.489896	0.105442	0.695307	0.827866	0.582415	0.36002	0.415567	0.637528	0.565512	0.364187	0.746252
hsa00052 Galactose metabolism	0.406358	-0.0749211	0.639657	1	26	0.493536	0.22229	0.276075	0.307804	0.845722	0.429374	0.225326	0.574732	0.525664	0.611311	0.398002	0.954251	0.416221	0.603029	0.27516	0.881134	0.235176	0.924654	0.298917	0.483603	0.535222	0.75766	0.222333	0.781105
hsa04260 Cardiac muscle contraction	0.301827	-0.0858583	0.663908	1	70	0.37635	0.0436796	0.535867	0.395861	0.946611	0.693366	0.581883	0.752569	0.150709	0.365066	0.813886	0.88375	0.595261	0.621947	0.0622653	0.609664	0.540211	0.917345	0.196595	0.636329	0.028481	0.89056	0.495505	0.832531
hsa04720 Long-term potentiation	0.461713	-0.0898755	0.669216	1	69	0.649253	0.55495	0.403025	0.675517	0.528951	0.535171	0.726926	0.905413	0.438451	0.272776	0.857161	0.503488	0.351213	0.154323	0.3079	0.535929	0.472349	0.500492	0.707595	0.558315	0.657525	0.530508	0.453313	0.436708
hsa03030 DNA replication	0.187681	-0.0935272	0.67618	1	36	0.324645	0.00437895	0.994715	0.197513	0.570546	0.65038	0.380031	0.139951	0.344105	0.938543	0.0592972	0.608059	0.316824	0.832661	0.661703	0.668548	0.973506	0.521464	0.111588	0.927303	0.89347	0.428072	0.0239763	0.972697
hsa00270 Cysteine and methionine metabolism	0.387049	-0.0939531	0.677039	1	33	0.749258	0.0969558	0.745349	0.292649	0.511538	0.760117	0.439912	0.462055	0.32518	0.610724	0.737834	0.734995	0.31323	0.685956	0.562894	0.778293	0.436229	0.744088	0.0786898	0.504347	0.778542	0.797637	0.0472978	0.892129
hsa00240 Pyrimidine metabolism	0.244861	-0.0965807	0.681528	1	91	0.755912	0.0570048	0.661923	0.156537	0.974799	0.741026	0.0589105	0.0834045	0.235166	0.961526	0.100023	0.806171	0.324579	0.110114	0.723897	0.752239	0.921485	0.820121	0.261046	0.727638	0.869132	0.761014	0.023983	0.960702
hsa04530 Tight junction	0.383732	-0.0974056	0.682336	1	127	0.517988	0.838318	0.420186	0.606935	0.361769	0.130688	0.885466	0.718371	0.551475	0.155491	0.870056	0.747681	0.213232	0.366037	0.337354	0.396142	0.547517	0.520691	0.843151	0.78148	0.682729	0.707502	0.259913	0.30628
hsa04630 Jak-STAT signaling pathway	0.338633	-0.0979223	0.683018	1	145	0.465826	0.631789	0.593639	0.144408	0.600869	0.615307	0.878744	0.81016	0.657557	0.290749	0.364751	0.216019	0.70202	0.525951	0.59146	0.346481	0.321996	0.20937	0.819973	0.823413	0.395087	0.650062	0.669391	0.509638
hsa00534 Glycosaminoglycan biosynthesis - heparan sulfate	0.48097	-0.102456	0.689609	1	23	0.879983	0.638203	0.617275	0.581684	0.45219	0.468208	0.681454	0.555164	0.378611	0.376668	0.24889	0.327711	0.31012	0.404344	0.614066	0.567541	0.606769	0.546432	0.553887	0.742054	0.614715	0.648919	0.743446	0.310109
hsa04540 Gap junction	0.409082	-0.118062	0.717712	1	86	0.49998	0.432536	0.684711	0.633591	0.480008	0.0309917	0.899763	0.956058	0.751886	0.237405	0.755861	0.806297	0.218216	0.419338	0.676982	0.592711	0.852117	0.760495	0.337963	0.330716	0.410659	0.406043	0.273658	0.512856
hsa00760 Nicotinate and nicotinamide metabolism	0.489917	-0.126569	0.729658	1	23	0.314452	0.567436	0.377148	0.490084	0.73784	0.605169	0.607981	0.722176	0.738128	0.512651	0.802796	0.211704	0.40993	0.476248	0.736408	0.433304	0.682423	0.44572	0.668942	0.351206	0.50085	0.74195	0.539238	0.436877
hsa04660 T cell receptor signaling pathway	0.345346	-0.12963	0.734658	1	100	0.147909	0.904668	0.720145	0.360767	0.45197	0.269217	0.926365	0.831195	0.417428	0.239783	0.528173	0.608524	0.695407	0.704565	0.613486	0.402795	0.376988	0.517382	0.674432	0.876752	0.226645	0.317379	0.469929	0.635534
hsa04114 Oocyte meiosis	0.419156	-0.131697	0.739533	1	111	0.442655	0.208242	0.88267	0.393532	0.582644	0.719672	0.720136	0.599785	0.337963	0.645837	0.675359	0.815009	0.195047	0.308993	0.444783	0.712627	0.900638	0.802314	0.284551	0.409149	0.473487	0.400891	0.269788	0.782355
hsa04916 Melanogenesis	0.419268	-0.134696	0.744287	1	101	0.49149	0.739813	0.887804	0.530999	0.250829	0.16988	0.829879	0.907756	0.649912	0.174371	0.769803	0.624103	0.201451	0.39888	0.610998	0.47118	0.762955	0.605324	0.746584	0.505313	0.692604	0.248662	0.696297	0.166156
hsa00071 Fatty acid metabolism	0.286827	-0.139864	0.748937	1	38	0.583896	0.163329	0.0610634	0.684774	0.787158	0.885203	0.131289	0.540619	0.767048	0.263537	0.926509	0.900704	0.776286	0.757033	0.0394914	0.891063	0.486702	0.865813	0.584358	0.544124	0.822265	0.259847	0.177922	0.353164
hsa00563 Glycosylphosphatidylinositol(GPI)-anchor biosynthesis	0.412378	-0.155474	0.772196	1	23	0.878929	0.417853	0.270758	0.521296	0.880085	0.642232	0.129698	0.440165	0.426367	0.78912	0.373649	0.797513	0.445471	0.161789	0.805038	0.652198	0.506761	0.543935	0.499915	0.271204	0.821686	0.782517	0.562764	0.638706
hsa04140 Regulation of autophagy	0.509374	-0.168863	0.793135	1	29	0.436178	0.738286	0.308968	0.836409	0.722518	0.468603	0.754162	0.63268	0.510255	0.411332	0.611384	0.430935	0.419696	0.572719	0.368111	0.517715	0.711628	0.480496	0.59554	0.681639	0.5195	0.743627	0.563907	0.429036
hsa00190 Oxidative phosphorylation	0.0933503	-0.168662	0.796852	1	112	0.230381	0.00198642	0.19348	0.936394	0.997689	0.978326	0.234034	0.814667	0.00139955	0.778036	0.891548	0.764378	0.966187	0.717701	7.15893e-05	0.892093	0.619878	0.992676	0.191834	0.371492	0.0388207	0.96988	0.0790457	0.985494
hsa04010 MAPK signaling pathway	0.349447	-0.179403	0.808987	1	252	0.208741	0.909136	0.771982	0.212099	0.30448	0.516879	0.993647	0.950885	0.580672	0.43737	0.595884	0.378064	0.211938	0.580271	0.661861	0.552045	0.795207	0.367844	0.778032	0.825973	0.19829	0.212018	0.344094	0.525358
hsa00670 One carbon pool by folate	0.403033	-0.184843	0.809152	1	17	0.872189	0.22777	0.818153	0.335755	0.416001	0.90822	0.110696	0.226355	0.603705	0.721723	0.371806	0.607676	0.176159	0.897778	0.396964	0.579941	0.68968	0.696132	0.310422	0.721197	0.899557	0.838369	0.366691	0.565114
hsa00280 Valine, leucine and isoleucine degradation	0.262912	-0.186136	0.810764	1	40	0.669429	0.123819	0.0916556	0.828063	0.961115	0.811272	0.152624	0.242265	0.692105	0.582829	0.979575	0.668173	0.757688	0.583227	0.0396131	0.441463	0.88269	0.933815	0.447678	0.673917	0.829223	0.194237	0.127809	0.630209
hsa00604 Glycosphingolipid biosynthesis - ganglio series	0.44607	-0.188794	0.8144	1	15	0.80378	0.827907	0.343281	0.335253	0.72288	0.384695	0.425116	0.733726	0.41894	0.177955	0.485958	0.681849	0.137612	0.452715	0.805391	0.634567	0.727344	0.806006	0.332742	0.501667	0.672678	0.657715	0.902286	0.57221
hsa00512 Mucin type O-Glycan biosynthesis	0.424709	-0.193423	0.822929	1	25	0.78862	0.539017	0.232028	0.405632	0.720419	0.43256	0.413883	0.666227	0.415357	0.111352	0.905561	0.916544	0.377357	0.0691824	0.65816	0.801072	0.866559	0.774862	0.762459	0.599461	0.932944	0.204852	0.455101	0.448564
hsa00910 Nitrogen metabolism	0.431132	-0.197842	0.826452	1	22	0.417832	0.394696	0.252953	0.903237	0.364767	0.764117	0.404464	0.593026	0.457471	0.229214	0.869478	0.753912	0.788806	0.307581	0.760386	0.570866	0.570469	0.498307	0.574068	0.599054	0.953452	0.634021	0.567643	0.191325
hsa03430 Mismatch repair	0.344339	-0.202706	0.834147	1	23	0.256391	0.0326565	0.898565	0.298838	0.74039	0.653337	0.360916	0.326982	0.468076	0.940216	0.369897	0.506471	0.355396	0.860076	0.832751	0.632997	0.767884	0.698209	0.180927	0.810144	0.89132	0.523665	0.0626518	0.982978
hsa00230 Purine metabolism	0.324725	-0.203927	0.840216	1	154	0.596512	0.0748284	0.722489	0.113092	0.941865	0.776306	0.0510086	0.151643	0.570019	0.825578	0.354177	0.734337	0.66043	0.356836	0.563151	0.72725	0.978359	0.87429	0.127861	0.850694	0.898432	0.733591	0.0480442	0.939238
hsa04610 Complement and coagulation cascades	0.334853	-0.226987	0.863901	1	61	0.300335	0.714216	0.760204	0.24926	0.704898	0.188898	0.796977	0.992228	0.833323	0.0535057	0.874713	0.802698	0.731162	0.751836	0.764596	0.0950959	0.870125	0.473973	0.607125	0.180955	0.21579	0.794121	0.205152	0.759101
hsa00770 Pantothenate and CoA biosynthesis	0.53702	-0.240761	0.875221	1	14	0.733721	0.405061	0.397693	0.832113	0.657127	0.408701	0.733183	0.758365	0.760275	0.448175	0.702398	0.591444	0.455796	0.68017	0.562995	0.494211	0.584684	0.8139	0.347695	0.47322	0.646663	0.671419	0.402456	0.498048
hsa04622 RIG-I-like receptor signaling pathway	0.413415	-0.241376	0.8792	1	62	0.28325	0.528877	0.487626	0.035868	0.724855	0.724702	0.889877	0.727595	0.816127	0.719367	0.447885	0.438365	0.602212	0.623624	0.401947	0.785194	0.200449	0.600295	0.80411	0.739188	0.352461	0.857497	0.591696	0.81561
hsa00533 Glycosaminoglycan biosynthesis - keratan sulfate	0.476907	-0.252703	0.88418	1	14	0.894031	0.852014	0.660058	0.378133	0.75847	0.34873	0.413334	0.468613	0.636924	0.18292	0.477277	0.621986	0.281493	0.175515	0.813774	0.827228	0.742761	0.760081	0.620873	0.755207	0.844315	0.473496	0.523334	0.525515
hsa04350 TGF-beta signaling pathway	0.437433	-0.246018	0.8842	1	79	0.632137	0.843448	0.635769	0.186266	0.392036	0.297803	0.624059	0.828896	0.902677	0.243806	0.525238	0.797899	0.281797	0.733494	0.628249	0.181151	0.906988	0.666678	0.310279	0.643265	0.712084	0.709883	0.67895	0.667291
hsa00290 Valine, leucine and isoleucine biosynthesis	0.473788	-0.263881	0.89032	1	11	0.792469	0.157693	0.682396	0.703594	0.586648	0.777523	0.319805	0.499774	0.61289	0.913376	0.685433	0.594214	0.768639	0.821172	0.257002	0.796274	0.585076	0.473242	0.246999	0.499468	0.536337	0.559371	0.24475	0.929344
hsa04971 Gastric acid secretion	0.462076	-0.257948	0.895915	1	72	0.680485	0.387784	0.663807	0.884123	0.536093	0.890831	0.7249	0.776003	0.749593	0.0505345	0.860123	0.679336	0.299828	0.277519	0.480021	0.730463	0.710304	0.180024	0.523217	0.59465	0.663655	0.755754	0.78442	0.427436
hsa04141 Protein processing in endoplasmic reticulum	0.340812	-0.272974	0.907377	1	153	0.235457	0.917429	0.623243	0.358604	0.978194	0.0915495	0.990124	0.565878	0.626928	0.713485	0.499595	0.775855	0.277259	0.720937	0.988075	0.872992	0.651857	0.288297	0.291166	0.377408	0.0575127	0.598169	0.480875	0.521548
hsa04670 Leukocyte transendothelial migration	0.319665	-0.277433	0.910934	1	107	0.32375	0.943364	0.79198	0.660921	0.345288	0.162746	0.956976	0.944966	0.856985	0.0703192	0.807567	0.522089	0.321616	0.394646	0.811467	0.0281858	0.82122	0.409132	0.915574	0.610238	0.505148	0.946492	0.426424	0.405512
hsa04144 Endocytosis	0.413315	-0.285249	0.917756	1	188	0.491429	0.892769	0.271742	0.673202	0.806845	0.426679	0.897097	0.860039	0.393208	0.199645	0.566114	0.906494	0.275555	0.258788	0.629817	0.435063	0.502726	0.462726	0.958614	0.926518	0.457525	0.736404	0.698735	0.235869
hsa04810 Regulation of actin cytoskeleton	0.370653	-0.284932	0.917933	1	204	0.437892	0.860617	0.819645	0.563593	0.459614	0.0981017	0.944608	0.913115	0.794641	0.143042	0.87019	0.69858	0.219286	0.339669	0.804958	0.0655425	0.836243	0.540947	0.797663	0.863907	0.494458	0.834453	0.423838	0.464023
hsa04210 Apoptosis	0.474603	-0.300289	0.927753	1	77	0.567677	0.50175	0.401455	0.106494	0.922957	0.602884	0.593789	0.731668	0.21966	0.862352	0.412928	0.464423	0.752197	0.639466	0.32767	0.808005	0.585128	0.819952	0.795916	0.729291	0.463788	0.806337	0.330764	0.939793
hsa00531 Glycosaminoglycan degradation	0.473094	-0.305784	0.929363	1	18	0.866234	0.776612	0.521725	0.226981	0.50113	0.15599	0.164233	0.613455	0.903283	0.703257	0.604946	0.792109	0.693977	0.41366	0.789634	0.711993	0.433938	0.602588	0.523311	0.602015	0.822198	0.42583	0.894042	0.77792
hsa04270 Vascular smooth muscle contraction	0.369472	-0.30915	0.933633	1	112	0.48839	0.534187	0.965915	0.770159	0.0746661	0.426636	0.917125	0.98024	0.835284	0.0446862	0.9061	0.801603	0.315254	0.210393	0.556675	0.278433	0.896017	0.467613	0.771915	0.626776	0.82495	0.56508	0.827738	0.141726
hsa03050 Proteasome	0.245322	-0.323142	0.938866	1	43	0.551195	0.540676	0.56413	0.049313	0.954104	0.764059	0.750903	0.0784083	0.386674	0.829018	0.535608	0.927241	0.345654	0.871494	0.87359	0.621703	0.673635	0.912403	0.275782	0.3324	0.137357	0.993816	0.221458	0.91099
hsa04962 Vasopressin-regulated water reabsorption	0.563674	-0.365848	0.962256	1	41	0.71484	0.733313	0.625271	0.827408	0.505816	0.555308	0.771025	0.879592	0.42701	0.369757	0.793789	0.496071	0.553922	0.312753	0.584122	0.75816	0.742579	0.720935	0.656724	0.624647	0.564496	0.504889	0.84808	0.5677
hsa03060 Protein export	0.411578	-0.387858	0.966329	1	22	0.634261	0.600005	0.637076	0.627996	0.98539	0.41199	0.560645	0.490774	0.519087	0.735245	0.951578	0.737256	0.543987	0.775926	0.78672	0.520057	0.795784	0.829692	0.0300874	0.176441	0.349083	0.910555	0.263635	0.947307
hsa04966 Collecting duct acid secretion	0.519036	-0.385479	0.967929	1	26	0.830304	0.79237	0.66958	0.968089	0.47652	0.806787	0.521682	0.715424	0.24745	0.173212	0.87021	0.593012	0.470919	0.491965	0.789522	0.610749	0.798056	0.253152	0.578072	0.399673	0.637433	0.929087	0.753399	0.589225
hsa04621 NOD-like receptor signaling pathway	0.369687	-0.408791	0.974523	1	51	0.265143	0.820828	0.931208	0.173287	0.629632	0.520027	0.740254	0.97807	0.695406	0.889847	0.301519	0.113026	0.873157	0.830845	0.762976	0.744155	0.675303	0.341334	0.636443	0.637895	0.328767	0.806298	0.464124	0.87097
hsa04970 Salivary secretion	0.496474	-0.452284	0.985978	1	85	0.482102	0.493408	0.888232	0.957399	0.587907	0.920788	0.703749	0.811868	0.772711	0.120984	0.943137	0.823806	0.619659	0.534753	0.642993	0.439018	0.364208	0.381185	0.494414	0.429391	0.68363	0.88726	0.921411	0.450098
hsa04623 Cytosolic DNA-sensing pathway	0.537023	-0.523927	0.994411	1	46	0.6105	0.849963	0.737049	0.11443	0.564731	0.906594	0.795278	0.36129	0.628365	0.7559	0.507695	0.315826	0.926343	0.575051	0.597351	0.87319	0.348256	0.319521	0.891609	0.722548	0.7871	0.930075	0.914143	0.937637
hsa04380 Osteoclast differentiation	0.312715	-0.57969	0.99737	1	117	0.142207	0.947779	0.759922	0.38659	0.468748	0.825392	0.984374	0.976571	0.954004	0.327593	0.796997	0.460954	0.714773	0.676934	0.614019	0.307036	0.804718	0.526514	0.989236	0.722579	0.314948	0.850369	0.343121	0.829363
hsa04510 Focal adhesion	0.241044	-0.586549	0.997829	1	193	0.42471	0.641312	0.991339	0.433945	0.187268	0.0383701	0.99433	0.986714	0.965419	0.0722089	0.929815	0.927884	0.0789347	0.948519	0.930661	0.0139827	0.97778	0.785071	0.772868	0.845202	0.66393	0.966754	0.628832	0.326573
hsa04620 Toll-like receptor signaling pathway	0.399954	-0.66332	0.999323	1	91	0.405156	0.752413	0.891262	0.159791	0.766598	0.617951	0.95434	0.883421	0.937067	0.649106	0.710398	0.480233	0.790088	0.82194	0.850237	0.332913	0.66197	0.555072	0.904491	0.894069	0.61141	0.920549	0.590864	0.907006
hsa04650 Natural killer cell mediated cytotoxicity	0.395586	-0.684046	0.999542	1	118	0.883428	0.982327	0.872186	0.576168	0.819519	0.580502	0.903306	0.970802	0.685786	0.301921	0.639311	0.4669	0.339791	0.68232	0.60828	0.510886	0.400348	0.35083	0.96859	0.876352	0.559267	0.964959	0.86231	0.897969
hsa00532 Glycosaminoglycan biosynthesis - chondroitin sulfate	0.540837	-0.718986	0.999618	1	17	0.960102	0.98969	0.993221	0.757811	0.560224	0.388666	0.776949	0.887958	0.717217	0.536505	0.58962	0.432424	0.115066	0.953107	0.905813	0.792233	0.923486	0.729702	0.404922	0.647009	0.780162	0.512198	0.964622	0.239006
hsa04062 Chemokine signaling pathway	0.351528	-0.809243	0.999955	1	176	0.811279	0.925363	0.989093	0.544328	0.460545	0.498019	0.71323	0.996872	0.938154	0.329035	0.844375	0.484326	0.90136	0.93427	0.771571	0.293836	0.637531	0.554096	0.939889	0.814791	0.466525	0.977794	0.649022	0.828242
hsa04514 Cell adhesion molecules (CAMs)	0.294079	-0.88978	0.999991	1	127	0.838097	0.995123	0.963526	0.569849	0.8394	0.419054	0.93929	0.973925	0.698981	0.0860718	0.97146	0.965503	0.0965992	0.952637	0.871675	0.180171	0.625905	0.356849	0.918443	0.941097	0.752525	0.999641	0.466833	0.786777
hsa04640 Hematopoietic cell lineage	0.480194	-0.912806	0.999994	1	78	0.55346	0.987862	0.887275	0.758465	0.691674	0.736237	0.996781	0.96854	0.886408	0.348726	0.940062	0.740821	0.762129	0.995288	0.75962	0.184309	0.558374	0.632517	0.694799	0.921806	0.657069	0.953751	0.342097	0.887337
hsa04142 Lysosome	0.43719	-0.908776	0.999995	1	110	0.90845	0.987701	0.726819	0.706705	0.966194	0.00881631	0.311535	0.989399	0.956914	0.483385	0.813426	0.975274	0.492028	0.467061	0.986412	0.32805	0.643089	0.934404	0.876744	0.483468	0.83847	0.910362	0.982199	0.97528
hsa04145 Phagosome	0.317904	-0.956193	0.999998	1	135	0.951308	0.986187	0.934359	0.911173	0.970719	0.377211	0.869085	0.969845	0.743972	0.302399	0.959157	0.967813	0.0920226	0.973494	0.921834	0.0997999	0.81817	0.701371	0.829569	0.850303	0.198862	0.999443	0.242079	0.958019
hsa04672 Intestinal immune network for IgA production	0.418825	-1.10906	1	1	44	0.798348	0.999724	0.877643	0.979948	0.768607	0.960774	0.692367	0.957644	0.368803	0.74097	0.951924	0.982342	0.42515	0.994353	0.868479	0.696551	0.392636	0.655458	0.658983	0.883678	0.681021	0.997678	0.109733	0.905629
hsa04512 ECM-receptor interaction	0.368758	-1.09084	1	1	80	0.729021	0.841977	0.999303	0.353402	0.254836	0.202792	0.988177	0.996369	0.994163	0.156735	0.95764	0.968363	0.303404	0.991012	0.992992	0.071396	0.989942	0.960281	0.655465	0.681389	0.877522	0.995498	0.855365	0.479425
hsa04612 Antigen processing and presentation	0.313344	-1.20955	1	1	63	0.922314	0.999011	0.803633	0.940625	0.979881	0.95556	0.820587	0.974075	0.526624	0.867273	0.887415	0.982951	0.23999	0.993874	0.971487	0.684138	0.565707	0.444061	0.757239	0.920732	0.268112	0.99959	0.273706	0.909449
hsa03010 Ribosome	0.0403819	-0.153884	1	1	87	0.575881	0.0380854	0.00539576	0.584263	0.985275	0.360765	0.000230159	0.786749	0.86184	0.999001	0.565134	0.000785039	0.977161	0.999917	0.000550856	0.0490186	0.844264	0.963058	0.0134137	0.481251	0.999696	0.506775	0.00124525	1
hsa00061 Fatty acid biosynthesis	NA	NA	NA	NA	6	NA	NA	NA	NA	NA	NA	NA	NA	NA	NA	NA	NA	NA	NA	NA	NA	NA	NA	NA	NA	NA	NA	NA	NA
hsa00072 Synthesis and degradation of ketone bodies	NA	NA	NA	NA	8	NA	NA	NA	NA	NA	NA	NA	NA	NA	NA	NA	NA	NA	NA	NA	NA	NA	NA	NA	NA	NA	NA	NA	NA
hsa00130 Ubiquinone and other terpenoid-quinone biosynthesis	NA	NA	NA	NA	7	NA	NA	NA	NA	NA	NA	NA	NA	NA	NA	NA	NA	NA	NA	NA	NA	NA	NA	NA	NA	NA	NA	NA	NA
hsa00232 Caffeine metabolism	NA	NA	NA	NA	6	NA	NA	NA	NA	NA	NA	NA	NA	NA	NA	NA	NA	NA	NA	NA	NA	NA	NA	NA	NA	NA	NA	NA	NA
hsa00300 Lysine biosynthesis	NA	NA	NA	NA	3	NA	NA	NA	NA	NA	NA	NA	NA	NA	NA	NA	NA	NA	NA	NA	NA	NA	NA	NA	NA	NA	NA	NA	NA
hsa00400 Phenylalanine, tyrosine and tryptophan biosynthesis	NA	NA	NA	NA	5	NA	NA	NA	NA	NA	NA	NA	NA	NA	NA	NA	NA	NA	NA	NA	NA	NA	NA	NA	NA	NA	NA	NA	NA
hsa00460 Cyanoamino acid metabolism	NA	NA	NA	NA	7	NA	NA	NA	NA	NA	NA	NA	NA	NA	NA	NA	NA	NA	NA	NA	NA	NA	NA	NA	NA	NA	NA	NA	NA
hsa00471 D-Glutamine and D-glutamate metabolism	NA	NA	NA	NA	3	NA	NA	NA	NA	NA	NA	NA	NA	NA	NA	NA	NA	NA	NA	NA	NA	NA	NA	NA	NA	NA	NA	NA	NA
hsa00472 D-Arginine and D-ornithine metabolism	NA	NA	NA	NA	1	NA	NA	NA	NA	NA	NA	NA	NA	NA	NA	NA	NA	NA	NA	NA	NA	NA	NA	NA	NA	NA	NA	NA	NA
hsa00730 Thiamine metabolism	NA	NA	NA	NA	4	NA	NA	NA	NA	NA	NA	NA	NA	NA	NA	NA	NA	NA	NA	NA	NA	NA	NA	NA	NA	NA	NA	NA	NA
hsa00750 Vitamin B6 metabolism	NA	NA	NA	NA	6	NA	NA	NA	NA	NA	NA	NA	NA	NA	NA	NA	NA	NA	NA	NA	NA	NA	NA	NA	NA	NA	NA	NA	NA
hsa00780 Biotin metabolism	NA	NA	NA	NA	2	NA	NA	NA	NA	NA	NA	NA	NA	NA	NA	NA	NA	NA	NA	NA	NA	NA	NA	NA	NA	NA	NA	NA	NA
hsa00785 Lipoic acid metabolism	NA	NA	NA	NA	3	NA	NA	NA	NA	NA	NA	NA	NA	NA	NA	NA	NA	NA	NA	NA	NA	NA	NA	NA	NA	NA	NA	NA	NA
hsa00790 Folate biosynthesis	NA	NA	NA	NA	9	NA	NA	NA	NA	NA	NA	NA	NA	NA	NA	NA	NA	NA	NA	NA	NA	NA	NA	NA	NA	NA	NA	NA	NA
hsa00920 Sulfur metabolism	NA	NA	NA	NA	8	NA	NA	NA	NA	NA	NA	NA	NA	NA	NA	NA	NA	NA	NA	NA	NA	NA	NA	NA	NA	NA	NA	NA	NA

## Sheet: KEGG_Group3
KEGG_term	p.geomean	stat.mean	p.val	q.val	set.size	DJANGO_25	DJANGO_23	DJANGO_2	DJANGO_68	DJANGO_5	DJANGO_36	DJANGO_63	DJANGO_45	DJANGO_31	DJANGO_27	DJANGO_11	DJANGO_134	DJANGO_145	DJANGO_121	DJANGO_159	DJANGO_129	DJANGO_149	DJANGO_156	DJANGO_137	DJANGO_148	DJANGO_135
hsa04612 Antigen processing and presentation	0.00122102	2.8052	2.54843e-35	4.12846e-33	63	0.0718974	1.30102e-05	0.000422779	1.00233e-05	0.000901254	0.000558364	0.106301	0.0045217	0.00130103	0.0457267	0.0142477	0.0679473	0.00103939	0.000275507	0.268359	0.00281038	0.000247586	0.11987	0.00442982	0.000222924	3.4044e-05
hsa04145 Phagosome	0.00317665	2.50054	6.26485e-30	5.07453e-28	135	0.0434251	0.000234901	0.0366926	0.00017279	0.000908336	0.0036853	0.0230263	0.0141913	0.000155775	0.0260756	0.00363861	0.0223453	0.00795815	0.000160729	0.167529	0.000901713	0.049785	0.139752	0.00810138	0.00569176	0.000591955
hsa04062 Chemokine signaling pathway	0.00439368	2.32174	3.20635e-26	1.73143e-24	176	0.165771	0.134813	0.0331088	0.00988737	0.000400826	0.00148737	2.58505e-05	0.0450419	6.91636e-07	0.00450574	0.125269	0.000124664	0.00118202	0.0188002	0.00126737	0.127287	0.398443	0.0113842	0.260099	0.00750527	0.00256144
hsa04514 Cell adhesion molecules (CAMs)	0.00368222	2.32593	5.43528e-26	2.20129e-24	127	0.510977	0.000170567	0.0686787	0.00158041	1.47946e-05	0.000188833	0.197936	0.0815486	0.0047614	0.000644425	0.00922124	0.017288	0.000208011	0.00807427	0.212494	9.76685e-05	0.106088	0.0481521	0.0741368	0.000513028	0.047305
hsa04650 Natural killer cell mediated cytotoxicity	0.0128819	2.05968	4.55981e-21	1.47738e-19	118	0.171669	0.0158097	0.00904742	0.0539664	0.031255	0.00263584	9.12151e-05	0.0354175	0.00105463	0.0457606	0.0265527	0.0418711	0.0741045	0.00061663	0.0988976	0.0345049	0.0574419	0.170617	0.0434547	0.00437387	0.0064225
hsa04672 Intestinal immune network for IgA production	0.00982628	2.05783	8.79086e-20	2.37353e-18	44	0.541972	0.00630925	0.0540802	0.00192612	0.00103673	0.000192043	0.0863829	0.0431878	0.0320261	0.00180852	0.188108	0.0415671	0.00105235	0.0337663	0.495393	0.00276373	0.0212984	0.287767	0.0301641	0.00222247	0.0082987
hsa04380 Osteoclast differentiation	0.00978264	1.94162	9.06789e-19	2.09857e-17	117	0.134478	0.121444	0.0171744	0.262783	0.00452654	0.000177032	1.49334e-06	0.0183365	0.000145979	0.0072362	0.353442	0.0010793	0.0249846	0.00361358	0.0299381	0.218257	0.700787	0.0551986	0.327517	0.126674	0.00309105
hsa04620 Toll-like receptor signaling pathway	0.017579	1.91246	2.66416e-18	5.39492e-17	91	0.0847374	0.187452	0.00260506	0.0257364	0.00504012	0.0238598	0.000153049	0.0311314	0.000680007	0.053381	0.468125	0.0203219	0.0162091	0.0387176	0.010984	0.200892	0.273201	0.0195328	0.0457095	0.0755792	0.00237069
hsa04640 Hematopoietic cell lineage	0.0166363	1.85587	3.54972e-17	6.3895e-16	78	0.287053	0.0585354	0.171757	0.065423	0.00352343	0.00750335	0.000438979	0.0508799	0.000453854	0.0310861	0.359747	0.0366921	0.000337348	0.145645	0.0619003	0.0125137	0.424583	0.403586	0.0593572	0.000800331	0.00219732
hsa04512 ECM-receptor interaction	0.0089924	1.85959	4.06669e-17	6.58804e-16	80	0.00767099	0.0490698	0.317635	0.00014171	0.00250732	0.19822	0.639012	0.000892842	4.13135e-05	0.0132753	0.0183001	0.0305345	0.00158831	0.153195	0.0443281	0.00769623	0.966646	0.000312555	0.124714	0.485273	0.00503813
hsa04510 Focal adhesion	0.0138978	1.64149	4.25391e-14	6.26485e-13	193	0.0142245	0.0148594	0.606159	0.0332272	0.00665278	0.16507	0.427576	0.00336173	0.000154978	0.0125698	0.00222975	0.00764719	0.0042201	0.116564	0.10947	0.0265922	0.948958	0.000708839	0.115855	0.849515	0.0178102
hsa04621 NOD-like receptor signaling pathway	0.0533071	1.29923	2.88668e-09	3.89702e-08	51	0.0796294	0.457689	0.00477911	0.174118	0.0143862	0.343041	0.00225126	0.16559	0.00284271	0.221005	0.760402	0.0117315	0.0097569	0.775642	0.0236914	0.250986	0.211038	0.12725	0.122124	0.336145	0.00855337
hsa04670 Leukocyte transendothelial migration	0.07013	1.09458	3.28882e-07	4.09837e-06	107	0.592637	0.105138	0.402124	0.282808	0.00714371	0.0246863	0.0410857	0.274037	0.0536775	0.0213068	0.0371311	0.0852738	0.0221054	0.0369749	0.1375	0.0419091	0.871198	0.0225829	0.592416	0.381787	0.56145
hsa04660 T cell receptor signaling pathway	0.0870041	1.06042	7.16397e-07	8.28974e-06	100	0.439655	0.126009	0.198115	0.416538	0.218507	0.0223687	0.0155753	0.0971876	0.00259319	0.0863444	0.503169	0.00426318	0.0607036	0.114564	0.0487749	0.681832	0.393984	0.252675	0.600197	0.222608	0.0910035
hsa04610 Complement and coagulation cascades	0.0914515	1.054	9.50589e-07	1.02664e-05	61	0.567972	0.0712301	0.0192905	0.171737	0.0617518	0.0989319	0.280427	0.273655	0.0819092	0.158429	0.110404	0.0962434	0.129945	0.226892	0.226513	0.010577	0.667702	0.158505	0.253366	0.23226	0.0452828
hsa04810 Regulation of actin cytoskeleton	0.0885471	1.02324	1.48556e-06	1.50413e-05	204	0.0642746	0.0448895	0.577565	0.519208	0.133951	0.0552007	0.144871	0.087489	0.024541	0.116625	0.0196921	0.00433521	0.206727	0.0320304	0.0931563	0.0985893	0.912745	0.122844	0.685613	0.43872	0.235109
hsa04630 Jak-STAT signaling pathway	0.0923997	1.01607	1.81641e-06	1.73093e-05	145	0.667942	0.287909	0.105664	0.249484	0.0415307	0.0683318	0.00244298	0.126406	0.00706249	0.403623	0.787097	0.0503759	0.0210618	0.20717	0.0252482	0.387686	0.662708	0.327339	0.123458	0.173525	0.108499
hsa04010 MAPK signaling pathway	0.100076	0.925631	1.179e-05	0.00010611	252	0.181991	0.26176	0.0599407	0.378157	0.149517	0.0801126	0.00885421	0.168395	0.0523357	0.0477939	0.485554	0.00458392	0.0280383	0.128059	0.123308	0.630702	0.720473	0.136047	0.777212	0.641561	0.159142
hsa04142 Lysosome	0.0570962	0.916565	1.65397e-05	0.000141022	110	0.684632	0.1304	0.368791	0.0104148	0.016987	0.00296133	0.689091	0.203751	0.0377101	0.0516422	0.14399	0.199025	0.306945	2.65439e-05	0.0668224	0.0147012	0.994647	0.979094	0.479985	0.102341	0.399008
hsa04622 RIG-I-like receptor signaling pathway	0.132573	0.909663	1.81243e-05	0.000146807	62	0.25472	0.401224	0.00595237	0.08063	0.0940864	0.245927	0.0439036	0.549868	0.10195	0.237022	0.76388	0.0856168	0.397954	0.298884	0.0823058	0.333577	0.185734	0.203894	0.201594	0.0562603	0.129297
hsa04662 B cell receptor signaling pathway	0.137385	0.821949	9.61224e-05	0.000741516	68	0.596727	0.344355	0.104928	0.44064	0.0992088	0.0259926	0.011788	0.192004	0.0893112	0.0215576	0.172585	0.0461432	0.434253	0.0991055	0.346449	0.223571	0.579824	0.18578	0.755849	0.479987	0.303673
hsa04623 Cytosolic DNA-sensing pathway	0.158994	0.81493	0.000110815	0.000816002	46	0.367304	0.379251	0.115738	0.291991	0.112144	0.150153	0.0550853	0.319771	0.0764488	0.328399	0.853386	0.0881587	0.127489	0.420863	0.124179	0.443123	0.078492	0.334784	0.128895	0.218495	0.0489748
hsa00532 Glycosaminoglycan biosynthesis - chondroitin sulfate	0.1382	0.8146	0.000178285	0.00125574	17	0.158606	0.634082	0.501744	0.118066	0.0345276	0.293312	0.199795	0.55827	0.0401091	0.15521	0.160202	0.0618306	0.116838	0.365855	0.21839	0.325717	0.535236	0.0631122	0.518837	0.36149	0.0486979
hsa03050 Proteasome	0.0596859	0.790864	0.000214043	0.00144479	43	0.413352	0.0104366	0.0018922	0.0505179	0.252299	0.943566	0.803854	0.0888181	0.254744	0.999702	0.040644	0.236599	0.574225	0.0479007	0.465381	0.0276063	0.000470402	0.985475	0.0192316	0.00470922	0.294202
hsa04144 Endocytosis	0.136278	0.724825	0.000472536	0.00306203	188	0.656373	0.00934849	0.0312126	0.0152853	0.41913	0.116828	0.284089	0.278643	0.175388	0.199518	0.224499	0.00855362	0.431604	0.011029	0.412796	0.420718	0.743322	0.440473	0.520877	0.773268	0.448242
hsa04310 Wnt signaling pathway	0.166234	0.670207	0.00111448	0.00694409	147	0.0221518	0.19692	0.470017	0.573062	0.113464	0.349725	0.589182	0.278351	0.0775625	0.0690996	0.111589	0.0770711	0.410922	0.475054	0.270242	0.289697	0.384054	0.0115101	0.77782	0.522496	0.290032
hsa04664 Fc epsilon RI signaling pathway	0.204141	0.661026	0.00130219	0.00781312	74	0.573974	0.363851	0.179293	0.172529	0.209848	0.105696	0.0328864	0.167346	0.213707	0.145221	0.243015	0.161137	0.236706	0.113742	0.330982	0.23845	0.544298	0.493027	0.411297	0.343779	0.590785
hsa04350 TGF-beta signaling pathway	0.179561	0.649679	0.00156868	0.00907596	79	0.0157975	0.0832169	0.630953	0.435804	0.147297	0.660622	0.573626	0.144647	0.179899	0.165705	0.0312063	0.105751	0.347761	0.421642	0.195794	0.48534	0.544109	0.0367055	0.596073	0.481826	0.240727
hsa00604 Glycosphingolipid biosynthesis - ganglio series	0.203265	0.652693	0.00191847	0.010717	15	0.462765	0.50258	0.0456251	0.246574	0.044028	0.221223	0.297537	0.425685	0.195201	0.398292	0.410034	0.203666	0.367142	0.0749007	0.299409	0.049319	0.725253	0.458829	0.328306	0.258145	0.192943
hsa04360 Axon guidance	0.152855	0.614271	0.00258109	0.0139379	127	0.31333	0.106676	0.0995194	0.193495	0.259669	0.214562	0.21039	0.657626	0.3146	0.30403	0.183323	0.000640343	0.135056	0.34233	0.249253	0.399426	0.6882	0.13317	0.813588	0.8438	0.205203
hsa04210 Apoptosis	0.219894	0.50122	0.0113278	0.0591971	77	0.747731	0.492626	0.0468846	0.262431	0.16575	0.411317	0.0458722	0.412822	0.104372	0.584893	0.452512	0.010626	0.122417	0.355662	0.380198	0.670455	0.356309	0.606741	0.287407	0.609625	0.33086
hsa04970 Salivary secretion	0.195975	0.467102	0.016931	0.0857133	85	0.924226	0.462628	0.253224	0.404167	0.430071	0.0944103	0.47137	0.169186	0.572866	0.00571768	0.0104462	0.314042	0.149528	0.150424	0.170224	0.39081	0.594243	0.07479	0.645204	0.704139	0.864424
hsa04270 Vascular smooth muscle contraction	0.172733	0.460273	0.0181286	0.0889951	112	0.867879	0.248245	0.917314	0.343003	0.373982	0.0662967	0.627577	0.295619	0.405344	0.0103472	0.0193884	0.308214	0.130989	0.318995	0.111531	0.10031	0.895261	0.0445836	0.44858	0.660618	0.652601
hsa04520 Adherens junction	0.242102	0.406316	0.0322973	0.153887	72	0.273441	0.0587757	0.4639	0.36721	0.112895	0.485997	0.517286	0.371424	0.182234	0.419974	0.0720456	0.0312775	0.362346	0.0833518	0.281427	0.644447	0.605613	0.365011	0.784219	0.867706	0.583162
hsa04722 Neurotrophin signaling pathway	0.227911	0.400385	0.0338771	0.156803	121	0.409944	0.224128	0.312369	0.711544	0.287092	0.327091	0.0704061	0.299614	0.186126	0.166305	0.387125	0.0252711	0.325426	0.107927	0.155801	0.626284	0.95496	0.265717	0.851361	0.592227	0.379544
hsa04916 Melanogenesis	0.258221	0.373442	0.0442513	0.197858	101	0.195197	0.611013	0.716722	0.486433	0.138476	0.405417	0.438433	0.351288	0.0911077	0.160807	0.195227	0.264772	0.372473	0.407364	0.085769	0.315239	0.863568	0.0325684	0.729859	0.60655	0.571861
hsa04020 Calcium signaling pathway	0.263899	0.37051	0.0451899	0.197858	166	0.754322	0.553762	0.706825	0.393417	0.255052	0.134617	0.257076	0.354368	0.415834	0.0333943	0.407826	0.2757	0.231807	0.14527	0.147203	0.155117	0.658686	0.150426	0.609637	0.814031	0.545513
hsa04141 Protein processing in endoplasmic reticulum	0.168688	0.335504	0.0636688	0.263009	153	0.372211	0.414386	0.0199416	0.079288	0.142757	0.829383	0.873764	0.0663912	0.589094	0.743485	0.750811	0.549698	0.446668	0.00356409	0.364687	0.0265771	0.622084	0.908482	0.0793336	0.646245	0.621881
hsa04962 Vasopressin-regulated water reabsorption	0.308944	0.333975	0.0644719	0.263009	41	0.412171	0.462495	0.320325	0.230174	0.286569	0.449051	0.407591	0.23119	0.365865	0.126189	0.173446	0.291803	0.386326	0.0771592	0.275094	0.709543	0.425123	0.261351	0.701982	0.731599	0.738556
hsa00760 Nicotinate and nicotinamide metabolism	0.328596	0.334884	0.0649405	0.263009	23	0.559141	0.274893	0.327458	0.214356	0.544672	0.299714	0.210303	0.616633	0.36645	0.444887	0.396834	0.375531	0.600962	0.164694	0.682047	0.126407	0.523341	0.364209	0.429874	0.285349	0.197496
hsa00603 Glycosphingolipid biosynthesis - globo series	0.294321	0.337439	0.0668741	0.264234	14	0.568998	0.473068	0.0843673	0.297775	0.163977	0.175334	0.461776	0.229659	0.372322	0.598125	0.433867	0.40089	0.373534	0.352871	0.444748	0.228987	0.359278	0.439335	0.486088	0.576354	0.543064
hsa04666 Fc gamma R-mediated phagocytosis	0.238353	0.313382	0.0767943	0.289993	87	0.618352	0.29881	0.635118	0.655125	0.502483	0.0632856	0.0274088	0.320523	0.137911	0.272275	0.24895	0.0798905	0.682684	0.0996273	0.156849	0.223491	0.799504	0.514702	0.724807	0.922673	0.62152
hsa04540 Gap junction	0.286881	0.312506	0.0769735	0.289993	86	0.169335	0.347042	0.638985	0.404169	0.442315	0.569915	0.434493	0.275709	0.123669	0.435573	0.137843	0.211352	0.369881	0.362285	0.343132	0.295277	0.87358	0.0662473	0.718836	0.669819	0.349139
hsa00534 Glycosaminoglycan biosynthesis - heparan sulfate	0.338343	0.309224	0.0810662	0.298471	23	0.382211	0.556081	0.152265	0.160333	0.376831	0.326718	0.597957	0.265099	0.483148	0.374339	0.151778	0.32185	0.428512	0.402039	0.30007	0.266227	0.617868	0.478039	0.4808	0.593335	0.465221
hsa02010 ABC transporters	0.31419	0.30299	0.0841993	0.303118	43	0.608057	0.386647	0.152498	0.22162	0.259551	0.380171	0.548537	0.32909	0.60815	0.426742	0.445301	0.254686	0.291262	0.442008	0.343253	0.325178	0.436369	0.66036	0.461311	0.216122	0.364619
hsa04974 Protein digestion and absorption	0.186029	0.277473	0.104712	0.368767	78	0.654459	0.435099	0.657099	0.316844	0.281115	0.625752	0.510056	0.0623963	0.16404	0.651048	0.0966159	0.273195	0.0126808	0.569913	0.447386	0.0418732	0.995565	0.299937	0.600259	0.227978	0.748342
hsa00533 Glycosaminoglycan biosynthesis - keratan sulfate	0.304073	0.266665	0.119604	0.412252	14	0.748884	0.852897	0.0840279	0.354255	0.158625	0.281866	0.49101	0.2962	0.536642	0.332594	0.378049	0.520543	0.175445	0.709421	0.21469	0.0660549	0.61596	0.579816	0.336329	0.503051	0.487982
hsa04115 p53 signaling pathway	0.296049	0.245024	0.132604	0.447538	65	0.206514	0.156406	0.558597	0.598627	0.336652	0.577013	0.288665	0.254878	0.365009	0.82783	0.573948	0.540742	0.186617	0.739776	0.228451	0.705622	0.147229	0.574897	0.0694922	0.732423	0.170959
hsa04370 VEGF signaling pathway	0.347679	0.236953	0.139754	0.462045	68	0.651755	0.400072	0.249553	0.250414	0.268779	0.329258	0.189501	0.393139	0.527636	0.356129	0.66112	0.251677	0.202553	0.186417	0.41978	0.385363	0.649861	0.559789	0.312528	0.747144	0.700002
hsa00740 Riboflavin metabolism	0.380512	0.17866	0.212182	0.687469	11	0.521863	0.259212	0.801428	0.23762	0.608762	0.194699	0.672173	0.314481	0.268781	0.512768	0.574327	0.18317	0.317685	0.471208	0.406548	0.42829	0.572819	0.679886	0.257343	0.358028	0.518967
hsa00565 Ether lipid metabolism	0.365863	0.16433	0.228021	0.724301	31	0.677008	0.377247	0.537482	0.212467	0.27945	0.240423	0.501518	0.200082	0.810202	0.387105	0.439469	0.437651	0.404869	0.32263	0.372512	0.238948	0.519045	0.808391	0.251062	0.312003	0.832336
hsa04912 GnRH signaling pathway	0.352672	0.124315	0.285389	0.874617	95	0.832809	0.546818	0.442127	0.256999	0.785583	0.321081	0.337325	0.142737	0.311389	0.131025	0.463623	0.2761	0.31619	0.254843	0.258597	0.695455	0.712064	0.342396	0.670962	0.686858	0.779045
hsa04720 Long-term potentiation	0.380778	0.123883	0.28614	0.874617	69	0.682047	0.474534	0.585199	0.792549	0.751299	0.43743	0.283102	0.475227	0.358762	0.123227	0.288002	0.235383	0.452571	0.15937	0.214653	0.460689	0.571174	0.272824	0.755892	0.652397	0.592268
hsa04340 Hedgehog signaling pathway	0.343591	0.121127	0.292915	0.878745	55	0.0083829	0.506141	0.666843	0.822318	0.115445	0.692642	0.619143	0.4899	0.218646	0.53751	0.254721	0.64017	0.459781	0.704966	0.452721	0.496791	0.503061	0.252284	0.483337	0.579203	0.545712
hsa04330 Notch signaling pathway	0.365051	0.106814	0.31361	0.923724	43	0.165428	0.553894	0.554819	0.4467	0.379316	0.582374	0.774542	0.280425	0.429295	0.309043	0.196579	0.133752	0.327471	0.3212	0.191582	0.861686	0.716585	0.22343	0.629281	0.777597	0.832303
hsa04730 Long-term depression	0.385215	0.098961	0.325841	0.923804	67	0.793044	0.370743	0.4353	0.336178	0.471226	0.243138	0.392238	0.153369	0.596471	0.261807	0.339513	0.441241	0.333723	0.230488	0.36639	0.443298	0.854444	0.579617	0.561332	0.676912	0.796753
hsa04920 Adipocytokine signaling pathway	0.369755	0.0979766	0.327959	0.923804	63	0.557156	0.602452	0.280235	0.630827	0.36764	0.444673	0.0692434	0.40208	0.570555	0.255533	0.697581	0.090132	0.371267	0.43932	0.375283	0.657286	0.82568	0.720934	0.449726	0.672884	0.44473
hsa00590 Arachidonic acid metabolism	0.2982	0.0958099	0.331777	0.923804	52	0.962994	0.619183	0.266574	0.297817	0.0316261	0.0898634	0.536282	0.518052	0.872817	0.15552	0.71676	0.564061	0.323448	0.359105	0.761955	0.201786	0.321651	0.461915	0.213259	0.426931	0.960076
hsa00290 Valine, leucine and isoleucine biosynthesis	0.351614	0.0934701	0.340057	0.923804	11	0.17232	0.416515	0.608155	0.442793	0.471168	0.666588	0.719111	0.119842	0.164842	0.706609	0.531635	0.767356	0.109404	0.331686	0.665519	0.589243	0.402964	0.467873	0.251517	0.923298	0.335456
hsa04140 Regulation of autophagy	0.410444	0.0868838	0.346474	0.923804	29	0.407624	0.321525	0.710542	0.675295	0.702151	0.482231	0.284073	0.616482	0.126642	0.53181	0.65696	0.423943	0.694345	0.261372	0.462499	0.383025	0.354872	0.627633	0.466462	0.262328	0.423228
hsa00052 Galactose metabolism	0.354947	0.0873715	0.347852	0.923804	26	0.640092	0.440958	0.402561	0.255381	0.464444	0.234563	0.244884	0.457919	0.477701	0.772757	0.771958	0.465904	0.251821	0.259299	0.541992	0.230174	0.583621	0.94172	0.254027	0.654815	0.340775
hsa04530 Tight junction	0.313248	0.081181	0.355562	0.929048	127	0.713266	0.0291324	0.498554	0.822791	0.187136	0.198683	0.707795	0.730694	0.710641	0.167469	0.11042	0.482919	0.236155	0.203423	0.386226	0.504881	0.851284	0.244161	0.632052	0.656562	0.955055
hsa04710 Circadian rhythm - mammal	0.406429	0.0523076	0.407261	1	22	0.442046	0.266216	0.529622	0.435042	0.632885	0.382167	0.583682	0.253874	0.446189	0.218555	0.50663	0.249474	0.485635	0.624927	0.523003	0.848496	0.65976	0.478843	0.444433	0.554556	0.516419
hsa00600 Sphingolipid metabolism	0.359711	0.0410189	0.425337	1	40	0.803549	0.408914	0.409415	0.322865	0.417756	0.677123	0.712554	0.520367	0.686611	0.821992	0.174893	0.0964415	0.149396	0.348529	0.359576	0.140268	0.552394	0.88168	0.35136	0.785981	0.620541
hsa04120 Ubiquitin mediated proteolysis	0.373037	0.0368339	0.4332	1	130	0.438889	0.0577367	0.236252	0.152511	0.502621	0.865172	0.815	0.329804	0.373191	0.911201	0.697122	0.24241	0.573398	0.64736	0.274607	0.743324	0.29917	0.368644	0.625651	0.751656	0.321502
hsa04914 Progesterone-mediated oocyte maturation	0.380101	0.0236719	0.456861	1	84	0.33714	0.383443	0.71159	0.379858	0.672836	0.689887	0.588838	0.121106	0.377703	0.908111	0.826675	0.307649	0.518619	0.342853	0.470071	0.579601	0.330174	0.370965	0.364402	0.673603	0.277994
hsa00770 Pantothenate and CoA biosynthesis	0.440047	0.0180267	0.468043	1	14	0.573444	0.542335	0.330613	0.326446	0.77558	0.390733	0.594573	0.343051	0.474587	0.576949	0.65815	0.682532	0.395377	0.240265	0.491123	0.432142	0.72497	0.590495	0.211032	0.489556	0.527048
hsa00430 Taurine and hypotaurine metabolism	0.427137	0.0140674	0.474339	1	10	0.324603	0.709291	0.371858	0.686436	0.314666	0.36026	0.410842	0.488744	0.786186	0.471522	0.547547	0.437011	0.328991	0.652146	0.429685	0.346037	0.663076	0.357017	0.463341	0.488001	0.710049
hsa04740 Olfactory transduction	0.406474	0.00652096	0.48814	1	370	0.63015	0.759461	0.709447	0.750542	0.823444	0.249033	0.0714696	0.452694	0.444392	0.304962	0.651514	0.593695	0.537322	0.668298	0.571762	0.465107	0.318694	0.364045	0.395209	0.560358	0.231472
hsa00520 Amino sugar and nucleotide sugar metabolism	0.335934	0.00292277	0.496615	1	45	0.946377	0.481597	0.0312526	0.190634	0.646335	0.197026	0.243578	0.840501	0.530305	0.420658	0.576158	0.891012	0.398406	0.286006	0.670015	0.12494	0.831384	0.843456	0.0437056	0.762896	0.715176
hsa04114 Oocyte meiosis	0.372618	-0.0012678	0.502048	1	111	0.532822	0.198041	0.637709	0.496285	0.808668	0.869725	0.749651	0.185305	0.503543	0.928177	0.501442	0.308535	0.665224	0.198602	0.42799	0.59579	0.114518	0.248578	0.365974	0.651557	0.456007
hsa04742 Taste transduction	0.435049	-0.00763346	0.513598	1	51	0.6228	0.683204	0.598634	0.467006	0.615198	0.3071	0.250719	0.509456	0.39134	0.180902	0.721924	0.484636	0.383091	0.540546	0.306862	0.759083	0.479879	0.284239	0.721548	0.667244	0.616035
hsa04744 Phototransduction	0.451048	-0.0145445	0.526097	1	29	0.385642	0.716216	0.429467	0.670838	0.711062	0.655451	0.321328	0.797891	0.456671	0.336223	0.264418	0.340911	0.56315	0.469249	0.295173	0.475166	0.605594	0.265263	0.517581	0.759823	0.55076
hsa04320 Dorso-ventral axis formation	0.405834	-0.0186971	0.533631	1	23	0.469509	0.446368	0.369057	0.68601	0.517134	0.231507	0.216179	0.744804	0.675185	0.499043	0.485488	0.153037	0.568604	0.50197	0.192954	0.725826	0.408273	0.340756	0.695476	0.857953	0.846759
hsa04910 Insulin signaling pathway	0.428114	-0.0402483	0.573013	1	134	0.706453	0.247644	0.463355	0.642223	0.740584	0.436468	0.313984	0.605523	0.477108	0.285722	0.615228	0.296543	0.28975	0.21777	0.211181	0.783075	0.818694	0.719845	0.59565	0.724911	0.628357
hsa04966 Collecting duct acid secretion	0.388716	-0.0543505	0.599528	1	26	0.600679	0.593118	0.793002	0.742141	0.596494	0.319273	0.307844	0.764682	0.231531	0.423228	0.436007	0.541879	0.676335	0.0554079	0.256986	0.531877	0.531873	0.905303	0.727428	0.236243	0.731713
hsa00380 Tryptophan metabolism	0.368955	-0.0560058	0.600133	1	37	0.941833	0.164738	0.838565	0.255478	0.134891	0.133649	0.616198	0.553973	0.414015	0.720224	0.639618	0.884026	0.411328	0.154425	0.798542	0.485966	0.570717	0.763398	0.135984	0.501178	0.770158
hsa00531 Glycosaminoglycan degradation	0.398142	-0.0678701	0.613477	1	18	0.57822	0.539208	0.370934	0.23138	0.30226	0.376968	0.724835	0.608793	0.603983	0.221959	0.599764	0.33326	0.437653	0.384316	0.326992	0.227523	0.978156	0.911667	0.312261	0.827099	0.709663
hsa00511 Other glycan degradation	0.424019	-0.0941072	0.660187	1	16	0.946485	0.600356	0.507256	0.472593	0.445933	0.405455	0.684781	0.594259	0.491246	0.299643	0.617952	0.306398	0.543747	0.0859615	0.437424	0.318016	0.879752	0.751752	0.695538	0.354198	0.648616
hsa04150 mTOR signaling pathway	0.466054	-0.110294	0.6917	1	48	0.570984	0.496242	0.708929	0.588402	0.703213	0.247933	0.397015	0.237835	0.554748	0.316484	0.7239	0.269425	0.274955	0.356589	0.450352	0.596969	0.801874	0.65696	0.589067	0.946665	0.721282
hsa04973 Carbohydrate digestion and absorption	0.413609	-0.118746	0.703386	1	40	0.884054	0.444658	0.3031	0.484038	0.784693	0.251353	0.250845	0.537666	0.61785	0.520707	0.549149	0.481455	0.152403	0.408361	0.544368	0.391739	0.786693	0.899143	0.504062	0.572187	0.871837
hsa00601 Glycosphingolipid biosynthesis - lacto and neolacto series	0.430818	-0.123608	0.712528	1	25	0.912045	0.815907	0.0663362	0.579278	0.734497	0.51606	0.553514	0.635681	0.851995	0.361803	0.152716	0.469423	0.288893	0.723615	0.546015	0.245576	0.396544	0.744449	0.357106	0.717	0.792576
hsa04012 ErbB signaling pathway	0.455643	-0.124147	0.714389	1	84	0.715671	0.297372	0.321481	0.677672	0.712563	0.492041	0.358063	0.288938	0.225706	0.503463	0.784606	0.158161	0.306529	0.291916	0.498122	0.840512	0.798753	0.600355	0.927236	0.815194	0.696543
hsa04960 Aldosterone-regulated sodium reabsorption	0.438794	-0.135184	0.729236	1	40	0.754759	0.516934	0.684535	0.688058	0.494834	0.375195	0.361616	0.41869	0.88891	0.552385	0.377417	0.539228	0.262058	0.298509	0.272127	0.584377	0.861189	0.833805	0.351937	0.677175	0.606803
hsa00592 alpha-Linolenic acid metabolism	0.459274	-0.138374	0.731225	1	17	0.870245	0.742722	0.382621	0.173494	0.539978	0.343656	0.608941	0.253256	0.844351	0.367013	0.681121	0.532085	0.401001	0.547403	0.673187	0.38319	0.469119	0.840006	0.307811	0.554087	0.880976
hsa00512 Mucin type O-Glycan biosynthesis	0.41464	-0.136299	0.731917	1	25	0.76844	0.628838	0.0878487	0.600946	0.373683	0.568576	0.428986	0.654149	0.838226	0.342674	0.507099	0.719456	0.836645	0.620169	0.680131	0.132962	0.423545	0.577958	0.418021	0.618631	0.810686
hsa00270 Cysteine and methionine metabolism	0.412845	-0.141122	0.737442	1	33	0.883794	0.318616	0.596825	0.50096	0.301623	0.467754	0.804277	0.0985814	0.606745	0.838593	0.843612	0.693822	0.164264	0.476803	0.832131	0.70577	0.461905	0.573801	0.208453	0.727475	0.439364
hsa04971 Gastric acid secretion	0.435272	-0.170969	0.781325	1	72	0.934636	0.746514	0.634384	0.64244	0.663522	0.377653	0.567268	0.559087	0.525239	0.15003	0.226997	0.428018	0.254575	0.301019	0.287291	0.817064	0.873222	0.442447	0.777105	0.45869	0.908828
hsa01040 Biosynthesis of unsaturated fatty acids	0.422726	-0.178491	0.786982	1	20	0.44403	0.641224	0.624617	0.474068	0.195167	0.761929	0.883369	0.86275	0.326911	0.855717	0.374671	0.649109	0.621932	0.337326	0.503918	0.399815	0.660863	0.485218	0.332517	0.674994	0.623369
hsa00410 beta-Alanine metabolism	0.478321	-0.176736	0.787201	1	19	0.448739	0.552448	0.672719	0.800386	0.149764	0.378468	0.788043	0.592059	0.694156	0.707502	0.410751	0.520898	0.407977	0.370087	0.604904	0.517701	0.769075	0.794588	0.20723	0.672122	0.804442
hsa03060 Protein export	0.342793	-0.196155	0.804703	1	22	0.35901	0.577242	0.484507	0.354397	0.23365	0.966269	0.937933	0.574428	0.53448	0.79334	0.725888	0.776589	0.516855	0.0199886	0.744361	0.12336	0.370869	0.911443	0.155225	0.859526	0.802149
hsa04130 SNARE interactions in vesicular transport	0.490515	-0.197657	0.814713	1	35	0.770558	0.451135	0.464221	0.506971	0.876189	0.427037	0.615352	0.505761	0.543606	0.522809	0.282886	0.556455	0.875514	0.293426	0.633311	0.376671	0.895025	0.710512	0.613889	0.311928	0.61783
hsa03450 Non-homologous end-joining	0.514052	-0.223852	0.839153	1	11	0.410038	0.415121	0.523933	0.633402	0.7721	0.68022	0.779133	0.351707	0.473517	0.816185	0.542266	0.582456	0.748457	0.789367	0.839023	0.60991	0.313862	0.2174	0.660391	0.6001	0.376811
hsa04110 Cell cycle	0.243576	-0.233236	0.85466	1	122	0.028329	0.11195	0.845437	0.423734	0.815982	0.963402	0.692147	0.114607	0.671325	0.999877	0.915332	0.478448	0.741458	0.877045	0.473934	0.902819	0.0982585	0.42547	0.296341	0.513368	0.0898185
hsa04614 Renin-angiotensin system	0.442361	-0.239408	0.85725	1	17	0.799794	0.296732	0.742843	0.747234	0.309576	0.153714	0.17278	0.478929	0.653214	0.640754	0.79625	0.677697	0.195857	0.865149	0.754192	0.389613	0.775665	0.897097	0.870851	0.365276	0.608575
hsa00563 Glycosylphosphatidylinositol(GPI)-anchor biosynthesis	0.431336	-0.267272	0.884488	1	23	0.666274	0.590512	0.446444	0.434421	0.680939	0.930826	0.78877	0.258842	0.817845	0.867843	0.0771223	0.929539	0.780457	0.864065	0.426354	0.0975084	0.455462	0.911234	0.193552	0.278934	0.78074
hsa00360 Phenylalanine metabolism	0.511759	-0.272879	0.888249	1	16	0.90118	0.589747	0.864777	0.627228	0.294061	0.26736	0.555972	0.155708	0.782451	0.430947	0.703366	0.880801	0.475013	0.300485	0.75702	0.471764	0.551901	0.738354	0.415188	0.852528	0.760715
hsa00670 One carbon pool by folate	0.437217	-0.288211	0.898243	1	17	0.211218	0.744936	0.859564	0.673732	0.72308	0.763941	0.834625	0.126472	0.709859	0.748266	0.958232	0.445519	0.494821	0.194953	0.951735	0.693082	0.22847	0.46526	0.389631	0.594106	0.526191
hsa00510 N-Glycan biosynthesis	0.460884	-0.32536	0.929234	1	46	0.687572	0.6383	0.375655	0.317085	0.269076	0.771892	0.977981	0.363184	0.864646	0.744055	0.62919	0.858468	0.453558	0.532158	0.284113	0.0447351	0.865819	0.98857	0.311396	0.569479	0.834505
hsa04976 Bile secretion	0.507718	-0.324187	0.929636	1	69	0.968141	0.555789	0.31438	0.574651	0.609532	0.459657	0.707378	0.734132	0.690244	0.43608	0.659404	0.402118	0.234897	0.231371	0.387203	0.739565	0.651132	0.830457	0.762035	0.733469	0.948031
hsa00970 Aminoacyl-tRNA biosynthesis	0.412565	-0.334662	0.933227	1	38	0.266924	0.549769	0.906567	0.613312	0.623231	0.909617	0.649917	0.0920575	0.545187	0.927977	0.8996	0.740726	0.165189	0.44809	0.989124	0.781431	0.288113	0.644576	0.211283	0.905408	0.231183
hsa03020 RNA polymerase	0.455249	-0.343018	0.937152	1	25	0.434999	0.416492	0.762879	0.761244	0.753341	0.909725	0.860055	0.223798	0.723485	0.944714	0.723256	0.620064	0.335279	0.962317	0.631871	0.575865	0.163376	0.625064	0.306317	0.56979	0.361286
hsa00120 Primary bile acid biosynthesis	0.515622	-0.36935	0.948401	1	14	0.945243	0.52239	0.662217	0.565135	0.730101	0.488441	0.581859	0.694553	0.699671	0.307715	0.620987	0.689875	0.500681	0.393848	0.882547	0.671785	0.708183	0.368265	0.628302	0.84956	0.565747
hsa04122 Sulfur relay system	0.56525	-0.369343	0.949001	1	10	0.836782	0.705282	0.649829	0.551616	0.818963	0.443386	0.595146	0.216531	0.81752	0.81102	0.757572	0.754848	0.552467	0.742291	0.429419	0.689795	0.33392	0.489296	0.796861	0.575374	0.65243
hsa03022 Basal transcription factors	0.513578	-0.368913	0.951958	1	32	0.445586	0.332137	0.414577	0.467404	0.692359	0.917122	0.812977	0.787691	0.632248	0.961546	0.588103	0.823722	0.692862	0.696345	0.82471	0.706584	0.416121	0.694269	0.54765	0.422174	0.145761
hsa00450 Selenocompound metabolism	0.577083	-0.375999	0.952779	1	12	0.775607	0.55458	0.3589	0.694521	0.621297	0.783893	0.676794	0.428669	0.805347	0.524119	0.548764	0.681789	0.594417	0.831876	0.503068	0.563088	0.578041	0.75436	0.407524	0.770432	0.834864
hsa04070 Phosphatidylinositol signaling system	0.460332	-0.370807	0.954208	1	76	0.959685	0.663217	0.327579	0.85636	0.878496	0.173794	0.438431	0.404365	0.872909	0.1616	0.537051	0.254865	0.71473	0.269256	0.318659	0.8474	0.898151	0.654558	0.738891	0.907053	0.917825
hsa00230 Purine metabolism	0.397126	-0.376795	0.957032	1	154	0.663429	0.363999	0.922107	0.765897	0.907051	0.916184	0.950484	0.227157	0.75662	0.967288	0.440707	0.630012	0.244817	0.846199	0.896076	0.165977	0.273239	0.763863	0.235752	0.516796	0.232548
hsa00310 Lysine degradation	0.540238	-0.389069	0.961067	1	40	0.741953	0.690522	0.828514	0.585301	0.634631	0.73623	0.762932	0.777005	0.454042	0.548808	0.497673	0.221268	0.292904	0.237568	0.732885	0.868689	0.886928	0.870694	0.405534	0.867614	0.649302
hsa03015 mRNA surveillance pathway	0.545481	-0.404883	0.96746	1	77	0.315074	0.50158	0.630433	0.721567	0.761283	0.883115	0.74578	0.525053	0.693231	0.914299	0.749634	0.699033	0.609115	0.797208	0.199796	0.96943	0.558977	0.505725	0.805285	0.479519	0.213825
hsa04260 Cardiac muscle contraction	0.419278	-0.415532	0.969958	1	70	0.954188	0.783206	0.738626	0.150177	0.138797	0.409665	0.988944	0.821533	0.79574	0.914537	0.434115	0.564752	0.375324	0.448492	0.651728	0.297302	0.434042	0.963674	0.356735	0.416356	0.976883
hsa00240 Pyrimidine metabolism	0.342871	-0.419143	0.971138	1	91	0.53329	0.232223	0.823016	0.826113	0.929691	0.981338	0.913603	0.0709154	0.758005	0.996615	0.624139	0.564304	0.401626	0.950614	0.877211	0.224673	0.0775281	0.894531	0.183405	0.410384	0.358099
hsa04977 Vitamin digestion and absorption	0.53992	-0.428385	0.972627	1	22	0.754675	0.735564	0.857635	0.208765	0.863054	0.797195	0.622674	0.778948	0.688268	0.842623	0.837152	0.447922	0.483281	0.128466	0.582143	0.520251	0.788446	0.870936	0.761377	0.463961	0.592804
hsa03420 Nucleotide excision repair	0.457979	-0.439569	0.976376	1	43	0.390805	0.196609	0.704087	0.676881	0.911662	0.910142	0.935411	0.166991	0.71012	0.97993	0.724353	0.693386	0.77279	0.775542	0.483179	0.779617	0.522554	0.813267	0.749681	0.192991	0.238735
hsa00564 Glycerophospholipid metabolism	0.557265	-0.439284	0.977324	1	75	0.877651	0.551228	0.484723	0.613761	0.694963	0.52918	0.628547	0.257178	0.944302	0.727847	0.668172	0.387055	0.626302	0.289725	0.648238	0.657886	0.618629	0.933143	0.554572	0.881594	0.910918
hsa00562 Inositol phosphate metabolism	0.533025	-0.467649	0.98319	1	55	0.966711	0.693473	0.455503	0.794358	0.726063	0.231974	0.62326	0.375404	0.884516	0.340866	0.7382	0.186658	0.769423	0.466073	0.588045	0.838588	0.949697	0.708979	0.43888	0.859544	0.904211
hsa03430 Mismatch repair	0.434859	-0.480766	0.983489	1	23	0.299472	0.169008	0.67591	0.864663	0.696962	0.949967	0.92336	0.173381	0.871848	0.977389	0.71123	0.883976	0.729639	0.963391	0.272746	0.753498	0.36422	0.821049	0.765988	0.16883	0.253015
hsa03440 Homologous recombination	0.557299	-0.490928	0.986256	1	25	0.424965	0.522247	0.701093	0.765668	0.912821	0.810865	0.800779	0.292057	0.626179	0.935551	0.801042	0.677057	0.729411	0.929081	0.528981	0.797911	0.429485	0.718218	0.757612	0.336815	0.358619
hsa00860 Porphyrin and chlorophyll metabolism	0.541315	-0.513196	0.989854	1	40	0.928119	0.686441	0.0746089	0.595477	0.211287	0.839823	0.737702	0.710036	0.833969	0.747405	0.67873	0.963181	0.791289	0.717002	0.80773	0.716554	0.811717	0.898067	0.249508	0.613554	0.509336
hsa00250 Alanine, aspartate and glutamate metabolism	0.580397	-0.525778	0.991151	1	30	0.646727	0.377058	0.757663	0.781965	0.692669	0.783757	0.68435	0.296484	0.882111	0.675944	0.58435	0.849051	0.161866	0.617534	0.936208	0.505415	0.618037	0.940179	0.709275	0.855776	0.812831
hsa00260 Glycine, serine and threonine metabolism	0.560181	-0.530215	0.991261	1	29	0.783606	0.858878	0.982325	0.657005	0.457857	0.578849	0.657981	0.456992	0.891183	0.37056	0.934369	0.615169	0.738623	0.38981	0.624045	0.320317	0.764425	0.792814	0.354623	0.728133	0.925893
hsa00100 Steroid biosynthesis	0.501405	-0.545778	0.991726	1	16	0.756898	0.833878	0.221546	0.940581	0.489731	0.766137	0.638028	0.815505	0.77116	0.898617	0.345843	0.979403	0.814863	0.354824	0.937021	0.438461	0.315086	0.860322	0.0689252	0.907901	0.714739
hsa04964 Proximal tubule bicarbonate reclamation	0.577541	-0.556195	0.993402	1	22	0.950386	0.584142	0.766696	0.774195	0.369691	0.555936	0.791851	0.703942	0.936309	0.550503	0.489098	0.81184	0.555472	0.445408	0.306226	0.380421	0.91464	0.94527	0.445783	0.730728	0.956351
hsa00620 Pyruvate metabolism	0.50308	-0.56151	0.994256	1	38	0.836989	0.766864	0.633726	0.373003	0.663747	0.862571	0.95326	0.749713	0.739375	0.85591	0.342525	0.945824	0.122613	0.346496	0.85189	0.588504	0.758474	0.880713	0.185146	0.830684	0.923978
hsa00480 Glutathione metabolism	0.521052	-0.561116	0.994262	1	48	0.973531	0.488051	0.80518	0.663083	0.265504	0.268027	0.88321	0.898227	0.918491	0.75877	0.631904	0.673784	0.57936	0.874131	0.263207	0.74436	0.785996	0.861303	0.358388	0.429421	0.943787
hsa03018 RNA degradation	0.47752	-0.557449	0.994298	1	70	0.0765369	0.62333	0.922786	0.489575	0.692227	0.975281	0.795987	0.402692	0.678908	0.948411	0.94588	0.761426	0.74039	0.964901	0.456828	0.986037	0.113064	0.632282	0.775888	0.270248	0.512976
hsa00030 Pentose phosphate pathway	0.590359	-0.577283	0.995241	1	26	0.939184	0.445457	0.652839	0.619193	0.74457	0.527002	0.710874	0.702318	0.800534	0.903672	0.70392	0.663409	0.70078	0.434285	0.606083	0.785271	0.649798	0.883538	0.302582	0.935908	0.804114
hsa00514 Other types of O-glycan biosynthesis	0.594532	-0.602116	0.996779	1	43	0.774439	0.93429	0.208048	0.738258	0.278658	0.792175	0.774564	0.640862	0.777806	0.379121	0.509559	0.847446	0.790451	0.735593	0.588849	0.774591	0.979151	0.847852	0.783224	0.831063	0.628419
hsa00591 Linoleic acid metabolism	0.524061	-0.621189	0.997009	1	26	0.97907	0.79373	0.379755	0.312718	0.554392	0.558321	0.864042	0.483072	0.980451	0.467555	0.604029	0.634966	0.659277	0.360187	0.901182	0.772636	0.617456	0.955424	0.577299	0.585506	0.982487
hsa03040 Spliceosome	0.339838	-0.617658	0.997434	1	120	0.0411942	0.22266	0.851189	0.745934	0.905573	0.998146	0.983677	0.143976	0.743579	0.998478	0.922935	0.932	0.656095	0.938563	0.576835	0.987497	0.0424899	0.357041	0.888459	0.0954272	0.343668
hsa04972 Pancreatic secretion	0.544718	-0.628499	0.997841	1	96	0.997872	0.903441	0.291591	0.739721	0.577529	0.506094	0.704193	0.341725	0.946735	0.570462	0.486142	0.749103	0.227109	0.701565	0.610538	0.291487	0.90429	0.95025	0.7551	0.791637	0.981597
hsa00910 Nitrogen metabolism	0.592164	-0.640805	0.997843	1	22	0.930196	0.535092	0.845741	0.710327	0.521782	0.440599	0.673463	0.649801	0.851751	0.409948	0.791763	0.911138	0.582859	0.531145	0.779724	0.679833	0.919988	0.890937	0.477168	0.890405	0.813807
hsa00340 Histidine metabolism	0.594181	-0.652959	0.99825	1	25	0.971284	0.616756	0.879928	0.597286	0.33694	0.463986	0.856312	0.801488	0.93042	0.211192	0.695922	0.871902	0.695271	0.378051	0.823207	0.409248	0.87949	0.883177	0.486713	0.816551	0.971793
hsa03030 DNA replication	0.328742	-0.663798	0.998253	1	36	0.240644	0.0813663	0.931961	0.950162	0.745358	0.936203	0.969378	0.060181	0.829829	0.999704	0.896776	0.848164	0.884388	0.988428	0.341849	0.708999	0.40525	0.859818	0.828716	0.10564	0.162044
hsa03008 Ribosome biogenesis in eukaryotes	0.370798	-0.678353	0.998828	1	68	0.145684	0.641934	0.918371	0.583521	0.824745	0.978461	0.903579	0.18935	0.572054	0.999058	0.998014	0.862096	0.327274	0.974726	0.913227	0.989466	0.0441144	0.328664	0.626038	0.527501	0.152587
hsa03320 PPAR signaling pathway	0.61395	-0.68006	0.998996	1	64	0.870752	0.748416	0.94605	0.435001	0.575098	0.824303	0.745728	0.825826	0.764152	0.433377	0.917562	0.786098	0.334002	0.455394	0.467163	0.795016	0.852061	0.947966	0.500645	0.923061	0.876893
hsa00500 Starch and sucrose metabolism	0.591944	-0.683026	0.999009	1	50	0.847198	0.467755	0.116753	0.794924	0.446803	0.831868	0.504586	0.818815	0.878475	0.842571	0.810894	0.94662	0.758244	0.754887	0.863992	0.494114	0.981594	0.912386	0.620606	0.636797	0.727685
hsa00561 Glycerolipid metabolism	0.654592	-0.680886	0.999009	1	47	0.85096	0.841659	0.6923	0.626426	0.661043	0.816526	0.644178	0.83184	0.76542	0.825592	0.727107	0.703489	0.438783	0.350974	0.899724	0.685215	0.862569	0.953008	0.604954	0.70316	0.856986
hsa04975 Fat digestion and absorption	0.587207	-0.69244	0.999092	1	42	0.964096	0.856967	0.780071	0.246287	0.865014	0.779201	0.580708	0.653255	0.922452	0.679681	0.712789	0.742711	0.401257	0.269092	0.791013	0.786444	0.747031	0.967847	0.630843	0.76499	0.927236
hsa03410 Base excision repair	0.629618	-0.702701	0.999219	1	29	0.64893	0.593854	0.841076	0.71587	0.873931	0.746998	0.912982	0.323584	0.843055	0.920267	0.896015	0.672174	0.623268	0.710607	0.556427	0.897915	0.450181	0.943741	0.676228	0.779278	0.693187
hsa00051 Fructose and mannose metabolism	0.571751	-0.732085	0.999486	1	35	0.948045	0.629655	0.269286	0.79909	0.879009	0.44371	0.378578	0.644007	0.857138	0.750108	0.756703	0.924215	0.415664	0.461175	0.968435	0.849796	0.686763	0.974158	0.427835	0.925818	0.947676
hsa00900 Terpenoid backbone biosynthesis	0.611873	-0.782619	0.999669	1	13	0.916977	0.879814	0.446614	0.66283	0.92065	0.872603	0.928742	0.904901	0.885814	0.879238	0.661793	0.781557	0.433028	0.479275	0.739889	0.660116	0.629941	0.717647	0.164423	0.956424	0.917158
hsa00330 Arginine and proline metabolism	0.551245	-0.769482	0.999734	1	50	0.948531	0.480996	0.909087	0.558607	0.553628	0.809344	0.775821	0.646096	0.920088	0.901622	0.732837	0.826255	0.237906	0.259265	0.945583	0.723008	0.685453	0.951422	0.188982	0.988095	0.979811
hsa00650 Butanoate metabolism	0.631134	-0.788976	0.999787	1	27	0.837629	0.67425	0.852559	0.709076	0.75689	0.738949	0.948	0.611009	0.939594	0.841197	0.4712	0.411816	0.57622	0.46395	0.728024	0.843169	0.876348	0.934792	0.539379	0.885225	0.972807
hsa00630 Glyoxylate and dicarboxylate metabolism	0.587662	-0.804055	0.9998	1	18	0.657563	0.93081	0.750115	0.626468	0.915053	0.857196	0.945867	0.394998	0.883506	0.802991	0.557393	0.869883	0.536514	0.543159	0.932415	0.662237	0.756833	0.976964	0.111479	0.858373	0.943587
hsa00350 Tyrosine metabolism	0.636163	-0.792985	0.999824	1	36	0.972249	0.486333	0.885732	0.838012	0.169973	0.533359	0.691001	0.601877	0.924702	0.326091	0.699723	0.943974	0.691727	0.824491	0.945266	0.732733	0.831038	0.952785	0.880469	0.760593	0.873984
hsa00280 Valine, leucine and isoleucine degradation	0.45448	-0.817023	0.99986	1	40	0.854525	0.549763	0.911843	0.631711	0.45951	0.962352	0.991812	0.881534	0.894922	0.724511	0.518853	0.481395	0.137991	0.444668	0.591409	0.796903	0.961493	0.981618	0.0461834	0.981111	0.995108
hsa00053 Ascorbate and aldarate metabolism	0.570884	-0.820717	0.999874	1	24	0.897348	0.859916	0.0657684	0.815203	0.0710572	0.915522	0.907616	0.88359	0.908455	0.514862	0.719992	0.950799	0.84889	0.697649	0.909155	0.706518	0.983624	0.945093	0.363678	0.817343	0.900722
hsa00010 Glycolysis / Gluconeogenesis	0.54587	-0.838921	0.999923	1	61	0.961571	0.367219	0.619526	0.866675	0.393151	0.616777	0.757463	0.79485	0.884207	0.734513	0.735857	0.955625	0.316463	0.740171	0.978004	0.819006	0.767559	0.990576	0.373956	0.905758	0.948749
hsa00640 Propanoate metabolism	0.552844	-0.865504	0.99994	1	29	0.894016	0.699415	0.860965	0.720632	0.736442	0.84668	0.992237	0.928387	0.921023	0.743154	0.372005	0.884673	0.265466	0.229197	0.83181	0.827424	0.942801	0.975801	0.116288	0.786566	0.978008
hsa00190 Oxidative phosphorylation	0.241055	-0.874846	0.999954	1	112	0.984831	0.922727	0.962129	0.0931738	0.70576	0.257534	0.999011	0.969656	0.628957	0.999909	0.679983	0.972363	0.608442	0.299485	0.894533	0.189512	0.219549	0.999993	0.0660661	0.0169254	0.993892
hsa00983 Drug metabolism - other enzymes	0.657618	-0.908207	0.999979	1	48	0.972396	0.597156	0.359409	0.96686	0.755987	0.86849	0.592234	0.657265	0.870369	0.908222	0.778186	0.783786	0.704353	0.587908	0.985144	0.893319	0.886527	0.97887	0.350358	0.819243	0.773641
hsa00071 Fatty acid metabolism	0.576193	-0.941033	0.999987	1	38	0.881531	0.560301	0.884493	0.808005	0.163373	0.870328	0.957034	0.915944	0.911014	0.470886	0.813016	0.786438	0.440073	0.697263	0.91624	0.875056	0.948452	0.99291	0.354595	0.854892	0.978022
hsa00040 Pentose and glucuronate interconversions	0.637296	-0.961812	0.999991	1	29	0.883937	0.897001	0.211401	0.856687	0.149952	0.836959	0.887812	0.878386	0.952372	0.573241	0.838484	0.971692	0.641399	0.538785	0.95023	0.809741	0.990008	0.990973	0.539493	0.771485	0.912028
hsa03013 RNA transport	0.41501	-0.979601	0.999995	1	138	0.0217969	0.578078	0.993306	0.924734	0.820676	0.999741	0.983742	0.485062	0.554231	0.999261	0.986054	0.952364	0.529667	0.947294	0.458704	0.987926	0.153708	0.684317	0.896256	0.657315	0.349511
hsa04146 Peroxisome	0.531016	-0.993391	0.999996	1	75	0.990661	0.802206	0.555188	0.304433	0.894639	0.933897	0.94069	0.979394	0.958423	0.958962	0.673998	0.453034	0.317513	0.591461	0.898506	0.394442	0.987355	0.988863	0.147539	0.818518	0.992581
hsa00140 Steroid hormone biosynthesis	0.633183	-0.999331	0.999997	1	50	0.963028	0.699491	0.359484	0.915567	0.511251	0.863694	0.722652	0.913947	0.88068	0.680969	0.526213	0.972847	0.98352	0.564504	0.977081	0.681266	0.922748	0.937556	0.785534	0.577887	0.969111
hsa00020 Citrate cycle (TCA cycle)	0.579532	-1.03128	0.999997	1	29	0.906603	0.717385	0.900751	0.245823	0.966026	0.930686	0.777152	0.745174	0.766961	0.997566	0.654394	0.76285	0.49826	0.612884	0.940925	0.690738	0.927013	0.990448	0.196799	0.970405	0.964173
hsa00982 Drug metabolism - cytochrome P450	0.623626	-1.23652	1	1	63	0.998751	0.742734	0.683663	0.939963	0.086059	0.57167	0.985056	0.895985	0.990501	0.227031	0.759843	0.979772	0.972639	0.851563	0.893049	0.914583	0.935207	0.988422	0.820759	0.711594	0.990089
hsa00830 Retinol metabolism	0.657003	-1.27349	1	1	57	0.996216	0.815031	0.334702	0.972208	0.233905	0.733575	0.971601	0.911387	0.982481	0.47394	0.700704	0.920754	0.932041	0.735969	0.980793	0.859378	0.953942	0.996238	0.967752	0.603711	0.989784
hsa00980 Metabolism of xenobiotics by cytochrome P450	0.631523	-1.46953	1	1	65	0.999835	0.778134	0.763292	0.944489	0.0905303	0.57402	0.978927	0.975197	0.993429	0.293438	0.872607	0.988447	0.984964	0.794777	0.9628	0.979723	0.964635	0.977019	0.955184	0.539877	0.997914
hsa03010 Ribosome	0.142527	-1.10158	1	1	87	0.198892	0.571318	1	0.963771	0.776459	0.992167	0.94991	0.896067	0.984104	0.978473	0.997305	0.949213	0.897391	0.98809	0.999063	0.359942	0.206135	0.769648	0.000364277	0.419751	0.255593
hsa00061 Fatty acid biosynthesis	NA	NA	NA	NA	6	NA	NA	NA	NA	NA	NA	NA	NA	NA	NA	NA	NA	NA	NA	NA	NA	NA	NA	NA	NA	NA
hsa00072 Synthesis and degradation of ketone bodies	NA	NA	NA	NA	8	NA	NA	NA	NA	NA	NA	NA	NA	NA	NA	NA	NA	NA	NA	NA	NA	NA	NA	NA	NA	NA
hsa00130 Ubiquinone and other terpenoid-quinone biosynthesis	NA	NA	NA	NA	7	NA	NA	NA	NA	NA	NA	NA	NA	NA	NA	NA	NA	NA	NA	NA	NA	NA	NA	NA	NA	NA
hsa00232 Caffeine metabolism	NA	NA	NA	NA	6	NA	NA	NA	NA	NA	NA	NA	NA	NA	NA	NA	NA	NA	NA	NA	NA	NA	NA	NA	NA	NA
hsa00300 Lysine biosynthesis	NA	NA	NA	NA	3	NA	NA	NA	NA	NA	NA	NA	NA	NA	NA	NA	NA	NA	NA	NA	NA	NA	NA	NA	NA	NA
hsa00400 Phenylalanine, tyrosine and tryptophan biosynthesis	NA	NA	NA	NA	5	NA	NA	NA	NA	NA	NA	NA	NA	NA	NA	NA	NA	NA	NA	NA	NA	NA	NA	NA	NA	NA
hsa00460 Cyanoamino acid metabolism	NA	NA	NA	NA	7	NA	NA	NA	NA	NA	NA	NA	NA	NA	NA	NA	NA	NA	NA	NA	NA	NA	NA	NA	NA	NA
hsa00471 D-Glutamine and D-glutamate metabolism	NA	NA	NA	NA	3	NA	NA	NA	NA	NA	NA	NA	NA	NA	NA	NA	NA	NA	NA	NA	NA	NA	NA	NA	NA	NA
hsa00472 D-Arginine and D-ornithine metabolism	NA	NA	NA	NA	1	NA	NA	NA	NA	NA	NA	NA	NA	NA	NA	NA	NA	NA	NA	NA	NA	NA	NA	NA	NA	NA
hsa00730 Thiamine metabolism	NA	NA	NA	NA	4	NA	NA	NA	NA	NA	NA	NA	NA	NA	NA	NA	NA	NA	NA	NA	NA	NA	NA	NA	NA	NA
hsa00750 Vitamin B6 metabolism	NA	NA	NA	NA	6	NA	NA	NA	NA	NA	NA	NA	NA	NA	NA	NA	NA	NA	NA	NA	NA	NA	NA	NA	NA	NA
hsa00780 Biotin metabolism	NA	NA	NA	NA	2	NA	NA	NA	NA	NA	NA	NA	NA	NA	NA	NA	NA	NA	NA	NA	NA	NA	NA	NA	NA	NA
hsa00785 Lipoic acid metabolism	NA	NA	NA	NA	3	NA	NA	NA	NA	NA	NA	NA	NA	NA	NA	NA	NA	NA	NA	NA	NA	NA	NA	NA	NA	NA
hsa00790 Folate biosynthesis	NA	NA	NA	NA	9	NA	NA	NA	NA	NA	NA	NA	NA	NA	NA	NA	NA	NA	NA	NA	NA	NA	NA	NA	NA	NA
hsa00920 Sulfur metabolism	NA	NA	NA	NA	8	NA	NA	NA	NA	NA	NA	NA	NA	NA	NA	NA	NA	NA	NA	NA	NA	NA	NA	NA	NA	NA

## Sheet: GO_ess_Group1
1	GO:0006396 RNA processing
2	GO:0006414 translational elongation
3	GO:0006119 oxidative phosphorylation
4	GO:0006260 DNA replication
5	GO:0006081 cellular aldehyde metabolic process
6	GO:0002009 morphogenesis of an epithelium
7	GO:0006399 tRNA metabolic process
8	GO:0006164 purine nucleotide biosynthetic process
9	GO:0000097 sulfur amino acid biosynthetic process
10	GO:0000087 M phase of mitotic cell cycle

## Sheet: GO_ess_Group2
"1" "GO:0006066	cellular alcohol metabolic process"
"2" "GO:0001990	regulation of systemic arterial blood	pressure	by	hormone"
"3" "GO:0006082	organic acid metabolic process"
"4" "GO:0006402	mRNA catabolic process"

## Sheet: GO_ess_Group3
1	GO:0001775 cell activation
2	GO:0002504 antigen processing and presentation of peptide or polysaccharide antigen via MHC class II
3	GO:0001568 blood vessel development
4	GO:0002474 antigen processing and presentation of peptide antigen via MHC class I
5	GO:0001503 ossification
6	GO:0006140 regulation of nucleotide metabolic process
7	GO:0006509 membrane protein ectodomain proteolysis
8	GO:0000902 cell morphogenesis
9	GO:0003013 circulatory system process
10	GO:0001932 regulation of protein amino acid phosphorylation
11	GO:0000165 MAPKKK cascade
12	GO:0002237 response to molecule of bacterial origin
13	GO:0006029 proteoglycan metabolic process
14	GO:0000302 response to reactive oxygen species
15	GO:0001953 negative regulation of cell-matrix adhesion
16	GO:0001654 eye development
17	GO:0001707 mesoderm formation
18	GO:0000122 negative regulation of transcription from RNA polymerase II promoter

## Sheet: GO_Group1
GO_term	p.geomean	stat.mean	p.val	q.val	set.size	DJANGO_64	DJANGO_6	DJANGO_14	DJANGO_12	DJANGO_56	DJANGO_62	DJANGO_10	DJANGO_28	DJANGO_122	DJANGO_146	DJANGO_132	DJANGO_138	DJANGO_128	DJANGO_67	DJANGO_125	DJANGO_133
GO:0006396 RNA processing	0.00509423	1.45768	3.42613e-09	1.08608e-06	460	0.00326267	0.0869503	5.43583e-05	0.054746	0.165439	0.623948	0.000158724	0.000139824	0.162158	0.526842	0.0373977	0.00214387	0.12981	0.984581	0.458857	0.133681
GO:0006414 translational elongation	0.00337672	1.46649	7.59108e-09	1.20319e-06	97	5.49059e-07	6.29821e-05	0.152116	0.0143224	0.493076	0.436228	0.0644653	0.00442146	0.545439	0.999603	0.894394	0.111342	0.405009	0.126068	0.000203061	3.20582e-07
GO:0006412 translation	0.00386554	1.39159	1.78263e-08	1.88364e-06	345	2.16558e-07	0.000173899	0.00492116	0.00687069	0.546038	0.387036	0.0129902	0.000249298	0.34882	0.997948	0.559922	0.557027	0.428642	0.764546	0.0333111	3.56484e-05
GO:0006119 oxidative phosphorylation	0.0440027	1.10134	7.48421e-06	0.000587429	79	0.00511159	0.000797511	0.0955415	0.0452819	0.0392462	0.0902036	0.667627	0.0489352	0.0991071	0.279811	0.542315	0.22004	0.184541	0.75805	0.387057	0.105669
GO:0006120 mitochondrial electron transport, NADH to ubiquinone	0.051571	1.11201	9.26544e-06	0.000587429	33	0.00683519	0.000380884	0.0668789	0.0746346	0.0283274	0.0380192	0.792636	0.0383014	0.277645	0.301247	0.425486	0.176399	0.458932	0.647841	0.387994	0.0690747
GO:0006260 DNA replication	0.0399685	1.05473	1.392e-05	0.000735439	210	0.0599328	0.290309	0.0547319	0.0139735	0.222687	0.172983	0.000256067	0.0362461	0.588661	0.372637	0.0156313	0.0236458	0.190543	0.958161	0.309861	0.500466
GO:0006364 rRNA processing	0.0312373	1.06175	1.71315e-05	0.000775812	73	0.00504806	0.0508518	0.00267628	0.259974	0.492192	0.627252	0.0172308	0.00284334	0.213094	0.836528	0.228276	0.0306286	0.226166	0.861766	0.314974	0.0372746
GO:0006081 cellular aldehyde metabolic process	0.108427	1.05574	2.97151e-05	0.00117746	17	0.0931165	0.107538	0.27959	0.290396	0.135684	0.0502103	0.0255706	0.154282	0.0749642	0.0917331	0.203341	0.507683	0.050512	0.415821	0.138705	0.447466
GO:0006397 mRNA processing	0.0426535	0.978334	4.99288e-05	0.0017586	274	0.0621726	0.13914	0.0072463	0.0593709	0.158043	0.520692	0.00142314	0.0102137	0.296504	0.433009	0.144544	0.0135149	0.326031	0.971371	0.592636	0.346307
GO:0006289 nucleotide-excision repair	0.115999	0.92669	0.000127646	0.00404637	50	0.0754564	0.332309	0.251432	0.106326	0.168246	0.10094	0.0108235	0.092731	0.557943	0.399127	0.043473	0.209261	0.19796	0.735758	0.259563	0.0681676
GO:0002009 morphogenesis of an epithelium	0.1487	0.905581	0.000158708	0.00457367	85	0.132885	0.30547	0.202852	0.178614	0.120597	0.198893	0.265692	0.305829	0.275994	0.275278	0.241657	0.303821	0.0562127	0.0896431	0.100095	0.103795
GO:0006281 DNA repair	0.0609485	0.894002	0.000187613	0.00495611	233	0.0550388	0.329438	0.109713	0.0918383	0.130925	0.297325	0.000185831	0.0859449	0.647354	0.320428	0.159634	0.0827648	0.091221	0.989689	0.183989	0.254181
GO:0006259 DNA metabolic process	0.0476909	0.832979	0.000448793	0.0109437	448	0.079902	0.378815	0.0400193	0.0393398	0.357764	0.149875	5.69425e-05	0.0212374	0.687522	0.507242	0.0832603	0.0895344	0.160333	0.994894	0.420499	0.529652
GO:0006261 DNA-dependent DNA replication	0.105046	0.816529	0.000628277	0.014226	69	0.0703957	0.471033	0.125686	0.0371498	0.375257	0.269718	0.00297238	0.0779421	0.576833	0.501298	0.196836	0.188324	0.0994967	0.880116	0.091179	0.366295
GO:0006297 nucleotide-excision repair, DNA gap filling	0.131486	0.819948	0.000819503	0.0173188	17	0.0859096	0.402438	0.221194	0.0487754	0.084508	0.262748	0.0148152	0.0592542	0.72766	0.30856	0.0797441	0.451339	0.136063	0.868092	0.218681	0.264329
GO:0006399 tRNA metabolic process	0.0928559	0.781098	0.000992962	0.0196731	94	0.0221654	0.205335	0.00315003	0.238842	0.239015	0.421413	0.1079	0.0739135	0.0947937	0.536123	0.129157	0.641779	0.302233	0.689728	0.558874	0.261734
GO:0006284 base-excision repair	0.182847	0.783265	0.00112007	0.020886	18	0.323618	0.256293	0.28873	0.503931	0.198555	0.192078	0.0371829	0.153246	0.332048	0.23923	0.158522	0.0425492	0.154947	0.405151	0.268531	0.380673
GO:0000387 spliceosomal snRNP biogenesis	0.145633	0.716744	0.00277311	0.0488375	23	0.198648	0.154527	0.0249209	0.175496	0.254058	0.577093	0.0391534	0.0749673	0.528571	0.601441	0.204858	0.112483	0.400088	0.577666	0.470256	0.203931
GO:0006298 mismatch repair	0.222093	0.677269	0.00387747	0.0646926	21	0.135757	0.437487	0.218498	0.294745	0.294285	0.333455	0.0689275	0.203483	0.353065	0.318907	0.234049	0.20817	0.162617	0.404534	0.167223	0.414764
GO:0006091 generation of precursor metabolites and energy	0.0573854	0.662172	0.004234	0.0671089	281	0.00316922	0.0132012	0.349496	0.16015	0.0154735	0.0558436	0.349457	0.157472	0.141655	0.722844	0.896821	0.604699	0.252824	0.935939	0.483313	0.178184
GO:0006084 acetyl-CoA metabolic process	0.141248	0.664307	0.00497771	0.0729049	24	0.0509063	0.0660374	0.400836	0.171903	0.0741655	0.234882	0.124044	0.316682	0.0690538	0.804449	0.490138	0.625704	0.0459014	0.702823	0.574045	0.191332
GO:0006164 purine nucleotide biosynthetic process	0.178728	0.646174	0.00505964	0.0729049	112	0.167731	0.0456228	0.228056	0.0781714	0.0897181	0.218749	0.311098	0.262381	0.311016	0.389448	0.508667	0.162908	0.440248	0.643018	0.393211	0.331742
GO:0006099 tricarboxylic acid cycle	0.144893	0.646224	0.00620319	0.0809665	22	0.0507822	0.0746532	0.412747	0.171574	0.0655005	0.220542	0.127365	0.335727	0.0782969	0.804836	0.506465	0.6058	0.0439046	0.749474	0.579386	0.210931
GO:0006163 purine nucleotide metabolic process	0.182012	0.620227	0.0067563	0.0809665	126	0.164882	0.0846127	0.269344	0.0506386	0.115243	0.204139	0.2435	0.209632	0.345645	0.38577	0.44487	0.161578	0.467892	0.649225	0.482679	0.423326
GO:0000097 sulfur amino acid biosynthetic process	0.233542	0.630062	0.00712479	0.0809665	13	0.0779731	0.184837	0.486706	0.340481	0.177922	0.5505	0.172257	0.14874	0.288581	0.498191	0.107142	0.188194	0.197437	0.418916	0.525162	0.281352
GO:0000375 RNA splicing, via transesterification reactions	0.083651	0.618509	0.00715161	0.0809665	134	0.169405	0.275858	0.0211258	0.172815	0.112934	0.661543	0.00331088	0.0596098	0.552701	0.642894	0.121525	0.0564522	0.413737	0.959833	0.674838	0.525996
GO:0000377 RNA splicing, via transesterification reactions with bulged adenosine as nucleophile	0.083651	0.618509	0.00715161	0.0809665	134	0.169405	0.275858	0.0211258	0.172815	0.112934	0.661543	0.00331088	0.0596098	0.552701	0.642894	0.121525	0.0564522	0.413737	0.959833	0.674838	0.525996
GO:0000398 nuclear mRNA splicing, via spliceosome	0.083651	0.618509	0.00715161	0.0809665	134	0.169405	0.275858	0.0211258	0.172815	0.112934	0.661543	0.00331088	0.0596098	0.552701	0.642894	0.121525	0.0564522	0.413737	0.959833	0.674838	0.525996
GO:0000087 M phase of mitotic cell cycle	0.0396123	0.608548	0.00796773	0.0870956	215	0.106269	0.626901	0.00450266	0.0104464	0.13797	0.669812	0.00024545	0.0590782	0.777377	0.728564	0.116477	0.107269	0.0127173	0.999937	0.971438	0.295031
GO:0000280 nuclear division	0.0413424	0.594094	0.00931826	0.0984629	212	0.107647	0.618456	0.00562497	0.0103732	0.13963	0.689091	0.00029181	0.0676014	0.762854	0.719347	0.125153	0.102269	0.0132267	0.999917	0.97595	0.30706
GO:0000096 sulfur amino acid metabolic process	0.2375	0.54741	0.0161235	0.164876	19	0.0464839	0.138569	0.557396	0.151698	0.315133	0.622784	0.108601	0.180319	0.229649	0.319395	0.440722	0.240019	0.1107	0.659257	0.617139	0.492849
GO:0006220 pyrimidine nucleotide metabolic process	0.210819	0.509312	0.0225968	0.223849	29	0.155042	0.144714	0.195847	0.163425	0.459713	0.193231	0.149837	0.186655	0.915851	0.356488	0.558911	0.126805	0.57299	0.595467	0.107778	0.341299
GO:0000279 M phase	0.0355851	0.499132	0.0239697	0.230254	297	0.13333	0.628528	0.00504846	0.00520481	0.210969	0.714273	1.84729e-05	0.133576	0.86597	0.694713	0.183269	0.181293	0.0173623	0.999983	0.97744	0.358815
GO:0001522 pseudouridine synthesis	0.21166	0.506361	0.0266851	0.248799	12	0.221575	0.451733	0.139326	0.545307	0.304325	0.531459	0.31565	0.382719	0.0434878	0.219012	0.130472	0.180653	0.312118	0.814028	0.573724	0.234736
GO:0006403 RNA localization	0.188084	0.463234	0.0332009	0.300705	80	0.235961	0.281536	0.0525447	0.289888	0.5102	0.567608	0.0536218	0.0451299	0.762954	0.521213	0.17232	0.173541	0.160393	0.680691	0.630757	0.706678
GO:0000070 mitotic sister chromatid segregation	0.186328	0.46101	0.0362793	0.319459	30	0.45168	0.700986	0.158982	0.0633684	0.255553	0.478016	0.0189863	0.10136	0.639842	0.471116	0.321582	0.309711	0.0539481	0.945274	0.797248	0.124739
GO:0000819 sister chromatid segregation	0.189172	0.450955	0.039357	0.326274	31	0.455744	0.702269	0.164963	0.0646642	0.250419	0.471001	0.0194578	0.0968014	0.654301	0.479196	0.322553	0.3134	0.0568331	0.947196	0.804294	0.126744
GO:0006479 protein amino acid methylation	0.279616	0.44798	0.039591	0.326274	17	0.154302	0.327483	0.45749	0.191381	0.42317	0.462509	0.155268	0.194222	0.313562	0.423773	0.429344	0.171658	0.501351	0.62206	0.504238	0.175164
GO:0006457 protein folding	0.143118	0.439833	0.0403915	0.326274	151	0.0398611	0.0103321	0.00795201	0.0721905	0.865253	0.314801	0.0906867	0.0448983	0.544969	0.555102	0.709559	0.934572	0.697142	0.614368	0.654815	0.437992
GO:0006354 RNA elongation	0.237321	0.439415	0.0411703	0.326274	46	0.169736	0.208732	0.239016	0.157458	0.506262	0.692063	0.0863821	0.190938	0.36283	0.549903	0.301777	0.651961	0.257888	0.859819	0.328749	0.0837516
GO:0006221 pyrimidine nucleotide biosynthetic process	0.228751	0.430968	0.0468973	0.362596	19	0.211259	0.0461631	0.20413	0.157198	0.479532	0.202636	0.297309	0.240529	0.882398	0.516804	0.481648	0.24439	0.713915	0.723633	0.0946369	0.273945
GO:0006446 regulation of translational initiation	0.265939	0.40483	0.0545258	0.41154	38	0.229764	0.282165	0.218416	0.288518	0.592053	0.513803	0.314118	0.309385	0.287804	0.49555	0.0889064	0.729053	0.28262	0.696869	0.203186	0.19886
GO:0006004 fucose metabolic process	0.288265	0.398002	0.0614239	0.452823	15	0.5164	0.292481	0.319672	0.277788	0.4248	0.321894	0.330249	0.23321	0.429494	0.302169	0.633063	0.489435	0.282053	0.279472	0.266515	0.266916
GO:0006418 tRNA aminoacylation for protein translation	0.228384	0.388518	0.0629488	0.453518	42	0.0662886	0.362611	0.0935806	0.241755	0.40701	0.391722	0.226072	0.0785876	0.158469	0.731938	0.336971	0.738832	0.467683	0.524921	0.522729	0.71038
GO:0000245 spliceosome assembly	0.271986	0.382401	0.0665214	0.457199	27	0.309774	0.543832	0.136648	0.441655	0.145848	0.448139	0.202807	0.312115	0.409685	0.297678	0.247436	0.370388	0.346881	0.689808	0.391766	0.528751
GO:0006413 translational initiation	0.269238	0.376469	0.0674943	0.457199	59	0.0982806	0.278412	0.164776	0.202965	0.44534	0.649398	0.208158	0.230052	0.404059	0.663271	0.193279	0.6671	0.594376	0.635825	0.328972	0.190374
GO:0006486 protein amino acid glycosylation	0.230003	0.375196	0.0677866	0.457199	110	0.31747	0.299582	0.328956	0.389292	0.395173	0.0863811	0.754509	0.227759	0.700657	0.348834	0.471713	0.539428	0.494751	0.0802197	0.410473	0.139717
GO:0001841 neural tube formation	0.304175	0.370797	0.0724791	0.478664	19	0.281452	0.579966	0.737998	0.320241	0.433327	0.3768	0.188745	0.168478	0.483775	0.343751	0.430056	0.554012	0.254705	0.135585	0.148164	0.495464
GO:0006094 gluconeogenesis	0.270733	0.36602	0.0765642	0.495324	21	0.329332	0.525781	0.445543	0.618624	0.378114	0.0920414	0.112091	0.346553	0.142862	0.676549	0.258976	0.367079	0.345377	0.627763	0.397078	0.37264
GO:0001754 eye photoreceptor cell differentiation	0.326321	0.359106	0.0814093	0.516135	11	0.515637	0.447752	0.48497	0.233772	0.303388	0.668077	0.340214	0.491262	0.302247	0.165039	0.281878	0.312473	0.334588	0.172783	0.41478	0.47263
GO:0006368 RNA elongation from RNA polymerase II promoter	0.246791	0.340691	0.0894185	0.555797	42	0.259474	0.329038	0.162462	0.176265	0.634048	0.758029	0.119144	0.14442	0.397578	0.579783	0.256007	0.524231	0.267961	0.933883	0.414029	0.116175
GO:0002064 epithelial cell development	0.295267	0.341762	0.0930813	0.566582	12	0.593549	0.400576	0.512784	0.566527	0.361366	0.413696	0.270322	0.389165	0.621074	0.17734	0.168397	0.189472	0.168751	0.793427	0.19005	0.297977
GO:0006405 RNA export from nucleus	0.311492	0.331123	0.0955832	0.566582	26	0.130366	0.192988	0.156306	0.160527	0.59566	0.5609	0.332714	0.376928	0.488521	0.427878	0.29301	0.561077	0.28147	0.443065	0.484227	0.683822
GO:0006090 pyruvate metabolic process	0.281697	0.331273	0.0968256	0.566582	25	0.317094	0.515667	0.486554	0.553792	0.414501	0.121659	0.140683	0.369338	0.112974	0.700337	0.243815	0.372922	0.312348	0.61599	0.562601	0.370533
GO:0000718 nucleotide-excision repair, DNA damage removal	0.303442	0.328018	0.0996747	0.566582	20	0.265738	0.505466	0.461712	0.218075	0.689318	0.335734	0.184762	0.301935	0.52366	0.636213	0.409378	0.323923	0.278354	0.628814	0.293488	0.111259
GO:0006144 purine base metabolic process	0.262283	0.3305	0.101099	0.566582	14	0.22167	0.158946	0.340017	0.196428	0.122695	0.191442	0.23357	0.173783	0.643761	0.599187	0.285816	0.227506	0.839708	0.8373	0.747218	0.375307
GO:0006406 mRNA export from nucleus	0.318399	0.32037	0.103902	0.566582	20	0.151211	0.361235	0.216091	0.143954	0.654221	0.357215	0.34849	0.34821	0.525414	0.355162	0.254113	0.49632	0.246566	0.500162	0.433889	0.780753
GO:0001838 embryonic epithelial tube formation	0.324742	0.319602	0.104173	0.566582	20	0.327391	0.591613	0.742726	0.337258	0.473748	0.39653	0.27199	0.20761	0.491588	0.304287	0.369065	0.547406	0.291478	0.136601	0.163153	0.530152
GO:0000724 double-strand break repair via homologous recombination	0.302885	0.320507	0.107239	0.566582	13	0.304211	0.529804	0.116097	0.224347	0.500346	0.507282	0.105794	0.251038	0.599511	0.384015	0.262974	0.484912	0.213853	0.829519	0.520526	0.432544
GO:0000725 recombinational repair	0.302885	0.320507	0.107239	0.566582	13	0.304211	0.529804	0.116097	0.224347	0.500346	0.507282	0.105794	0.251038	0.599511	0.384015	0.262974	0.484912	0.213853	0.829519	0.520526	0.432544
GO:0006417 regulation of translation	0.278502	0.302681	0.114122	0.593062	103	0.127886	0.308183	0.304826	0.14925	0.491186	0.297963	0.247349	0.163539	0.636181	0.612174	0.189189	0.800306	0.446485	0.716653	0.334771	0.490686
GO:0001947 heart looping	0.346604	0.303755	0.116456	0.595429	15	0.433509	0.327284	0.508379	0.262073	0.19258	0.454823	0.356839	0.549955	0.458595	0.42288	0.177337	0.217454	0.447774	0.615017	0.468186	0.346844
GO:0006493 protein amino acid O-linked glycosylation	0.325386	0.295528	0.122482	0.616299	21	0.434061	0.337047	0.173231	0.593124	0.153958	0.283575	0.785526	0.311017	0.569714	0.476606	0.526572	0.214964	0.361736	0.401669	0.195641	0.500586
GO:0006323 DNA packaging	0.201106	0.288412	0.126398	0.626065	96	0.0406411	0.409254	0.010489	0.069199	0.666153	0.527481	0.0364335	0.434261	0.742989	0.536963	0.475625	0.42833	0.43517	0.979149	0.909913	0.142858
GO:0000059 protein import into nucleus, docking	0.303951	0.28479	0.133845	0.652752	16	0.441844	0.300664	0.078392	0.331908	0.574107	0.580523	0.255393	0.107968	0.660876	0.553571	0.270368	0.374169	0.281931	0.49941	0.581461	0.635599
GO:0006082 organic acid metabolic process	0.181388	0.260555	0.149189	0.716562	456	0.272722	0.758066	0.819399	0.483519	0.274909	0.0519089	0.00974446	0.0887223	0.0416925	0.767545	0.577	0.762978	0.323442	0.929782	0.432247	0.510964
GO:0006520 amino acid metabolic process	0.250473	0.237596	0.17183	0.812987	197	0.0941017	0.695532	0.395359	0.264438	0.616046	0.227062	0.0478001	0.0615305	0.20083	0.805766	0.369657	0.710314	0.497388	0.946469	0.39525	0.49563
GO:0006310 DNA recombination	0.277388	0.235504	0.174702	0.814421	94	0.176665	0.540255	0.0795937	0.15298	0.569152	0.663453	0.044928	0.329417	0.729118	0.61415	0.512659	0.488849	0.36972	0.847274	0.431422	0.357055
GO:0002062 chondrocyte differentiation	0.372196	0.233621	0.179787	0.825976	13	0.207829	0.283834	0.389337	0.480103	0.41009	0.338335	0.512243	0.309321	0.436769	0.651621	0.524908	0.441634	0.388794	0.388115	0.383463	0.45225
GO:0006376 mRNA splice site selection	0.360752	0.231423	0.184582	0.831587	12	0.576668	0.515084	0.307874	0.490425	0.310845	0.263633	0.28351	0.453007	0.200502	0.428702	0.257591	0.350092	0.453715	0.613708	0.438823	0.710653
GO:0000226 microtubule cytoskeleton organization	0.2294	0.224779	0.186254	0.831587	100	0.440892	0.621644	0.191424	0.324657	0.327337	0.693413	0.00312169	0.109772	0.693688	0.492648	0.346414	0.19694	0.299221	0.988823	0.626837	0.57217
GO:0005996 monosaccharide metabolic process	0.264265	0.198092	0.215517	0.948873	142	0.3655	0.539277	0.627185	0.522942	0.169552	0.16506	0.124483	0.374152	0.134036	0.390222	0.76096	0.498898	0.416995	0.883646	0.495374	0.43034
GO:0000723 telomere maintenance	0.358648	0.196159	0.218813	0.950186	26	0.211769	0.336639	0.759784	0.365961	0.769096	0.474583	0.299368	0.362993	0.469424	0.506906	0.23141	0.156919	0.512844	0.566586	0.341399	0.487324
GO:0001843 neural tube closure	0.356529	0.197688	0.223012	0.950276	12	0.307976	0.626102	0.75388	0.299342	0.640997	0.42799	0.129825	0.2134	0.612798	0.415105	0.454147	0.604141	0.476741	0.159455	0.221529	0.623475
GO:0001708 cell fate specification	0.351425	0.19114	0.225271	0.950276	23	0.311542	0.499322	0.499384	0.423508	0.307193	0.590982	0.386063	0.193919	0.534698	0.220166	0.683756	0.676538	0.535733	0.186883	0.403732	0.455507
GO:0006304 DNA modification	0.341582	0.189257	0.229175	0.950276	20	0.424234	0.607644	0.280313	0.556268	0.35557	0.165493	0.438736	0.235375	0.48193	0.327871	0.252321	0.477384	0.401773	0.478995	0.54243	0.846095
GO:0001539 ciliary or flagellar motility	0.346925	0.188112	0.230824	0.950276	15	0.60588	0.354292	0.922124	0.713096	0.318367	0.371294	0.0925494	0.588561	0.263069	0.251681	0.317805	0.30381	0.721125	0.12163	0.422491	0.558588
GO:0006278 RNA-dependent DNA replication	0.365522	0.185667	0.233958	0.950829	15	0.34878	0.257967	0.703803	0.542081	0.728445	0.267123	0.431849	0.607191	0.281053	0.344732	0.130385	0.21885	0.78686	0.396668	0.397864	0.504798
GO:0006071 glycerol metabolic process	0.323048	0.179113	0.241582	0.963614	22	0.531163	0.68932	0.629007	0.629376	0.222413	0.150699	0.446647	0.596253	0.162832	0.318712	0.31933	0.433008	0.0754759	0.535764	0.83415	0.547661
GO:0006270 DNA replication initiation	0.275115	0.178037	0.243183	0.963614	21	0.64002	0.567741	0.145199	0.189268	0.613496	0.407501	0.08135	0.129623	0.662781	0.538257	0.482126	0.239184	0.325292	0.958892	0.379415	0.638222
GO:0000075 cell cycle checkpoint	0.254447	0.168117	0.251598	0.980445	55	0.570383	0.689748	0.183972	0.163981	0.16643	0.61953	0.100393	0.0901103	0.700109	0.328184	0.414385	0.360675	0.115242	0.986987	0.961168	0.313388
GO:0005975 carbohydrate metabolic process	0.239989	0.165533	0.254761	0.980445	446	0.368941	0.562242	0.714551	0.78198	0.199092	0.0823309	0.355499	0.367705	0.418537	0.177197	0.620148	0.613168	0.58764	0.375238	0.561476	0.350875
GO:0006000 fructose metabolic process	0.319466	0.171519	0.25671	0.980445	12	0.754058	0.699726	0.566886	0.70812	0.177683	0.351082	0.416285	0.294628	0.0935538	0.613934	0.730015	0.260519	0.330771	0.564008	0.397307	0.18728
GO:0006352 transcription initiation	0.310304	0.152379	0.272488	1	73	0.334335	0.396207	0.214633	0.297196	0.667231	0.663065	0.176886	0.291479	0.729375	0.62355	0.323055	0.480075	0.228664	0.941457	0.457231	0.179583
GO:0006308 DNA catabolic process	0.327982	0.144168	0.28474	1	49	0.171554	0.562977	0.527686	0.419228	0.784249	0.348085	0.101346	0.183774	0.48657	0.753842	0.505182	0.222917	0.378281	0.819466	0.597936	0.371688
GO:0006268 DNA unwinding during replication	0.314143	0.14374	0.291222	1	12	0.492821	0.513974	0.149675	0.331279	0.705944	0.338954	0.0732099	0.327076	0.561544	0.749355	0.60011	0.227512	0.207032	0.888528	0.503545	0.613009
GO:0006367 transcription initiation from RNA polymerase II promoter	0.309675	0.137345	0.293341	1	60	0.365951	0.32184	0.27177	0.263759	0.640199	0.706817	0.180795	0.176672	0.675682	0.745946	0.372617	0.657024	0.196063	0.955861	0.368026	0.183695
GO:0006325 establishment or maintenance of chromatin architecture	0.264573	0.12925	0.302605	1	280	0.151916	0.213742	0.109675	0.375295	0.482066	0.860291	0.222545	0.822492	0.252516	0.283363	0.27219	0.19539	0.877432	0.758645	0.928012	0.301803
GO:0006342 chromatin silencing	0.39628	0.129054	0.30713	1	15	0.375449	0.483647	0.295965	0.554009	0.510748	0.514319	0.2767	0.702823	0.127192	0.520638	0.612036	0.743046	0.365825	0.56711	0.461433	0.200832
GO:0006400 tRNA modification	0.348354	0.128778	0.31008	1	12	0.210516	0.665456	0.210609	0.263298	0.605144	0.546664	0.454761	0.526087	0.299082	0.471766	0.163778	0.604888	0.621694	0.559089	0.529771	0.608015
GO:0002347 response to tumor cell	0.387256	0.119779	0.323091	1	10	0.523866	0.207022	0.43644	0.287563	0.250661	0.5869	0.454371	0.429171	0.73817	0.687186	0.19437	0.310942	0.427506	0.705971	0.534334	0.568082
GO:0006487 protein amino acid N-linked glycosylation	0.326975	0.115027	0.325242	1	37	0.273872	0.503959	0.673266	0.267658	0.548427	0.227994	0.780234	0.422843	0.54268	0.484281	0.300347	0.449141	0.628264	0.18701	0.665407	0.387113
GO:0006505 GPI anchor metabolic process	0.3428	0.11356	0.328185	1	29	0.235844	0.60243	0.278842	0.47362	0.123042	0.686169	0.307379	0.464676	0.771405	0.767504	0.68707	0.40387	0.618602	0.592006	0.220037	0.189126
GO:0006506 GPI anchor biosynthetic process	0.3428	0.11356	0.328185	1	29	0.235844	0.60243	0.278842	0.47362	0.123042	0.686169	0.307379	0.464676	0.771405	0.767504	0.68707	0.40387	0.618602	0.592006	0.220037	0.189126
GO:0001658 ureteric bud branching	0.38819	0.113201	0.331339	1	12	0.504316	0.301191	0.329777	0.568209	0.340513	0.196727	0.666857	0.813074	0.32652	0.604748	0.180198	0.520097	0.408145	0.514548	0.623879	0.462618
GO:0001662 behavioral fear response	0.421855	0.10392	0.344012	1	10	0.4497	0.421501	0.6549	0.570602	0.435988	0.551702	0.506124	0.537477	0.232156	0.599843	0.161377	0.459601	0.409263	0.450984	0.430103	0.564107
GO:0002209 behavioral defense response	0.421855	0.10392	0.344012	1	10	0.4497	0.421501	0.6549	0.570602	0.435988	0.551702	0.506124	0.537477	0.232156	0.599843	0.161377	0.459601	0.409263	0.450984	0.430103	0.564107
GO:0006006 glucose metabolic process	0.316979	0.0974645	0.348771	1	104	0.262798	0.483793	0.795433	0.625251	0.168289	0.21257	0.22302	0.380256	0.159008	0.519667	0.818289	0.485381	0.486901	0.829695	0.459848	0.523577
GO:0006519 cellular amino acid and derivative metabolic process	0.303433	0.0902569	0.359188	1	263	0.206985	0.769913	0.350633	0.163713	0.629048	0.212521	0.0822736	0.138219	0.200367	0.850962	0.349004	0.814314	0.597425	0.950208	0.574378	0.562847
GO:0000077 DNA damage checkpoint	0.375338	0.090873	0.359607	1	24	0.570019	0.645265	0.509315	0.409411	0.186566	0.412114	0.322369	0.217341	0.358137	0.299325	0.355415	0.439697	0.341106	0.872324	0.879357	0.53434
GO:0006473 protein amino acid acetylation	0.41668	0.0873864	0.365094	1	19	0.296137	0.621665	0.559361	0.755414	0.371454	0.299464	0.472473	0.518012	0.35642	0.546184	0.226048	0.38778	0.624719	0.577306	0.336536	0.532333
GO:0002793 positive regulation of peptide secretion	0.415473	0.0878465	0.365632	1	11	0.504765	0.454574	0.533609	0.582681	0.202732	0.261149	0.27672	0.43589	0.550895	0.591494	0.33128	0.747855	0.588169	0.366379	0.583122	0.491646
GO:0000278 mitotic cell cycle	0.0748062	0.0831314	0.370309	1	364	0.332493	0.825493	0.0242288	0.0189944	0.453167	0.561683	0.00124925	0.0242936	0.97101	0.913575	0.306682	0.279553	0.109122	0.999991	0.990664	0.343111
GO:0006334 nucleosome assembly	0.282963	0.0781552	0.379137	1	64	0.0390338	0.419743	0.0339386	0.131545	0.803896	0.553281	0.0951166	0.50231	0.921767	0.613954	0.562199	0.586094	0.652266	0.88832	0.92201	0.132312
GO:0002260 lymphocyte homeostasis	0.393041	0.0630001	0.401499	1	19	0.69646	0.708319	0.670372	0.614127	0.391774	0.238513	0.391338	0.24137	0.54759	0.609561	0.212127	0.229017	0.481824	0.798862	0.338339	0.476201
GO:0006383 transcription from RNA polymerase III promoter	0.353097	0.0618276	0.404089	1	25	0.501821	0.334057	0.07643	0.632233	0.41746	0.872658	0.48071	0.6956	0.574818	0.769862	0.576633	0.18036	0.282891	0.818153	0.409058	0.123083
GO:0006066 cellular alcohol metabolic process	0.229342	0.0607275	0.40518	1	292	0.828866	0.877815	0.94905	0.627044	0.132299	0.0332216	0.0757852	0.240942	0.194949	0.40281	0.657487	0.533862	0.512825	0.709074	0.634247	0.399058
GO:0006338 chromatin remodeling	0.378872	0.0534656	0.41678	1	40	0.339493	0.380203	0.637152	0.509513	0.354383	0.825864	0.297552	0.777458	0.0694777	0.396451	0.356402	0.138026	0.604681	0.631646	0.790168	0.690679
GO:0001934 positive regulation of protein amino acid phosphorylation	0.372185	0.0484765	0.421743	1	57	0.57184	0.389645	0.241089	0.487957	0.35367	0.161791	0.872772	0.789126	0.335085	0.653825	0.269099	0.294242	0.412816	0.698963	0.535268	0.602258
GO:0006195 purine nucleotide catabolic process	0.400738	0.0453668	0.429832	1	13	0.579348	0.478704	0.488096	0.166929	0.495066	0.149218	0.285592	0.38672	0.427051	0.53242	0.572103	0.62212	0.797185	0.60933	0.74016	0.462266
GO:0000086 G2/M transition of mitotic cell cycle	0.383321	0.0440793	0.435271	1	15	0.481588	0.781022	0.798957	0.561568	0.571284	0.179647	0.0777231	0.0770606	0.507157	0.482184	0.678543	0.519732	0.360833	0.819089	0.59141	0.474216
GO:0001659 temperature homeostasis	0.401781	0.0361287	0.440865	1	11	0.513445	0.306095	0.375315	0.694294	0.320645	0.495856	0.75669	0.459381	0.451928	0.533831	0.442312	0.476097	0.298517	0.572419	0.517295	0.545456
GO:0006476 protein amino acid deacetylation	0.420396	0.03521	0.444932	1	17	0.724872	0.514603	0.255486	0.595712	0.366729	0.458409	0.489004	0.51848	0.162275	0.450592	0.602376	0.561519	0.523548	0.723064	0.545153	0.338671
GO:0006471 protein amino acid ADP-ribosylation	0.409206	0.0307068	0.452199	1	20	0.64537	0.378415	0.772926	0.623783	0.610306	0.287658	0.407929	0.665603	0.236547	0.693804	0.716699	0.648709	0.23308	0.464786	0.170907	0.308965
GO:0000080 G1 phase of mitotic cell cycle	0.416139	0.0139126	0.479208	1	14	0.672951	0.611271	0.44003	0.483413	0.49087	0.379408	0.678605	0.553937	0.357561	0.452971	0.19406	0.61026	0.554913	0.154669	0.839291	0.474833
GO:0006309 DNA fragmentation during apoptosis	0.382303	0.0105603	0.484025	1	16	0.177266	0.417417	0.56037	0.54658	0.685373	0.391855	0.144467	0.232676	0.526075	0.879135	0.427908	0.148313	0.538626	0.825551	0.810773	0.641432
GO:0006023 aminoglycan biosynthetic process	0.404765	0.00789799	0.48701	1	14	0.378888	0.506704	0.278904	0.348288	0.430076	0.630886	0.465255	0.764837	0.791647	0.214787	0.237709	0.620845	0.792898	0.48228	0.741716	0.244358
GO:0006024 glycosaminoglycan biosynthetic process	0.404765	0.00789799	0.48701	1	14	0.378888	0.506704	0.278904	0.348288	0.430076	0.630886	0.465255	0.764837	0.791647	0.214787	0.237709	0.620845	0.792898	0.48228	0.741716	0.244358
GO:0002711 positive regulation of T cell mediated immunity	0.385149	0.00435237	0.490598	1	10	0.620241	0.344276	0.50415	0.307103	0.153046	0.359444	0.596654	0.383176	0.660839	0.79425	0.218026	0.527809	0.208362	0.852118	0.683571	0.755505
GO:0001938 positive regulation of endothelial cell proliferation	0.406316	0.00388736	0.497111	1	11	0.16716	0.368804	0.494892	0.638878	0.510738	0.571893	0.591832	0.321113	0.714389	0.54597	0.551833	0.49401	0.683728	0.304086	0.538187	0.537727
GO:0006497 protein amino acid lipidation	0.396719	0.00220381	0.497143	1	44	0.335722	0.647844	0.405774	0.572577	0.234954	0.599868	0.27769	0.555079	0.688258	0.807549	0.799743	0.228763	0.710842	0.644502	0.223354	0.26412
GO:0002709 regulation of T cell mediated immunity	0.394689	-0.00916426	0.511384	1	12	0.629359	0.338999	0.492124	0.29602	0.160401	0.34825	0.602331	0.431452	0.664369	0.795338	0.245211	0.546681	0.212285	0.840215	0.660958	0.776951
GO:0000271 polysaccharide biosynthetic process	0.426886	-0.0130736	0.520172	1	29	0.480183	0.354398	0.790334	0.531123	0.816738	0.469813	0.604618	0.329137	0.600198	0.643489	0.548579	0.712167	0.404466	0.222419	0.36431	0.194592
GO:0006020 inositol metabolic process	0.445994	-0.0185323	0.529171	1	11	0.792802	0.590233	0.550392	0.661878	0.337404	0.402981	0.42061	0.39138	0.431828	0.521245	0.555174	0.756351	0.453254	0.229996	0.672148	0.323103
GO:0002791 regulation of peptide secretion	0.424102	-0.0219074	0.533836	1	27	0.739564	0.49709	0.543933	0.798148	0.189567	0.215994	0.733512	0.449069	0.400641	0.364662	0.444927	0.814756	0.395746	0.407561	0.41362	0.686692
GO:0002026 regulation of the force of heart contraction	0.467656	-0.0371699	0.556803	1	11	0.385438	0.373849	0.715471	0.755145	0.407768	0.465366	0.452027	0.775107	0.431584	0.606309	0.505285	0.317195	0.501539	0.536056	0.467041	0.485019
GO:0000184 nuclear-transcribed mRNA catabolic process, nonsense-mediated decay	0.440249	-0.0364281	0.557066	1	21	0.498963	0.619125	0.735158	0.501657	0.474617	0.400796	0.579813	0.367827	0.294636	0.551192	0.470216	0.425909	0.437252	0.376159	0.551176	0.866437
GO:0000910 cytokinesis	0.402904	-0.0472558	0.574312	1	38	0.749117	0.831403	0.404613	0.540288	0.26688	0.732347	0.363561	0.449955	0.750718	0.548046	0.246712	0.438267	0.323302	0.461414	0.336494	0.775036
GO:0006518 peptide metabolic process	0.440019	-0.060709	0.592185	1	20	0.536258	0.358539	0.470734	0.287029	0.61013	0.436898	0.49562	0.382503	0.388437	0.634779	0.914452	0.347144	0.641371	0.364446	0.85915	0.460087
GO:0006022 aminoglycan metabolic process	0.394337	-0.0599315	0.593982	1	38	0.266838	0.783105	0.393107	0.809114	0.439958	0.570487	0.479832	0.83668	0.642433	0.122698	0.323638	0.419972	0.798841	0.34326	0.68348	0.411149
GO:0006401 RNA catabolic process	0.445655	-0.0642453	0.60085	1	45	0.523751	0.570449	0.697242	0.484118	0.549027	0.198312	0.615624	0.344517	0.291818	0.442311	0.664735	0.755893	0.488402	0.530345	0.47898	0.764034
GO:0002790 peptide secretion	0.420492	-0.0749395	0.616847	1	45	0.831323	0.511884	0.344602	0.803109	0.168768	0.166352	0.758849	0.652761	0.290421	0.497303	0.553941	0.566848	0.427402	0.436373	0.699533	0.743503
GO:0002200 somatic diversification of immune receptors	0.491907	-0.0818918	0.62712	1	22	0.439504	0.563414	0.496221	0.524062	0.511013	0.632197	0.339247	0.492741	0.610555	0.567492	0.454327	0.590463	0.568908	0.658298	0.5019	0.561649
GO:0006305 DNA alkylation	0.461193	-0.0900214	0.636963	1	13	0.553546	0.704136	0.442907	0.441805	0.328159	0.278144	0.706351	0.492894	0.455204	0.386879	0.436792	0.689181	0.422859	0.666908	0.670456	0.820287
GO:0006306 DNA methylation	0.461193	-0.0900214	0.636963	1	13	0.553546	0.704136	0.442907	0.441805	0.328159	0.278144	0.706351	0.492894	0.455204	0.386879	0.436792	0.689181	0.422859	0.666908	0.670456	0.820287
GO:0001824 blastocyst development	0.454973	-0.0923738	0.640187	1	20	0.467244	0.550016	0.669866	0.333737	0.351492	0.28143	0.537831	0.661739	0.320501	0.735907	0.493444	0.318575	0.545832	0.808035	0.917022	0.413958
GO:0002763 positive regulation of myeloid leukocyte differentiation	0.446968	-0.0957242	0.646399	1	21	0.545918	0.360166	0.538576	0.700051	0.304491	0.362267	0.808805	0.60131	0.484215	0.584419	0.547949	0.225704	0.573303	0.453786	0.688647	0.775075
GO:0006458 'de novo' protein folding	0.414593	-0.0988755	0.65249	1	13	0.753676	0.492305	0.257039	0.6637	0.795999	0.216375	0.52656	0.105774	0.621583	0.60657	0.709428	0.839855	0.465463	0.674227	0.508107	0.405254
GO:0002562 somatic diversification of immune receptors via germline recombination within a single locus	0.50194	-0.105533	0.661838	1	21	0.463888	0.555248	0.523926	0.492842	0.510839	0.66409	0.339573	0.502673	0.615908	0.57118	0.452924	0.613532	0.586386	0.670852	0.513486	0.578075
GO:0000186 activation of MAPKK activity	0.480883	-0.107816	0.66456	1	13	0.717584	0.722244	0.537587	0.68983	0.382524	0.185028	0.60434	0.58854	0.503678	0.378099	0.399966	0.625073	0.449557	0.562351	0.687999	0.643262
GO:0003015 heart process	0.45675	-0.10968	0.668667	1	71	0.629774	0.612512	0.688593	0.577791	0.438783	0.129658	0.751457	0.85703	0.295457	0.533623	0.556765	0.55935	0.461718	0.376615	0.731244	0.472318
GO:0006096 glycolysis	0.400014	-0.113316	0.671398	1	48	0.385467	0.557632	0.672732	0.689663	0.144589	0.305257	0.248117	0.34456	0.605619	0.756109	0.901782	0.495658	0.665008	0.860746	0.424788	0.526246
GO:0001541 ovarian follicle development	0.487991	-0.12202	0.684346	1	17	0.427005	0.575875	0.262593	0.704803	0.347461	0.56386	0.318464	0.761544	0.769526	0.681591	0.591439	0.330722	0.638654	0.67577	0.649839	0.421927
GO:0005978 glycogen biosynthetic process	0.491666	-0.124389	0.686869	1	15	0.41214	0.380281	0.773943	0.576733	0.504162	0.837437	0.531009	0.328863	0.512297	0.650447	0.439671	0.679053	0.457035	0.570207	0.541415	0.498627
GO:0001558 regulation of cell growth	0.424865	-0.133309	0.702804	1	117	0.621806	0.747804	0.574012	0.596167	0.346806	0.160382	0.717387	0.487737	0.681085	0.396814	0.514404	0.60667	0.839622	0.311709	0.677922	0.533822
GO:0006333 chromatin assembly or disassembly	0.347793	-0.134472	0.703166	1	106	0.105508	0.368476	0.0477354	0.309544	0.744742	0.801812	0.269522	0.882721	0.773684	0.51774	0.702286	0.512204	0.820724	0.801699	0.923305	0.227825
GO:0006275 regulation of DNA replication	0.491543	-0.138584	0.708913	1	46	0.469474	0.60431	0.562663	0.337514	0.453207	0.607061	0.397721	0.650121	0.603246	0.426206	0.339043	0.613959	0.507229	0.811401	0.67479	0.754682
GO:0000018 regulation of DNA recombination	0.502375	-0.139814	0.709403	1	18	0.464078	0.494629	0.504809	0.319492	0.558856	0.76182	0.451162	0.397127	0.603558	0.399454	0.53744	0.68534	0.643884	0.619653	0.676473	0.717275
GO:0001702 gastrulation with mouth forming second	0.497393	-0.144671	0.713128	1	12	0.527669	0.516537	0.513723	0.304421	0.456292	0.660621	0.730185	0.657364	0.578441	0.376136	0.840324	0.454766	0.644612	0.347989	0.616797	0.599498
GO:0006525 arginine metabolic process	0.476658	-0.149514	0.717808	1	12	0.709608	0.795404	0.47571	0.456612	0.624466	0.289094	0.445991	0.558105	0.561627	0.45429	0.442196	0.85898	0.461835	0.613313	0.627551	0.435654
GO:0001523 retinoid metabolic process	0.463253	-0.153443	0.723477	1	13	0.571299	0.93145	0.730766	0.708911	0.395466	0.209672	0.444474	0.29172	0.59038	0.423939	0.469505	0.755533	0.611578	0.320997	0.771228	0.535131
GO:0000084 S phase of mitotic cell cycle	0.483429	-0.156513	0.728938	1	12	0.830463	0.770057	0.418322	0.413204	0.680018	0.416487	0.493486	0.704105	0.696136	0.219007	0.308266	0.481344	0.519804	0.586516	0.690913	0.668293
GO:0006470 protein amino acid dephosphorylation	0.492992	-0.155528	0.732687	1	118	0.771981	0.718404	0.786463	0.582034	0.600047	0.563622	0.584861	0.306815	0.725892	0.274797	0.250444	0.63671	0.488079	0.52394	0.547702	0.582109
GO:0000079 regulation of cyclin-dependent protein kinase activity	0.392761	-0.160258	0.737234	1	49	0.464225	0.668783	0.30995	0.475564	0.715446	0.172316	0.223716	0.192684	0.815499	0.817811	0.838967	0.652901	0.817187	0.943852	0.578142	0.130241
GO:0002204 somatic recombination of immunoglobulin genes during immune response	0.520671	-0.163055	0.739335	1	14	0.550414	0.60271	0.546444	0.501146	0.617288	0.529158	0.445157	0.535413	0.522781	0.454515	0.515503	0.773925	0.617579	0.543527	0.584682	0.648082
GO:0002208 somatic diversification of immunoglobulins during immune response	0.520671	-0.163055	0.739335	1	14	0.550414	0.60271	0.546444	0.501146	0.617288	0.529158	0.445157	0.535413	0.522781	0.454515	0.515503	0.773925	0.617579	0.543527	0.584682	0.648082
GO:0002695 negative regulation of leukocyte activation	0.473722	-0.167349	0.745048	1	30	0.739821	0.613092	0.521762	0.373535	0.459923	0.587023	0.422801	0.517837	0.550369	0.629881	0.401817	0.252515	0.67034	0.865425	0.727742	0.621597
GO:0000082 G1/S transition of mitotic cell cycle	0.445789	-0.168397	0.747315	1	42	0.561131	0.889381	0.419105	0.351282	0.705609	0.384125	0.19113	0.283859	0.766911	0.8004	0.656792	0.574309	0.548302	0.870437	0.662306	0.223925
GO:0006110 regulation of glycolysis	0.498157	-0.173799	0.74977	1	11	0.393002	0.37705	0.529109	0.764938	0.594552	0.487199	0.273968	0.443419	0.592869	0.792904	0.741071	0.70727	0.660371	0.82082	0.271822	0.520845
GO:0001755 neural crest cell migration	0.50215	-0.173191	0.750832	1	14	0.592586	0.774016	0.397507	0.539859	0.475558	0.638722	0.654501	0.627968	0.651493	0.69288	0.745416	0.55525	0.593394	0.183064	0.279209	0.664328
GO:0006007 glucose catabolic process	0.425338	-0.173674	0.753518	1	56	0.493029	0.366908	0.796228	0.769351	0.196732	0.378232	0.288505	0.41492	0.572399	0.499216	0.883297	0.551461	0.646527	0.899712	0.472592	0.648963
GO:0006515 misfolded or incompletely synthesized protein catabolic process	0.459192	-0.179488	0.753882	1	11	0.199108	0.380447	0.37131	0.318584	0.676449	0.843847	0.68094	0.480375	0.489896	0.639323	0.866474	0.857864	0.573371	0.429444	0.58366	0.530485
GO:0000956 nuclear-transcribed mRNA catabolic process	0.469166	-0.174731	0.755177	1	24	0.573726	0.632865	0.864613	0.60726	0.498114	0.26068	0.650079	0.570646	0.25212	0.473342	0.60933	0.593905	0.449931	0.464383	0.513647	0.911118
GO:0002831 regulation of response to biotic stimulus	0.501292	-0.178173	0.758751	1	23	0.770509	0.687273	0.715799	0.588199	0.386473	0.509359	0.468739	0.432977	0.848496	0.606154	0.29349	0.459558	0.541709	0.734551	0.520306	0.445372
GO:0000209 protein polyubiquitination	0.519552	-0.187186	0.767826	1	14	0.565864	0.587401	0.313668	0.509768	0.778633	0.586993	0.553884	0.589095	0.458069	0.577109	0.573201	0.529283	0.452727	0.803383	0.710695	0.506139
GO:0006109 regulation of carbohydrate metabolic process	0.502057	-0.188875	0.771185	1	22	0.322754	0.424659	0.653434	0.740303	0.531528	0.658914	0.343906	0.451504	0.50557	0.87531	0.667282	0.537449	0.655695	0.71576	0.384547	0.597734
GO:0001759 induction of an organ	0.533333	-0.192725	0.772935	1	10	0.812125	0.536972	0.371019	0.717278	0.78138	0.446183	0.484615	0.606262	0.530775	0.536653	0.547733	0.41436	0.630268	0.432442	0.508832	0.738943
GO:0006302 double-strand break repair	0.416123	-0.196018	0.78068	1	32	0.399673	0.607789	0.312224	0.379718	0.771542	0.73657	0.142899	0.486786	0.837763	0.673119	0.74218	0.720884	0.174347	0.967901	0.451187	0.55478
GO:0001502 cartilage condensation	0.479109	-0.207554	0.790788	1	13	0.450848	0.762165	0.789089	0.6592	0.708237	0.561716	0.531645	0.241112	0.763743	0.650364	0.556368	0.620944	0.687041	0.156088	0.498364	0.627771
GO:0001504 neurotransmitter uptake	0.517716	-0.208063	0.791043	1	12	0.325185	0.504876	0.755603	0.37868	0.540892	0.749203	0.424269	0.529544	0.641023	0.751365	0.684975	0.302002	0.709562	0.656441	0.633965	0.633028
GO:0006402 mRNA catabolic process	0.485528	-0.215837	0.803196	1	29	0.607509	0.522245	0.884902	0.681038	0.61936	0.250492	0.6718	0.564711	0.246767	0.604193	0.647066	0.695918	0.437489	0.535845	0.408254	0.84241
GO:0006112 energy reserve metabolic process	0.508906	-0.225271	0.814298	1	45	0.437403	0.462495	0.920427	0.608431	0.585658	0.817695	0.497078	0.626574	0.412224	0.610029	0.367986	0.795619	0.598412	0.674354	0.331308	0.457825
GO:0000041 transition metal ion transport	0.480363	-0.224708	0.814431	1	62	0.438462	0.754028	0.415829	0.65691	0.680383	0.534796	0.683427	0.537217	0.128992	0.616606	0.809697	0.75145	0.753273	0.403275	0.787862	0.407691
GO:0002088 lens development in camera-type eye	0.517696	-0.235416	0.8181	1	10	0.446428	0.629151	0.82981	0.646853	0.493737	0.789299	0.503568	0.442355	0.64926	0.402947	0.614402	0.642561	0.827472	0.282957	0.45633	0.655792
GO:0002456 T cell mediated immunity	0.461947	-0.238758	0.820502	1	16	0.694764	0.463656	0.542682	0.371991	0.214875	0.449274	0.769847	0.661765	0.656315	0.771829	0.333829	0.675534	0.293264	0.876089	0.673251	0.840846
GO:0003006 reproductive developmental process	0.526275	-0.230891	0.821399	1	96	0.602764	0.769341	0.531013	0.644256	0.609063	0.285904	0.415657	0.509345	0.598016	0.736989	0.594344	0.707459	0.482016	0.520095	0.822098	0.547909
GO:0003001 generation of a signal involved in cell-cell signaling	0.492644	-0.239548	0.829888	1	85	0.861914	0.537441	0.534759	0.712844	0.192279	0.450124	0.6939	0.795861	0.471885	0.539104	0.613172	0.534201	0.480129	0.468516	0.784913	0.720009
GO:0002381 immunoglobulin production during immune response	0.542996	-0.242611	0.829901	1	15	0.607806	0.666343	0.629595	0.527554	0.711181	0.550379	0.541315	0.577259	0.547801	0.411188	0.547123	0.790727	0.622395	0.500776	0.597689	0.63518
GO:0002027 regulation of heart rate	0.520447	-0.244035	0.830012	1	15	0.551299	0.753692	0.750635	0.814741	0.38622	0.301202	0.703944	0.785608	0.319764	0.447712	0.373064	0.585166	0.61678	0.524542	0.694041	0.774975
GO:0001942 hair follicle development	0.479984	-0.247503	0.833033	1	27	0.772393	0.857544	0.399323	0.733095	0.298045	0.718372	0.889599	0.644001	0.516818	0.503172	0.329193	0.605641	0.655052	0.469811	0.484693	0.451965
GO:0000188 inactivation of MAPK activity	0.536694	-0.254035	0.841025	1	16	0.484064	0.387311	0.487873	0.484527	0.617128	0.392265	0.673428	0.806267	0.402734	0.770999	0.802401	0.630613	0.792015	0.537304	0.65812	0.52315
GO:0001776 leukocyte homeostasis	0.479435	-0.258103	0.843488	1	25	0.705057	0.752625	0.656766	0.673309	0.443909	0.295696	0.531181	0.379528	0.693428	0.741735	0.418035	0.408824	0.657833	0.871489	0.526895	0.706495
GO:0006516 glycoprotein catabolic process	0.430633	-0.255334	0.843545	1	17	0.595139	0.816319	0.478906	0.768692	0.257235	0.510638	0.886173	0.682274	0.518804	0.0179777	0.733517	0.855472	0.885506	0.198735	0.800122	0.627463
GO:0001709 cell fate determination	0.491778	-0.267493	0.85358	1	28	0.449458	0.724713	0.542948	0.709761	0.325232	0.38104	0.66616	0.843826	0.418535	0.607631	0.257609	0.917538	0.430891	0.55004	0.692023	0.871755
GO:0006073 cellular glucan metabolic process	0.522732	-0.269084	0.856977	1	41	0.462109	0.462417	0.919316	0.725573	0.495043	0.836275	0.550683	0.736303	0.423493	0.665302	0.335598	0.777524	0.597626	0.647817	0.334534	0.483271
GO:0006041 glucosamine metabolic process	0.505116	-0.272673	0.858387	1	22	0.597492	0.639517	0.385834	0.813674	0.758419	0.550827	0.562139	0.644372	0.630011	0.194814	0.56273	0.79354	0.816997	0.385631	0.723757	0.530278
GO:0001932 regulation of protein amino acid phosphorylation	0.448086	-0.273967	0.861048	1	86	0.548941	0.511888	0.360497	0.620007	0.444696	0.215692	0.958509	0.796807	0.538388	0.793079	0.443287	0.440412	0.669704	0.523801	0.684672	0.841448
GO:0003002 regionalization	0.44032	-0.273734	0.861935	1	135	0.725575	0.766162	0.912305	0.572009	0.550601	0.813233	0.418544	0.927405	0.243737	0.574808	0.316636	0.302715	0.855529	0.292787	0.47558	0.606892
GO:0005977 glycogen metabolic process	0.526882	-0.279266	0.865809	1	40	0.474228	0.49659	0.927636	0.720669	0.511113	0.823464	0.532658	0.730397	0.424578	0.654521	0.338128	0.787915	0.60368	0.643126	0.354604	0.483599
GO:0001704 formation of primary germ layer	0.526598	-0.284936	0.869993	1	30	0.576468	0.771148	0.670895	0.58793	0.251492	0.513373	0.695149	0.420535	0.804599	0.593176	0.678107	0.604325	0.665298	0.257242	0.711938	0.859176
GO:0002683 negative regulation of immune system process	0.511078	-0.298246	0.88101	1	42	0.840067	0.783443	0.409613	0.550399	0.481128	0.675672	0.514478	0.578423	0.83179	0.599148	0.546511	0.408431	0.630646	0.747391	0.628724	0.49002
GO:0001508 regulation of action potential	0.549536	-0.297498	0.881333	1	41	0.691963	0.737936	0.574524	0.759975	0.346264	0.655535	0.414412	0.74494	0.56381	0.660934	0.598106	0.61468	0.727495	0.316121	0.670289	0.713565
GO:0001763 morphogenesis of a branching structure	0.514302	-0.299085	0.882307	1	44	0.705745	0.467356	0.334276	0.820578	0.668395	0.374741	0.838646	0.781615	0.553021	0.657699	0.539088	0.797384	0.684749	0.222752	0.610116	0.672742
GO:0001657 ureteric bud development	0.543744	-0.307067	0.886927	1	22	0.539838	0.675081	0.431596	0.813075	0.673182	0.215779	0.777278	0.858512	0.574983	0.719245	0.519304	0.457309	0.623964	0.444588	0.74208	0.703444
GO:0005976 polysaccharide metabolic process	0.542617	-0.305574	0.887998	1	64	0.504122	0.523547	0.859297	0.758225	0.81087	0.735349	0.671313	0.663542	0.580731	0.606566	0.438121	0.822182	0.67983	0.372011	0.329241	0.382072
GO:0001764 neuron migration	0.5178	-0.312668	0.892348	1	40	0.221492	0.449711	0.423296	0.371506	0.730948	0.740139	0.560133	0.478995	0.80294	0.82157	0.874321	0.808463	0.699809	0.252055	0.60463	0.86417
GO:0003012 muscle system process	0.440481	-0.326456	0.90314	1	161	0.634634	0.930029	0.671865	0.758037	0.398149	0.140483	0.844529	0.885967	0.578157	0.664664	0.398501	0.813217	0.799346	0.174859	0.430417	0.64328
GO:0006044 N-acetylglucosamine metabolic process	0.527142	-0.330966	0.90321	1	21	0.658486	0.681331	0.384173	0.827025	0.766448	0.566816	0.664071	0.703844	0.653264	0.223628	0.55303	0.730758	0.855052	0.32586	0.74718	0.564665
GO:0000060 protein import into nucleus, translocation	0.524895	-0.333811	0.906437	1	28	0.856877	0.694716	0.671365	0.729904	0.321292	0.24438	0.830976	0.811904	0.424364	0.317486	0.563915	0.611089	0.754442	0.587872	0.766704	0.706033
GO:0001655 urogenital system development	0.469002	-0.336245	0.908685	1	63	0.794171	0.66438	0.609595	0.95781	0.662456	0.0553249	0.471567	0.874341	0.8236	0.833247	0.397886	0.560725	0.501474	0.41869	0.471433	0.746836
GO:0006040 amino sugar metabolic process	0.534155	-0.341848	0.911499	1	27	0.595702	0.633554	0.465482	0.789433	0.771477	0.596859	0.641052	0.69488	0.658002	0.220546	0.611797	0.840728	0.842789	0.325438	0.714448	0.579607
GO:0001894 tissue homeostasis	0.55399	-0.342937	0.912718	1	32	0.894664	0.782315	0.812352	0.566127	0.564918	0.371104	0.324349	0.680081	0.658466	0.578442	0.425868	0.77706	0.707871	0.435691	0.623899	0.731179
GO:0003009 skeletal muscle contraction	0.567064	-0.362534	0.919168	1	10	0.529542	0.654289	0.823434	0.76696	0.347411	0.656551	0.418685	0.852822	0.33469	0.749274	0.780168	0.614433	0.562087	0.670579	0.741056	0.524796
GO:0002768 immune response-regulating cell surface receptor signaling pathway	0.504609	-0.364181	0.922992	1	22	0.722009	0.799233	0.705193	0.560821	0.392781	0.76141	0.172253	0.357834	0.874947	0.789688	0.684848	0.734265	0.513809	0.90251	0.370538	0.651702
GO:0001963 synaptic transmission, dopaminergic	0.605029	-0.380474	0.931394	1	12	0.721702	0.527039	0.656042	0.390221	0.589142	0.849915	0.574638	0.790968	0.535043	0.760208	0.443566	0.627855	0.672168	0.618669	0.734454	0.71006
GO:0003007 heart morphogenesis	0.559816	-0.376201	0.93225	1	48	0.675668	0.647935	0.499007	0.7462	0.485875	0.464756	0.580749	0.952966	0.71725	0.790529	0.571066	0.394087	0.815986	0.300089	0.625849	0.767631
GO:0001825 blastocyst formation	0.558419	-0.389602	0.933886	1	11	0.819244	0.663123	0.797353	0.680022	0.237659	0.384478	0.605742	0.78958	0.32365	0.738224	0.752357	0.433839	0.606995	0.817188	0.821254	0.702088
GO:0002762 negative regulation of myeloid leukocyte differentiation	0.586233	-0.415449	0.948688	1	18	0.781753	0.838433	0.640202	0.564119	0.50296	0.433529	0.759668	0.644464	0.851993	0.500387	0.488702	0.419241	0.724442	0.889171	0.581926	0.68719
GO:0006029 proteoglycan metabolic process	0.529562	-0.422165	0.951548	1	27	0.624647	0.802038	0.519872	0.52497	0.612357	0.668313	0.531139	0.832072	0.876727	0.563464	0.422681	0.788756	0.889077	0.390752	0.682049	0.601234
GO:0001936 regulation of endothelial cell proliferation	0.460807	-0.423896	0.951644	1	26	0.227289	0.594188	0.672436	0.701859	0.413538	0.773222	0.650717	0.484335	0.886501	0.747829	0.542049	0.698064	0.887522	0.356591	0.779234	0.881469
GO:0001952 regulation of cell-matrix adhesion	0.561849	-0.424361	0.952202	1	21	0.608395	0.729877	0.690995	0.708836	0.892229	0.35613	0.581181	0.236446	0.825415	0.782921	0.47198	0.916142	0.685506	0.44008	0.700953	0.686598
GO:0001889 liver development	0.579245	-0.423256	0.952261	1	25	0.852875	0.763311	0.761313	0.736544	0.48653	0.519107	0.719797	0.671324	0.545594	0.408963	0.703831	0.852334	0.720275	0.469716	0.42239	0.770809
GO:0002761 regulation of myeloid leukocyte differentiation	0.560456	-0.425887	0.954169	1	40	0.758989	0.698026	0.560173	0.744868	0.403095	0.367418	0.907963	0.708294	0.74685	0.554283	0.59519	0.241088	0.748103	0.760928	0.742856	0.853893
GO:0001707 mesoderm formation	0.569922	-0.43413	0.956366	1	27	0.626391	0.776217	0.739042	0.685189	0.342223	0.479326	0.769403	0.449053	0.876684	0.610806	0.725179	0.577189	0.73345	0.337718	0.820499	0.870782
GO:0001654 eye development	0.489395	-0.442219	0.960714	1	90	0.277235	0.685714	0.433605	0.704034	0.76839	0.437057	0.531294	0.827602	0.861805	0.693041	0.580031	0.904615	0.934068	0.147085	0.616514	0.906402
GO:0001569 patterning of blood vessels	0.555773	-0.461865	0.962731	1	13	0.742604	0.719601	0.696848	0.843131	0.754585	0.377271	0.797559	0.413921	0.417545	0.497144	0.629495	0.891024	0.831293	0.28978	0.750376	0.830836
GO:0000187 activation of MAPK activity	0.538896	-0.45014	0.963039	1	61	0.781692	0.765607	0.714226	0.740727	0.346209	0.657191	0.751962	0.559177	0.824944	0.875631	0.537138	0.899727	0.503942	0.156728	0.651773	0.771217
GO:0002764 immune response-regulating signal transduction	0.543901	-0.462576	0.965334	1	26	0.769574	0.822621	0.681025	0.69772	0.490338	0.737465	0.225942	0.405296	0.884303	0.768318	0.762693	0.758283	0.479688	0.917829	0.471928	0.647745
GO:0002377 immunoglobulin production	0.572659	-0.47211	0.968418	1	27	0.694449	0.758718	0.677593	0.754101	0.866249	0.316254	0.58333	0.589866	0.713418	0.630906	0.545876	0.817754	0.756514	0.550041	0.682332	0.785208
GO:0006469 negative regulation of protein kinase activity	0.580916	-0.470462	0.969223	1	53	0.716408	0.679633	0.652986	0.717381	0.477904	0.214909	0.76652	0.774573	0.741101	0.845734	0.622558	0.665277	0.709964	0.665004	0.801164	0.727315
GO:0002637 regulation of immunoglobulin production	0.584755	-0.490328	0.97063	1	13	0.739828	0.830455	0.734482	0.708116	0.813376	0.312079	0.531004	0.658728	0.633281	0.528441	0.576041	0.77574	0.79648	0.479888	0.803088	0.817867
GO:0002706 regulation of lymphocyte mediated immunity	0.538091	-0.483624	0.971378	1	35	0.809543	0.556953	0.870626	0.332031	0.295217	0.680583	0.803479	0.674687	0.621538	0.684427	0.524471	0.755809	0.531018	0.843148	0.831654	0.856149
GO:0002712 regulation of B cell mediated immunity	0.598867	-0.494284	0.973033	1	16	0.81606	0.551375	0.865672	0.436124	0.707309	0.75682	0.710137	0.777048	0.501099	0.444381	0.677757	0.647919	0.833668	0.635492	0.755988	0.67872
GO:0002889 regulation of immunoglobulin mediated immune response	0.598867	-0.494284	0.973033	1	16	0.81606	0.551375	0.865672	0.436124	0.707309	0.75682	0.710137	0.777048	0.501099	0.444381	0.677757	0.647919	0.833668	0.635492	0.755988	0.67872
GO:0002687 positive regulation of leukocyte migration	0.605028	-0.509323	0.974667	1	10	0.438864	0.679538	0.528182	0.557077	0.645324	0.557995	0.671002	0.654885	0.824502	0.800871	0.89991	0.698218	0.504671	0.755499	0.851356	0.72806
GO:0000302 response to reactive oxygen species	0.52276	-0.499316	0.975274	1	36	0.666106	0.868661	0.638905	0.771814	0.496285	0.317873	0.628524	0.715937	0.842716	0.152381	0.524827	0.924751	0.755836	0.933725	0.523398	0.854974
GO:0001666 response to hypoxia	0.546203	-0.496431	0.975681	1	70	0.513903	0.808493	0.669001	0.599808	0.349552	0.368076	0.70617	0.590311	0.60463	0.897799	0.591087	0.870335	0.855106	0.511856	0.768667	0.936634
GO:0003014 renal system process	0.603624	-0.509413	0.976703	1	16	0.841082	0.820603	0.848185	0.703509	0.837255	0.427503	0.885838	0.757245	0.34882	0.83518	0.456658	0.586669	0.601693	0.396222	0.812734	0.578616
GO:0002824 positive regulation of adaptive immune response based on somatic recombination of immune receptors built from immunoglobulin superfamily domains	0.505922	-0.517262	0.976728	1	20	0.814746	0.601673	0.814755	0.486632	0.313032	0.343586	0.861076	0.643391	0.796141	0.860295	0.505095	0.680836	0.557783	0.928756	0.610928	0.863821
GO:0002705 positive regulation of leukocyte mediated immunity	0.529498	-0.513958	0.977249	1	23	0.737822	0.621389	0.828767	0.342901	0.253318	0.655107	0.846048	0.597437	0.757629	0.757473	0.456815	0.757414	0.493665	0.883129	0.82303	0.922157
GO:0002708 positive regulation of lymphocyte mediated immunity	0.529498	-0.513958	0.977249	1	23	0.737822	0.621389	0.828767	0.342901	0.253318	0.655107	0.846048	0.597437	0.757629	0.757473	0.456815	0.757414	0.493665	0.883129	0.82303	0.922157
GO:0002821 positive regulation of adaptive immune response	0.508948	-0.519904	0.977573	1	21	0.818253	0.606999	0.815518	0.485754	0.3119	0.350737	0.851704	0.63569	0.796746	0.871382	0.516213	0.688097	0.546055	0.922639	0.621663	0.868964
GO:0001953 negative regulation of cell-matrix adhesion	0.600415	-0.523264	0.977606	1	10	0.729499	0.821708	0.741029	0.759448	0.9014	0.419126	0.472777	0.357095	0.809748	0.713342	0.652561	0.822281	0.804462	0.481102	0.644939	0.709843
GO:0001570 vasculogenesis	0.543308	-0.518689	0.978709	1	22	0.50343	0.861391	0.616456	0.639842	0.888148	0.683335	0.812953	0.372894	0.680763	0.579622	0.653983	0.800412	0.844612	0.345206	0.802841	0.766155
GO:0001656 metanephros development	0.592923	-0.51726	0.979332	1	29	0.772287	0.743805	0.6102	0.927975	0.794835	0.208064	0.810175	0.870988	0.701874	0.851635	0.545747	0.483417	0.746792	0.383809	0.637101	0.736417
GO:0002673 regulation of acute inflammatory response	0.596142	-0.537268	0.979971	1	10	0.54377	0.497246	0.456048	0.763249	0.703168	0.549056	0.820632	0.793388	0.631139	0.634242	0.820192	0.697654	0.707171	0.762052	0.720922	0.875955
GO:0001505 regulation of neurotransmitter levels	0.591782	-0.522184	0.980978	1	59	0.717712	0.843447	0.923764	0.549486	0.544134	0.860978	0.172888	0.771776	0.716127	0.599351	0.836267	0.464904	0.788909	0.686948	0.831976	0.576928
GO:0002455 humoral immune response mediated by circulating immunoglobulin	0.546498	-0.533541	0.981785	1	29	0.769156	0.768288	0.689366	0.700247	0.236331	0.496614	0.803003	0.911088	0.757808	0.897361	0.584964	0.452468	0.843749	0.600855	0.589348	0.803498
GO:0001822 kidney development	0.571778	-0.542539	0.984225	1	52	0.781335	0.771007	0.611714	0.936382	0.678123	0.141874	0.783592	0.846338	0.888367	0.914331	0.553308	0.646296	0.586951	0.362462	0.596846	0.80745
GO:0001933 negative regulation of protein amino acid phosphorylation	0.602331	-0.562138	0.984943	1	12	0.739926	0.600352	0.758662	0.836441	0.500683	0.646864	0.891516	0.825543	0.551335	0.769327	0.761608	0.522998	0.783074	0.412133	0.760249	0.739757
GO:0001937 negative regulation of endothelial cell proliferation	0.549147	-0.564539	0.98547	1	16	0.443833	0.734518	0.715577	0.64924	0.41935	0.777616	0.635816	0.657099	0.873794	0.809563	0.5061	0.657753	0.879483	0.448107	0.845141	0.930527
GO:0006461 protein complex assembly	0.535758	-0.547398	0.985586	1	322	0.882502	0.820795	0.479595	0.477044	0.554193	0.808256	0.252996	0.132147	0.976013	0.763046	0.728875	0.760612	0.662725	0.554003	0.966256	0.869534
GO:0002541 activation of plasma proteins during acute inflammatory response	0.535096	-0.560295	0.985958	1	33	0.714448	0.854939	0.690959	0.652087	0.366456	0.441622	0.816652	0.905137	0.801571	0.911473	0.71545	0.578623	0.898378	0.354221	0.420954	0.810798
GO:0001890 placenta development	0.630327	-0.581232	0.988983	1	29	0.834501	0.565864	0.577369	0.898682	0.378563	0.480491	0.942702	0.834702	0.653774	0.605486	0.807146	0.623954	0.675788	0.748224	0.732979	0.778228
GO:0001818 negative regulation of cytokine production	0.616992	-0.615161	0.991848	1	21	0.800941	0.855065	0.849072	0.801053	0.351446	0.857198	0.638377	0.706202	0.815706	0.440406	0.702548	0.778661	0.757837	0.446305	0.663001	0.886927
GO:0001756 somitogenesis	0.65059	-0.619163	0.992496	1	21	0.458026	0.738133	0.805893	0.734198	0.875578	0.833097	0.821237	0.875524	0.41314	0.758888	0.771682	0.658661	0.79522	0.42577	0.621154	0.824609
GO:0001837 epithelial to mesenchymal transition	0.618909	-0.630625	0.992793	1	16	0.706562	0.668836	0.432745	0.642969	0.837831	0.456381	0.955916	0.679184	0.839165	0.861253	0.764399	0.872608	0.830164	0.177533	0.739181	0.830544
GO:0002822 regulation of adaptive immune response based on somatic recombination of immune receptors built from immunoglobulin superfamily domains	0.576084	-0.629845	0.993223	1	35	0.907024	0.58662	0.888134	0.544492	0.354319	0.535113	0.849374	0.777609	0.722072	0.831885	0.569361	0.704597	0.644708	0.919105	0.692079	0.831019
GO:0002699 positive regulation of immune effector process	0.585013	-0.632531	0.993333	1	27	0.832057	0.724106	0.830955	0.43493	0.32368	0.724799	0.837653	0.507581	0.858771	0.809442	0.548822	0.821421	0.505146	0.910597	0.763012	0.909273
GO:0002819 regulation of adaptive immune response	0.578306	-0.632683	0.993469	1	36	0.908614	0.591179	0.888466	0.543453	0.353163	0.539797	0.841658	0.771926	0.723527	0.842579	0.578387	0.710186	0.634629	0.914521	0.70036	0.83632
GO:0002228 natural killer cell mediated immunity	0.60287	-0.640303	0.993664	1	17	0.855957	0.77165	0.763752	0.264108	0.390416	0.86652	0.763652	0.683435	0.863668	0.762613	0.412171	0.67767	0.764379	0.742241	0.887888	0.921146
GO:0001649 osteoblast differentiation	0.609751	-0.635465	0.993995	1	45	0.620839	0.791952	0.563861	0.699321	0.747186	0.541925	0.931081	0.543158	0.767709	0.81073	0.807201	0.960259	0.78753	0.300756	0.695388	0.805121
GO:0000122 negative regulation of transcription from RNA polymerase II promoter	0.600628	-0.635461	0.994367	1	171	0.710672	0.838313	0.81771	0.790258	0.457039	0.73902	0.789574	0.910444	0.428913	0.384777	0.676845	0.691242	0.755583	0.575548	0.944728	0.891598
GO:0002715 regulation of natural killer cell mediated immunity	0.624286	-0.658048	0.994452	1	12	0.801129	0.788122	0.785124	0.281392	0.5511	0.747227	0.882798	0.743559	0.882447	0.623691	0.484068	0.695518	0.892949	0.565145	0.874797	0.871709
GO:0002429 immune response-activating cell surface receptor signaling pathway	0.607903	-0.649564	0.994452	1	21	0.840603	0.863144	0.6675	0.641856	0.696515	0.79492	0.281061	0.515115	0.917641	0.761581	0.847211	0.829116	0.731031	0.852725	0.554545	0.72481
GO:0001701 in utero embryonic development	0.662343	-0.638038	0.994469	1	84	0.644219	0.646676	0.525665	0.47899	0.73832	0.426675	0.823128	0.870501	0.761009	0.947641	0.76396	0.79438	0.776859	0.644217	0.856049	0.796376
GO:0001935 endothelial cell proliferation	0.544933	-0.657146	0.995044	1	31	0.33211	0.680915	0.714727	0.806615	0.523099	0.833543	0.779242	0.591201	0.921362	0.830883	0.610899	0.747952	0.9016	0.516409	0.768552	0.924012
GO:0002717 positive regulation of natural killer cell mediated immunity	0.622376	-0.675601	0.995254	1	11	0.80416	0.798752	0.789252	0.272461	0.550846	0.762118	0.885013	0.739471	0.877278	0.626226	0.457199	0.710521	0.905174	0.58576	0.880016	0.87818
GO:0001892 embryonic placenta development	0.654327	-0.67432	0.995466	1	13	0.754538	0.540873	0.674891	0.770789	0.523767	0.514259	0.858135	0.889927	0.699104	0.728448	0.688592	0.865633	0.578321	0.855099	0.792844	0.895744
GO:0006182 cGMP biosynthetic process	0.618754	-0.685698	0.995807	1	14	0.886287	0.937049	0.693678	0.919952	0.802126	0.183197	0.538116	0.681673	0.704673	0.832213	0.798611	0.626809	0.696238	0.641423	0.913707	0.684786
GO:0002237 response to molecule of bacterial origin	0.601791	-0.678669	0.995807	1	24	0.815972	0.743615	0.794365	0.866933	0.512493	0.264708	0.922835	0.782874	0.77287	0.844738	0.712928	0.790761	0.599003	0.633394	0.77738	0.831195
GO:0006509 membrane protein ectodomain proteolysis	0.607402	-0.680347	0.995955	1	25	0.792628	0.883983	0.654947	0.837326	0.517284	0.71716	0.648526	0.606936	0.874102	0.499895	0.720631	0.966843	0.63481	0.488339	0.832446	0.860764
GO:0002703 regulation of leukocyte mediated immunity	0.605243	-0.68026	0.996262	1	38	0.879259	0.661533	0.915162	0.463063	0.394813	0.794325	0.823989	0.713258	0.795011	0.757803	0.57571	0.75057	0.527005	0.89434	0.825696	0.872276
GO:0001819 positive regulation of cytokine production	0.599146	-0.691589	0.996712	1	40	0.838718	0.661341	0.569017	0.799086	0.297689	0.414612	0.92499	0.852494	0.867306	0.728035	0.671007	0.713274	0.675675	0.88956	0.89042	0.859523
GO:0002286 T cell activation during immune response	0.668606	-0.729521	0.997249	1	10	0.896133	0.772285	0.659934	0.774258	0.664185	0.593936	0.858026	0.877032	0.673966	0.719427	0.611664	0.376701	0.890445	0.765374	0.851531	0.85137
GO:0002573 myeloid leukocyte differentiation	0.622776	-0.714197	0.997667	1	60	0.820688	0.489743	0.767786	0.730684	0.620614	0.62987	0.966242	0.871664	0.804536	0.705168	0.714473	0.391989	0.876616	0.607218	0.906894	0.849736
GO:0001912 positive regulation of leukocyte mediated cytotoxicity	0.665981	-0.745513	0.997993	1	12	0.820721	0.802339	0.780619	0.309745	0.617946	0.76666	0.90885	0.741645	0.857844	0.678497	0.495474	0.778676	0.928717	0.669176	0.825757	0.906626
GO:0002757 immune response-activating signal transduction	0.642167	-0.737729	0.998093	1	25	0.869873	0.877443	0.645861	0.766616	0.77972	0.769348	0.349419	0.558184	0.921962	0.740834	0.894078	0.841813	0.680185	0.878301	0.653235	0.716195
GO:0001836 release of cytochrome c from mitochondria	0.644927	-0.764993	0.998287	1	13	0.823418	0.615057	0.830891	0.900215	0.897559	0.289441	0.869048	0.721519	0.937734	0.44355	0.781369	0.629948	0.916771	0.747487	0.778009	0.693267
GO:0000165 MAPKKK cascade	0.570668	-0.737485	0.998347	1	161	0.904655	0.848532	0.789552	0.874387	0.33622	0.373273	0.966014	0.747671	0.840183	0.810964	0.523223	0.914327	0.720478	0.331397	0.818192	0.912221
GO:0002685 regulation of leukocyte migration	0.687362	-0.775398	0.998523	1	11	0.520104	0.779401	0.667713	0.69375	0.759024	0.669836	0.781706	0.773231	0.882839	0.824932	0.923228	0.741494	0.551948	0.849972	0.876601	0.82526
GO:0000902 cell morphogenesis	0.459995	-0.745346	0.99854	1	481	0.842165	0.971173	0.963149	0.696911	0.480329	0.244035	0.888973	0.660341	0.898625	0.689005	0.552266	0.886929	0.981745	0.0537415	0.753807	0.937012
GO:0002285 lymphocyte activation during immune response	0.654843	-0.789488	0.998736	1	13	0.923554	0.83006	0.701893	0.742126	0.591166	0.402727	0.939544	0.907965	0.64725	0.836853	0.71804	0.506973	0.965329	0.414454	0.911866	0.772163
GO:0001990 regulation of systemic arterial blood pressure by hormone	0.659074	-0.781152	0.998769	1	17	0.945715	0.929248	0.911114	0.863521	0.685941	0.405413	0.93446	0.700156	0.624945	0.831097	0.836337	0.609999	0.481547	0.687656	0.926912	0.452909
GO:0001909 leukocyte mediated cytotoxicity	0.662707	-0.79083	0.99898	1	19	0.890572	0.807052	0.742568	0.336684	0.532176	0.841191	0.835688	0.731063	0.86165	0.81472	0.52169	0.76025	0.831453	0.817598	0.868	0.946296
GO:0006171 cAMP biosynthetic process	0.630786	-0.781123	0.999041	1	78	0.829428	0.896407	0.659531	0.894232	0.703702	0.652508	0.790762	0.870631	0.557851	0.718334	0.710148	0.885397	0.944253	0.551287	0.588993	0.893634
GO:0001910 regulation of leukocyte mediated cytotoxicity	0.688028	-0.826061	0.999306	1	14	0.851403	0.823907	0.752023	0.364348	0.70452	0.713392	0.926397	0.78588	0.876455	0.711664	0.600515	0.78261	0.930923	0.694646	0.847802	0.91445
GO:0001906 cell killing	0.66319	-0.822084	0.999358	1	24	0.900172	0.825114	0.739266	0.346447	0.501478	0.846729	0.87305	0.706099	0.861358	0.798797	0.568311	0.777489	0.841968	0.812804	0.911077	0.946055
GO:0002263 cell activation during immune response	0.648268	-0.848398	0.999421	1	15	0.951299	0.873557	0.608612	0.827219	0.661245	0.371036	0.963404	0.936868	0.660368	0.815399	0.719032	0.4886	0.964849	0.437712	0.902219	0.775893
GO:0002366 leukocyte activation during immune response	0.648268	-0.848398	0.999421	1	15	0.951299	0.873557	0.608612	0.827219	0.661245	0.371036	0.963404	0.936868	0.660368	0.815399	0.719032	0.4886	0.964849	0.437712	0.902219	0.775893
GO:0002440 production of molecular mediator of immune response	0.665766	-0.834852	0.999501	1	37	0.819209	0.906711	0.81959	0.788711	0.905673	0.221795	0.742355	0.776604	0.708066	0.69037	0.774187	0.913409	0.833567	0.749448	0.818177	0.938958
GO:0002526 acute inflammatory response	0.552885	-0.838733	0.999521	1	70	0.796747	0.85001	0.750476	0.586557	0.399591	0.494226	0.97379	0.955125	0.872649	0.859786	0.839796	0.781708	0.8694	0.708684	0.428626	0.94503
GO:0000904 cell morphogenesis involved in differentiation	0.610161	-0.850343	0.999648	1	168	0.57016	0.72221	0.825258	0.564713	0.723595	0.492383	0.851159	0.927203	0.848995	0.889574	0.795144	0.86057	0.992972	0.182137	0.824865	0.975511
GO:0002449 lymphocyte mediated immunity	0.541713	-0.863407	0.999677	1	79	0.926126	0.858363	0.885277	0.644859	0.222319	0.571321	0.905259	0.809007	0.75713	0.932808	0.557891	0.75307	0.796689	0.927058	0.757908	0.973928
GO:0002697 regulation of immune effector process	0.650114	-0.876172	0.999734	1	61	0.946991	0.884091	0.926244	0.680969	0.619286	0.357742	0.792957	0.816415	0.818738	0.778293	0.61803	0.855802	0.727253	0.928168	0.875257	0.887114
GO:0003044 regulation of systemic arterial blood pressure mediated by a chemical signal	0.715771	-0.898506	0.999786	1	24	0.966365	0.949834	0.918631	0.913098	0.596318	0.338019	0.942336	0.779424	0.743835	0.803011	0.845085	0.584752	0.674036	0.81923	0.87906	0.661995
GO:0002274 myeloid leukocyte activation	0.650111	-0.906963	0.999819	1	44	0.835784	0.528106	0.813328	0.79789	0.933423	0.60444	0.958178	0.578349	0.887951	0.729944	0.838101	0.746692	0.915335	0.766401	0.798175	0.916991
GO:0002694 regulation of leukocyte activation	0.541472	-0.904142	0.999826	1	105	0.977315	0.899074	0.76575	0.838726	0.55235	0.574456	0.91755	0.290646	0.843932	0.904741	0.766873	0.546184	0.943803	0.85248	0.851765	0.90576
GO:0003073 regulation of systemic arterial blood pressure	0.722564	-0.909797	0.999827	1	28	0.968634	0.952213	0.927253	0.911578	0.611	0.366371	0.936365	0.790425	0.772324	0.800963	0.824433	0.592894	0.690538	0.793527	0.893936	0.648836
GO:0002253 activation of immune response	0.603493	-0.91184	0.999839	1	57	0.873101	0.929173	0.750847	0.746886	0.50462	0.687634	0.707103	0.907108	0.932208	0.946957	0.866719	0.768467	0.895092	0.707698	0.55087	0.881388
GO:0002444 myeloid leukocyte mediated immunity	0.727658	-0.934434	0.999841	1	14	0.863672	0.795106	0.790739	0.912804	0.849505	0.800362	0.864105	0.855222	0.809385	0.699737	0.78616	0.540273	0.836181	0.873858	0.713543	0.902751
GO:0002700 regulation of production of molecular mediator of immune response	0.679113	-0.936389	0.999867	1	24	0.876586	0.954514	0.89207	0.762697	0.902135	0.23542	0.764565	0.848961	0.658032	0.588062	0.828214	0.907624	0.857227	0.714047	0.895445	0.952397
GO:0002504 antigen processing and presentation of peptide or polysaccharide antigen via MHC class II	0.340171	-1.07762	0.999923	1	16	0.927736	0.807398	0.916447	0.956257	0.945849	0.034717	0.941231	0.335356	0.624169	0.981552	0.941013	0.800916	0.926826	0.841635	0.247256	0.986157
GO:0002460 adaptive immune response based on somatic recombination of immune receptors built from immunoglobulin superfamily domains	0.548784	-0.975482	0.999941	1	82	0.959912	0.882803	0.913697	0.793981	0.236915	0.426699	0.958481	0.899182	0.845328	0.933592	0.610028	0.67143	0.863739	0.939861	0.687804	0.962653
GO:0002250 adaptive immune response	0.549927	-0.977186	0.999943	1	83	0.960512	0.883921	0.914089	0.793056	0.236404	0.429816	0.956536	0.8969	0.845881	0.937093	0.615495	0.675116	0.859336	0.937832	0.69339	0.963659
GO:0002718 regulation of cytokine production during immune response	0.716522	-1.00944	0.999946	1	14	0.88877	0.956564	0.879638	0.720975	0.893464	0.303971	0.885074	0.851597	0.56307	0.564341	0.917728	0.892003	0.879117	0.806097	0.878269	0.95198
GO:0002696 positive regulation of leukocyte activation	0.616013	-1.01381	0.999968	1	65	0.93235	0.896722	0.824347	0.874528	0.69064	0.627479	0.922462	0.298465	0.875812	0.91183	0.843804	0.910026	0.914865	0.814328	0.799383	0.929203
GO:0002367 cytokine production during immune response	0.720463	-1.04968	0.999973	1	16	0.89604	0.94886	0.851299	0.741079	0.927338	0.293336	0.903213	0.821493	0.62278	0.597378	0.933339	0.914949	0.871082	0.820279	0.907696	0.946723
GO:0006140 regulation of nucleotide metabolic process	0.668482	-1.04417	0.999983	1	79	0.846242	0.930559	0.74369	0.940658	0.900134	0.561833	0.798315	0.839352	0.764664	0.905207	0.782606	0.96827	0.949929	0.503611	0.81718	0.912641
GO:0001501 skeletal system development	0.622201	-1.04906	0.999986	1	254	0.771298	0.91007	0.865115	0.925025	0.873343	0.716689	0.856874	0.890187	0.934387	0.973212	0.748827	0.92485	0.969187	0.132275	0.670471	0.910932
GO:0001974 blood vessel remodeling	0.750042	-1.0937	0.999986	1	14	0.909662	0.886382	0.766829	0.852673	0.845095	0.335091	0.950748	0.94782	0.949507	0.796688	0.87107	0.80207	0.831774	0.576429	0.956461	0.899386
GO:0002443 leukocyte mediated immunity	0.590343	-1.07149	0.999989	1	90	0.959497	0.900043	0.91042	0.784415	0.329043	0.665199	0.936865	0.8727	0.839242	0.94634	0.621495	0.722818	0.838301	0.955064	0.791337	0.983415
GO:0001503 ossification	0.651472	-1.07983	0.999991	1	109	0.583196	0.934073	0.815039	0.857034	0.886757	0.664124	0.954026	0.890205	0.838991	0.974911	0.851711	0.968864	0.947409	0.227803	0.758774	0.93266
GO:0001817 regulation of cytokine production	0.684387	-1.11476	0.999995	1	112	0.983197	0.959664	0.944867	0.862758	0.373532	0.534582	0.962113	0.767388	0.882333	0.588996	0.793666	0.773654	0.876257	0.80956	0.984643	0.953419
GO:0001525 angiogenesis	0.539993	-1.1425	0.999997	1	144	0.890805	0.918133	0.668411	0.943719	0.710665	0.338667	0.998045	0.82633	0.98802	0.852839	0.455663	0.991546	0.918362	0.510129	0.881711	0.901856
GO:0002521 leukocyte differentiation	0.656524	-1.15205	0.999998	1	137	0.992206	0.780362	0.944441	0.959177	0.607576	0.525471	0.980968	0.674462	0.882124	0.930376	0.837332	0.482221	0.962998	0.70752	0.917148	0.944387
GO:0001816 cytokine production	0.682259	-1.17642	0.999998	1	132	0.994787	0.979624	0.963935	0.924633	0.458709	0.529498	0.982033	0.802292	0.906898	0.523861	0.777981	0.672789	0.890341	0.794466	0.977737	0.896513
GO:0002252 immune effector process	0.622217	-1.21075	0.999999	1	135	0.954412	0.937816	0.968944	0.816788	0.546177	0.510158	0.945491	0.949188	0.848992	0.95641	0.698088	0.762247	0.941539	0.94843	0.746415	0.976948
GO:0002520 immune system development	0.671124	-1.21745	0.999999	1	233	0.988699	0.911321	0.940551	0.975698	0.581093	0.545385	0.949323	0.684673	0.938215	0.900386	0.712886	0.677243	0.968347	0.786696	0.862946	0.986362
GO:0003013 circulatory system process	0.717846	-1.22497	0.999999	1	178	0.929989	0.991287	0.969819	0.874829	0.926175	0.274303	0.946702	0.857395	0.95723	0.850101	0.763373	0.912005	0.950611	0.675923	0.728394	0.94023
GO:0002474 antigen processing and presentation of peptide antigen via MHC class I	0.540385	-1.4602	1	1	18	0.995765	0.772928	0.99213	0.984622	0.977336	0.21463	0.990114	0.580758	0.993282	0.443712	0.992384	0.819261	0.914322	0.990909	0.284068	0.803354
GO:0003018 vascular process in circulatory system	0.808997	-1.3987	1	1	56	0.836829	0.994887	0.966305	0.922496	0.961796	0.61339	0.979113	0.784243	0.959733	0.870022	0.74507	0.916642	0.982419	0.807523	0.686033	0.977303
GO:0002684 positive regulation of immune system process	0.631281	-1.45183	1	1	136	0.98043	0.976416	0.946556	0.875745	0.646126	0.763379	0.957149	0.849051	0.958938	0.983234	0.933459	0.906677	0.973197	0.872997	0.746926	0.970916
GO:0002682 regulation of immune system process	0.595981	-1.51769	1	1	248	0.996744	0.991973	0.90638	0.937279	0.581716	0.401274	0.98693	0.8336	0.978573	0.959776	0.907931	0.786599	0.985477	0.859217	0.923632	0.991916
GO:0001775 cell activation	0.616835	-1.75336	1	1	250	0.999247	0.966915	0.973292	0.983791	0.922661	0.412996	0.99768	0.74571	0.973462	0.915843	0.928187	0.899443	0.995293	0.849421	0.979404	0.99029
GO:0001568 blood vessel development	0.629001	-1.78906	1	1	196	0.950691	0.989795	0.817758	0.982871	0.888173	0.476228	0.999747	0.952123	0.998867	0.951608	0.812835	0.997673	0.986203	0.674193	0.974654	0.978194
GO:0001944 vasculature development	0.643393	-1.81831	1	1	198	0.955744	0.990992	0.827863	0.984905	0.879671	0.51309	0.999764	0.954697	0.998937	0.962603	0.806988	0.997748	0.983657	0.68259	0.974826	0.982791
GO:0000002 mitochondrial genome maintenance	NA	NA	NA	NA	6	NA	NA	NA	NA	NA	NA	NA	NA	NA	NA	NA	NA	NA	NA	NA	NA
GO:0000003 reproduction	NA	NA	NA	NA	513	NA	NA	NA	NA	NA	NA	NA	NA	NA	NA	NA	NA	NA	NA	NA	NA
GO:0000012 single strand break repair	NA	NA	NA	NA	5	NA	NA	NA	NA	NA	NA	NA	NA	NA	NA	NA	NA	NA	NA	NA	NA
GO:0000019 regulation of mitotic recombination	NA	NA	NA	NA	3	NA	NA	NA	NA	NA	NA	NA	NA	NA	NA	NA	NA	NA	NA	NA	NA
GO:0000022 mitotic spindle elongation	NA	NA	NA	NA	2	NA	NA	NA	NA	NA	NA	NA	NA	NA	NA	NA	NA	NA	NA	NA	NA
GO:0000023 maltose metabolic process	NA	NA	NA	NA	1	NA	NA	NA	NA	NA	NA	NA	NA	NA	NA	NA	NA	NA	NA	NA	NA
GO:0000027 ribosomal large subunit assembly and maintenance	NA	NA	NA	NA	1	NA	NA	NA	NA	NA	NA	NA	NA	NA	NA	NA	NA	NA	NA	NA	NA
GO:0000028 ribosomal small subunit assembly and maintenance	NA	NA	NA	NA	1	NA	NA	NA	NA	NA	NA	NA	NA	NA	NA	NA	NA	NA	NA	NA	NA
GO:0000038 very-long-chain fatty acid metabolic process	NA	NA	NA	NA	8	NA	NA	NA	NA	NA	NA	NA	NA	NA	NA	NA	NA	NA	NA	NA	NA
GO:0000042 protein targeting to Golgi	NA	NA	NA	NA	2	NA	NA	NA	NA	NA	NA	NA	NA	NA	NA	NA	NA	NA	NA	NA	NA
GO:0000045 autophagic vacuole formation	NA	NA	NA	NA	7	NA	NA	NA	NA	NA	NA	NA	NA	NA	NA	NA	NA	NA	NA	NA	NA
GO:0000050 urea cycle	NA	NA	NA	NA	9	NA	NA	NA	NA	NA	NA	NA	NA	NA	NA	NA	NA	NA	NA	NA	NA
GO:0000052 citrulline metabolic process	NA	NA	NA	NA	6	NA	NA	NA	NA	NA	NA	NA	NA	NA	NA	NA	NA	NA	NA	NA	NA
GO:0000053 argininosuccinate metabolic process	NA	NA	NA	NA	1	NA	NA	NA	NA	NA	NA	NA	NA	NA	NA	NA	NA	NA	NA	NA	NA
GO:0000054 ribosome export from nucleus	NA	NA	NA	NA	1	NA	NA	NA	NA	NA	NA	NA	NA	NA	NA	NA	NA	NA	NA	NA	NA
GO:0000056 ribosomal small subunit export from nucleus	NA	NA	NA	NA	1	NA	NA	NA	NA	NA	NA	NA	NA	NA	NA	NA	NA	NA	NA	NA	NA
GO:0000066 mitochondrial ornithine transport	NA	NA	NA	NA	1	NA	NA	NA	NA	NA	NA	NA	NA	NA	NA	NA	NA	NA	NA	NA	NA
GO:0000072 M phase specific microtubule process	NA	NA	NA	NA	2	NA	NA	NA	NA	NA	NA	NA	NA	NA	NA	NA	NA	NA	NA	NA	NA
GO:0000076 DNA replication checkpoint	NA	NA	NA	NA	6	NA	NA	NA	NA	NA	NA	NA	NA	NA	NA	NA	NA	NA	NA	NA	NA
GO:0000083 regulation of transcription of G1/S-phase of mitotic cell cycle	NA	NA	NA	NA	2	NA	NA	NA	NA	NA	NA	NA	NA	NA	NA	NA	NA	NA	NA	NA	NA
GO:0000085 G2 phase of mitotic cell cycle	NA	NA	NA	NA	4	NA	NA	NA	NA	NA	NA	NA	NA	NA	NA	NA	NA	NA	NA	NA	NA
GO:0000089 mitotic metaphase	NA	NA	NA	NA	2	NA	NA	NA	NA	NA	NA	NA	NA	NA	NA	NA	NA	NA	NA	NA	NA
GO:0000090 mitotic anaphase	NA	NA	NA	NA	5	NA	NA	NA	NA	NA	NA	NA	NA	NA	NA	NA	NA	NA	NA	NA	NA
GO:0000093 mitotic telophase	NA	NA	NA	NA	1	NA	NA	NA	NA	NA	NA	NA	NA	NA	NA	NA	NA	NA	NA	NA	NA
GO:0000101 sulfur amino acid transport	NA	NA	NA	NA	4	NA	NA	NA	NA	NA	NA	NA	NA	NA	NA	NA	NA	NA	NA	NA	NA
GO:0000103 sulfate assimilation	NA	NA	NA	NA	1	NA	NA	NA	NA	NA	NA	NA	NA	NA	NA	NA	NA	NA	NA	NA	NA
GO:0000105 histidine biosynthetic process	NA	NA	NA	NA	2	NA	NA	NA	NA	NA	NA	NA	NA	NA	NA	NA	NA	NA	NA	NA	NA
GO:0000114 regulation of transcription during G1 phase of mitotic cell cycle	NA	NA	NA	NA	1	NA	NA	NA	NA	NA	NA	NA	NA	NA	NA	NA	NA	NA	NA	NA	NA
GO:0000115 regulation of transcription during S-phase of mitotic cell cycle	NA	NA	NA	NA	1	NA	NA	NA	NA	NA	NA	NA	NA	NA	NA	NA	NA	NA	NA	NA	NA
GO:0000132 establishment of mitotic spindle orientation	NA	NA	NA	NA	1	NA	NA	NA	NA	NA	NA	NA	NA	NA	NA	NA	NA	NA	NA	NA	NA
GO:0000154 rRNA modification	NA	NA	NA	NA	5	NA	NA	NA	NA	NA	NA	NA	NA	NA	NA	NA	NA	NA	NA	NA	NA
GO:0000160 two-component signal transduction system (phosphorelay)	NA	NA	NA	NA	9	NA	NA	NA	NA	NA	NA	NA	NA	NA	NA	NA	NA	NA	NA	NA	NA
GO:0000161 MAPKKK cascade during osmolarity sensing	NA	NA	NA	NA	1	NA	NA	NA	NA	NA	NA	NA	NA	NA	NA	NA	NA	NA	NA	NA	NA
GO:0000173 inactivation of MAPK activity during osmolarity sensing	NA	NA	NA	NA	1	NA	NA	NA	NA	NA	NA	NA	NA	NA	NA	NA	NA	NA	NA	NA	NA
GO:0000183 chromatin silencing at rDNA	NA	NA	NA	NA	1	NA	NA	NA	NA	NA	NA	NA	NA	NA	NA	NA	NA	NA	NA	NA	NA
GO:0000185 activation of MAPKKK activity	NA	NA	NA	NA	5	NA	NA	NA	NA	NA	NA	NA	NA	NA	NA	NA	NA	NA	NA	NA	NA
GO:0000212 meiotic spindle organization	NA	NA	NA	NA	2	NA	NA	NA	NA	NA	NA	NA	NA	NA	NA	NA	NA	NA	NA	NA	NA
GO:0000239 pachytene	NA	NA	NA	NA	2	NA	NA	NA	NA	NA	NA	NA	NA	NA	NA	NA	NA	NA	NA	NA	NA
GO:0000244 assembly of spliceosomal tri-snRNP	NA	NA	NA	NA	4	NA	NA	NA	NA	NA	NA	NA	NA	NA	NA	NA	NA	NA	NA	NA	NA
GO:0000255 allantoin metabolic process	NA	NA	NA	NA	5	NA	NA	NA	NA	NA	NA	NA	NA	NA	NA	NA	NA	NA	NA	NA	NA
GO:0000256 allantoin catabolic process	NA	NA	NA	NA	1	NA	NA	NA	NA	NA	NA	NA	NA	NA	NA	NA	NA	NA	NA	NA	NA
GO:0000266 mitochondrial fission	NA	NA	NA	NA	4	NA	NA	NA	NA	NA	NA	NA	NA	NA	NA	NA	NA	NA	NA	NA	NA
GO:0000270 peptidoglycan metabolic process	NA	NA	NA	NA	7	NA	NA	NA	NA	NA	NA	NA	NA	NA	NA	NA	NA	NA	NA	NA	NA
GO:0000272 polysaccharide catabolic process	NA	NA	NA	NA	7	NA	NA	NA	NA	NA	NA	NA	NA	NA	NA	NA	NA	NA	NA	NA	NA
GO:0000273 lipoic acid metabolic process	NA	NA	NA	NA	2	NA	NA	NA	NA	NA	NA	NA	NA	NA	NA	NA	NA	NA	NA	NA	NA
GO:0000281 cytokinesis after mitosis	NA	NA	NA	NA	4	NA	NA	NA	NA	NA	NA	NA	NA	NA	NA	NA	NA	NA	NA	NA	NA
GO:0000288 nuclear-transcribed mRNA catabolic process, deadenylation-dependent decay	NA	NA	NA	NA	4	NA	NA	NA	NA	NA	NA	NA	NA	NA	NA	NA	NA	NA	NA	NA	NA
GO:0000289 nuclear-transcribed mRNA poly(A) tail shortening	NA	NA	NA	NA	1	NA	NA	NA	NA	NA	NA	NA	NA	NA	NA	NA	NA	NA	NA	NA	NA
GO:0000290 deadenylation-dependent decapping of nuclear-transcribed mRNA	NA	NA	NA	NA	1	NA	NA	NA	NA	NA	NA	NA	NA	NA	NA	NA	NA	NA	NA	NA	NA
GO:0000301 retrograde transport, vesicle recycling within Golgi	NA	NA	NA	NA	2	NA	NA	NA	NA	NA	NA	NA	NA	NA	NA	NA	NA	NA	NA	NA	NA
GO:0000303 response to superoxide	NA	NA	NA	NA	5	NA	NA	NA	NA	NA	NA	NA	NA	NA	NA	NA	NA	NA	NA	NA	NA
GO:0000305 response to oxygen radical	NA	NA	NA	NA	6	NA	NA	NA	NA	NA	NA	NA	NA	NA	NA	NA	NA	NA	NA	NA	NA
GO:0000320 re-entry into mitotic cell cycle	NA	NA	NA	NA	2	NA	NA	NA	NA	NA	NA	NA	NA	NA	NA	NA	NA	NA	NA	NA	NA
GO:0000354 cis assembly of pre-catalytic spliceosome	NA	NA	NA	NA	2	NA	NA	NA	NA	NA	NA	NA	NA	NA	NA	NA	NA	NA	NA	NA	NA
GO:0000379 tRNA-type intron splice site recognition and cleavage	NA	NA	NA	NA	1	NA	NA	NA	NA	NA	NA	NA	NA	NA	NA	NA	NA	NA	NA	NA	NA
GO:0000380 alternative nuclear mRNA splicing, via spliceosome	NA	NA	NA	NA	7	NA	NA	NA	NA	NA	NA	NA	NA	NA	NA	NA	NA	NA	NA	NA	NA
GO:0000381 regulation of alternative nuclear mRNA splicing, via spliceosome	NA	NA	NA	NA	5	NA	NA	NA	NA	NA	NA	NA	NA	NA	NA	NA	NA	NA	NA	NA	NA
GO:0000389 nuclear mRNA 3'-splice site recognition	NA	NA	NA	NA	5	NA	NA	NA	NA	NA	NA	NA	NA	NA	NA	NA	NA	NA	NA	NA	NA
GO:0000394 RNA splicing, via endonucleolytic cleavage and ligation	NA	NA	NA	NA	2	NA	NA	NA	NA	NA	NA	NA	NA	NA	NA	NA	NA	NA	NA	NA	NA
GO:0000395 nuclear mRNA 5'-splice site recognition	NA	NA	NA	NA	1	NA	NA	NA	NA	NA	NA	NA	NA	NA	NA	NA	NA	NA	NA	NA	NA
GO:0000429 regulation of transcription from RNA polymerase II promoter by carbon catabolites	NA	NA	NA	NA	2	NA	NA	NA	NA	NA	NA	NA	NA	NA	NA	NA	NA	NA	NA	NA	NA
GO:0000430 regulation of transcription from RNA polymerase II promoter by glucose	NA	NA	NA	NA	2	NA	NA	NA	NA	NA	NA	NA	NA	NA	NA	NA	NA	NA	NA	NA	NA
GO:0000432 positive regulation of transcription from RNA polymerase II promoter by glucose	NA	NA	NA	NA	2	NA	NA	NA	NA	NA	NA	NA	NA	NA	NA	NA	NA	NA	NA	NA	NA
GO:0000436 positive regulation of transcription from RNA polymerase II promoter by carbon catabolites	NA	NA	NA	NA	2	NA	NA	NA	NA	NA	NA	NA	NA	NA	NA	NA	NA	NA	NA	NA	NA
GO:0000578 embryonic axis specification	NA	NA	NA	NA	7	NA	NA	NA	NA	NA	NA	NA	NA	NA	NA	NA	NA	NA	NA	NA	NA
GO:0000710 meiotic mismatch repair	NA	NA	NA	NA	1	NA	NA	NA	NA	NA	NA	NA	NA	NA	NA	NA	NA	NA	NA	NA	NA
GO:0000717 nucleotide-excision repair, DNA duplex unwinding	NA	NA	NA	NA	1	NA	NA	NA	NA	NA	NA	NA	NA	NA	NA	NA	NA	NA	NA	NA	NA
GO:0000722 telomere maintenance via recombination	NA	NA	NA	NA	1	NA	NA	NA	NA	NA	NA	NA	NA	NA	NA	NA	NA	NA	NA	NA	NA
GO:0000726 non-recombinational repair	NA	NA	NA	NA	8	NA	NA	NA	NA	NA	NA	NA	NA	NA	NA	NA	NA	NA	NA	NA	NA
GO:0000729 DNA double-strand break processing	NA	NA	NA	NA	2	NA	NA	NA	NA	NA	NA	NA	NA	NA	NA	NA	NA	NA	NA	NA	NA
GO:0000731 DNA synthesis during DNA repair	NA	NA	NA	NA	8	NA	NA	NA	NA	NA	NA	NA	NA	NA	NA	NA	NA	NA	NA	NA	NA
GO:0000737 DNA catabolic process, endonucleolytic	NA	NA	NA	NA	6	NA	NA	NA	NA	NA	NA	NA	NA	NA	NA	NA	NA	NA	NA	NA	NA
GO:0000738 DNA catabolic process, exonucleolytic	NA	NA	NA	NA	4	NA	NA	NA	NA	NA	NA	NA	NA	NA	NA	NA	NA	NA	NA	NA	NA
GO:0000746 conjugation	NA	NA	NA	NA	1	NA	NA	NA	NA	NA	NA	NA	NA	NA	NA	NA	NA	NA	NA	NA	NA
GO:0000747 conjugation with cellular fusion	NA	NA	NA	NA	1	NA	NA	NA	NA	NA	NA	NA	NA	NA	NA	NA	NA	NA	NA	NA	NA
GO:0000768 syncytium formation by plasma membrane fusion	NA	NA	NA	NA	6	NA	NA	NA	NA	NA	NA	NA	NA	NA	NA	NA	NA	NA	NA	NA	NA
GO:0000912 formation of actomyosin apparatus involved in cytokinesis	NA	NA	NA	NA	1	NA	NA	NA	NA	NA	NA	NA	NA	NA	NA	NA	NA	NA	NA	NA	NA
GO:0000915 cytokinesis, contractile ring formation	NA	NA	NA	NA	1	NA	NA	NA	NA	NA	NA	NA	NA	NA	NA	NA	NA	NA	NA	NA	NA
GO:0000917 barrier septum formation	NA	NA	NA	NA	1	NA	NA	NA	NA	NA	NA	NA	NA	NA	NA	NA	NA	NA	NA	NA	NA
GO:0000920 cell separation during cytokinesis	NA	NA	NA	NA	2	NA	NA	NA	NA	NA	NA	NA	NA	NA	NA	NA	NA	NA	NA	NA	NA
GO:0000921 septin ring assembly	NA	NA	NA	NA	2	NA	NA	NA	NA	NA	NA	NA	NA	NA	NA	NA	NA	NA	NA	NA	NA
GO:0001101 response to acid	NA	NA	NA	NA	5	NA	NA	NA	NA	NA	NA	NA	NA	NA	NA	NA	NA	NA	NA	NA	NA
GO:0001300 chronological cell aging	NA	NA	NA	NA	1	NA	NA	NA	NA	NA	NA	NA	NA	NA	NA	NA	NA	NA	NA	NA	NA
GO:0001301 progressive alteration of chromatin during cell aging	NA	NA	NA	NA	1	NA	NA	NA	NA	NA	NA	NA	NA	NA	NA	NA	NA	NA	NA	NA	NA
GO:0001302 replicative cell aging	NA	NA	NA	NA	3	NA	NA	NA	NA	NA	NA	NA	NA	NA	NA	NA	NA	NA	NA	NA	NA
GO:0001304 progressive alteration of chromatin during replicative cell aging	NA	NA	NA	NA	1	NA	NA	NA	NA	NA	NA	NA	NA	NA	NA	NA	NA	NA	NA	NA	NA
GO:0001306 age-dependent response to oxidative stress	NA	NA	NA	NA	2	NA	NA	NA	NA	NA	NA	NA	NA	NA	NA	NA	NA	NA	NA	NA	NA
GO:0001309 age-dependent telomere shortening	NA	NA	NA	NA	1	NA	NA	NA	NA	NA	NA	NA	NA	NA	NA	NA	NA	NA	NA	NA	NA
GO:0001315 age-dependent response to reactive oxygen species	NA	NA	NA	NA	1	NA	NA	NA	NA	NA	NA	NA	NA	NA	NA	NA	NA	NA	NA	NA	NA
GO:0001507 acetylcholine catabolic process in synaptic cleft	NA	NA	NA	NA	2	NA	NA	NA	NA	NA	NA	NA	NA	NA	NA	NA	NA	NA	NA	NA	NA
GO:0001510 RNA methylation	NA	NA	NA	NA	7	NA	NA	NA	NA	NA	NA	NA	NA	NA	NA	NA	NA	NA	NA	NA	NA
GO:0001514 selenocysteine incorporation	NA	NA	NA	NA	5	NA	NA	NA	NA	NA	NA	NA	NA	NA	NA	NA	NA	NA	NA	NA	NA
GO:0001516 prostaglandin biosynthetic process	NA	NA	NA	NA	6	NA	NA	NA	NA	NA	NA	NA	NA	NA	NA	NA	NA	NA	NA	NA	NA
GO:0001519 peptide amidation	NA	NA	NA	NA	1	NA	NA	NA	NA	NA	NA	NA	NA	NA	NA	NA	NA	NA	NA	NA	NA
GO:0001542 ovulation from ovarian follicle	NA	NA	NA	NA	8	NA	NA	NA	NA	NA	NA	NA	NA	NA	NA	NA	NA	NA	NA	NA	NA
GO:0001543 ovarian follicle rupture	NA	NA	NA	NA	2	NA	NA	NA	NA	NA	NA	NA	NA	NA	NA	NA	NA	NA	NA	NA	NA
GO:0001553 luteinization	NA	NA	NA	NA	3	NA	NA	NA	NA	NA	NA	NA	NA	NA	NA	NA	NA	NA	NA	NA	NA
GO:0001555 oocyte growth	NA	NA	NA	NA	1	NA	NA	NA	NA	NA	NA	NA	NA	NA	NA	NA	NA	NA	NA	NA	NA
GO:0001556 oocyte maturation	NA	NA	NA	NA	5	NA	NA	NA	NA	NA	NA	NA	NA	NA	NA	NA	NA	NA	NA	NA	NA
GO:0001560 regulation of cell growth by extracellular stimulus	NA	NA	NA	NA	2	NA	NA	NA	NA	NA	NA	NA	NA	NA	NA	NA	NA	NA	NA	NA	NA
GO:0001561 fatty acid alpha-oxidation	NA	NA	NA	NA	3	NA	NA	NA	NA	NA	NA	NA	NA	NA	NA	NA	NA	NA	NA	NA	NA
GO:0001562 response to protozoan	NA	NA	NA	NA	3	NA	NA	NA	NA	NA	NA	NA	NA	NA	NA	NA	NA	NA	NA	NA	NA
GO:0001573 ganglioside metabolic process	NA	NA	NA	NA	7	NA	NA	NA	NA	NA	NA	NA	NA	NA	NA	NA	NA	NA	NA	NA	NA
GO:0001574 ganglioside biosynthetic process	NA	NA	NA	NA	2	NA	NA	NA	NA	NA	NA	NA	NA	NA	NA	NA	NA	NA	NA	NA	NA
GO:0001575 globoside metabolic process	NA	NA	NA	NA	1	NA	NA	NA	NA	NA	NA	NA	NA	NA	NA	NA	NA	NA	NA	NA	NA
GO:0001578 microtubule bundle formation	NA	NA	NA	NA	9	NA	NA	NA	NA	NA	NA	NA	NA	NA	NA	NA	NA	NA	NA	NA	NA
GO:0001580 detection of chemical stimulus involved in sensory perception of bitter taste	NA	NA	NA	NA	5	NA	NA	NA	NA	NA	NA	NA	NA	NA	NA	NA	NA	NA	NA	NA	NA
GO:0001582 detection of chemical stimulus involved in sensory perception of sweet taste	NA	NA	NA	NA	2	NA	NA	NA	NA	NA	NA	NA	NA	NA	NA	NA	NA	NA	NA	NA	NA
GO:0001660 fever	NA	NA	NA	NA	2	NA	NA	NA	NA	NA	NA	NA	NA	NA	NA	NA	NA	NA	NA	NA	NA
GO:0001661 conditioned taste aversion	NA	NA	NA	NA	2	NA	NA	NA	NA	NA	NA	NA	NA	NA	NA	NA	NA	NA	NA	NA	NA
GO:0001667 ameboidal cell migration	NA	NA	NA	NA	2	NA	NA	NA	NA	NA	NA	NA	NA	NA	NA	NA	NA	NA	NA	NA	NA
GO:0001672 regulation of chromatin assembly or disassembly	NA	NA	NA	NA	5	NA	NA	NA	NA	NA	NA	NA	NA	NA	NA	NA	NA	NA	NA	NA	NA
GO:0001675 acrosome formation	NA	NA	NA	NA	3	NA	NA	NA	NA	NA	NA	NA	NA	NA	NA	NA	NA	NA	NA	NA	NA
GO:0001676 long-chain fatty acid metabolic process	NA	NA	NA	NA	4	NA	NA	NA	NA	NA	NA	NA	NA	NA	NA	NA	NA	NA	NA	NA	NA
GO:0001678 cellular glucose homeostasis	NA	NA	NA	NA	5	NA	NA	NA	NA	NA	NA	NA	NA	NA	NA	NA	NA	NA	NA	NA	NA
GO:0001682 tRNA 5'-leader removal	NA	NA	NA	NA	1	NA	NA	NA	NA	NA	NA	NA	NA	NA	NA	NA	NA	NA	NA	NA	NA
GO:0001692 histamine metabolic process	NA	NA	NA	NA	1	NA	NA	NA	NA	NA	NA	NA	NA	NA	NA	NA	NA	NA	NA	NA	NA
GO:0001694 histamine biosynthetic process	NA	NA	NA	NA	1	NA	NA	NA	NA	NA	NA	NA	NA	NA	NA	NA	NA	NA	NA	NA	NA
GO:0001696 gastric acid secretion	NA	NA	NA	NA	1	NA	NA	NA	NA	NA	NA	NA	NA	NA	NA	NA	NA	NA	NA	NA	NA
GO:0001700 embryonic development via the syncytial blastoderm	NA	NA	NA	NA	1	NA	NA	NA	NA	NA	NA	NA	NA	NA	NA	NA	NA	NA	NA	NA	NA
GO:0001705 ectoderm formation	NA	NA	NA	NA	1	NA	NA	NA	NA	NA	NA	NA	NA	NA	NA	NA	NA	NA	NA	NA	NA
GO:0001706 endoderm formation	NA	NA	NA	NA	2	NA	NA	NA	NA	NA	NA	NA	NA	NA	NA	NA	NA	NA	NA	NA	NA
GO:0001710 mesodermal cell fate commitment	NA	NA	NA	NA	7	NA	NA	NA	NA	NA	NA	NA	NA	NA	NA	NA	NA	NA	NA	NA	NA
GO:0001711 endodermal cell fate commitment	NA	NA	NA	NA	1	NA	NA	NA	NA	NA	NA	NA	NA	NA	NA	NA	NA	NA	NA	NA	NA
GO:0001736 establishment of planar polarity	NA	NA	NA	NA	3	NA	NA	NA	NA	NA	NA	NA	NA	NA	NA	NA	NA	NA	NA	NA	NA
GO:0001738 morphogenesis of a polarized epithelium	NA	NA	NA	NA	5	NA	NA	NA	NA	NA	NA	NA	NA	NA	NA	NA	NA	NA	NA	NA	NA
GO:0001743 optic placode formation	NA	NA	NA	NA	2	NA	NA	NA	NA	NA	NA	NA	NA	NA	NA	NA	NA	NA	NA	NA	NA
GO:0001757 somite specification	NA	NA	NA	NA	3	NA	NA	NA	NA	NA	NA	NA	NA	NA	NA	NA	NA	NA	NA	NA	NA
GO:0001762 beta-alanine transport	NA	NA	NA	NA	1	NA	NA	NA	NA	NA	NA	NA	NA	NA	NA	NA	NA	NA	NA	NA	NA
GO:0001766 membrane raft polarization	NA	NA	NA	NA	3	NA	NA	NA	NA	NA	NA	NA	NA	NA	NA	NA	NA	NA	NA	NA	NA
GO:0001767 establishment of lymphocyte polarity	NA	NA	NA	NA	2	NA	NA	NA	NA	NA	NA	NA	NA	NA	NA	NA	NA	NA	NA	NA	NA
GO:0001768 establishment of T cell polarity	NA	NA	NA	NA	2	NA	NA	NA	NA	NA	NA	NA	NA	NA	NA	NA	NA	NA	NA	NA	NA
GO:0001771 formation of immunological synapse	NA	NA	NA	NA	1	NA	NA	NA	NA	NA	NA	NA	NA	NA	NA	NA	NA	NA	NA	NA	NA
GO:0001773 myeloid dendritic cell activation	NA	NA	NA	NA	7	NA	NA	NA	NA	NA	NA	NA	NA	NA	NA	NA	NA	NA	NA	NA	NA
GO:0001774 microglial cell activation	NA	NA	NA	NA	1	NA	NA	NA	NA	NA	NA	NA	NA	NA	NA	NA	NA	NA	NA	NA	NA
GO:0001777 T cell homeostatic proliferation	NA	NA	NA	NA	2	NA	NA	NA	NA	NA	NA	NA	NA	NA	NA	NA	NA	NA	NA	NA	NA
GO:0001778 plasma membrane repair	NA	NA	NA	NA	2	NA	NA	NA	NA	NA	NA	NA	NA	NA	NA	NA	NA	NA	NA	NA	NA
GO:0001779 natural killer cell differentiation	NA	NA	NA	NA	4	NA	NA	NA	NA	NA	NA	NA	NA	NA	NA	NA	NA	NA	NA	NA	NA
GO:0001780 neutrophil homeostasis	NA	NA	NA	NA	2	NA	NA	NA	NA	NA	NA	NA	NA	NA	NA	NA	NA	NA	NA	NA	NA
GO:0001781 neutrophil apoptosis	NA	NA	NA	NA	2	NA	NA	NA	NA	NA	NA	NA	NA	NA	NA	NA	NA	NA	NA	NA	NA
GO:0001782 B cell homeostasis	NA	NA	NA	NA	7	NA	NA	NA	NA	NA	NA	NA	NA	NA	NA	NA	NA	NA	NA	NA	NA
GO:0001783 B cell apoptosis	NA	NA	NA	NA	6	NA	NA	NA	NA	NA	NA	NA	NA	NA	NA	NA	NA	NA	NA	NA	NA
GO:0001794 type IIa hypersensitivity	NA	NA	NA	NA	2	NA	NA	NA	NA	NA	NA	NA	NA	NA	NA	NA	NA	NA	NA	NA	NA
GO:0001796 regulation of type IIa hypersensitivity	NA	NA	NA	NA	2	NA	NA	NA	NA	NA	NA	NA	NA	NA	NA	NA	NA	NA	NA	NA	NA
GO:0001798 positive regulation of type IIa hypersensitivity	NA	NA	NA	NA	2	NA	NA	NA	NA	NA	NA	NA	NA	NA	NA	NA	NA	NA	NA	NA	NA
GO:0001802 type III hypersensitivity	NA	NA	NA	NA	1	NA	NA	NA	NA	NA	NA	NA	NA	NA	NA	NA	NA	NA	NA	NA	NA
GO:0001803 regulation of type III hypersensitivity	NA	NA	NA	NA	1	NA	NA	NA	NA	NA	NA	NA	NA	NA	NA	NA	NA	NA	NA	NA	NA
GO:0001805 positive regulation of type III hypersensitivity	NA	NA	NA	NA	1	NA	NA	NA	NA	NA	NA	NA	NA	NA	NA	NA	NA	NA	NA	NA	NA
GO:0001806 type IV hypersensitivity	NA	NA	NA	NA	1	NA	NA	NA	NA	NA	NA	NA	NA	NA	NA	NA	NA	NA	NA	NA	NA
GO:0001807 regulation of type IV hypersensitivity	NA	NA	NA	NA	1	NA	NA	NA	NA	NA	NA	NA	NA	NA	NA	NA	NA	NA	NA	NA	NA
GO:0001808 negative regulation of type IV hypersensitivity	NA	NA	NA	NA	1	NA	NA	NA	NA	NA	NA	NA	NA	NA	NA	NA	NA	NA	NA	NA	NA
GO:0001810 regulation of type I hypersensitivity	NA	NA	NA	NA	2	NA	NA	NA	NA	NA	NA	NA	NA	NA	NA	NA	NA	NA	NA	NA	NA
GO:0001812 positive regulation of type I hypersensitivity	NA	NA	NA	NA	2	NA	NA	NA	NA	NA	NA	NA	NA	NA	NA	NA	NA	NA	NA	NA	NA
GO:0001820 serotonin secretion	NA	NA	NA	NA	2	NA	NA	NA	NA	NA	NA	NA	NA	NA	NA	NA	NA	NA	NA	NA	NA
GO:0001823 mesonephros development	NA	NA	NA	NA	2	NA	NA	NA	NA	NA	NA	NA	NA	NA	NA	NA	NA	NA	NA	NA	NA
GO:0001829 trophectodermal cell differentiation	NA	NA	NA	NA	9	NA	NA	NA	NA	NA	NA	NA	NA	NA	NA	NA	NA	NA	NA	NA	NA
GO:0001831 trophectodermal cellular morphogenesis	NA	NA	NA	NA	0	NA	NA	NA	NA	NA	NA	NA	NA	NA	NA	NA	NA	NA	NA	NA	NA
GO:0001832 blastocyst growth	NA	NA	NA	NA	5	NA	NA	NA	NA	NA	NA	NA	NA	NA	NA	NA	NA	NA	NA	NA	NA
GO:0001833 inner cell mass cell proliferation	NA	NA	NA	NA	3	NA	NA	NA	NA	NA	NA	NA	NA	NA	NA	NA	NA	NA	NA	NA	NA
GO:0001835 blastocyst hatching	NA	NA	NA	NA	1	NA	NA	NA	NA	NA	NA	NA	NA	NA	NA	NA	NA	NA	NA	NA	NA
GO:0001839 neural plate morphogenesis	NA	NA	NA	NA	4	NA	NA	NA	NA	NA	NA	NA	NA	NA	NA	NA	NA	NA	NA	NA	NA
GO:0001840 neural plate development	NA	NA	NA	NA	5	NA	NA	NA	NA	NA	NA	NA	NA	NA	NA	NA	NA	NA	NA	NA	NA
GO:0001842 neural fold formation	NA	NA	NA	NA	2	NA	NA	NA	NA	NA	NA	NA	NA	NA	NA	NA	NA	NA	NA	NA	NA
GO:0001844 protein insertion into mitochondrial membrane during induction of apoptosis	NA	NA	NA	NA	1	NA	NA	NA	NA	NA	NA	NA	NA	NA	NA	NA	NA	NA	NA	NA	NA
GO:0001845 phagolysosome formation	NA	NA	NA	NA	1	NA	NA	NA	NA	NA	NA	NA	NA	NA	NA	NA	NA	NA	NA	NA	NA
GO:0001865 NK T cell differentiation	NA	NA	NA	NA	2	NA	NA	NA	NA	NA	NA	NA	NA	NA	NA	NA	NA	NA	NA	NA	NA
GO:0001867 complement activation, lectin pathway	NA	NA	NA	NA	3	NA	NA	NA	NA	NA	NA	NA	NA	NA	NA	NA	NA	NA	NA	NA	NA
GO:0001878 response to yeast	NA	NA	NA	NA	1	NA	NA	NA	NA	NA	NA	NA	NA	NA	NA	NA	NA	NA	NA	NA	NA
GO:0001880 Mullerian duct regression	NA	NA	NA	NA	3	NA	NA	NA	NA	NA	NA	NA	NA	NA	NA	NA	NA	NA	NA	NA	NA
GO:0001881 receptor recycling	NA	NA	NA	NA	5	NA	NA	NA	NA	NA	NA	NA	NA	NA	NA	NA	NA	NA	NA	NA	NA
GO:0001885 endothelial cell development	NA	NA	NA	NA	4	NA	NA	NA	NA	NA	NA	NA	NA	NA	NA	NA	NA	NA	NA	NA	NA
GO:0001887 selenium metabolic process	NA	NA	NA	NA	1	NA	NA	NA	NA	NA	NA	NA	NA	NA	NA	NA	NA	NA	NA	NA	NA
GO:0001895 retina homeostasis	NA	NA	NA	NA	4	NA	NA	NA	NA	NA	NA	NA	NA	NA	NA	NA	NA	NA	NA	NA	NA
GO:0001897 cytolysis by symbiont of host cells	NA	NA	NA	NA	2	NA	NA	NA	NA	NA	NA	NA	NA	NA	NA	NA	NA	NA	NA	NA	NA
GO:0001907 killing by symbiont of host cells	NA	NA	NA	NA	2	NA	NA	NA	NA	NA	NA	NA	NA	NA	NA	NA	NA	NA	NA	NA	NA
GO:0001913 T cell mediated cytotoxicity	NA	NA	NA	NA	5	NA	NA	NA	NA	NA	NA	NA	NA	NA	NA	NA	NA	NA	NA	NA	NA
GO:0001914 regulation of T cell mediated cytotoxicity	NA	NA	NA	NA	3	NA	NA	NA	NA	NA	NA	NA	NA	NA	NA	NA	NA	NA	NA	NA	NA
GO:0001916 positive regulation of T cell mediated cytotoxicity	NA	NA	NA	NA	3	NA	NA	NA	NA	NA	NA	NA	NA	NA	NA	NA	NA	NA	NA	NA	NA
GO:0001919 regulation of receptor recycling	NA	NA	NA	NA	4	NA	NA	NA	NA	NA	NA	NA	NA	NA	NA	NA	NA	NA	NA	NA	NA
GO:0001920 negative regulation of receptor recycling	NA	NA	NA	NA	1	NA	NA	NA	NA	NA	NA	NA	NA	NA	NA	NA	NA	NA	NA	NA	NA
GO:0001921 positive regulation of receptor recycling	NA	NA	NA	NA	1	NA	NA	NA	NA	NA	NA	NA	NA	NA	NA	NA	NA	NA	NA	NA	NA
GO:0001941 postsynaptic membrane organization	NA	NA	NA	NA	0	NA	NA	NA	NA	NA	NA	NA	NA	NA	NA	NA	NA	NA	NA	NA	NA
GO:0001945 lymph vessel development	NA	NA	NA	NA	4	NA	NA	NA	NA	NA	NA	NA	NA	NA	NA	NA	NA	NA	NA	NA	NA
GO:0001946 lymphangiogenesis	NA	NA	NA	NA	1	NA	NA	NA	NA	NA	NA	NA	NA	NA	NA	NA	NA	NA	NA	NA	NA
GO:0001954 positive regulation of cell-matrix adhesion	NA	NA	NA	NA	5	NA	NA	NA	NA	NA	NA	NA	NA	NA	NA	NA	NA	NA	NA	NA	NA
GO:0001955 blood vessel maturation	NA	NA	NA	NA	1	NA	NA	NA	NA	NA	NA	NA	NA	NA	NA	NA	NA	NA	NA	NA	NA
GO:0001956 positive regulation of neurotransmitter secretion	NA	NA	NA	NA	2	NA	NA	NA	NA	NA	NA	NA	NA	NA	NA	NA	NA	NA	NA	NA	NA
GO:0001957 intramembranous ossification	NA	NA	NA	NA	2	NA	NA	NA	NA	NA	NA	NA	NA	NA	NA	NA	NA	NA	NA	NA	NA
GO:0001958 endochondral ossification	NA	NA	NA	NA	2	NA	NA	NA	NA	NA	NA	NA	NA	NA	NA	NA	NA	NA	NA	NA	NA
GO:0001959 regulation of cytokine-mediated signaling pathway	NA	NA	NA	NA	5	NA	NA	NA	NA	NA	NA	NA	NA	NA	NA	NA	NA	NA	NA	NA	NA
GO:0001960 negative regulation of cytokine-mediated signaling pathway	NA	NA	NA	NA	1	NA	NA	NA	NA	NA	NA	NA	NA	NA	NA	NA	NA	NA	NA	NA	NA
GO:0001961 positive regulation of cytokine-mediated signaling pathway	NA	NA	NA	NA	1	NA	NA	NA	NA	NA	NA	NA	NA	NA	NA	NA	NA	NA	NA	NA	NA
GO:0001964 startle response	NA	NA	NA	NA	9	NA	NA	NA	NA	NA	NA	NA	NA	NA	NA	NA	NA	NA	NA	NA	NA
GO:0001967 suckling behavior	NA	NA	NA	NA	3	NA	NA	NA	NA	NA	NA	NA	NA	NA	NA	NA	NA	NA	NA	NA	NA
GO:0001973 adenosine receptor signaling pathway	NA	NA	NA	NA	2	NA	NA	NA	NA	NA	NA	NA	NA	NA	NA	NA	NA	NA	NA	NA	NA
GO:0001975 response to amphetamine	NA	NA	NA	NA	8	NA	NA	NA	NA	NA	NA	NA	NA	NA	NA	NA	NA	NA	NA	NA	NA
GO:0001976 neurological system process involved in regulation of systemic arterial blood pressure	NA	NA	NA	NA	9	NA	NA	NA	NA	NA	NA	NA	NA	NA	NA	NA	NA	NA	NA	NA	NA
GO:0001977 renal system process involved in regulation of blood volume	NA	NA	NA	NA	2	NA	NA	NA	NA	NA	NA	NA	NA	NA	NA	NA	NA	NA	NA	NA	NA
GO:0001978 regulation of systemic arterial blood pressure by carotid sinus baroreceptor feedback	NA	NA	NA	NA	4	NA	NA	NA	NA	NA	NA	NA	NA	NA	NA	NA	NA	NA	NA	NA	NA
GO:0001982 baroreceptor response to decreased systemic arterial blood pressure	NA	NA	NA	NA	2	NA	NA	NA	NA	NA	NA	NA	NA	NA	NA	NA	NA	NA	NA	NA	NA
GO:0001983 baroreceptor response to increased systemic arterial blood pressure	NA	NA	NA	NA	2	NA	NA	NA	NA	NA	NA	NA	NA	NA	NA	NA	NA	NA	NA	NA	NA
GO:0001984 vasodilation of artery during baroreceptor response to increased systemic arterial blood pressure	NA	NA	NA	NA	1	NA	NA	NA	NA	NA	NA	NA	NA	NA	NA	NA	NA	NA	NA	NA	NA
GO:0001986 negative regulation of the force of heart contraction during baroreceptor response to increased systemic arterial blood pressure	NA	NA	NA	NA	1	NA	NA	NA	NA	NA	NA	NA	NA	NA	NA	NA	NA	NA	NA	NA	NA
GO:0001987 vasoconstriction of artery involved in baroreceptor response to lowering of systemic arterial blood pressure	NA	NA	NA	NA	1	NA	NA	NA	NA	NA	NA	NA	NA	NA	NA	NA	NA	NA	NA	NA	NA
GO:0001988 positive regulation of heart rate in baroreceptor response to decreased systemic arterial blood pressure	NA	NA	NA	NA	1	NA	NA	NA	NA	NA	NA	NA	NA	NA	NA	NA	NA	NA	NA	NA	NA
GO:0001991 regulation of systemic arterial blood pressure by circulatory renin-angiotensin	NA	NA	NA	NA	8	NA	NA	NA	NA	NA	NA	NA	NA	NA	NA	NA	NA	NA	NA	NA	NA
GO:0001992 regulation of systemic arterial blood pressure by vasopressin	NA	NA	NA	NA	2	NA	NA	NA	NA	NA	NA	NA	NA	NA	NA	NA	NA	NA	NA	NA	NA
GO:0001993 regulation of systemic arterial blood pressure by norepinephrine-epinephrine	NA	NA	NA	NA	6	NA	NA	NA	NA	NA	NA	NA	NA	NA	NA	NA	NA	NA	NA	NA	NA
GO:0001994 norepinephrine-epinephrine vasoconstriction involved in regulation of systemic arterial blood pressure	NA	NA	NA	NA	1	NA	NA	NA	NA	NA	NA	NA	NA	NA	NA	NA	NA	NA	NA	NA	NA
GO:0001996 positive regulation of heart rate by epinephrine-norepinephrine	NA	NA	NA	NA	3	NA	NA	NA	NA	NA	NA	NA	NA	NA	NA	NA	NA	NA	NA	NA	NA
GO:0001997 positive regulation of the force of heart contraction by epinephrine-norepinephrine	NA	NA	NA	NA	2	NA	NA	NA	NA	NA	NA	NA	NA	NA	NA	NA	NA	NA	NA	NA	NA
GO:0001998 angiotensin mediated vasoconstriction involved in regulation of systemic arterial blood pressure	NA	NA	NA	NA	1	NA	NA	NA	NA	NA	NA	NA	NA	NA	NA	NA	NA	NA	NA	NA	NA
GO:0001999 renal response to blood flow during renin-angiotensin regulation of systemic arterial blood pressure	NA	NA	NA	NA	2	NA	NA	NA	NA	NA	NA	NA	NA	NA	NA	NA	NA	NA	NA	NA	NA
GO:0002001 renin secretion into blood stream	NA	NA	NA	NA	1	NA	NA	NA	NA	NA	NA	NA	NA	NA	NA	NA	NA	NA	NA	NA	NA
GO:0002002 regulation of angiotensin levels in blood	NA	NA	NA	NA	5	NA	NA	NA	NA	NA	NA	NA	NA	NA	NA	NA	NA	NA	NA	NA	NA
GO:0002003 angiotensin maturation	NA	NA	NA	NA	2	NA	NA	NA	NA	NA	NA	NA	NA	NA	NA	NA	NA	NA	NA	NA	NA
GO:0002005 angiotensin catabolic process in blood	NA	NA	NA	NA	2	NA	NA	NA	NA	NA	NA	NA	NA	NA	NA	NA	NA	NA	NA	NA	NA
GO:0002011 morphogenesis of an epithelial sheet	NA	NA	NA	NA	4	NA	NA	NA	NA	NA	NA	NA	NA	NA	NA	NA	NA	NA	NA	NA	NA
GO:0002016 regulation of blood volume by renin-angiotensin	NA	NA	NA	NA	4	NA	NA	NA	NA	NA	NA	NA	NA	NA	NA	NA	NA	NA	NA	NA	NA
GO:0002017 regulation of blood volume by renal aldosterone	NA	NA	NA	NA	2	NA	NA	NA	NA	NA	NA	NA	NA	NA	NA	NA	NA	NA	NA	NA	NA
GO:0002018 renin-angiotensin regulation of aldosterone production	NA	NA	NA	NA	2	NA	NA	NA	NA	NA	NA	NA	NA	NA	NA	NA	NA	NA	NA	NA	NA
GO:0002019 regulation of renal output by angiotensin	NA	NA	NA	NA	1	NA	NA	NA	NA	NA	NA	NA	NA	NA	NA	NA	NA	NA	NA	NA	NA
GO:0002021 response to dietary excess	NA	NA	NA	NA	9	NA	NA	NA	NA	NA	NA	NA	NA	NA	NA	NA	NA	NA	NA	NA	NA
GO:0002023 reduction of food intake in response to dietary excess	NA	NA	NA	NA	1	NA	NA	NA	NA	NA	NA	NA	NA	NA	NA	NA	NA	NA	NA	NA	NA
GO:0002024 diet induced thermogenesis	NA	NA	NA	NA	3	NA	NA	NA	NA	NA	NA	NA	NA	NA	NA	NA	NA	NA	NA	NA	NA
GO:0002025 vasodilation by norepinephrine-epinephrine involved in regulation of systemic arterial blood pressure	NA	NA	NA	NA	3	NA	NA	NA	NA	NA	NA	NA	NA	NA	NA	NA	NA	NA	NA	NA	NA
GO:0002028 regulation of sodium ion transport	NA	NA	NA	NA	8	NA	NA	NA	NA	NA	NA	NA	NA	NA	NA	NA	NA	NA	NA	NA	NA
GO:0002029 desensitization of G-protein coupled receptor protein signaling pathway	NA	NA	NA	NA	5	NA	NA	NA	NA	NA	NA	NA	NA	NA	NA	NA	NA	NA	NA	NA	NA
GO:0002031 G-protein coupled receptor internalization	NA	NA	NA	NA	2	NA	NA	NA	NA	NA	NA	NA	NA	NA	NA	NA	NA	NA	NA	NA	NA
GO:0002032 desensitization of G-protein coupled receptor protein signaling pathway by arrestin	NA	NA	NA	NA	2	NA	NA	NA	NA	NA	NA	NA	NA	NA	NA	NA	NA	NA	NA	NA	NA
GO:0002033 vasodilation by angiotensin involved in regulation of systemic arterial blood pressure	NA	NA	NA	NA	1	NA	NA	NA	NA	NA	NA	NA	NA	NA	NA	NA	NA	NA	NA	NA	NA
GO:0002034 regulation of blood vessel size by renin-angiotensin	NA	NA	NA	NA	3	NA	NA	NA	NA	NA	NA	NA	NA	NA	NA	NA	NA	NA	NA	NA	NA
GO:0002035 brain renin-angiotensin system	NA	NA	NA	NA	3	NA	NA	NA	NA	NA	NA	NA	NA	NA	NA	NA	NA	NA	NA	NA	NA
GO:0002036 regulation of L-glutamate transport	NA	NA	NA	NA	3	NA	NA	NA	NA	NA	NA	NA	NA	NA	NA	NA	NA	NA	NA	NA	NA
GO:0002037 negative regulation of L-glutamate transport	NA	NA	NA	NA	3	NA	NA	NA	NA	NA	NA	NA	NA	NA	NA	NA	NA	NA	NA	NA	NA
GO:0002040 sprouting angiogenesis	NA	NA	NA	NA	3	NA	NA	NA	NA	NA	NA	NA	NA	NA	NA	NA	NA	NA	NA	NA	NA
GO:0002042 cell migration during sprouting angiogenesis	NA	NA	NA	NA	0	NA	NA	NA	NA	NA	NA	NA	NA	NA	NA	NA	NA	NA	NA	NA	NA
GO:0002051 osteoblast fate commitment	NA	NA	NA	NA	2	NA	NA	NA	NA	NA	NA	NA	NA	NA	NA	NA	NA	NA	NA	NA	NA
GO:0002052 positive regulation of neuroblast proliferation	NA	NA	NA	NA	7	NA	NA	NA	NA	NA	NA	NA	NA	NA	NA	NA	NA	NA	NA	NA	NA
GO:0002053 positive regulation of mesenchymal cell proliferation	NA	NA	NA	NA	9	NA	NA	NA	NA	NA	NA	NA	NA	NA	NA	NA	NA	NA	NA	NA	NA
GO:0002063 chondrocyte development	NA	NA	NA	NA	2	NA	NA	NA	NA	NA	NA	NA	NA	NA	NA	NA	NA	NA	NA	NA	NA
GO:0002065 columnar/cuboidal epithelial cell differentiation	NA	NA	NA	NA	2	NA	NA	NA	NA	NA	NA	NA	NA	NA	NA	NA	NA	NA	NA	NA	NA
GO:0002066 columnar/cuboidal epithelial cell development	NA	NA	NA	NA	2	NA	NA	NA	NA	NA	NA	NA	NA	NA	NA	NA	NA	NA	NA	NA	NA
GO:0002067 glandular epithelial cell differentiation	NA	NA	NA	NA	1	NA	NA	NA	NA	NA	NA	NA	NA	NA	NA	NA	NA	NA	NA	NA	NA
GO:0002068 glandular epithelial cell development	NA	NA	NA	NA	1	NA	NA	NA	NA	NA	NA	NA	NA	NA	NA	NA	NA	NA	NA	NA	NA
GO:0002069 columnar/cuboidal epithelial cell maturation	NA	NA	NA	NA	1	NA	NA	NA	NA	NA	NA	NA	NA	NA	NA	NA	NA	NA	NA	NA	NA
GO:0002070 epithelial cell maturation	NA	NA	NA	NA	4	NA	NA	NA	NA	NA	NA	NA	NA	NA	NA	NA	NA	NA	NA	NA	NA
GO:0002071 glandular epithelial cell maturation	NA	NA	NA	NA	1	NA	NA	NA	NA	NA	NA	NA	NA	NA	NA	NA	NA	NA	NA	NA	NA
GO:0002072 optic cup morphogenesis involved in camera-type eye development	NA	NA	NA	NA	1	NA	NA	NA	NA	NA	NA	NA	NA	NA	NA	NA	NA	NA	NA	NA	NA
GO:0002074 extraocular skeletal muscle development	NA	NA	NA	NA	1	NA	NA	NA	NA	NA	NA	NA	NA	NA	NA	NA	NA	NA	NA	NA	NA
GO:0002076 osteoblast development	NA	NA	NA	NA	7	NA	NA	NA	NA	NA	NA	NA	NA	NA	NA	NA	NA	NA	NA	NA	NA
GO:0002077 acrosome matrix dispersal	NA	NA	NA	NA	1	NA	NA	NA	NA	NA	NA	NA	NA	NA	NA	NA	NA	NA	NA	NA	NA
GO:0002084 protein depalmitoylation	NA	NA	NA	NA	1	NA	NA	NA	NA	NA	NA	NA	NA	NA	NA	NA	NA	NA	NA	NA	NA
GO:0002085 repression of premature neural plate formation	NA	NA	NA	NA	0	NA	NA	NA	NA	NA	NA	NA	NA	NA	NA	NA	NA	NA	NA	NA	NA
GO:0002086 diaphragm contraction	NA	NA	NA	NA	1	NA	NA	NA	NA	NA	NA	NA	NA	NA	NA	NA	NA	NA	NA	NA	NA
GO:0002087 regulation of respiratory gaseous exchange by neurological process	NA	NA	NA	NA	3	NA	NA	NA	NA	NA	NA	NA	NA	NA	NA	NA	NA	NA	NA	NA	NA
GO:0002089 lens morphogenesis in camera-type eye	NA	NA	NA	NA	6	NA	NA	NA	NA	NA	NA	NA	NA	NA	NA	NA	NA	NA	NA	NA	NA
GO:0002090 regulation of receptor internalization	NA	NA	NA	NA	1	NA	NA	NA	NA	NA	NA	NA	NA	NA	NA	NA	NA	NA	NA	NA	NA
GO:0002092 positive regulation of receptor internalization	NA	NA	NA	NA	1	NA	NA	NA	NA	NA	NA	NA	NA	NA	NA	NA	NA	NA	NA	NA	NA
GO:0002093 auditory receptor cell morphogenesis	NA	NA	NA	NA	1	NA	NA	NA	NA	NA	NA	NA	NA	NA	NA	NA	NA	NA	NA	NA	NA
GO:0002218 activation of innate immune response	NA	NA	NA	NA	6	NA	NA	NA	NA	NA	NA	NA	NA	NA	NA	NA	NA	NA	NA	NA	NA
GO:0002220 innate immune response activating cell surface receptor signaling pathway	NA	NA	NA	NA	1	NA	NA	NA	NA	NA	NA	NA	NA	NA	NA	NA	NA	NA	NA	NA	NA
GO:0002221 pattern recognition receptor signaling pathway	NA	NA	NA	NA	6	NA	NA	NA	NA	NA	NA	NA	NA	NA	NA	NA	NA	NA	NA	NA	NA
GO:0002223 stimulatory C-type lectin receptor signaling pathway	NA	NA	NA	NA	0	NA	NA	NA	NA	NA	NA	NA	NA	NA	NA	NA	NA	NA	NA	NA	NA
GO:0002224 toll-like receptor signaling pathway	NA	NA	NA	NA	6	NA	NA	NA	NA	NA	NA	NA	NA	NA	NA	NA	NA	NA	NA	NA	NA
GO:0002227 innate immune response in mucosa	NA	NA	NA	NA	3	NA	NA	NA	NA	NA	NA	NA	NA	NA	NA	NA	NA	NA	NA	NA	NA
GO:0002230 positive regulation of defense response to virus by host	NA	NA	NA	NA	2	NA	NA	NA	NA	NA	NA	NA	NA	NA	NA	NA	NA	NA	NA	NA	NA
GO:0002238 response to molecule of fungal origin	NA	NA	NA	NA	2	NA	NA	NA	NA	NA	NA	NA	NA	NA	NA	NA	NA	NA	NA	NA	NA
GO:0002244 hemopoietic progenitor cell differentiation	NA	NA	NA	NA	3	NA	NA	NA	NA	NA	NA	NA	NA	NA	NA	NA	NA	NA	NA	NA	NA
GO:0002246 healing during inflammatory response	NA	NA	NA	NA	2	NA	NA	NA	NA	NA	NA	NA	NA	NA	NA	NA	NA	NA	NA	NA	NA
GO:0002248 connective tissue replacement during inflammatory response	NA	NA	NA	NA	1	NA	NA	NA	NA	NA	NA	NA	NA	NA	NA	NA	NA	NA	NA	NA	NA
GO:0002251 organ or tissue specific immune response	NA	NA	NA	NA	5	NA	NA	NA	NA	NA	NA	NA	NA	NA	NA	NA	NA	NA	NA	NA	NA
GO:0002254 kinin cascade	NA	NA	NA	NA	1	NA	NA	NA	NA	NA	NA	NA	NA	NA	NA	NA	NA	NA	NA	NA	NA
GO:0002262 myeloid cell homeostasis	NA	NA	NA	NA	4	NA	NA	NA	NA	NA	NA	NA	NA	NA	NA	NA	NA	NA	NA	NA	NA
GO:0002266 follicular dendritic cell activation	NA	NA	NA	NA	2	NA	NA	NA	NA	NA	NA	NA	NA	NA	NA	NA	NA	NA	NA	NA	NA
GO:0002268 follicular dendritic cell differentiation	NA	NA	NA	NA	2	NA	NA	NA	NA	NA	NA	NA	NA	NA	NA	NA	NA	NA	NA	NA	NA
GO:0002275 myeloid cell activation during immune response	NA	NA	NA	NA	2	NA	NA	NA	NA	NA	NA	NA	NA	NA	NA	NA	NA	NA	NA	NA	NA
GO:0002281 macrophage activation during immune response	NA	NA	NA	NA	2	NA	NA	NA	NA	NA	NA	NA	NA	NA	NA	NA	NA	NA	NA	NA	NA
GO:0002291 T cell activation via T cell receptor contact with antigen bound to MHC molecule on antigen presenting cell	NA	NA	NA	NA	1	NA	NA	NA	NA	NA	NA	NA	NA	NA	NA	NA	NA	NA	NA	NA	NA
GO:0002292 T cell differentiation during immune response	NA	NA	NA	NA	9	NA	NA	NA	NA	NA	NA	NA	NA	NA	NA	NA	NA	NA	NA	NA	NA
GO:0002293 alpha-beta T cell differentiation during immune response	NA	NA	NA	NA	9	NA	NA	NA	NA	NA	NA	NA	NA	NA	NA	NA	NA	NA	NA	NA	NA
GO:0002294 CD4-positive, alpha-beta T cell differentiation during immune response	NA	NA	NA	NA	9	NA	NA	NA	NA	NA	NA	NA	NA	NA	NA	NA	NA	NA	NA	NA	NA
GO:0002309 T cell proliferation during immune response	NA	NA	NA	NA	0	NA	NA	NA	NA	NA	NA	NA	NA	NA	NA	NA	NA	NA	NA	NA	NA
GO:0002312 B cell activation during immune response	NA	NA	NA	NA	4	NA	NA	NA	NA	NA	NA	NA	NA	NA	NA	NA	NA	NA	NA	NA	NA
GO:0002313 mature B cell differentiation during immune response	NA	NA	NA	NA	4	NA	NA	NA	NA	NA	NA	NA	NA	NA	NA	NA	NA	NA	NA	NA	NA
GO:0002314 germinal center B cell differentiation	NA	NA	NA	NA	1	NA	NA	NA	NA	NA	NA	NA	NA	NA	NA	NA	NA	NA	NA	NA	NA
GO:0002315 marginal zone B cell differentiation	NA	NA	NA	NA	1	NA	NA	NA	NA	NA	NA	NA	NA	NA	NA	NA	NA	NA	NA	NA	NA
GO:0002316 follicular B cell differentiation	NA	NA	NA	NA	1	NA	NA	NA	NA	NA	NA	NA	NA	NA	NA	NA	NA	NA	NA	NA	NA
GO:0002317 plasma cell differentiation	NA	NA	NA	NA	1	NA	NA	NA	NA	NA	NA	NA	NA	NA	NA	NA	NA	NA	NA	NA	NA
GO:0002320 lymphoid progenitor cell differentiation	NA	NA	NA	NA	3	NA	NA	NA	NA	NA	NA	NA	NA	NA	NA	NA	NA	NA	NA	NA	NA
GO:0002323 natural killer cell activation during immune response	NA	NA	NA	NA	1	NA	NA	NA	NA	NA	NA	NA	NA	NA	NA	NA	NA	NA	NA	NA	NA
GO:0002326 B cell lineage commitment	NA	NA	NA	NA	2	NA	NA	NA	NA	NA	NA	NA	NA	NA	NA	NA	NA	NA	NA	NA	NA
GO:0002327 immature B cell differentiation	NA	NA	NA	NA	1	NA	NA	NA	NA	NA	NA	NA	NA	NA	NA	NA	NA	NA	NA	NA	NA
GO:0002328 pro-B cell differentiation	NA	NA	NA	NA	2	NA	NA	NA	NA	NA	NA	NA	NA	NA	NA	NA	NA	NA	NA	NA	NA
GO:0002329 pre-B cell differentiation	NA	NA	NA	NA	1	NA	NA	NA	NA	NA	NA	NA	NA	NA	NA	NA	NA	NA	NA	NA	NA
GO:0002335 mature B cell differentiation	NA	NA	NA	NA	4	NA	NA	NA	NA	NA	NA	NA	NA	NA	NA	NA	NA	NA	NA	NA	NA
GO:0002353 plasma kallikrein-kinin cascade	NA	NA	NA	NA	1	NA	NA	NA	NA	NA	NA	NA	NA	NA	NA	NA	NA	NA	NA	NA	NA
GO:0002355 detection of tumor cell	NA	NA	NA	NA	1	NA	NA	NA	NA	NA	NA	NA	NA	NA	NA	NA	NA	NA	NA	NA	NA
GO:0002358 B cell homeostatic proliferation	NA	NA	NA	NA	1	NA	NA	NA	NA	NA	NA	NA	NA	NA	NA	NA	NA	NA	NA	NA	NA
GO:0002360 T cell lineage commitment	NA	NA	NA	NA	2	NA	NA	NA	NA	NA	NA	NA	NA	NA	NA	NA	NA	NA	NA	NA	NA
GO:0002368 B cell cytokine production	NA	NA	NA	NA	1	NA	NA	NA	NA	NA	NA	NA	NA	NA	NA	NA	NA	NA	NA	NA	NA
GO:0002369 T cell cytokine production	NA	NA	NA	NA	5	NA	NA	NA	NA	NA	NA	NA	NA	NA	NA	NA	NA	NA	NA	NA	NA
GO:0002370 natural killer cell cytokine production	NA	NA	NA	NA	1	NA	NA	NA	NA	NA	NA	NA	NA	NA	NA	NA	NA	NA	NA	NA	NA
GO:0002374 cytokine secretion during immune response	NA	NA	NA	NA	4	NA	NA	NA	NA	NA	NA	NA	NA	NA	NA	NA	NA	NA	NA	NA	NA
GO:0002376 immune system process	NA	NA	NA	NA	807	NA	NA	NA	NA	NA	NA	NA	NA	NA	NA	NA	NA	NA	NA	NA	NA
GO:0002378 immunoglobulin biosynthetic process	NA	NA	NA	NA	2	NA	NA	NA	NA	NA	NA	NA	NA	NA	NA	NA	NA	NA	NA	NA	NA
GO:0002384 hepatic immune response	NA	NA	NA	NA	2	NA	NA	NA	NA	NA	NA	NA	NA	NA	NA	NA	NA	NA	NA	NA	NA
GO:0002385 mucosal immune response	NA	NA	NA	NA	3	NA	NA	NA	NA	NA	NA	NA	NA	NA	NA	NA	NA	NA	NA	NA	NA
GO:0002396 MHC protein complex assembly	NA	NA	NA	NA	1	NA	NA	NA	NA	NA	NA	NA	NA	NA	NA	NA	NA	NA	NA	NA	NA
GO:0002397 MHC class I protein complex assembly	NA	NA	NA	NA	1	NA	NA	NA	NA	NA	NA	NA	NA	NA	NA	NA	NA	NA	NA	NA	NA
GO:0002418 immune response to tumor cell	NA	NA	NA	NA	8	NA	NA	NA	NA	NA	NA	NA	NA	NA	NA	NA	NA	NA	NA	NA	NA
GO:0002420 natural killer cell mediated cytotoxicity directed against tumor cell target	NA	NA	NA	NA	6	NA	NA	NA	NA	NA	NA	NA	NA	NA	NA	NA	NA	NA	NA	NA	NA
GO:0002423 natural killer cell mediated immune response to tumor cell	NA	NA	NA	NA	6	NA	NA	NA	NA	NA	NA	NA	NA	NA	NA	NA	NA	NA	NA	NA	NA
GO:0002424 T cell mediated immune response to tumor cell	NA	NA	NA	NA	2	NA	NA	NA	NA	NA	NA	NA	NA	NA	NA	NA	NA	NA	NA	NA	NA
GO:0002431 Fc receptor mediated stimulatory signaling pathway	NA	NA	NA	NA	2	NA	NA	NA	NA	NA	NA	NA	NA	NA	NA	NA	NA	NA	NA	NA	NA
GO:0002432 granuloma formation	NA	NA	NA	NA	1	NA	NA	NA	NA	NA	NA	NA	NA	NA	NA	NA	NA	NA	NA	NA	NA
GO:0002437 inflammatory response to antigenic stimulus	NA	NA	NA	NA	8	NA	NA	NA	NA	NA	NA	NA	NA	NA	NA	NA	NA	NA	NA	NA	NA
GO:0002438 acute inflammatory response to antigenic stimulus	NA	NA	NA	NA	4	NA	NA	NA	NA	NA	NA	NA	NA	NA	NA	NA	NA	NA	NA	NA	NA
GO:0002439 chronic inflammatory response to antigenic stimulus	NA	NA	NA	NA	1	NA	NA	NA	NA	NA	NA	NA	NA	NA	NA	NA	NA	NA	NA	NA	NA
GO:0002445 type II hypersensitivity	NA	NA	NA	NA	2	NA	NA	NA	NA	NA	NA	NA	NA	NA	NA	NA	NA	NA	NA	NA	NA
GO:0002446 neutrophil mediated immunity	NA	NA	NA	NA	6	NA	NA	NA	NA	NA	NA	NA	NA	NA	NA	NA	NA	NA	NA	NA	NA
GO:0002447 eosinophil mediated immunity	NA	NA	NA	NA	1	NA	NA	NA	NA	NA	NA	NA	NA	NA	NA	NA	NA	NA	NA	NA	NA
GO:0002448 mast cell mediated immunity	NA	NA	NA	NA	7	NA	NA	NA	NA	NA	NA	NA	NA	NA	NA	NA	NA	NA	NA	NA	NA
GO:0002457 T cell antigen processing and presentation	NA	NA	NA	NA	1	NA	NA	NA	NA	NA	NA	NA	NA	NA	NA	NA	NA	NA	NA	NA	NA
GO:0002467 germinal center formation	NA	NA	NA	NA	9	NA	NA	NA	NA	NA	NA	NA	NA	NA	NA	NA	NA	NA	NA	NA	NA
GO:0002468 dendritic cell antigen processing and presentation	NA	NA	NA	NA	1	NA	NA	NA	NA	NA	NA	NA	NA	NA	NA	NA	NA	NA	NA	NA	NA
GO:0002475 antigen processing and presentation via MHC class Ib	NA	NA	NA	NA	1	NA	NA	NA	NA	NA	NA	NA	NA	NA	NA	NA	NA	NA	NA	NA	NA
GO:0002478 antigen processing and presentation of exogenous peptide antigen	NA	NA	NA	NA	5	NA	NA	NA	NA	NA	NA	NA	NA	NA	NA	NA	NA	NA	NA	NA	NA
GO:0002483 antigen processing and presentation of endogenous peptide antigen	NA	NA	NA	NA	6	NA	NA	NA	NA	NA	NA	NA	NA	NA	NA	NA	NA	NA	NA	NA	NA
GO:0002495 antigen processing and presentation of peptide antigen via MHC class II	NA	NA	NA	NA	5	NA	NA	NA	NA	NA	NA	NA	NA	NA	NA	NA	NA	NA	NA	NA	NA
GO:0002501 peptide antigen assembly with MHC protein complex	NA	NA	NA	NA	1	NA	NA	NA	NA	NA	NA	NA	NA	NA	NA	NA	NA	NA	NA	NA	NA
GO:0002502 peptide antigen assembly with MHC class I protein complex	NA	NA	NA	NA	1	NA	NA	NA	NA	NA	NA	NA	NA	NA	NA	NA	NA	NA	NA	NA	NA
GO:0002507 tolerance induction	NA	NA	NA	NA	4	NA	NA	NA	NA	NA	NA	NA	NA	NA	NA	NA	NA	NA	NA	NA	NA
GO:0002508 central tolerance induction	NA	NA	NA	NA	1	NA	NA	NA	NA	NA	NA	NA	NA	NA	NA	NA	NA	NA	NA	NA	NA
GO:0002510 central B cell tolerance induction	NA	NA	NA	NA	1	NA	NA	NA	NA	NA	NA	NA	NA	NA	NA	NA	NA	NA	NA	NA	NA
GO:0002513 tolerance induction to self antigen	NA	NA	NA	NA	1	NA	NA	NA	NA	NA	NA	NA	NA	NA	NA	NA	NA	NA	NA	NA	NA
GO:0002514 B cell tolerance induction	NA	NA	NA	NA	2	NA	NA	NA	NA	NA	NA	NA	NA	NA	NA	NA	NA	NA	NA	NA	NA
GO:0002517 T cell tolerance induction	NA	NA	NA	NA	2	NA	NA	NA	NA	NA	NA	NA	NA	NA	NA	NA	NA	NA	NA	NA	NA
GO:0002523 leukocyte migration during inflammatory response	NA	NA	NA	NA	2	NA	NA	NA	NA	NA	NA	NA	NA	NA	NA	NA	NA	NA	NA	NA	NA
GO:0002524 hypersensitivity	NA	NA	NA	NA	4	NA	NA	NA	NA	NA	NA	NA	NA	NA	NA	NA	NA	NA	NA	NA	NA
GO:0002532 production of molecular mediator of acute inflammatory response	NA	NA	NA	NA	3	NA	NA	NA	NA	NA	NA	NA	NA	NA	NA	NA	NA	NA	NA	NA	NA
GO:0002536 respiratory burst during acute inflammatory response	NA	NA	NA	NA	2	NA	NA	NA	NA	NA	NA	NA	NA	NA	NA	NA	NA	NA	NA	NA	NA
GO:0002538 production of arachidonic acid metabolites during acute inflammatory response	NA	NA	NA	NA	1	NA	NA	NA	NA	NA	NA	NA	NA	NA	NA	NA	NA	NA	NA	NA	NA
GO:0002539 prostaglandin production during acute inflammatory response	NA	NA	NA	NA	1	NA	NA	NA	NA	NA	NA	NA	NA	NA	NA	NA	NA	NA	NA	NA	NA
GO:0002542 Factor XII activation	NA	NA	NA	NA	1	NA	NA	NA	NA	NA	NA	NA	NA	NA	NA	NA	NA	NA	NA	NA	NA
GO:0002544 chronic inflammatory response	NA	NA	NA	NA	4	NA	NA	NA	NA	NA	NA	NA	NA	NA	NA	NA	NA	NA	NA	NA	NA
GO:0002548 monocyte chemotaxis	NA	NA	NA	NA	3	NA	NA	NA	NA	NA	NA	NA	NA	NA	NA	NA	NA	NA	NA	NA	NA
GO:0002566 somatic diversification of immune receptors via somatic mutation	NA	NA	NA	NA	3	NA	NA	NA	NA	NA	NA	NA	NA	NA	NA	NA	NA	NA	NA	NA	NA
GO:0002577 regulation of antigen processing and presentation	NA	NA	NA	NA	1	NA	NA	NA	NA	NA	NA	NA	NA	NA	NA	NA	NA	NA	NA	NA	NA
GO:0002578 negative regulation of antigen processing and presentation	NA	NA	NA	NA	1	NA	NA	NA	NA	NA	NA	NA	NA	NA	NA	NA	NA	NA	NA	NA	NA
GO:0002580 regulation of antigen processing and presentation of peptide or polysaccharide antigen via MHC class II	NA	NA	NA	NA	1	NA	NA	NA	NA	NA	NA	NA	NA	NA	NA	NA	NA	NA	NA	NA	NA
GO:0002581 negative regulation of antigen processing and presentation of peptide or polysaccharide antigen via MHC class II	NA	NA	NA	NA	1	NA	NA	NA	NA	NA	NA	NA	NA	NA	NA	NA	NA	NA	NA	NA	NA
GO:0002604 regulation of dendritic cell antigen processing and presentation	NA	NA	NA	NA	1	NA	NA	NA	NA	NA	NA	NA	NA	NA	NA	NA	NA	NA	NA	NA	NA
GO:0002605 negative regulation of dendritic cell antigen processing and presentation	NA	NA	NA	NA	1	NA	NA	NA	NA	NA	NA	NA	NA	NA	NA	NA	NA	NA	NA	NA	NA
GO:0002634 regulation of germinal center formation	NA	NA	NA	NA	5	NA	NA	NA	NA	NA	NA	NA	NA	NA	NA	NA	NA	NA	NA	NA	NA
GO:0002635 negative regulation of germinal center formation	NA	NA	NA	NA	1	NA	NA	NA	NA	NA	NA	NA	NA	NA	NA	NA	NA	NA	NA	NA	NA
GO:0002636 positive regulation of germinal center formation	NA	NA	NA	NA	3	NA	NA	NA	NA	NA	NA	NA	NA	NA	NA	NA	NA	NA	NA	NA	NA
GO:0002639 positive regulation of immunoglobulin production	NA	NA	NA	NA	2	NA	NA	NA	NA	NA	NA	NA	NA	NA	NA	NA	NA	NA	NA	NA	NA
GO:0002643 regulation of tolerance induction	NA	NA	NA	NA	3	NA	NA	NA	NA	NA	NA	NA	NA	NA	NA	NA	NA	NA	NA	NA	NA
GO:0002645 positive regulation of tolerance induction	NA	NA	NA	NA	3	NA	NA	NA	NA	NA	NA	NA	NA	NA	NA	NA	NA	NA	NA	NA	NA
GO:0002646 regulation of central tolerance induction	NA	NA	NA	NA	1	NA	NA	NA	NA	NA	NA	NA	NA	NA	NA	NA	NA	NA	NA	NA	NA
GO:0002648 positive regulation of central tolerance induction	NA	NA	NA	NA	1	NA	NA	NA	NA	NA	NA	NA	NA	NA	NA	NA	NA	NA	NA	NA	NA
GO:0002649 regulation of tolerance induction to self antigen	NA	NA	NA	NA	1	NA	NA	NA	NA	NA	NA	NA	NA	NA	NA	NA	NA	NA	NA	NA	NA
GO:0002651 positive regulation of tolerance induction to self antigen	NA	NA	NA	NA	1	NA	NA	NA	NA	NA	NA	NA	NA	NA	NA	NA	NA	NA	NA	NA	NA
GO:0002661 regulation of B cell tolerance induction	NA	NA	NA	NA	2	NA	NA	NA	NA	NA	NA	NA	NA	NA	NA	NA	NA	NA	NA	NA	NA
GO:0002663 positive regulation of B cell tolerance induction	NA	NA	NA	NA	2	NA	NA	NA	NA	NA	NA	NA	NA	NA	NA	NA	NA	NA	NA	NA	NA
GO:0002664 regulation of T cell tolerance induction	NA	NA	NA	NA	2	NA	NA	NA	NA	NA	NA	NA	NA	NA	NA	NA	NA	NA	NA	NA	NA
GO:0002666 positive regulation of T cell tolerance induction	NA	NA	NA	NA	2	NA	NA	NA	NA	NA	NA	NA	NA	NA	NA	NA	NA	NA	NA	NA	NA
GO:0002674 negative regulation of acute inflammatory response	NA	NA	NA	NA	2	NA	NA	NA	NA	NA	NA	NA	NA	NA	NA	NA	NA	NA	NA	NA	NA
GO:0002675 positive regulation of acute inflammatory response	NA	NA	NA	NA	8	NA	NA	NA	NA	NA	NA	NA	NA	NA	NA	NA	NA	NA	NA	NA	NA
GO:0002676 regulation of chronic inflammatory response	NA	NA	NA	NA	1	NA	NA	NA	NA	NA	NA	NA	NA	NA	NA	NA	NA	NA	NA	NA	NA
GO:0002678 positive regulation of chronic inflammatory response	NA	NA	NA	NA	1	NA	NA	NA	NA	NA	NA	NA	NA	NA	NA	NA	NA	NA	NA	NA	NA
GO:0002679 respiratory burst during defense response	NA	NA	NA	NA	2	NA	NA	NA	NA	NA	NA	NA	NA	NA	NA	NA	NA	NA	NA	NA	NA
GO:0002686 negative regulation of leukocyte migration	NA	NA	NA	NA	1	NA	NA	NA	NA	NA	NA	NA	NA	NA	NA	NA	NA	NA	NA	NA	NA
GO:0002688 regulation of leukocyte chemotaxis	NA	NA	NA	NA	7	NA	NA	NA	NA	NA	NA	NA	NA	NA	NA	NA	NA	NA	NA	NA	NA
GO:0002690 positive regulation of leukocyte chemotaxis	NA	NA	NA	NA	7	NA	NA	NA	NA	NA	NA	NA	NA	NA	NA	NA	NA	NA	NA	NA	NA
GO:0002691 regulation of cellular extravasation	NA	NA	NA	NA	1	NA	NA	NA	NA	NA	NA	NA	NA	NA	NA	NA	NA	NA	NA	NA	NA
GO:0002693 positive regulation of cellular extravasation	NA	NA	NA	NA	1	NA	NA	NA	NA	NA	NA	NA	NA	NA	NA	NA	NA	NA	NA	NA	NA
GO:0002698 negative regulation of immune effector process	NA	NA	NA	NA	7	NA	NA	NA	NA	NA	NA	NA	NA	NA	NA	NA	NA	NA	NA	NA	NA
GO:0002701 negative regulation of production of molecular mediator of immune response	NA	NA	NA	NA	3	NA	NA	NA	NA	NA	NA	NA	NA	NA	NA	NA	NA	NA	NA	NA	NA
GO:0002702 positive regulation of production of molecular mediator of immune response	NA	NA	NA	NA	8	NA	NA	NA	NA	NA	NA	NA	NA	NA	NA	NA	NA	NA	NA	NA	NA
GO:0002704 negative regulation of leukocyte mediated immunity	NA	NA	NA	NA	3	NA	NA	NA	NA	NA	NA	NA	NA	NA	NA	NA	NA	NA	NA	NA	NA
GO:0002707 negative regulation of lymphocyte mediated immunity	NA	NA	NA	NA	3	NA	NA	NA	NA	NA	NA	NA	NA	NA	NA	NA	NA	NA	NA	NA	NA
GO:0002710 negative regulation of T cell mediated immunity	NA	NA	NA	NA	2	NA	NA	NA	NA	NA	NA	NA	NA	NA	NA	NA	NA	NA	NA	NA	NA
GO:0002713 negative regulation of B cell mediated immunity	NA	NA	NA	NA	1	NA	NA	NA	NA	NA	NA	NA	NA	NA	NA	NA	NA	NA	NA	NA	NA
GO:0002714 positive regulation of B cell mediated immunity	NA	NA	NA	NA	7	NA	NA	NA	NA	NA	NA	NA	NA	NA	NA	NA	NA	NA	NA	NA	NA
GO:0002719 negative regulation of cytokine production during immune response	NA	NA	NA	NA	3	NA	NA	NA	NA	NA	NA	NA	NA	NA	NA	NA	NA	NA	NA	NA	NA
GO:0002720 positive regulation of cytokine production during immune response	NA	NA	NA	NA	7	NA	NA	NA	NA	NA	NA	NA	NA	NA	NA	NA	NA	NA	NA	NA	NA
GO:0002724 regulation of T cell cytokine production	NA	NA	NA	NA	5	NA	NA	NA	NA	NA	NA	NA	NA	NA	NA	NA	NA	NA	NA	NA	NA
GO:0002725 negative regulation of T cell cytokine production	NA	NA	NA	NA	1	NA	NA	NA	NA	NA	NA	NA	NA	NA	NA	NA	NA	NA	NA	NA	NA
GO:0002726 positive regulation of T cell cytokine production	NA	NA	NA	NA	4	NA	NA	NA	NA	NA	NA	NA	NA	NA	NA	NA	NA	NA	NA	NA	NA
GO:0002727 regulation of natural killer cell cytokine production	NA	NA	NA	NA	1	NA	NA	NA	NA	NA	NA	NA	NA	NA	NA	NA	NA	NA	NA	NA	NA
GO:0002729 positive regulation of natural killer cell cytokine production	NA	NA	NA	NA	1	NA	NA	NA	NA	NA	NA	NA	NA	NA	NA	NA	NA	NA	NA	NA	NA
GO:0002739 regulation of cytokine secretion during immune response	NA	NA	NA	NA	4	NA	NA	NA	NA	NA	NA	NA	NA	NA	NA	NA	NA	NA	NA	NA	NA
GO:0002740 negative regulation of cytokine secretion during immune response	NA	NA	NA	NA	4	NA	NA	NA	NA	NA	NA	NA	NA	NA	NA	NA	NA	NA	NA	NA	NA
GO:0002752 cell surface pattern recognition receptor signaling pathway	NA	NA	NA	NA	1	NA	NA	NA	NA	NA	NA	NA	NA	NA	NA	NA	NA	NA	NA	NA	NA
GO:0002755 MyD88-dependent toll-like receptor signaling pathway	NA	NA	NA	NA	3	NA	NA	NA	NA	NA	NA	NA	NA	NA	NA	NA	NA	NA	NA	NA	NA
GO:0002758 innate immune response-activating signal transduction	NA	NA	NA	NA	6	NA	NA	NA	NA	NA	NA	NA	NA	NA	NA	NA	NA	NA	NA	NA	NA
GO:0002759 regulation of antimicrobial humoral response	NA	NA	NA	NA	1	NA	NA	NA	NA	NA	NA	NA	NA	NA	NA	NA	NA	NA	NA	NA	NA
GO:0002775 antimicrobial peptide production	NA	NA	NA	NA	1	NA	NA	NA	NA	NA	NA	NA	NA	NA	NA	NA	NA	NA	NA	NA	NA
GO:0002777 antimicrobial peptide biosynthetic process	NA	NA	NA	NA	1	NA	NA	NA	NA	NA	NA	NA	NA	NA	NA	NA	NA	NA	NA	NA	NA
GO:0002778 antibacterial peptide production	NA	NA	NA	NA	1	NA	NA	NA	NA	NA	NA	NA	NA	NA	NA	NA	NA	NA	NA	NA	NA
GO:0002780 antibacterial peptide biosynthetic process	NA	NA	NA	NA	1	NA	NA	NA	NA	NA	NA	NA	NA	NA	NA	NA	NA	NA	NA	NA	NA
GO:0002784 regulation of antimicrobial peptide production	NA	NA	NA	NA	1	NA	NA	NA	NA	NA	NA	NA	NA	NA	NA	NA	NA	NA	NA	NA	NA
GO:0002786 regulation of antibacterial peptide production	NA	NA	NA	NA	1	NA	NA	NA	NA	NA	NA	NA	NA	NA	NA	NA	NA	NA	NA	NA	NA
GO:0002792 negative regulation of peptide secretion	NA	NA	NA	NA	5	NA	NA	NA	NA	NA	NA	NA	NA	NA	NA	NA	NA	NA	NA	NA	NA
GO:0002805 regulation of antimicrobial peptide biosynthetic process	NA	NA	NA	NA	1	NA	NA	NA	NA	NA	NA	NA	NA	NA	NA	NA	NA	NA	NA	NA	NA
GO:0002807 positive regulation of antimicrobial peptide biosynthetic process	NA	NA	NA	NA	1	NA	NA	NA	NA	NA	NA	NA	NA	NA	NA	NA	NA	NA	NA	NA	NA
GO:0002808 regulation of antibacterial peptide biosynthetic process	NA	NA	NA	NA	1	NA	NA	NA	NA	NA	NA	NA	NA	NA	NA	NA	NA	NA	NA	NA	NA
GO:0002815 biosynthetic process of antibacterial peptides active against Gram-positive bacteria	NA	NA	NA	NA	1	NA	NA	NA	NA	NA	NA	NA	NA	NA	NA	NA	NA	NA	NA	NA	NA
GO:0002816 regulation of biosynthetic process of antibacterial peptides active against Gram-positive bacteria	NA	NA	NA	NA	1	NA	NA	NA	NA	NA	NA	NA	NA	NA	NA	NA	NA	NA	NA	NA	NA
GO:0002820 negative regulation of adaptive immune response	NA	NA	NA	NA	5	NA	NA	NA	NA	NA	NA	NA	NA	NA	NA	NA	NA	NA	NA	NA	NA
GO:0002823 negative regulation of adaptive immune response based on somatic recombination of immune receptors built from immunoglobulin superfamily domains	NA	NA	NA	NA	5	NA	NA	NA	NA	NA	NA	NA	NA	NA	NA	NA	NA	NA	NA	NA	NA
GO:0002825 regulation of T-helper 1 type immune response	NA	NA	NA	NA	2	NA	NA	NA	NA	NA	NA	NA	NA	NA	NA	NA	NA	NA	NA	NA	NA
GO:0002827 positive regulation of T-helper 1 type immune response	NA	NA	NA	NA	0	NA	NA	NA	NA	NA	NA	NA	NA	NA	NA	NA	NA	NA	NA	NA	NA
GO:0002828 regulation of T-helper 2 type immune response	NA	NA	NA	NA	5	NA	NA	NA	NA	NA	NA	NA	NA	NA	NA	NA	NA	NA	NA	NA	NA
GO:0002829 negative regulation of T-helper 2 type immune response	NA	NA	NA	NA	2	NA	NA	NA	NA	NA	NA	NA	NA	NA	NA	NA	NA	NA	NA	NA	NA
GO:0002830 positive regulation of T-helper 2 type immune response	NA	NA	NA	NA	1	NA	NA	NA	NA	NA	NA	NA	NA	NA	NA	NA	NA	NA	NA	NA	NA
GO:0002832 negative regulation of response to biotic stimulus	NA	NA	NA	NA	1	NA	NA	NA	NA	NA	NA	NA	NA	NA	NA	NA	NA	NA	NA	NA	NA
GO:0002833 positive regulation of response to biotic stimulus	NA	NA	NA	NA	8	NA	NA	NA	NA	NA	NA	NA	NA	NA	NA	NA	NA	NA	NA	NA	NA
GO:0002834 regulation of response to tumor cell	NA	NA	NA	NA	8	NA	NA	NA	NA	NA	NA	NA	NA	NA	NA	NA	NA	NA	NA	NA	NA
GO:0002836 positive regulation of response to tumor cell	NA	NA	NA	NA	8	NA	NA	NA	NA	NA	NA	NA	NA	NA	NA	NA	NA	NA	NA	NA	NA
GO:0002837 regulation of immune response to tumor cell	NA	NA	NA	NA	8	NA	NA	NA	NA	NA	NA	NA	NA	NA	NA	NA	NA	NA	NA	NA	NA
GO:0002839 positive regulation of immune response to tumor cell	NA	NA	NA	NA	8	NA	NA	NA	NA	NA	NA	NA	NA	NA	NA	NA	NA	NA	NA	NA	NA
GO:0002840 regulation of T cell mediated immune response to tumor cell	NA	NA	NA	NA	2	NA	NA	NA	NA	NA	NA	NA	NA	NA	NA	NA	NA	NA	NA	NA	NA
GO:0002842 positive regulation of T cell mediated immune response to tumor cell	NA	NA	NA	NA	2	NA	NA	NA	NA	NA	NA	NA	NA	NA	NA	NA	NA	NA	NA	NA	NA
GO:0002855 regulation of natural killer cell mediated immune response to tumor cell	NA	NA	NA	NA	6	NA	NA	NA	NA	NA	NA	NA	NA	NA	NA	NA	NA	NA	NA	NA	NA
GO:0002857 positive regulation of natural killer cell mediated immune response to tumor cell	NA	NA	NA	NA	6	NA	NA	NA	NA	NA	NA	NA	NA	NA	NA	NA	NA	NA	NA	NA	NA
GO:0002858 regulation of natural killer cell mediated cytotoxicity directed against tumor cell target	NA	NA	NA	NA	6	NA	NA	NA	NA	NA	NA	NA	NA	NA	NA	NA	NA	NA	NA	NA	NA
GO:0002860 positive regulation of natural killer cell mediated cytotoxicity directed against tumor cell target	NA	NA	NA	NA	6	NA	NA	NA	NA	NA	NA	NA	NA	NA	NA	NA	NA	NA	NA	NA	NA
GO:0002861 regulation of inflammatory response to antigenic stimulus	NA	NA	NA	NA	7	NA	NA	NA	NA	NA	NA	NA	NA	NA	NA	NA	NA	NA	NA	NA	NA
GO:0002862 negative regulation of inflammatory response to antigenic stimulus	NA	NA	NA	NA	3	NA	NA	NA	NA	NA	NA	NA	NA	NA	NA	NA	NA	NA	NA	NA	NA
GO:0002863 positive regulation of inflammatory response to antigenic stimulus	NA	NA	NA	NA	4	NA	NA	NA	NA	NA	NA	NA	NA	NA	NA	NA	NA	NA	NA	NA	NA
GO:0002864 regulation of acute inflammatory response to antigenic stimulus	NA	NA	NA	NA	4	NA	NA	NA	NA	NA	NA	NA	NA	NA	NA	NA	NA	NA	NA	NA	NA
GO:0002865 negative regulation of acute inflammatory response to antigenic stimulus	NA	NA	NA	NA	1	NA	NA	NA	NA	NA	NA	NA	NA	NA	NA	NA	NA	NA	NA	NA	NA
GO:0002866 positive regulation of acute inflammatory response to antigenic stimulus	NA	NA	NA	NA	3	NA	NA	NA	NA	NA	NA	NA	NA	NA	NA	NA	NA	NA	NA	NA	NA
GO:0002883 regulation of hypersensitivity	NA	NA	NA	NA	4	NA	NA	NA	NA	NA	NA	NA	NA	NA	NA	NA	NA	NA	NA	NA	NA
GO:0002884 negative regulation of hypersensitivity	NA	NA	NA	NA	1	NA	NA	NA	NA	NA	NA	NA	NA	NA	NA	NA	NA	NA	NA	NA	NA
GO:0002885 positive regulation of hypersensitivity	NA	NA	NA	NA	3	NA	NA	NA	NA	NA	NA	NA	NA	NA	NA	NA	NA	NA	NA	NA	NA
GO:0002886 regulation of myeloid leukocyte mediated immunity	NA	NA	NA	NA	6	NA	NA	NA	NA	NA	NA	NA	NA	NA	NA	NA	NA	NA	NA	NA	NA
GO:0002888 positive regulation of myeloid leukocyte mediated immunity	NA	NA	NA	NA	2	NA	NA	NA	NA	NA	NA	NA	NA	NA	NA	NA	NA	NA	NA	NA	NA
GO:0002890 negative regulation of immunoglobulin mediated immune response	NA	NA	NA	NA	1	NA	NA	NA	NA	NA	NA	NA	NA	NA	NA	NA	NA	NA	NA	NA	NA
GO:0002891 positive regulation of immunoglobulin mediated immune response	NA	NA	NA	NA	7	NA	NA	NA	NA	NA	NA	NA	NA	NA	NA	NA	NA	NA	NA	NA	NA
GO:0002892 regulation of type II hypersensitivity	NA	NA	NA	NA	2	NA	NA	NA	NA	NA	NA	NA	NA	NA	NA	NA	NA	NA	NA	NA	NA
GO:0002894 positive regulation of type II hypersensitivity	NA	NA	NA	NA	2	NA	NA	NA	NA	NA	NA	NA	NA	NA	NA	NA	NA	NA	NA	NA	NA
GO:0002895 regulation of central B cell tolerance induction	NA	NA	NA	NA	1	NA	NA	NA	NA	NA	NA	NA	NA	NA	NA	NA	NA	NA	NA	NA	NA
GO:0002897 positive regulation of central B cell tolerance induction	NA	NA	NA	NA	1	NA	NA	NA	NA	NA	NA	NA	NA	NA	NA	NA	NA	NA	NA	NA	NA
GO:0002901 mature B cell apoptosis	NA	NA	NA	NA	2	NA	NA	NA	NA	NA	NA	NA	NA	NA	NA	NA	NA	NA	NA	NA	NA
GO:0002902 regulation of B cell apoptosis	NA	NA	NA	NA	4	NA	NA	NA	NA	NA	NA	NA	NA	NA	NA	NA	NA	NA	NA	NA	NA
GO:0002903 negative regulation of B cell apoptosis	NA	NA	NA	NA	3	NA	NA	NA	NA	NA	NA	NA	NA	NA	NA	NA	NA	NA	NA	NA	NA
GO:0002904 positive regulation of B cell apoptosis	NA	NA	NA	NA	1	NA	NA	NA	NA	NA	NA	NA	NA	NA	NA	NA	NA	NA	NA	NA	NA
GO:0002905 regulation of mature B cell apoptosis	NA	NA	NA	NA	2	NA	NA	NA	NA	NA	NA	NA	NA	NA	NA	NA	NA	NA	NA	NA	NA
GO:0002906 negative regulation of mature B cell apoptosis	NA	NA	NA	NA	2	NA	NA	NA	NA	NA	NA	NA	NA	NA	NA	NA	NA	NA	NA	NA	NA
GO:0002920 regulation of humoral immune response	NA	NA	NA	NA	3	NA	NA	NA	NA	NA	NA	NA	NA	NA	NA	NA	NA	NA	NA	NA	NA
GO:0002921 negative regulation of humoral immune response	NA	NA	NA	NA	1	NA	NA	NA	NA	NA	NA	NA	NA	NA	NA	NA	NA	NA	NA	NA	NA
GO:0002922 positive regulation of humoral immune response	NA	NA	NA	NA	2	NA	NA	NA	NA	NA	NA	NA	NA	NA	NA	NA	NA	NA	NA	NA	NA
GO:0002923 regulation of humoral immune response mediated by circulating immunoglobulin	NA	NA	NA	NA	3	NA	NA	NA	NA	NA	NA	NA	NA	NA	NA	NA	NA	NA	NA	NA	NA
GO:0002924 negative regulation of humoral immune response mediated by circulating immunoglobulin	NA	NA	NA	NA	1	NA	NA	NA	NA	NA	NA	NA	NA	NA	NA	NA	NA	NA	NA	NA	NA
GO:0002925 positive regulation of humoral immune response mediated by circulating immunoglobulin	NA	NA	NA	NA	2	NA	NA	NA	NA	NA	NA	NA	NA	NA	NA	NA	NA	NA	NA	NA	NA
GO:0003008 system process	NA	NA	NA	NA	1318	NA	NA	NA	NA	NA	NA	NA	NA	NA	NA	NA	NA	NA	NA	NA	NA
GO:0003010 voluntary skeletal muscle contraction	NA	NA	NA	NA	1	NA	NA	NA	NA	NA	NA	NA	NA	NA	NA	NA	NA	NA	NA	NA	NA
GO:0003011 involuntary skeletal muscle contraction	NA	NA	NA	NA	1	NA	NA	NA	NA	NA	NA	NA	NA	NA	NA	NA	NA	NA	NA	NA	NA
GO:0003016 respiratory system process	NA	NA	NA	NA	7	NA	NA	NA	NA	NA	NA	NA	NA	NA	NA	NA	NA	NA	NA	NA	NA
GO:0003025 regulation of systemic arterial blood pressure by baroreceptor feedback	NA	NA	NA	NA	4	NA	NA	NA	NA	NA	NA	NA	NA	NA	NA	NA	NA	NA	NA	NA	NA
GO:0003032 detection of oxygen	NA	NA	NA	NA	2	NA	NA	NA	NA	NA	NA	NA	NA	NA	NA	NA	NA	NA	NA	NA	NA
GO:0003051 angiotensin-mediated drinking behavior	NA	NA	NA	NA	1	NA	NA	NA	NA	NA	NA	NA	NA	NA	NA	NA	NA	NA	NA	NA	NA
GO:0003057 regulation of the force of heart contraction by chemical signal	NA	NA	NA	NA	4	NA	NA	NA	NA	NA	NA	NA	NA	NA	NA	NA	NA	NA	NA	NA	NA
GO:0003058 hormonal regulation of the force of heart contraction	NA	NA	NA	NA	1	NA	NA	NA	NA	NA	NA	NA	NA	NA	NA	NA	NA	NA	NA	NA	NA
GO:0003062 regulation of heart rate by chemical signal	NA	NA	NA	NA	1	NA	NA	NA	NA	NA	NA	NA	NA	NA	NA	NA	NA	NA	NA	NA	NA
GO:0003065 positive regulation of heart rate by epinephrine	NA	NA	NA	NA	1	NA	NA	NA	NA	NA	NA	NA	NA	NA	NA	NA	NA	NA	NA	NA	NA
GO:0003068 regulation of systemic arterial blood pressure by acetylcholine	NA	NA	NA	NA	1	NA	NA	NA	NA	NA	NA	NA	NA	NA	NA	NA	NA	NA	NA	NA	NA
GO:0003069 vasodilation by acetylcholine involved in regulation of systemic arterial blood pressure	NA	NA	NA	NA	1	NA	NA	NA	NA	NA	NA	NA	NA	NA	NA	NA	NA	NA	NA	NA	NA
GO:0003070 regulation of systemic arterial blood pressure by neurotransmitter	NA	NA	NA	NA	1	NA	NA	NA	NA	NA	NA	NA	NA	NA	NA	NA	NA	NA	NA	NA	NA
GO:0003071 renal system process involved in regulation of systemic arterial blood pressure	NA	NA	NA	NA	5	NA	NA	NA	NA	NA	NA	NA	NA	NA	NA	NA	NA	NA	NA	NA	NA
GO:0003072 renal control of peripheral vascular resistance involved in regulation of systemic arterial blood pressure	NA	NA	NA	NA	3	NA	NA	NA	NA	NA	NA	NA	NA	NA	NA	NA	NA	NA	NA	NA	NA
GO:0003078 regulation of natriuresis	NA	NA	NA	NA	2	NA	NA	NA	NA	NA	NA	NA	NA	NA	NA	NA	NA	NA	NA	NA	NA
GO:0003081 regulation of systemic arterial blood pressure by renin-angiotensin	NA	NA	NA	NA	9	NA	NA	NA	NA	NA	NA	NA	NA	NA	NA	NA	NA	NA	NA	NA	NA
GO:0003084 positive regulation of systemic arterial blood pressure	NA	NA	NA	NA	8	NA	NA	NA	NA	NA	NA	NA	NA	NA	NA	NA	NA	NA	NA	NA	NA
GO:0003085 negative regulation of systemic arterial blood pressure	NA	NA	NA	NA	8	NA	NA	NA	NA	NA	NA	NA	NA	NA	NA	NA	NA	NA	NA	NA	NA
GO:0003091 renal water homeostasis	NA	NA	NA	NA	7	NA	NA	NA	NA	NA	NA	NA	NA	NA	NA	NA	NA	NA	NA	NA	NA
GO:0003097 renal water transport	NA	NA	NA	NA	0	NA	NA	NA	NA	NA	NA	NA	NA	NA	NA	NA	NA	NA	NA	NA	NA
GO:0003099 positive regulation of the force of heart contraction by chemical signal	NA	NA	NA	NA	3	NA	NA	NA	NA	NA	NA	NA	NA	NA	NA	NA	NA	NA	NA	NA	NA
GO:0003100 regulation of systemic arterial blood pressure by endothelin	NA	NA	NA	NA	5	NA	NA	NA	NA	NA	NA	NA	NA	NA	NA	NA	NA	NA	NA	NA	NA
GO:0003108 negative regulation of the force of heart contraction by chemical signal	NA	NA	NA	NA	1	NA	NA	NA	NA	NA	NA	NA	NA	NA	NA	NA	NA	NA	NA	NA	NA
GO:0005513 detection of calcium ion	NA	NA	NA	NA	8	NA	NA	NA	NA	NA	NA	NA	NA	NA	NA	NA	NA	NA	NA	NA	NA
GO:0005979 regulation of glycogen biosynthetic process	NA	NA	NA	NA	4	NA	NA	NA	NA	NA	NA	NA	NA	NA	NA	NA	NA	NA	NA	NA	NA
GO:0005980 glycogen catabolic process	NA	NA	NA	NA	5	NA	NA	NA	NA	NA	NA	NA	NA	NA	NA	NA	NA	NA	NA	NA	NA
GO:0005981 regulation of glycogen catabolic process	NA	NA	NA	NA	2	NA	NA	NA	NA	NA	NA	NA	NA	NA	NA	NA	NA	NA	NA	NA	NA
GO:0005982 starch metabolic process	NA	NA	NA	NA	1	NA	NA	NA	NA	NA	NA	NA	NA	NA	NA	NA	NA	NA	NA	NA	NA
GO:0005983 starch catabolic process	NA	NA	NA	NA	1	NA	NA	NA	NA	NA	NA	NA	NA	NA	NA	NA	NA	NA	NA	NA	NA
GO:0005984 disaccharide metabolic process	NA	NA	NA	NA	5	NA	NA	NA	NA	NA	NA	NA	NA	NA	NA	NA	NA	NA	NA	NA	NA
GO:0005985 sucrose metabolic process	NA	NA	NA	NA	1	NA	NA	NA	NA	NA	NA	NA	NA	NA	NA	NA	NA	NA	NA	NA	NA
GO:0005988 lactose metabolic process	NA	NA	NA	NA	2	NA	NA	NA	NA	NA	NA	NA	NA	NA	NA	NA	NA	NA	NA	NA	NA
GO:0005989 lactose biosynthetic process	NA	NA	NA	NA	2	NA	NA	NA	NA	NA	NA	NA	NA	NA	NA	NA	NA	NA	NA	NA	NA
GO:0005991 trehalose metabolic process	NA	NA	NA	NA	1	NA	NA	NA	NA	NA	NA	NA	NA	NA	NA	NA	NA	NA	NA	NA	NA
GO:0005993 trehalose catabolic process	NA	NA	NA	NA	1	NA	NA	NA	NA	NA	NA	NA	NA	NA	NA	NA	NA	NA	NA	NA	NA
GO:0005997 xylulose metabolic process	NA	NA	NA	NA	1	NA	NA	NA	NA	NA	NA	NA	NA	NA	NA	NA	NA	NA	NA	NA	NA
GO:0006002 fructose 6-phosphate metabolic process	NA	NA	NA	NA	4	NA	NA	NA	NA	NA	NA	NA	NA	NA	NA	NA	NA	NA	NA	NA	NA
GO:0006003 fructose 2,6-bisphosphate metabolic process	NA	NA	NA	NA	2	NA	NA	NA	NA	NA	NA	NA	NA	NA	NA	NA	NA	NA	NA	NA	NA
GO:0006005 L-fucose biosynthetic process	NA	NA	NA	NA	2	NA	NA	NA	NA	NA	NA	NA	NA	NA	NA	NA	NA	NA	NA	NA	NA
GO:0006010 glucose 6-phosphate utilization	NA	NA	NA	NA	1	NA	NA	NA	NA	NA	NA	NA	NA	NA	NA	NA	NA	NA	NA	NA	NA
GO:0006011 UDP-glucose metabolic process	NA	NA	NA	NA	2	NA	NA	NA	NA	NA	NA	NA	NA	NA	NA	NA	NA	NA	NA	NA	NA
GO:0006012 galactose metabolic process	NA	NA	NA	NA	7	NA	NA	NA	NA	NA	NA	NA	NA	NA	NA	NA	NA	NA	NA	NA	NA
GO:0006013 mannose metabolic process	NA	NA	NA	NA	8	NA	NA	NA	NA	NA	NA	NA	NA	NA	NA	NA	NA	NA	NA	NA	NA
GO:0006014 D-ribose metabolic process	NA	NA	NA	NA	3	NA	NA	NA	NA	NA	NA	NA	NA	NA	NA	NA	NA	NA	NA	NA	NA
GO:0006021 inositol biosynthetic process	NA	NA	NA	NA	4	NA	NA	NA	NA	NA	NA	NA	NA	NA	NA	NA	NA	NA	NA	NA	NA
GO:0006026 aminoglycan catabolic process	NA	NA	NA	NA	6	NA	NA	NA	NA	NA	NA	NA	NA	NA	NA	NA	NA	NA	NA	NA	NA
GO:0006027 glycosaminoglycan catabolic process	NA	NA	NA	NA	6	NA	NA	NA	NA	NA	NA	NA	NA	NA	NA	NA	NA	NA	NA	NA	NA
GO:0006030 chitin metabolic process	NA	NA	NA	NA	6	NA	NA	NA	NA	NA	NA	NA	NA	NA	NA	NA	NA	NA	NA	NA	NA
GO:0006032 chitin catabolic process	NA	NA	NA	NA	6	NA	NA	NA	NA	NA	NA	NA	NA	NA	NA	NA	NA	NA	NA	NA	NA
GO:0006037 cell wall chitin metabolic process	NA	NA	NA	NA	1	NA	NA	NA	NA	NA	NA	NA	NA	NA	NA	NA	NA	NA	NA	NA	NA
GO:0006042 glucosamine biosynthetic process	NA	NA	NA	NA	1	NA	NA	NA	NA	NA	NA	NA	NA	NA	NA	NA	NA	NA	NA	NA	NA
GO:0006043 glucosamine catabolic process	NA	NA	NA	NA	7	NA	NA	NA	NA	NA	NA	NA	NA	NA	NA	NA	NA	NA	NA	NA	NA
GO:0006045 N-acetylglucosamine biosynthetic process	NA	NA	NA	NA	1	NA	NA	NA	NA	NA	NA	NA	NA	NA	NA	NA	NA	NA	NA	NA	NA
GO:0006046 N-acetylglucosamine catabolic process	NA	NA	NA	NA	6	NA	NA	NA	NA	NA	NA	NA	NA	NA	NA	NA	NA	NA	NA	NA	NA
GO:0006047 UDP-N-acetylglucosamine metabolic process	NA	NA	NA	NA	4	NA	NA	NA	NA	NA	NA	NA	NA	NA	NA	NA	NA	NA	NA	NA	NA
GO:0006048 UDP-N-acetylglucosamine biosynthetic process	NA	NA	NA	NA	1	NA	NA	NA	NA	NA	NA	NA	NA	NA	NA	NA	NA	NA	NA	NA	NA
GO:0006050 mannosamine metabolic process	NA	NA	NA	NA	1	NA	NA	NA	NA	NA	NA	NA	NA	NA	NA	NA	NA	NA	NA	NA	NA
GO:0006051 N-acetylmannosamine metabolic process	NA	NA	NA	NA	1	NA	NA	NA	NA	NA	NA	NA	NA	NA	NA	NA	NA	NA	NA	NA	NA
GO:0006054 N-acetylneuraminate metabolic process	NA	NA	NA	NA	2	NA	NA	NA	NA	NA	NA	NA	NA	NA	NA	NA	NA	NA	NA	NA	NA
GO:0006059 hexitol metabolic process	NA	NA	NA	NA	1	NA	NA	NA	NA	NA	NA	NA	NA	NA	NA	NA	NA	NA	NA	NA	NA
GO:0006060 sorbitol metabolic process	NA	NA	NA	NA	1	NA	NA	NA	NA	NA	NA	NA	NA	NA	NA	NA	NA	NA	NA	NA	NA
GO:0006062 sorbitol catabolic process	NA	NA	NA	NA	1	NA	NA	NA	NA	NA	NA	NA	NA	NA	NA	NA	NA	NA	NA	NA	NA
GO:0006063 uronic acid metabolic process	NA	NA	NA	NA	3	NA	NA	NA	NA	NA	NA	NA	NA	NA	NA	NA	NA	NA	NA	NA	NA
GO:0006064 glucuronate catabolic process	NA	NA	NA	NA	1	NA	NA	NA	NA	NA	NA	NA	NA	NA	NA	NA	NA	NA	NA	NA	NA
GO:0006065 UDP-glucuronate biosynthetic process	NA	NA	NA	NA	1	NA	NA	NA	NA	NA	NA	NA	NA	NA	NA	NA	NA	NA	NA	NA	NA
GO:0006067 ethanol metabolic process	NA	NA	NA	NA	4	NA	NA	NA	NA	NA	NA	NA	NA	NA	NA	NA	NA	NA	NA	NA	NA
GO:0006069 ethanol oxidation	NA	NA	NA	NA	4	NA	NA	NA	NA	NA	NA	NA	NA	NA	NA	NA	NA	NA	NA	NA	NA
GO:0006072 glycerol-3-phosphate metabolic process	NA	NA	NA	NA	5	NA	NA	NA	NA	NA	NA	NA	NA	NA	NA	NA	NA	NA	NA	NA	NA
GO:0006085 acetyl-CoA biosynthetic process	NA	NA	NA	NA	1	NA	NA	NA	NA	NA	NA	NA	NA	NA	NA	NA	NA	NA	NA	NA	NA
GO:0006089 lactate metabolic process	NA	NA	NA	NA	2	NA	NA	NA	NA	NA	NA	NA	NA	NA	NA	NA	NA	NA	NA	NA	NA
GO:0006097 glyoxylate cycle	NA	NA	NA	NA	2	NA	NA	NA	NA	NA	NA	NA	NA	NA	NA	NA	NA	NA	NA	NA	NA
GO:0006098 pentose-phosphate shunt	NA	NA	NA	NA	9	NA	NA	NA	NA	NA	NA	NA	NA	NA	NA	NA	NA	NA	NA	NA	NA
GO:0006101 citrate metabolic process	NA	NA	NA	NA	6	NA	NA	NA	NA	NA	NA	NA	NA	NA	NA	NA	NA	NA	NA	NA	NA
GO:0006102 isocitrate metabolic process	NA	NA	NA	NA	3	NA	NA	NA	NA	NA	NA	NA	NA	NA	NA	NA	NA	NA	NA	NA	NA
GO:0006103 2-oxoglutarate metabolic process	NA	NA	NA	NA	5	NA	NA	NA	NA	NA	NA	NA	NA	NA	NA	NA	NA	NA	NA	NA	NA
GO:0006104 succinyl-CoA metabolic process	NA	NA	NA	NA	3	NA	NA	NA	NA	NA	NA	NA	NA	NA	NA	NA	NA	NA	NA	NA	NA
GO:0006105 succinate metabolic process	NA	NA	NA	NA	6	NA	NA	NA	NA	NA	NA	NA	NA	NA	NA	NA	NA	NA	NA	NA	NA
GO:0006106 fumarate metabolic process	NA	NA	NA	NA	3	NA	NA	NA	NA	NA	NA	NA	NA	NA	NA	NA	NA	NA	NA	NA	NA
GO:0006107 oxaloacetate metabolic process	NA	NA	NA	NA	7	NA	NA	NA	NA	NA	NA	NA	NA	NA	NA	NA	NA	NA	NA	NA	NA
GO:0006108 malate metabolic process	NA	NA	NA	NA	6	NA	NA	NA	NA	NA	NA	NA	NA	NA	NA	NA	NA	NA	NA	NA	NA
GO:0006111 regulation of gluconeogenesis	NA	NA	NA	NA	5	NA	NA	NA	NA	NA	NA	NA	NA	NA	NA	NA	NA	NA	NA	NA	NA
GO:0006113 fermentation	NA	NA	NA	NA	2	NA	NA	NA	NA	NA	NA	NA	NA	NA	NA	NA	NA	NA	NA	NA	NA
GO:0006114 glycerol biosynthetic process	NA	NA	NA	NA	2	NA	NA	NA	NA	NA	NA	NA	NA	NA	NA	NA	NA	NA	NA	NA	NA
GO:0006116 NADH oxidation	NA	NA	NA	NA	1	NA	NA	NA	NA	NA	NA	NA	NA	NA	NA	NA	NA	NA	NA	NA	NA
GO:0006122 mitochondrial electron transport, ubiquinol to cytochrome c	NA	NA	NA	NA	4	NA	NA	NA	NA	NA	NA	NA	NA	NA	NA	NA	NA	NA	NA	NA	NA
GO:0006123 mitochondrial electron transport, cytochrome c to oxygen	NA	NA	NA	NA	1	NA	NA	NA	NA	NA	NA	NA	NA	NA	NA	NA	NA	NA	NA	NA	NA
GO:0006139 nucleobase, nucleoside, nucleotide and nucleic acid metabolic process	NA	NA	NA	NA	3337	NA	NA	NA	NA	NA	NA	NA	NA	NA	NA	NA	NA	NA	NA	NA	NA
GO:0006145 purine base catabolic process	NA	NA	NA	NA	1	NA	NA	NA	NA	NA	NA	NA	NA	NA	NA	NA	NA	NA	NA	NA	NA
GO:0006148 inosine catabolic process	NA	NA	NA	NA	1	NA	NA	NA	NA	NA	NA	NA	NA	NA	NA	NA	NA	NA	NA	NA	NA
GO:0006152 purine nucleoside catabolic process	NA	NA	NA	NA	2	NA	NA	NA	NA	NA	NA	NA	NA	NA	NA	NA	NA	NA	NA	NA	NA
GO:0006154 adenosine catabolic process	NA	NA	NA	NA	1	NA	NA	NA	NA	NA	NA	NA	NA	NA	NA	NA	NA	NA	NA	NA	NA
GO:0006157 deoxyadenosine catabolic process	NA	NA	NA	NA	1	NA	NA	NA	NA	NA	NA	NA	NA	NA	NA	NA	NA	NA	NA	NA	NA
GO:0006166 purine ribonucleoside salvage	NA	NA	NA	NA	4	NA	NA	NA	NA	NA	NA	NA	NA	NA	NA	NA	NA	NA	NA	NA	NA
GO:0006167 AMP biosynthetic process	NA	NA	NA	NA	3	NA	NA	NA	NA	NA	NA	NA	NA	NA	NA	NA	NA	NA	NA	NA	NA
GO:0006168 adenine salvage	NA	NA	NA	NA	2	NA	NA	NA	NA	NA	NA	NA	NA	NA	NA	NA	NA	NA	NA	NA	NA
GO:0006172 ADP biosynthetic process	NA	NA	NA	NA	1	NA	NA	NA	NA	NA	NA	NA	NA	NA	NA	NA	NA	NA	NA	NA	NA
GO:0006173 dADP biosynthetic process	NA	NA	NA	NA	1	NA	NA	NA	NA	NA	NA	NA	NA	NA	NA	NA	NA	NA	NA	NA	NA
GO:0006177 GMP biosynthetic process	NA	NA	NA	NA	3	NA	NA	NA	NA	NA	NA	NA	NA	NA	NA	NA	NA	NA	NA	NA	NA
GO:0006178 guanine salvage	NA	NA	NA	NA	1	NA	NA	NA	NA	NA	NA	NA	NA	NA	NA	NA	NA	NA	NA	NA	NA
GO:0006183 GTP biosynthetic process	NA	NA	NA	NA	8	NA	NA	NA	NA	NA	NA	NA	NA	NA	NA	NA	NA	NA	NA	NA	NA
GO:0006184 GTP catabolic process	NA	NA	NA	NA	1	NA	NA	NA	NA	NA	NA	NA	NA	NA	NA	NA	NA	NA	NA	NA	NA
GO:0006188 IMP biosynthetic process	NA	NA	NA	NA	4	NA	NA	NA	NA	NA	NA	NA	NA	NA	NA	NA	NA	NA	NA	NA	NA
GO:0006189 'de novo' IMP biosynthetic process	NA	NA	NA	NA	3	NA	NA	NA	NA	NA	NA	NA	NA	NA	NA	NA	NA	NA	NA	NA	NA
GO:0006196 AMP catabolic process	NA	NA	NA	NA	1	NA	NA	NA	NA	NA	NA	NA	NA	NA	NA	NA	NA	NA	NA	NA	NA
GO:0006198 cAMP catabolic process	NA	NA	NA	NA	2	NA	NA	NA	NA	NA	NA	NA	NA	NA	NA	NA	NA	NA	NA	NA	NA
GO:0006200 ATP catabolic process	NA	NA	NA	NA	6	NA	NA	NA	NA	NA	NA	NA	NA	NA	NA	NA	NA	NA	NA	NA	NA
GO:0006206 pyrimidine base metabolic process	NA	NA	NA	NA	6	NA	NA	NA	NA	NA	NA	NA	NA	NA	NA	NA	NA	NA	NA	NA	NA
GO:0006207 'de novo' pyrimidine base biosynthetic process	NA	NA	NA	NA	2	NA	NA	NA	NA	NA	NA	NA	NA	NA	NA	NA	NA	NA	NA	NA	NA
GO:0006208 pyrimidine base catabolic process	NA	NA	NA	NA	2	NA	NA	NA	NA	NA	NA	NA	NA	NA	NA	NA	NA	NA	NA	NA	NA
GO:0006210 thymine catabolic process	NA	NA	NA	NA	1	NA	NA	NA	NA	NA	NA	NA	NA	NA	NA	NA	NA	NA	NA	NA	NA
GO:0006212 uracil catabolic process	NA	NA	NA	NA	2	NA	NA	NA	NA	NA	NA	NA	NA	NA	NA	NA	NA	NA	NA	NA	NA
GO:0006213 pyrimidine nucleoside metabolic process	NA	NA	NA	NA	8	NA	NA	NA	NA	NA	NA	NA	NA	NA	NA	NA	NA	NA	NA	NA	NA
GO:0006214 thymidine catabolic process	NA	NA	NA	NA	1	NA	NA	NA	NA	NA	NA	NA	NA	NA	NA	NA	NA	NA	NA	NA	NA
GO:0006216 cytidine catabolic process	NA	NA	NA	NA	1	NA	NA	NA	NA	NA	NA	NA	NA	NA	NA	NA	NA	NA	NA	NA	NA
GO:0006222 UMP biosynthetic process	NA	NA	NA	NA	2	NA	NA	NA	NA	NA	NA	NA	NA	NA	NA	NA	NA	NA	NA	NA	NA
GO:0006228 UTP biosynthetic process	NA	NA	NA	NA	8	NA	NA	NA	NA	NA	NA	NA	NA	NA	NA	NA	NA	NA	NA	NA	NA
GO:0006231 dTMP biosynthetic process	NA	NA	NA	NA	1	NA	NA	NA	NA	NA	NA	NA	NA	NA	NA	NA	NA	NA	NA	NA	NA
GO:0006233 dTDP biosynthetic process	NA	NA	NA	NA	1	NA	NA	NA	NA	NA	NA	NA	NA	NA	NA	NA	NA	NA	NA	NA	NA
GO:0006241 CTP biosynthetic process	NA	NA	NA	NA	9	NA	NA	NA	NA	NA	NA	NA	NA	NA	NA	NA	NA	NA	NA	NA	NA
GO:0006244 pyrimidine nucleotide catabolic process	NA	NA	NA	NA	5	NA	NA	NA	NA	NA	NA	NA	NA	NA	NA	NA	NA	NA	NA	NA	NA
GO:0006256 UDP catabolic process	NA	NA	NA	NA	1	NA	NA	NA	NA	NA	NA	NA	NA	NA	NA	NA	NA	NA	NA	NA	NA
GO:0006264 mitochondrial DNA replication	NA	NA	NA	NA	2	NA	NA	NA	NA	NA	NA	NA	NA	NA	NA	NA	NA	NA	NA	NA	NA
GO:0006265 DNA topological change	NA	NA	NA	NA	7	NA	NA	NA	NA	NA	NA	NA	NA	NA	NA	NA	NA	NA	NA	NA	NA
GO:0006266 DNA ligation	NA	NA	NA	NA	8	NA	NA	NA	NA	NA	NA	NA	NA	NA	NA	NA	NA	NA	NA	NA	NA
GO:0006269 DNA replication, synthesis of RNA primer	NA	NA	NA	NA	4	NA	NA	NA	NA	NA	NA	NA	NA	NA	NA	NA	NA	NA	NA	NA	NA
GO:0006271 DNA strand elongation during DNA replication	NA	NA	NA	NA	3	NA	NA	NA	NA	NA	NA	NA	NA	NA	NA	NA	NA	NA	NA	NA	NA
GO:0006272 leading strand elongation	NA	NA	NA	NA	1	NA	NA	NA	NA	NA	NA	NA	NA	NA	NA	NA	NA	NA	NA	NA	NA
GO:0006273 lagging strand elongation	NA	NA	NA	NA	1	NA	NA	NA	NA	NA	NA	NA	NA	NA	NA	NA	NA	NA	NA	NA	NA
GO:0006282 regulation of DNA repair	NA	NA	NA	NA	7	NA	NA	NA	NA	NA	NA	NA	NA	NA	NA	NA	NA	NA	NA	NA	NA
GO:0006283 transcription-coupled nucleotide-excision repair	NA	NA	NA	NA	5	NA	NA	NA	NA	NA	NA	NA	NA	NA	NA	NA	NA	NA	NA	NA	NA
GO:0006285 base-excision repair, AP site formation	NA	NA	NA	NA	5	NA	NA	NA	NA	NA	NA	NA	NA	NA	NA	NA	NA	NA	NA	NA	NA
GO:0006287 base-excision repair, gap-filling	NA	NA	NA	NA	2	NA	NA	NA	NA	NA	NA	NA	NA	NA	NA	NA	NA	NA	NA	NA	NA
GO:0006288 base-excision repair, DNA ligation	NA	NA	NA	NA	2	NA	NA	NA	NA	NA	NA	NA	NA	NA	NA	NA	NA	NA	NA	NA	NA
GO:0006290 pyrimidine dimer repair	NA	NA	NA	NA	3	NA	NA	NA	NA	NA	NA	NA	NA	NA	NA	NA	NA	NA	NA	NA	NA
GO:0006295 nucleotide-excision repair, DNA incision, 3'-to lesion	NA	NA	NA	NA	2	NA	NA	NA	NA	NA	NA	NA	NA	NA	NA	NA	NA	NA	NA	NA	NA
GO:0006296 nucleotide-excision repair, DNA incision, 5'-to lesion	NA	NA	NA	NA	3	NA	NA	NA	NA	NA	NA	NA	NA	NA	NA	NA	NA	NA	NA	NA	NA
GO:0006301 postreplication repair	NA	NA	NA	NA	7	NA	NA	NA	NA	NA	NA	NA	NA	NA	NA	NA	NA	NA	NA	NA	NA
GO:0006303 double-strand break repair via nonhomologous end joining	NA	NA	NA	NA	8	NA	NA	NA	NA	NA	NA	NA	NA	NA	NA	NA	NA	NA	NA	NA	NA
GO:0006307 DNA dealkylation	NA	NA	NA	NA	3	NA	NA	NA	NA	NA	NA	NA	NA	NA	NA	NA	NA	NA	NA	NA	NA
GO:0006312 mitotic recombination	NA	NA	NA	NA	7	NA	NA	NA	NA	NA	NA	NA	NA	NA	NA	NA	NA	NA	NA	NA	NA
GO:0006313 transposition, DNA-mediated	NA	NA	NA	NA	1	NA	NA	NA	NA	NA	NA	NA	NA	NA	NA	NA	NA	NA	NA	NA	NA
GO:0006335 DNA replication-dependent nucleosome assembly	NA	NA	NA	NA	2	NA	NA	NA	NA	NA	NA	NA	NA	NA	NA	NA	NA	NA	NA	NA	NA
GO:0006337 nucleosome disassembly	NA	NA	NA	NA	6	NA	NA	NA	NA	NA	NA	NA	NA	NA	NA	NA	NA	NA	NA	NA	NA
GO:0006343 establishment of chromatin silencing	NA	NA	NA	NA	1	NA	NA	NA	NA	NA	NA	NA	NA	NA	NA	NA	NA	NA	NA	NA	NA
GO:0006344 maintenance of chromatin silencing	NA	NA	NA	NA	1	NA	NA	NA	NA	NA	NA	NA	NA	NA	NA	NA	NA	NA	NA	NA	NA
GO:0006345 loss of chromatin silencing	NA	NA	NA	NA	2	NA	NA	NA	NA	NA	NA	NA	NA	NA	NA	NA	NA	NA	NA	NA	NA
GO:0006346 methylation-dependent chromatin silencing	NA	NA	NA	NA	2	NA	NA	NA	NA	NA	NA	NA	NA	NA	NA	NA	NA	NA	NA	NA	NA
GO:0006348 chromatin silencing at telomere	NA	NA	NA	NA	2	NA	NA	NA	NA	NA	NA	NA	NA	NA	NA	NA	NA	NA	NA	NA	NA
GO:0006349 genetic imprinting	NA	NA	NA	NA	3	NA	NA	NA	NA	NA	NA	NA	NA	NA	NA	NA	NA	NA	NA	NA	NA
GO:0006350 transcription	NA	NA	NA	NA	2218	NA	NA	NA	NA	NA	NA	NA	NA	NA	NA	NA	NA	NA	NA	NA	NA
GO:0006351 transcription, DNA-dependent	NA	NA	NA	NA	2010	NA	NA	NA	NA	NA	NA	NA	NA	NA	NA	NA	NA	NA	NA	NA	NA
GO:0006353 transcription termination	NA	NA	NA	NA	7	NA	NA	NA	NA	NA	NA	NA	NA	NA	NA	NA	NA	NA	NA	NA	NA
GO:0006355 regulation of transcription, DNA-dependent	NA	NA	NA	NA	1960	NA	NA	NA	NA	NA	NA	NA	NA	NA	NA	NA	NA	NA	NA	NA	NA
GO:0006356 regulation of transcription from RNA polymerase I promoter	NA	NA	NA	NA	3	NA	NA	NA	NA	NA	NA	NA	NA	NA	NA	NA	NA	NA	NA	NA	NA
GO:0006357 regulation of transcription from RNA polymerase II promoter	NA	NA	NA	NA	512	NA	NA	NA	NA	NA	NA	NA	NA	NA	NA	NA	NA	NA	NA	NA	NA
GO:0006358 regulation of transcription from RNA polymerase II promoter, global	NA	NA	NA	NA	4	NA	NA	NA	NA	NA	NA	NA	NA	NA	NA	NA	NA	NA	NA	NA	NA
GO:0006359 regulation of transcription from RNA polymerase III promoter	NA	NA	NA	NA	7	NA	NA	NA	NA	NA	NA	NA	NA	NA	NA	NA	NA	NA	NA	NA	NA
GO:0006360 transcription from RNA polymerase I promoter	NA	NA	NA	NA	7	NA	NA	NA	NA	NA	NA	NA	NA	NA	NA	NA	NA	NA	NA	NA	NA
GO:0006361 transcription initiation from RNA polymerase I promoter	NA	NA	NA	NA	1	NA	NA	NA	NA	NA	NA	NA	NA	NA	NA	NA	NA	NA	NA	NA	NA
GO:0006366 transcription from RNA polymerase II promoter	NA	NA	NA	NA	661	NA	NA	NA	NA	NA	NA	NA	NA	NA	NA	NA	NA	NA	NA	NA	NA
GO:0006369 termination of RNA polymerase II transcription	NA	NA	NA	NA	1	NA	NA	NA	NA	NA	NA	NA	NA	NA	NA	NA	NA	NA	NA	NA	NA
GO:0006370 mRNA capping	NA	NA	NA	NA	1	NA	NA	NA	NA	NA	NA	NA	NA	NA	NA	NA	NA	NA	NA	NA	NA
GO:0006378 mRNA polyadenylation	NA	NA	NA	NA	8	NA	NA	NA	NA	NA	NA	NA	NA	NA	NA	NA	NA	NA	NA	NA	NA
GO:0006379 mRNA cleavage	NA	NA	NA	NA	8	NA	NA	NA	NA	NA	NA	NA	NA	NA	NA	NA	NA	NA	NA	NA	NA
GO:0006384 transcription initiation from RNA polymerase III promoter	NA	NA	NA	NA	3	NA	NA	NA	NA	NA	NA	NA	NA	NA	NA	NA	NA	NA	NA	NA	NA
GO:0006388 tRNA splicing, via endonucleolytic cleavage and ligation	NA	NA	NA	NA	2	NA	NA	NA	NA	NA	NA	NA	NA	NA	NA	NA	NA	NA	NA	NA	NA
GO:0006390 transcription from mitochondrial promoter	NA	NA	NA	NA	4	NA	NA	NA	NA	NA	NA	NA	NA	NA	NA	NA	NA	NA	NA	NA	NA
GO:0006393 termination of mitochondrial transcription	NA	NA	NA	NA	1	NA	NA	NA	NA	NA	NA	NA	NA	NA	NA	NA	NA	NA	NA	NA	NA
GO:0006398 histone mRNA 3'-end processing	NA	NA	NA	NA	1	NA	NA	NA	NA	NA	NA	NA	NA	NA	NA	NA	NA	NA	NA	NA	NA
GO:0006407 rRNA export from nucleus	NA	NA	NA	NA	1	NA	NA	NA	NA	NA	NA	NA	NA	NA	NA	NA	NA	NA	NA	NA	NA
GO:0006408 snRNA export from nucleus	NA	NA	NA	NA	2	NA	NA	NA	NA	NA	NA	NA	NA	NA	NA	NA	NA	NA	NA	NA	NA
GO:0006410 transcription, RNA-dependent	NA	NA	NA	NA	2	NA	NA	NA	NA	NA	NA	NA	NA	NA	NA	NA	NA	NA	NA	NA	NA
GO:0006415 translational termination	NA	NA	NA	NA	6	NA	NA	NA	NA	NA	NA	NA	NA	NA	NA	NA	NA	NA	NA	NA	NA
GO:0006419 alanyl-tRNA aminoacylation	NA	NA	NA	NA	3	NA	NA	NA	NA	NA	NA	NA	NA	NA	NA	NA	NA	NA	NA	NA	NA
GO:0006420 arginyl-tRNA aminoacylation	NA	NA	NA	NA	3	NA	NA	NA	NA	NA	NA	NA	NA	NA	NA	NA	NA	NA	NA	NA	NA
GO:0006421 asparaginyl-tRNA aminoacylation	NA	NA	NA	NA	2	NA	NA	NA	NA	NA	NA	NA	NA	NA	NA	NA	NA	NA	NA	NA	NA
GO:0006422 aspartyl-tRNA aminoacylation	NA	NA	NA	NA	2	NA	NA	NA	NA	NA	NA	NA	NA	NA	NA	NA	NA	NA	NA	NA	NA
GO:0006423 cysteinyl-tRNA aminoacylation	NA	NA	NA	NA	2	NA	NA	NA	NA	NA	NA	NA	NA	NA	NA	NA	NA	NA	NA	NA	NA
GO:0006424 glutamyl-tRNA aminoacylation	NA	NA	NA	NA	3	NA	NA	NA	NA	NA	NA	NA	NA	NA	NA	NA	NA	NA	NA	NA	NA
GO:0006425 glutaminyl-tRNA aminoacylation	NA	NA	NA	NA	1	NA	NA	NA	NA	NA	NA	NA	NA	NA	NA	NA	NA	NA	NA	NA	NA
GO:0006426 glycyl-tRNA aminoacylation	NA	NA	NA	NA	2	NA	NA	NA	NA	NA	NA	NA	NA	NA	NA	NA	NA	NA	NA	NA	NA
GO:0006427 histidyl-tRNA aminoacylation	NA	NA	NA	NA	2	NA	NA	NA	NA	NA	NA	NA	NA	NA	NA	NA	NA	NA	NA	NA	NA
GO:0006428 isoleucyl-tRNA aminoacylation	NA	NA	NA	NA	2	NA	NA	NA	NA	NA	NA	NA	NA	NA	NA	NA	NA	NA	NA	NA	NA
GO:0006429 leucyl-tRNA aminoacylation	NA	NA	NA	NA	2	NA	NA	NA	NA	NA	NA	NA	NA	NA	NA	NA	NA	NA	NA	NA	NA
GO:0006430 lysyl-tRNA aminoacylation	NA	NA	NA	NA	1	NA	NA	NA	NA	NA	NA	NA	NA	NA	NA	NA	NA	NA	NA	NA	NA
GO:0006431 methionyl-tRNA aminoacylation	NA	NA	NA	NA	2	NA	NA	NA	NA	NA	NA	NA	NA	NA	NA	NA	NA	NA	NA	NA	NA
GO:0006432 phenylalanyl-tRNA aminoacylation	NA	NA	NA	NA	3	NA	NA	NA	NA	NA	NA	NA	NA	NA	NA	NA	NA	NA	NA	NA	NA
GO:0006433 prolyl-tRNA aminoacylation	NA	NA	NA	NA	1	NA	NA	NA	NA	NA	NA	NA	NA	NA	NA	NA	NA	NA	NA	NA	NA
GO:0006434 seryl-tRNA aminoacylation	NA	NA	NA	NA	4	NA	NA	NA	NA	NA	NA	NA	NA	NA	NA	NA	NA	NA	NA	NA	NA
GO:0006435 threonyl-tRNA aminoacylation	NA	NA	NA	NA	3	NA	NA	NA	NA	NA	NA	NA	NA	NA	NA	NA	NA	NA	NA	NA	NA
GO:0006436 tryptophanyl-tRNA aminoacylation	NA	NA	NA	NA	2	NA	NA	NA	NA	NA	NA	NA	NA	NA	NA	NA	NA	NA	NA	NA	NA
GO:0006437 tyrosyl-tRNA aminoacylation	NA	NA	NA	NA	2	NA	NA	NA	NA	NA	NA	NA	NA	NA	NA	NA	NA	NA	NA	NA	NA
GO:0006438 valyl-tRNA aminoacylation	NA	NA	NA	NA	2	NA	NA	NA	NA	NA	NA	NA	NA	NA	NA	NA	NA	NA	NA	NA	NA
GO:0006447 regulation of translational initiation by iron	NA	NA	NA	NA	2	NA	NA	NA	NA	NA	NA	NA	NA	NA	NA	NA	NA	NA	NA	NA	NA
GO:0006448 regulation of translational elongation	NA	NA	NA	NA	2	NA	NA	NA	NA	NA	NA	NA	NA	NA	NA	NA	NA	NA	NA	NA	NA
GO:0006449 regulation of translational termination	NA	NA	NA	NA	4	NA	NA	NA	NA	NA	NA	NA	NA	NA	NA	NA	NA	NA	NA	NA	NA
GO:0006450 regulation of translational fidelity	NA	NA	NA	NA	2	NA	NA	NA	NA	NA	NA	NA	NA	NA	NA	NA	NA	NA	NA	NA	NA
GO:0006451 translational readthrough	NA	NA	NA	NA	5	NA	NA	NA	NA	NA	NA	NA	NA	NA	NA	NA	NA	NA	NA	NA	NA
GO:0006463 steroid hormone receptor complex assembly	NA	NA	NA	NA	1	NA	NA	NA	NA	NA	NA	NA	NA	NA	NA	NA	NA	NA	NA	NA	NA
GO:0006464 protein modification process	NA	NA	NA	NA	1310	NA	NA	NA	NA	NA	NA	NA	NA	NA	NA	NA	NA	NA	NA	NA	NA
GO:0006465 signal peptide processing	NA	NA	NA	NA	7	NA	NA	NA	NA	NA	NA	NA	NA	NA	NA	NA	NA	NA	NA	NA	NA
GO:0006467 protein thiol-disulfide exchange	NA	NA	NA	NA	5	NA	NA	NA	NA	NA	NA	NA	NA	NA	NA	NA	NA	NA	NA	NA	NA
GO:0006468 protein amino acid phosphorylation	NA	NA	NA	NA	612	NA	NA	NA	NA	NA	NA	NA	NA	NA	NA	NA	NA	NA	NA	NA	NA
GO:0006474 N-terminal protein amino acid acetylation	NA	NA	NA	NA	6	NA	NA	NA	NA	NA	NA	NA	NA	NA	NA	NA	NA	NA	NA	NA	NA
GO:0006475 internal protein amino acid acetylation	NA	NA	NA	NA	2	NA	NA	NA	NA	NA	NA	NA	NA	NA	NA	NA	NA	NA	NA	NA	NA
GO:0006477 protein amino acid sulfation	NA	NA	NA	NA	6	NA	NA	NA	NA	NA	NA	NA	NA	NA	NA	NA	NA	NA	NA	NA	NA
GO:0006478 peptidyl-tyrosine sulfation	NA	NA	NA	NA	2	NA	NA	NA	NA	NA	NA	NA	NA	NA	NA	NA	NA	NA	NA	NA	NA
GO:0006481 C-terminal protein amino acid methylation	NA	NA	NA	NA	2	NA	NA	NA	NA	NA	NA	NA	NA	NA	NA	NA	NA	NA	NA	NA	NA
GO:0006482 protein amino acid demethylation	NA	NA	NA	NA	6	NA	NA	NA	NA	NA	NA	NA	NA	NA	NA	NA	NA	NA	NA	NA	NA
GO:0006488 dolichol-linked oligosaccharide biosynthetic process	NA	NA	NA	NA	2	NA	NA	NA	NA	NA	NA	NA	NA	NA	NA	NA	NA	NA	NA	NA	NA
GO:0006491 N-glycan processing	NA	NA	NA	NA	8	NA	NA	NA	NA	NA	NA	NA	NA	NA	NA	NA	NA	NA	NA	NA	NA
GO:0006494 protein amino acid terminal glycosylation	NA	NA	NA	NA	2	NA	NA	NA	NA	NA	NA	NA	NA	NA	NA	NA	NA	NA	NA	NA	NA
GO:0006496 protein amino acid terminal N-glycosylation	NA	NA	NA	NA	2	NA	NA	NA	NA	NA	NA	NA	NA	NA	NA	NA	NA	NA	NA	NA	NA
GO:0006498 N-terminal protein lipidation	NA	NA	NA	NA	2	NA	NA	NA	NA	NA	NA	NA	NA	NA	NA	NA	NA	NA	NA	NA	NA
GO:0006499 N-terminal protein myristoylation	NA	NA	NA	NA	1	NA	NA	NA	NA	NA	NA	NA	NA	NA	NA	NA	NA	NA	NA	NA	NA
GO:0006500 N-terminal protein palmitoylation	NA	NA	NA	NA	1	NA	NA	NA	NA	NA	NA	NA	NA	NA	NA	NA	NA	NA	NA	NA	NA
GO:0006508 proteolysis	NA	NA	NA	NA	935	NA	NA	NA	NA	NA	NA	NA	NA	NA	NA	NA	NA	NA	NA	NA	NA
GO:0006510 ATP-dependent proteolysis	NA	NA	NA	NA	7	NA	NA	NA	NA	NA	NA	NA	NA	NA	NA	NA	NA	NA	NA	NA	NA
GO:0006511 ubiquitin-dependent protein catabolic process	NA	NA	NA	NA	516	NA	NA	NA	NA	NA	NA	NA	NA	NA	NA	NA	NA	NA	NA	NA	NA
GO:0006517 protein deglycosylation	NA	NA	NA	NA	2	NA	NA	NA	NA	NA	NA	NA	NA	NA	NA	NA	NA	NA	NA	NA	NA
GO:0006521 regulation of amino acid metabolic process	NA	NA	NA	NA	2	NA	NA	NA	NA	NA	NA	NA	NA	NA	NA	NA	NA	NA	NA	NA	NA
GO:0006526 arginine biosynthetic process	NA	NA	NA	NA	3	NA	NA	NA	NA	NA	NA	NA	NA	NA	NA	NA	NA	NA	NA	NA	NA

[truncated: 2 more sheets: GO_Group2, GO_Group3]
