# Supplementary material for: Transcriptomic profiling reveals three molecular phenotypes of adenocarcinoma at the gastroesophageal junction
Source: Int J Cancer. 2019 May 17;145(12):3389–401. doi: 10.1002/ijc.32384 (PMC6851674; doi:10.1002/ijc.32384)
Supplement: Supplementary file 13 — Table S6 Ingenuity Pathway Analysis (IPA®) of the three groups [file IJC-145-3389-s013.xlsx]

## Sheet: Group1_CanonicalPathw
© 2000-2016 QIAGEN. All rights reserved.
Ingenuity Canonical Pathways	-log(p-value)	Ratio	z-score	Molecules
LPS/IL-1 Mediated Inhibition of RXR Function	6,4E00	9,62E-02	-0,816	SULT1C2,ACOX1,CES2,HMGCS2,IL1R2,SLC27A5,ALDH1A1,FABP6,UST,CYP3A5,ALDH3A2,CAT,ALDH3B1,GSTA1,SLC27A1,FABP5,PLTP,GSTO2,ALDH3A1,ALDH6A1
Ethanol Degradation II	6,22E00	2,67E-01	NaN	ALDH2,ADH1A,ALDH1A1,DHRS2,ALDH3A2,ADH1C,ALDH3B1,ALDH3A1
Noradrenaline and Adrenaline Degradation	5,87E00	2,42E-01	NaN	ALDH2,ADH1A,ALDH1A1,DHRS2,ALDH3A2,ADH1C,ALDH3B1,ALDH3A1
Methylglyoxal Degradation III	5,37E00	4,55E-01	NaN	AKR7A3,CYP2E1,AKR1B15,AKR1B1,AKR1B10
Ethanol Degradation IV	5,26E00	3,16E-01	NaN	ALDH2,ALDH1A1,ALDH3A2,CAT,ALDH3B1,ALDH3A1
Histamine Degradation	4,94E00	3,85E-01	NaN	ALDH2,ALDH1A1,ALDH3A2,ALDH3B1,ALDH3A1
Oxidative Ethanol Degradation III	4,59E00	3,33E-01	NaN	ALDH2,ALDH1A1,ALDH3A2,ALDH3B1,ALDH3A1
Estrogen Biosynthesis	4,45E00	1,89E-01	NaN	CYP2E1,CYP3A5,CYP2C18,CYP4X1,AKR1B15,HSD17B2,CYP2S1
Fatty Acid α-oxidation	4,44E00	3,12E-01	NaN	ALDH2,ALDH1A1,ALDH3A2,ALDH3B1,ALDH3A1
Acetone Degradation I (to Methylglyoxal)	4,4E00	2,31E-01	NaN	CYP2E1,CYP3A5,CYP2C18,CYP4X1,AKR1B15,CYP2S1
Putrescine Degradation III	4,29E00	2,94E-01	NaN	ALDH2,ALDH1A1,ALDH3A2,ALDH3B1,ALDH3A1
Tryptophan Degradation X (Mammalian, via Tryptamine)	4,16E00	2,78E-01	NaN	ALDH2,ALDH1A1,ALDH3A2,ALDH3B1,ALDH3A1
Serotonin Degradation	4,09E00	1,43E-01	NaN	ALDH2,ADH1A,ALDH1A1,DHRS2,ALDH3A2,ADH1C,ALDH3B1,ALDH3A1
Dopamine Degradation	3,71E00	2,27E-01	NaN	ALDH2,ALDH1A1,ALDH3A2,ALDH3B1,ALDH3A1
Bupropion Degradation	3,52E00	2,08E-01	NaN	CYP2E1,CYP3A5,CYP2C18,CYP4X1,CYP2S1
GDP-L-fucose Biosynthesis I (from GDP-D-mannose)	3,19E00	1E00	NaN	TSTA3,GMDS
Aryl Hydrocarbon Receptor Signaling	3,16E00	8,15E-02	NaN	ALDH1A1,NFIC,ALDH3A2,TFF1,NQO1,ALDH3B1,GSTA1,NFIB,GSTO2,ALDH3A1,ALDH6A1
PXR/RXR Activation	2,96E00	1,11E-01	NaN	ALDH1A1,CYP3A5,ALDH3A2,GSTA1,CES2,HMGCS2,PRKAR1A
Xenobiotic Metabolism Signaling	2,6E00	5,86E-02	NaN	PRKCI,ALDH1A1,UST,SULT1C2,CYP3A5,ALDH3A2,CAT,NQO1,PIK3C2G,GSTA1,ALDH3B1,CES2,GSTO2,ALDH3A1,ALDH6A1
Phenylethylamine Degradation I	2,42E00	5E-01	NaN	ALDH2,ALDH3A2
Nicotine Degradation III	2,17E00	1,06E-01	NaN	CYP2E1,CYP3A5,CYP2C18,CYP4X1,CYP2S1
Retinoate Biosynthesis I	2,17E00	1,33E-01	NaN	ALDH1A1,SDR16C5,ADH1C,AKR1B10
Fatty Acid β-oxidation I	2,17E00	1,33E-01	NaN	SLC27A5,SLC27A1,ACADM,HADH
Melatonin Degradation I	2,06E00	1E-01	NaN	CYP2E1,CYP3A5,CYP2C18,CYP4X1,CYP2S1
Nicotine Degradation II	1,95E00	9,43E-02	NaN	CYP2E1,CYP3A5,CYP2C18,CYP4X1,CYP2S1
Stearate Biosynthesis I (Animals)	1,93E00	1,14E-01	NaN	SLC27A5,CYP2E1,AKR1B15,SLC27A1
Superpathway of Serine and Glycine Biosynthesis I	1,9E00	2,86E-01	NaN	PHGDH,SHMT1
Superpathway of Melatonin Degradation	1,89E00	9,09E-02	NaN	CYP2E1,CYP3A5,CYP2C18,CYP4X1,CYP2S1
FXR/RXR Activation	1,83E00	6,4E-02	NaN	PPARG,SLC27A5,FABP6,FOXA1,FOXA2,PLTP,FOXA3,PON3
Superoxide Radicals Degradation	1,78E00	2,5E-01	NaN	CAT,NQO1
Netrin Signaling	1,77E00	1,03E-01	NaN	CHP1,RYR1,ABLIM1,PRKAR1A
Leucine Degradation I	1,68E00	2,22E-01	NaN	MCCC1,ACADM
Folate Transformations I	1,68E00	2,22E-01	NaN	MTHFS,SHMT1
Methylglyoxal Degradation VI	1,59E00	1E00	NaN	LDHD
L-cysteine Degradation II	1,59E00	1E00	NaN	CTH
nNOS Signaling in Neurons	1,53E00	8,7E-02	NaN	CAPN5,CAPN8,PRKCI,CHP1
IL-15 Production	1,51E00	1,11E-01	NaN	PRKCI,JAK2,MST1R
Purine Nucleotides De Novo Biosynthesis II	1,51E00	1,82E-01	NaN	ADSSL1,IMPDH2
Amyloid Processing	1,42E00	8E-02	NaN	CAPN5,CAPN8,BACE2,PRKAR1A
Leptin Signaling in Obesity	1,41E00	6,85E-02	NaN	PLCD3,PIK3C2G,PLCL2,JAK2,PRKAR1A
Neuropathic Pain Signaling In Dorsal Horn Neurons	1,39E00	6,06E-02	2,449	PLCD3,KCNN4,PRKCI,PIK3C2G,PLCL2,PRKAR1A
Fatty Acid Activation	1,38E00	1,54E-01	NaN	SLC27A5,SLC27A1
Chondroitin Sulfate Degradation (Metazoa)	1,38E00	1,54E-01	NaN	HYAL3,HYAL1
Superpathway of Methionine Degradation	1,36E00	9,68E-02	NaN	MCEE,AHCYL2,CTH
VDR/RXR Activation	1,33E00	6,49E-02	NaN	PRKCI,HOXA10,SEMA3B,KLF4,HSD17B2
nNOS Signaling in Skeletal Muscle Cells	1,32E00	1,43E-01	NaN	RYR1,DAG1
Dermatan Sulfate Degradation (Metazoa)	1,32E00	1,43E-01	NaN	HYAL3,HYAL1
Phenylalanine Degradation IV (Mammalian, via Side Chain)	1,32E00	1,43E-01	NaN	ALDH2,ALDH3A2
Colanic Acid Building Blocks Biosynthesis	1,32E00	1,43E-01	NaN	TSTA3,GMDS
Epoxysqualene Biosynthesis	1,3E00	5E-01	NaN	FDFT1
β-alanine Degradation I	1,3E00	5E-01	NaN	ALDH6A1
Glycine Degradation (Creatine Biosynthesis)	1,3E00	5E-01	NaN	GATM
Cysteine Biosynthesis/Homocysteine Degradation	1,3E00	5E-01	NaN	CTH
Glycine Biosynthesis I	1,3E00	5E-01	NaN	SHMT1
PPARα/RXRα Activation	1,21E00	4,85E-02	0,447	IL1R2,PLCD3,ACOX1,CYP2C18,SLC27A1,PLCL2,JAK2,PRKAR1A
Complement System	1,2E00	8,33E-02	NaN	CD55,C4BPB,C5
γ-linolenate Biosynthesis II (Animals)	1,16E00	1,18E-01	NaN	SLC27A5,SLC27A1
Mitochondrial L-carnitine Shuttle Pathway	1,16E00	1,18E-01	NaN	SLC27A5,SLC27A1
Sperm Motility	1,16E00	5,31E-02	2,449	PLCD3,PRKCI,PLA2G10,PLCL2,MST1R,PRKAR1A
Ascorbate Recycling (Cytosolic)	1,13E00	3,33E-01	NaN	GSTO2
Cysteine Biosynthesis III (mammalia)	1,12E00	1,11E-01	NaN	AHCYL2,CTH
Virus Entry via Endocytic Pathways	1,11E00	5,62E-02	NaN	CD55,PRKCI,PIK3C2G,CXADR,FOLR1
IL-17A Signaling in Airway Cells	1,09E00	6,25E-02	NaN	IL19,PIK3C2G,MUC5AC,JAK2
NRF2-mediated Oxidative Stress Response	1,07E00	4,52E-02	NaN	AKR7A3,PRKCI,CAT,NQO1,PIK3C2G,GSTA1,GSTO2,HACD3
Antioxidant Action of Vitamin C	1,05E00	5,38E-02	-2,000	PLCD3,PLA2G10,PLCL2,JAK2,GSTO2
LXR/RXR Activation	1,05E00	4,96E-02	0,000	IL1R2,FDFT1,LYZ,PLTP,PON3,HADH
Melatonin Signaling	1,02E00	5,88E-02	2,000	PLCD3,PRKCI,PLCL2,PRKAR1A
Heme Degradation	1,01E00	2,5E-01	NaN	BLVRB
Methylmalonyl Pathway	1,01E00	2,5E-01	NaN	MCEE
Myo-inositol Biosynthesis	1,01E00	2,5E-01	NaN	IMPA2
IGF-1 Signaling	1E00	5,21E-02	2,000	PRKCI,PIK3C2G,JAK2,IGFBP2,PRKAR1A
GPCR-Mediated Integration of Enteroendocrine Signaling Exemplified by an L Cell	9,85E-01	5,71E-02	NaN	PLCD3,GAL,PLCL2,PRKAR1A
Role of Oct4 in Mammalian Embryonic Stem Cell Pluripotency	9,71E-01	6,67E-02	NaN	FOXA1,FOXA2,ASH2L
IL-3 Signaling	9,68E-01	5,63E-02	2,000	PRKCI,CHP1,PIK3C2G,JAK2
phagosome formation	9,62E-01	5,05E-02	NaN	PLCD3,PRKCI,TLR5,PIK3C2G,PLCL2
MSP-RON Signaling Pathway	9,49E-01	6,52E-02	NaN	PIK3C2G,JAK2,MST1R
Role of Macrophages, Fibroblasts and Endothelial Cells in Rheumatoid Arthritis	9,49E-01	3,87E-02	NaN	IL1R2,PLCD3,PRKCI,TLR5,PRSS2,CHP1,PIK3C2G,PLCL2,JAK2,PRSS1,C5
TCA Cycle II (Eukaryotic)	9,37E-01	8,7E-02	NaN	LIPF,ACO1
Creatine-phosphate Biosynthesis	9,16E-01	2E-01	NaN	CKMT1A/CKMT1B
Serine Biosynthesis	9,16E-01	2E-01	NaN	PHGDH
2-oxobutanoate Degradation I	9,16E-01	2E-01	NaN	MCEE
dTMP De Novo Biosynthesis	9,16E-01	2E-01	NaN	SHMT1
Folate Polyglutamylation	9,16E-01	2E-01	NaN	SHMT1
Glutathione-mediated Detoxification	9,06E-01	8,33E-02	NaN	GSTA1,GSTO2
Granulocyte Adhesion and Diapedesis	8,86E-01	4,24E-02	NaN	IL1R2,CLDN23,MMP28,CLDN18,CXCL17,CCL26,C5
Gluconeogenesis I	8,77E-01	8E-02	NaN	LIPF,FBP2
Renin-Angiotensin Signaling	8,46E-01	4,63E-02	2,000	PRKCI,PIK3C2G,PTGER2,JAK2,PRKAR1A
Urea Cycle	8,43E-01	1,67E-01	NaN	CPS1
Superpathway of Cholesterol Biosynthesis	8,23E-01	7,41E-02	NaN	FDFT1,HMGCS2
Sertoli Cell-Sertoli Cell Junction Signaling	8,11E-01	4,05E-02	NaN	EPN3,CLDN23,CLDN18,PVRL3,TUBB2A,CLINT1,PRKAR1A
Phospholipases	7,99E-01	5,56E-02	NaN	PLCD3,PLA2G10,PLCL2
Role of NFAT in Cardiac Hypertrophy	7,93E-01	4E-02	2,646	PLCD3,PRKCI,CHP1,PIK3C2G,PLCL2,GATA4,PRKAR1A
Agranulocyte Adhesion and Diapedesis	7,93E-01	4E-02	NaN	PODXL2,CLDN23,MMP28,CLDN18,CXCL17,CCL26,C5
GPCR-Mediated Nutrient Sensing in Enteroendocrine Cells	7,9E-01	4,82E-02	NaN	PLCD3,PRKCI,PLCL2,PRKAR1A
Thrombopoietin Signaling	7,82E-01	5,45E-02	NaN	PRKCI,PIK3C2G,JAK2
Regulation of Cellular Mechanics by Calpain Protease	7,82E-01	5,45E-02	NaN	CAPN5,CAPN8,TLN2
Ketolysis	7,81E-01	1,43E-01	NaN	OXCT1
Pregnenolone Biosynthesis	7,81E-01	1,43E-01	NaN	CYP2E1
Aspartate Degradation II	7,81E-01	1,43E-01	NaN	LIPF
Type II Diabetes Mellitus Signaling	7,78E-01	4,39E-02	NaN	PPARG,SLC27A5,PRKCI,PIK3C2G,SLC27A1
Synaptic Long Term Potentiation	7,56E-01	4,31E-02	2,236	PLCD3,PRKCI,CHP1,PLCL2,PRKAR1A
14-3-3-mediated Signaling	7,56E-01	4,31E-02	2,000	PLCD3,PRKCI,TUBB2A,PIK3C2G,PLCL2
FAK Signaling	7,52E-01	4,65E-02	NaN	CAPN5,CAPN8,TLN2,PIK3C2G
Retinol Biosynthesis	7,5E-01	6,67E-02	NaN	LIPF,CES2
P2Y Purigenic Receptor Signaling Pathway	7,35E-01	4,24E-02	2,236	PLCD3,PRKCI,PIK3C2G,PLCL2,PRKAR1A
ErbB4 Signaling	7,35E-01	5,17E-02	NaN	PRKCI,PIK3C2G,NRG4
Phosphatidylethanolamine Biosynthesis II	7,29E-01	1,25E-01	NaN	ETNK1
Gap Junction Signaling	7,23E-01	3,97E-02	NaN	PLCD3,PRKCI,TUBB2A,PIK3C2G,PLCL2,PRKAR1A
ERK/MAPK Signaling	7,1E-01	3,78E-02	1,890	PPARG,MYCN,TLN2,PRKCI,PLA2G10,PIK3C2G,PRKAR1A
RAR Activation	6,94E-01	3,74E-02	NaN	ALDH1A1,PRKCI,SDR16C5,ADH1C,JAK2,CRABP2,PRKAR1A
Eicosanoid Signaling	6,91E-01	4,92E-02	NaN	PLA2G10,PTGER2,PTGER4
Triacylglycerol Biosynthesis	6,87E-01	6,06E-02	NaN	AGPAT5,LPIN2
Estrogen-Dependent Breast Cancer Signaling	6,63E-01	4,76E-02	NaN	PIK3C2G,AKR1B15,HSD17B2
Embryonic Stem Cell Differentiation into Cardiac Lineages	6,42E-01	1E-01	NaN	GATA4
Ketogenesis	6,42E-01	1E-01	NaN	HMGCS2
Oleate Biosynthesis II (Animals)	6,42E-01	1E-01	NaN	ALDH6A1
Histidine Degradation VI	6,42E-01	1E-01	NaN	CYP2E1
Glycine Betaine Degradation	6,42E-01	1E-01	NaN	SHMT1
Amyotrophic Lateral Sclerosis Signaling	6,28E-01	4,12E-02	NaN	CAPN5,CAPN8,CAT,PIK3C2G
Colorectal Cancer Metastasis Signaling	6,22E-01	3,46E-02	2,828	ARRB1,MMP28,TLR5,PIK3C2G,PTGER2,JAK2,PTGER4,PRKAR1A
IL-12 Signaling and Production in Macrophages	6,14E-01	3,82E-02	NaN	PPARG,LYZ,PRKCI,PIK3C2G,MST1R
Erythropoietin Signaling	6,12E-01	4,48E-02	NaN	PRKCI,PIK3C2G,JAK2
Endothelin-1 Signaling	5,94E-01	3,59E-02	1,633	PLCD3,PRKCI,PLA2G10,PIK3C2G,PLCL2,PTGER2
Growth Hormone Signaling	5,89E-01	4,35E-02	NaN	PRKCI,PIK3C2G,JAK2
Synaptic Long Term Depression	5,81E-01	3,7E-02	2,236	PLCD3,PRKCI,PLA2G10,RYR1,PLCL2
Glutaryl-CoA Degradation	5,74E-01	8,33E-02	NaN	HADH
Mevalonate Pathway I	5,74E-01	8,33E-02	NaN	HMGCS2
Rac Signaling	5,7E-01	3,88E-02	NaN	IQGAP2,PRKCI,PIK3C2G,SH3RF1
IL-17 Signaling	5,55E-01	4,17E-02	NaN	IL19,PIK3C2G,JAK2
Ubiquinol-10 Biosynthesis (Eukaryotic)	5,44E-01	7,69E-02	NaN	CYP2E1
Cholesterol Biosynthesis I	5,44E-01	7,69E-02	NaN	FDFT1
Bile Acid Biosynthesis, Neutral Pathway	5,44E-01	7,69E-02	NaN	SLC27A5
Cholesterol Biosynthesis II (via 24,25-dihydrolanosterol)	5,44E-01	7,69E-02	NaN	FDFT1
Cholesterol Biosynthesis III (via Desmosterol)	5,44E-01	7,69E-02	NaN	FDFT1
Vitamin-C Transport	5,44E-01	7,69E-02	NaN	GSTO2
Prolactin Signaling	5,44E-01	4,11E-02	NaN	PRKCI,PIK3C2G,JAK2
Pancreatic Adenocarcinoma Signaling	5,44E-01	3,77E-02	2,000	CYP2E1,PIK3C2G,JAK2,RALBP1
Dermatan Sulfate Biosynthesis (Late Stages)	5,36E-01	4,76E-02	NaN	UST,SULT1C2
Role of Tissue Factor in Cancer	5,35E-01	3,74E-02	NaN	PDIA2,ARRB1,PIK3C2G,JAK2
Gαs Signaling	5,27E-01	3,7E-02	2,000	RYR1,PTGER2,PTGER4,PRKAR1A
VEGF Family Ligand-Receptor Interactions	5,23E-01	4E-02	NaN	PRKCI,PLA2G10,PIK3C2G
Superpathway of Citrulline Metabolism	5,18E-01	7,14E-02	NaN	CPS1
Urate Biosynthesis/Inosine 5'-phosphate Degradation	5,18E-01	7,14E-02	NaN	IMPDH2
Production of Nitric Oxide and Reactive Oxygen Species in Macrophages	5,12E-01	3,35E-02	0,816	LYZ,PRKCI,HOXA10,CAT,PIK3C2G,JAK2
Chondroitin Sulfate Biosynthesis (Late Stages)	5,09E-01	4,55E-02	NaN	UST,SULT1C2
CCR3 Signaling in Eosinophils	4,94E-01	3,57E-02	NaN	PRKCI,PLA2G10,PIK3C2G,CCL26
Telomere Extension by Telomerase	4,93E-01	6,67E-02	NaN	PINX1
CDP-diacylglycerol Biosynthesis I	4,7E-01	6,25E-02	NaN	AGPAT5
Methionine Degradation I (to Homocysteine)	4,7E-01	6,25E-02	NaN	AHCYL2
Superpathway of Geranylgeranyldiphosphate Biosynthesis I (via Mevalonate)	4,7E-01	6,25E-02	NaN	HMGCS2
Aldosterone Signaling in Epithelial Cells	4,66E-01	3,31E-02	2,236	PLCD3,PRKCI,PIK3C2G,PLCL2,SLC9A1
CNTF Signaling	4,59E-01	4,17E-02	NaN	PIK3C2G,JAK2
Heparan Sulfate Biosynthesis (Late Stages)	4,59E-01	4,17E-02	NaN	UST,SULT1C2
p70S6K Signaling	4,49E-01	3,39E-02	2,000	PLCD3,PRKCI,PIK3C2G,PLCL2
Role of Pattern Recognition Receptors in Recognition of Bacteria and Viruses	4,42E-01	3,36E-02	2,000	PRKCI,TLR5,PIK3C2G,C5
Germ Cell-Sertoli Cell Junction Signaling	4,35E-01	3,21E-02	NaN	EPN3,PVRL3,TUBB2A,PIK3C2G,CLINT1
ErbB Signaling	4,32E-01	3,53E-02	NaN	PRKCI,PIK3C2G,NRG4
Phosphatidylglycerol Biosynthesis II (Non-plastidic)	4,29E-01	5,56E-02	NaN	AGPAT5
Valine Degradation I	4,29E-01	5,56E-02	NaN	ALDH6A1
D-myo-inositol (1,4,5)-trisphosphate Degradation	4,29E-01	5,56E-02	NaN	IMPA2
Dopamine-DARPP32 Feedback in cAMP Signaling	4,29E-01	3,18E-02	2,236	PLCD3,PRKCI,CHP1,PLCL2,PRKAR1A
UVA-Induced MAPK Signaling	4,16E-01	3,45E-02	NaN	PLCD3,PIK3C2G,PLCL2
PI3K Signaling in B Lymphocytes	4,15E-01	3,25E-02	2,000	PLCD3,PRKCI,CHP1,PLCL2
Chondroitin Sulfate Biosynthesis	4,15E-01	3,85E-02	NaN	UST,SULT1C2
Cardiomyocyte Differentiation via BMP Receptors	4,11E-01	5,26E-02	NaN	GATA4
Purine Nucleotides Degradation II (Aerobic)	4,11E-01	5,26E-02	NaN	IMPDH2
Cellular Effects of Sildenafil (Viagra)	4,09E-01	3,23E-02	NaN	PLCD3,KCNN4,PLCL2,PRKAR1A
Calcium-induced T Lymphocyte Apoptosis	4,05E-01	3,77E-02	NaN	PRKCI,CHP1
UVB-Induced MAPK Signaling	4,05E-01	3,77E-02	NaN	PRKCI,PIK3C2G
Unfolded protein response	4,05E-01	3,77E-02	NaN	PPARG,PDIA2
Maturity Onset Diabetes of Young (MODY) Signaling	3,94E-01	5E-02	NaN	FOXA2
Tryptophan Degradation III (Eukaryotic)	3,94E-01	5E-02	NaN	HADH
Insulin Receptor Signaling	3,9E-01	3,15E-02	1,000	PRKCI,PIK3C2G,JAK2,PRKAR1A
Heparan Sulfate Biosynthesis	3,86E-01	3,64E-02	NaN	UST,SULT1C2
Dermatan Sulfate Biosynthesis	3,86E-01	3,64E-02	NaN	UST,SULT1C2
Wnt/Ca+ pathway	3,86E-01	3,64E-02	NaN	PLCD3,PLCL2
Tight Junction Signaling	3,79E-01	3,01E-02	NaN	CLDN23,PRKCI,CLDN18,PVRL3,PRKAR1A
Fcγ Receptor-mediated Phagocytosis in Macrophages and Monocytes	3,79E-01	3,26E-02	NaN	TLN2,PRKCI,PIK3C2G
ErbB2-ErbB3 Signaling	3,76E-01	3,57E-02	NaN	PIK3C2G,NRG4
CREB Signaling in Neurons	3,63E-01	2,96E-02	2,236	PLCD3,PRKCI,PIK3C2G,PLCL2,PRKAR1A
Calcium Signaling	3,63E-01	2,96E-02	1,000	TNNC1,CHP1,MCU,RYR1,PRKAR1A
Polyamine Regulation in Colon Cancer	3,63E-01	4,55E-02	NaN	PPARG
Nitric Oxide Signaling in the Cardiovascular System	3,58E-01	3,16E-02	NaN	PRKCI,PIK3C2G,PRKAR1A
Role of PI3K/AKT Signaling in the Pathogenesis of Influenza	3,42E-01	3,33E-02	NaN	PIK3C2G,PLAC8
Role of JAK1 and JAK3 in γc Cytokine Signaling	3,42E-01	3,33E-02	NaN	PIK3C2G,JAK2
Role of JAK1, JAK2 and TYK2 in Interferon Signaling	3,35E-01	4,17E-02	NaN	JAK2
Triacylglycerol Degradation	3,35E-01	4,17E-02	NaN	LIPF
Superpathway of D-myo-inositol (1,4,5)-trisphosphate Metabolism	3,35E-01	4,17E-02	NaN	IMPA2
Glycolysis I	3,35E-01	4,17E-02	NaN	FBP2
HIF1α Signaling	3,26E-01	3E-02	NaN	MMP28,PIK3C2G,P4HTM
GM-CSF Signaling	3,26E-01	3,23E-02	NaN	PIK3C2G,JAK2
Role of JAK family kinases in IL-6-type Cytokine Signaling	3,22E-01	4E-02	NaN	JAK2
IL-15 Signaling	3,18E-01	3,17E-02	NaN	PIK3C2G,JAK2
Pyridoxal 5'-phosphate Salvage Pathway	3,18E-01	3,17E-02	NaN	PNPO,GRK5
Cardiac Hypertrophy Signaling	3,12E-01	2,74E-02	2,449	PLCD3,CHP1,PIK3C2G,PLCL2,GATA4,PRKAR1A
D-myo-inositol (1,4,5)-Trisphosphate Biosynthesis	3,1E-01	3,85E-02	NaN	PLCD3
Epithelial Adherens Junction Signaling	3,03E-01	2,8E-02	NaN	EPN3,PVRL3,TUBB2A,CLINT1
Agrin Interactions at Neuromuscular Junction	2,9E-01	2,99E-02	NaN	NRG4,DAG1
Fc Epsilon RI Signaling	2,87E-01	2,8E-02	NaN	PRKCI,PLA2G10,PIK3C2G
fMLP Signaling in Neutrophils	2,87E-01	2,8E-02	NaN	PRKCI,CHP1,PIK3C2G
IL-10 Signaling	2,83E-01	2,94E-02	NaN	IL1R2,BLVRB
Macropinocytosis Signaling	2,83E-01	2,94E-02	NaN	PRKCI,PIK3C2G
Thrombin Signaling	2,83E-01	2,67E-02	2,236	PLCD3,PRKCI,PIK3C2G,PLCL2,GATA4
Sphingosine-1-phosphate Signaling	2,82E-01	2,78E-02	NaN	PLCD3,PIK3C2G,PLCL2
Role of p14/p19ARF in Tumor Suppression	2,78E-01	3,45E-02	NaN	PIK3C2G
Sonic Hedgehog Signaling	2,78E-01	3,45E-02	NaN	PRKAR1A
Role of NANOG in Mammalian Embryonic Stem Cell Pluripotency	2,76E-01	2,75E-02	NaN	PIK3C2G,JAK2,GATA4
Androgen Signaling	2,71E-01	2,73E-02	NaN	PRKCI,GTF2E2,PRKAR1A
TREM1 Signaling	2,7E-01	2,86E-02	NaN	TLR5,JAK2
PEDF Signaling	2,64E-01	2,82E-02	NaN	PPARG,PIK3C2G
IL-4 Signaling	2,64E-01	2,82E-02	NaN	PIK3C2G,JAK2
Mitochondrial Dysfunction	2,63E-01	2,63E-02	NaN	NDUFS7,CAT,BACE2,ACO1
Leukocyte Extravasation Signaling	2,6E-01	2,59E-02	NaN	CLDN23,PRKCI,MMP28,CLDN18,PIK3C2G
G Protein Signaling Mediated by Tubby	2,58E-01	3,23E-02	NaN	JAK2
JAK/Stat Signaling	2,58E-01	2,78E-02	NaN	PIK3C2G,JAK2
LPS-stimulated MAPK Signaling	2,52E-01	2,74E-02	NaN	PRKCI,PIK3C2G
NF-κB Activation by Viruses	2,52E-01	2,74E-02	NaN	PRKCI,PIK3C2G
MIF-mediated Glucocorticoid Regulation	2,49E-01	3,12E-02	NaN	PLA2G10
Role of JAK2 in Hormone-like Cytokine Signaling	2,49E-01	3,12E-02	NaN	JAK2
BMP signaling pathway	2,47E-01	2,7E-02	NaN	FST,PRKAR1A
IL-6 Signaling	2,43E-01	2,59E-02	NaN	IL1R2,PIK3C2G,JAK2
HER-2 Signaling in Breast Cancer	2,36E-01	2,63E-02	NaN	PRKCI,PIK3C2G
IL-9 Signaling	2,33E-01	2,94E-02	NaN	PIK3C2G
Oncostatin M Signaling	2,33E-01	2,94E-02	NaN	JAK2
PDGF Signaling	2,3E-01	2,6E-02	NaN	PIK3C2G,JAK2
Cell Cycle Regulation by BTG Family Proteins	2,25E-01	2,86E-02	NaN	CNOT7
Interferon Signaling	2,18E-01	2,78E-02	NaN	JAK2
Notch Signaling	2,1E-01	2,7E-02	NaN	LFNG
Inhibition of Matrix Metalloproteases	2,03E-01	2,63E-02	NaN	MMP28
Docosahexaenoic Acid (DHA) Signaling	1,97E-01	2,56E-02	NaN	PIK3C2G
Thyroid Cancer Signaling	1,97E-01	2,56E-02	NaN	PPARG

## Sheet: Group1_DiseaseFunct
© 2000-2016 QIAGEN. All rights reserved.
Category	p-value	Molecules
Small Molecule Biochemistry	1,57E-09-2,55E-02	GMDS,MTMR9,ARV1,SLC9A1,TESC,SLURP1,GAL,GSTA1,ALDH3A1,ALDH6A1,RAB27A,SLC35A3,GRK5,HACL1,PLCL2,TGM1,SLC27A1,PLTP,PTGER2,ANG,CPS1,HACD3,SLC4A4,ST6GALNAC1,CA2,FOXA1,PLA2G10,JAK2,GPRC5B,SLC27A5,FABP5,PON3,NMU,TSTA3,MYCN,ACOX1,CYP2C18,MCU,FOLR1,GPD1L,SHMT1,CTH,CYP2S1,AKR7A3,SIDT2,EEF1A2,CES2,NPC1L1,HMGCS2,IL1R2,STARD10,FDFT1,ALDH1A1,CYP3A5,CYP2E1,ALDH3A2,HOXA10,ERLIN2,SLC25A23,PDK4,SDR16C5,LIPF,AKR1B10…
Digestive System Development and Function	2,48E-08-2,55E-02	TFF1,ZFPM1,NPC1L1,HOXC4,SLC9A1,SPDEF,CA9,STARD10,FDFT1,CYP2E1,MUC5AC,SPINK1,FST,CLDN18,NRG4,GRK5,AGR2,KLF4,PIGR,IGFBP2,GCNT1,FOXA2,LAMA3,SLC4A4,GLIS3,SLC26A9,FOXA1,PVRL3,IQGAP2,TFF2,LEFTY1,FABP5,SLC9A2,KRT4,PPARG,KRT14,TSTA3,MYCN,NFIC,KCNE2,KRT6B,ACOX1,NQO1,HYAL1,KRT5,FOLR1,CLCA1,FABP6,ONECUT2,EPHB3,FOXQ1,NFIB,HADH,GATA4
Organ Morphology	2,48E-08-2,55E-02	TFF1,HOXC4,SLC9A1,SPDEF,PBK,HOXA9,CA9,STARD10,SLURP1,FDFT1,ALDH1A1,GAL,LYNX1,HOXA10,MUC5AC,SPINK1,KRT16,RAB27A,FST,CLDN18,NRG4,AGR2,FMOD,PIGR,KLF4,IGFBP2,SPINK5,TGM1,GCNT1,FOXA2,CTSB,LAMA3,LFNG,BACE2,PLTP,LRIG1,SLC4A4,KCNN4,GLIS3,SLC26A9,FOXA1,RAB27B,TFF2,PHGDH,FABP5,SLC9A2,KRT4,TSTA3,KRT14,TGM3,PPARG,MYCN,KCNE2,KRT6B,ACOX1,KRT5,FOLR1,CLCA1,FABP6,EPHB3,FOXQ1,NFIB,CTSE,HADH
Organismal Development	2,48E-08-2,55E-02	CSTA,SPRR1A,TFF1,ZFPM1,HOXC4,NPC1L1,SPDEF,HOXA9,CA9,CYP2E1,ALDH3A2,LYNX1,HOXA10,MUC5AC,SPINK1,KRT16,RAB27A,OVOL2,FST,CABLES1,CLDN18,PHB2,NRG4,TRIM54,ANO1,AGR2,FMOD,PIGR,KLF4,IGFBP2,IL19,TGM1,SPINK5,GCNT1,FOXA2,LAMA3,LFNG,PLTP,PTGER2,CRABP2,LRIG1,AKR1B1,HSD17B2,STEAP3,SLC4A4,KCNN4,GLIS3,SLC26A9,FOXA1,RAB27B,PVRL3,JAK2,CD55,IQGAP2,ARRB1,TFF2,SOX21,LEFTY1,PHGDH,RYR1,FABP5,MCPH1,ACADM,SLC9A2,PTGER4,K…
Tissue Morphology	1,15E-07-2,55E-02	SPAG16,TFF1,ZFPM1,SPDEF,SLC9A1,HOXA9,CA9,MIA,ALDH1A1,CYP2E1,HOXA10,MUC5AC,KRT16,RAB27A,FST,CLDN18,GCNT2,NRG4,AGR2,ANO1,KLF4,GCNT1,FOXA2,LAMA3,PLTP,SLC4A4,GLIS3,SLC26A9,FOXA1,KIAA0101,RAB27B,PVRL3,JAK2,VSIG1,PROM1,IQGAP2,ARRB1,TFF2,LEFTY1,MCPH1,SLC9A2,KRT4,PPARG,TSTA3,KRT14,MYCN,KCNE2,KRT6B,MECOM,KRT5,FOLR1,LAMB2,CLCA1,PRKCI,EPHB3,MST1R,CXADR,GATA4,PRKAR1A
Dermatological Diseases and Conditions	2,34E-07-2,55E-02	CSTA,SPRR2D,SPRR1A,HMGCS2,SPRR2G,SLURP1,KRT13,GAL,CYP3A5,CYP2E1,ALDH3A2,LPIN2,PDK4,CLCA2,SBDS,KRT16,RAB27A,SPRR2A,FST,KLF4,FGFBP1,CKMT1A/CKMT1B,FAM57A,IL19,SCGB2A1,TGM1,SPINK5,CTSB,LAMA3,LRIG1,CRABP2,MUC6,S100P,KCNN4,KIAA0101,JAK2,PROM1,KRTDAP,KRT6C,PHGDH,CD24,SPRR2C,FABP5,TGM3,PPARG,KRT14,SPRR2E,KLK13,KRT6B,SPRR1B,KRT5,S100A2,PRKCI,TLR5,CAT,FCGBP,PRKAR1A
Cell Morphology	5,32E-07-2,55E-02	SPAG16,MNS1,ZFPM1,SPDEF,SLC9A1,HOXA9,CA9,MIA,CYP2E1,ADGRG6,HOXA10,MUC5AC,CLCA2,PDK4,SPINK1,KRT16,RAB27A,FST,CLDN18,SSTR1,TRIM54,AGR2,FMOD,KLF4,PIGR,HAS3,IGFBP2,C5,CKMT1A/CKMT1B,IL19,NPC1,SPINK5,CNOT7,GCNT1,CTSB,LAMA3,LFNG,PTGER2,STEAP3,SLC4A4,GLIS3,SLC26A9,KIAA0101,RAB27B,PVRL3,JAK2,SLC39A14,PROM1,CD55,IQGAP2,ARRB1,PHYH,CD24,SORBS2,MCPH1,RYR1,SEMA3B,ACADM,SLC9A2,KRT14,TSTA3,PPARG,KCNE2,MECOM,KRT6…
Cancer	2,61E-06-2,55E-02	TNNC1,TFF1,MUC1,CA12,PSCA,PRR15L,SPDEF,HOXA9,RNASE4,MIA,GAL,KRT13,MTUS1,MUC5AC,ALDH3A1,PXMP2,CLCA2,FBL,SBDS,PROSC,NDUFS7,MYRF,TUBB2A,GALNTL6,NUP107,SSTR1,TTI2,TNK2,PLLP,FMOD,SLFN11,FAM57A,CLDN23,CCNDBP1,CTSB,SLC27A1,PTGER2,BACE2,LRIG1,ANG,STEAP3,YEATS4,MUC6,SLC4A4,CA2,RBM47,FOXA1,ITLN1,FAM174B,JAK2,PROM1,ABLIM1,ADH1A,CRIPAK,IQGAP2,ARRB1,PNPO,MAL,LEFTY1,CD24,RYR1,FABP5,SORBS2,PLAC8,NMU,MYCN,ASPHD1…
Endocrine System Disorders	2,61E-06-2,55E-02	GMDS,EEF1A2,PRSS2,MUC1,CA12,PSCA,NPC1L1,HOXA9,CA9,ALDH1A1,C18orf8,CYP2E1,MUC5AC,REG1A,ALDH3A1,PDK4,SBDS,SPINK1,FBL,MT1G,TUBB2A,MYRF,AGR2,RALBP1,IGFBP2,SLFN11,NPC1,SCGB2A1,FOXA2,SLC27A1,PTGER2,AKR1B1,LRIG1,ANG,S100P,SLC4A4,CA2,KIAA0101,ITLN1,JAK2,PROM1,CD55,SLC27A5,AGR3,LEFTY1,TMPRSS3,CD24,FABP5,RYR1,MCCC1,ACO1,PTGER4,PPARG,MECOM,KRT6B,IMPDH2,ACOX1,NQO1,HYAL1,S100A2,PRSS1,FOLR1,CLCA1,PRKCI,TLR5,WF…
Organismal Injury and Abnormalities	2,61E-06-2,55E-02	TFF1,TNNC1,MUC1,SPDEF,SLC9A1,RNASE4,GAL,MUC5AC,ALDH3A1,ALDH6A1,FBL,PROSC,NDUFS7,NUP107,PLLP,FMOD,FAM57A,CTSB,MCEE,SLC27A1,STEAP3,ITLN1,JAK2,CRIPAK,IQGAP2,ARRB1,PNPO,FABP5,NMU,TSTA3,ASPHD1,CNFN,MECOM,ADIRF,LAMB2,AGPAT5,FAM107B,CTH,CXADR,SIDT2,EEF1A2,PINX1,CES2,NPC1L1,FDFT1,CYP3A5,ADGRG6,HOXA10,CDC42EP1,DAG1,CDR2L,AGR2,KLF4,IGFBP2,C5,RPL15,NPC1,SPINK5,MATN2,FOXA2,LIMA1,LSM1,MAD1L1,CDK5RAP3,S100P,SL…
Reproductive System Disease	2,61E-06-2,24E-02	TNNC1,TFF1,MUC1,PSCA,PRR15L,SPDEF,HOXA9,RNASE4,GAL,MUC5AC,ALDH3A1,FBL,PROSC,TUBB2A,MYRF,GALNTL6,NUP107,TNK2,TTI2,PLLP,SLFN11,SLC27A1,PTGER2,LRIG1,ANG,STEAP3,MUC6,SLC4A4,CA2,RBM47,FOXA1,ITLN1,FAM174B,JAK2,PROM1,ADH1A,CRIPAK,ARRB1,PNPO,MAL,LEFTY1,CD24,FABP5,RYR1,NMU,MYCN,ASPHD1,KRT6B,MECOM,KRT5,RAMP1,FOLR1,CLCA1,FAM107B,WISP3,ANXA10,CXADR,ASH2L,SIDT2,EEF1A2,CA9,FDFT1,PGC,ALDH1A1,CYP2E1,ADGRG6,RAB11…
Endocrine System Development and Function	4,76E-05-2,18E-02	GLIS3,FOXA1,CYP3A5,ONECUT2,FOXA2,NRG4,SLC9A1,HSD17B2,SLC9A2
Embryonic Development	5,49E-05-2,55E-02	CSTA,GLIS3,FOXA1,KIAA0101,SPRR1A,HOXC4,HOXA9,SOX21,ALDH3A2,HOXA10,PHGDH,RYR1,FABP5,KRT4,PPARG,KRT14,TGM3,KRT16,MYCN,FST,OVOL2,KRT6B,SPRR1B,NRG4,KRT5,KLF4,FOLR1,IL19,TGM1,PRKCI,SPINK5,ONECUT2,FOXA2,LAMA3,FOXQ1,NFIB,LFNG,PTGER2,CTSE,PLTP,CRABP2,LRIG1,CXADR,GATA4
Hair and Skin Development and Function	5,49E-05-2,55E-02	CSTA,RAB27B,SPRR1A,PVRL3,SLC9A1,PBK,SLURP1,SOX21,GAL,ALDH3A2,RYR1,FABP5,PPARG,KRT14,TGM3,KRT16,RAB27A,FST,OVOL2,KRT6B,SPRR1B,KRT5,KLF4,MLPH,IL19,SPINK5,TGM1,LAMA3,FOXQ1,NFIB,PTGER2,BACE2,CTSE,CRABP2,LRIG1
Organ Development	5,49E-05-2,5E-02	CSTA,GLIS3,SPRR1A,HOXC4,HOXA9,SOX21,CYP2E1,ALDH3A2,HOXA10,RYR1,FABP5,KRT4,KRT14,PPARG,TGM3,KRT16,FST,OVOL2,KRT6B,SPRR1B,ACOX1,NRG4,KRT5,KLF4,IL19,SPINK5,TGM1,ONECUT2,FOXA2,LAMA3,FOXQ1,LFNG,NFIB,PTGER2,CTSE,PLTP,CRABP2,LRIG1
Tissue Development	5,49E-05-2,55E-02	CSTA,SPRR1A,HOXC4,SLC9A1,HOXA9,CA9,ALDH3A2,HOXA10,DAG1,KRT16,RAB27A,FST,OVOL2,NRG4,KLF4,MLPH,IL19,SPINK5,TGM1,FOXA2,LAMA3,LFNG,PLTP,PTGER2,CRABP2,LRIG1,FOXA3,CA2,GLIS3,FOXA1,VSIG1,SOX21,PHGDH,FABP5,RYR1,PTGER4,KRT4,KRT14,TGM3,PPARG,MYCN,NFIC,KRT6B,SPRR1B,KRT5,FOLR1,ONECUT2,FOXQ1,NFIB,CTSE,GATA4
Carbohydrate Metabolism	7,64E-05-2,55E-02	MTMR9,GMDS,SIDT2,EEF1A2,TFF1,SLC9A1,HYAL3,IL1R2,ALDH1A1,GAL,CYP3A5,CYP2E1,IMPA2,DHDH,PDK4,RAB27A,SLC35A3,GCNT2,GRK5,AKR1B10,HAS3,C5,CNOT7,FOXA2,CTSB,SLC27A1,AKR1B1,CPS1,FOXA3,ST6GALNAC1,SLC35A1,FOXA1,PLA2G10,JAK2,SLC39A14,FBP2,ALDH2,GPRC5B,FABP5,ACADM,GATM,PTGER4,NMU,KRT14,PPARG,SIAE,TSTA3,NQO1,HYAL1,ETNK1,MCU,PIGB,TLR5,CTH,GSTO2,HADH
Drug Metabolism	7,71E-05-2,55E-02	PPARG,MYCN,MUC1,NQO1,HYAL1,ADH1C,CES2,SLC9A1,FOLR1,NPC1,ALDH1A1,CYP3A5,CYP2E1,ALDH3A2,SHMT1,GSTA1,GSTO2,CRABP2,HSD17B2,CYP2S1
Lipid Metabolism	7,71E-05-2,55E-02	MTMR9,ARV1,EEF1A2,HMGCS2,NPC1L1,IL1R2,STARD10,FDFT1,SLURP1,ALDH1A1,GAL,CYP2E1,CYP3A5,HOXA10,ERLIN2,GSTA1,PDK4,RAB27A,SDR16C5,LIPF,GRK5,HACL1,AKR1B10,IGFBP2,C5,NPC1,FOXA2,SLC27A1,PTGER2,PLTP,CRABP2,AKR1B1,ANG,HACD3,HSD17B2,SLC4A4,ST6GALNAC1,KCNN4,HOMER2,FOXA1,RAB27B,PLA2G10,ADH1C,JAK2,SLC27A5,PHYH,PHGDH,FABP5,ACADM,GATM,PON3,PTGER4,NMU,PPARG,ACOX1,NQO1,CYP2C18,ETNK1,PRKCI,PIGB,TLR5,FABP6,CAT,HADH,…
Vitamin and Mineral Metabolism	7,71E-05-2,55E-02	ARV1,FOXA1,ADH1C,NPC1L1,FDFT1,SLC27A5,ALDH1A1,CYP3A5,CYP2E1,PHYH,RYR1,GSTA1,PPARG,MTHFS,SDR16C5,NQO1,AKR1B10,FOLR1,NPC1,FABP6,FOXA2,CAT,SHMT1,SLC27A1,PLTP,CRABP2,GSTO2,HSD17B2,CYP2S1
Cellular Development	2,43E-04-2,55E-02	CSTA,SPRR1A,MUC1,PSCA,CES2,SLC9A1,PBK,HOXA9,CA9,MIA,FDFT1,SLURP1,ALDH1A1,GAL,CYP3A5,MTUS1,REG1A,PDK4,CLCA2,SBDS,KRT16,RAB27A,OVOL2,SPRR3,FST,CABLES1,TUBB2A,NRG4,SSTR1,TNK2,AKR1B10,FGFBP1,KLF4,HAS3,IGFBP2,MLPH,IL19,TGM1,SPINK5,FOXA2,CTSB,MAD1L1,LFNG,PTGER2,CRABP2,MSMB,LRIG1,FOXA3,ANG,STEAP3,YEATS4,KCNN4,GLIS3,FOXA1,KIAA0101,JAK2,ABLIM1,SPINK7,IQGAP2,TFF2,RASAL1,CAPN13,PHGDH,CD24,FABP5,SEMA3B,PLAC8…
Cellular Growth and Proliferation	2,69E-04-2,55E-02	TFF1,OLFM4,MUC1,PSCA,CES2,SLC9A1,PBK,HOXA9,CA9,MIA,FDFT1,SLURP1,ALDH1A1,GAL,CYP3A5,MTUS1,HOXA10,REG1A,ALDH3A1,PDK4,CLCA2,SBDS,SPRR3,FST,CABLES1,TUBB2A,NRG4,SSTR1,TNK2,AKR1B10,FGFBP1,KLF4,HAS3,IGFBP2,IL19,CNOT7,FOXA2,LIMA1,CTSB,MAD1L1,LFNG,PTGER2,CRABP2,MSMB,LRIG1,ANG,STEAP3,YEATS4,KCNN4,GLIS3,FOXA1,KIAA0101,JAK2,ABLIM1,SPINK7,IQGAP2,TFF2,RASAL1,SOX21,CAPN13,CD24,MCPH1,FABP5,SEMA3B,PPARG,KRT14,MYC…
Molecular Transport	3,12E-04-2,55E-02	EEF1A2,MUC1,NPC1L1,PBK,SLC9A1,STARD10,IL1R2,CA9,FDFT1,SLURP1,ALDH1A1,GAL,CYP2E1,CYP3A5,KCNK1,SLC25A23,GSTA1,CLCA2,PDK4,RAB27A,GRK5,ANO1,PLLP,RALBP1,C5,IL19,NPC1,FOXA2,SLC27A1,PLTP,SLC44A2,AKR1B1,CPS1,STEAP3,SLC4A4,SLC35A1,CA2,KCNN4,SLC26A9,KIAA0101,FOXA1,PLA2G10,ADH1C,JAK2,SLC39A14,SLC27A5,PHYH,PHGDH,CLIC3,RYR1,FABP5,GATM,SLC9A2,PTGER4,PON3,NMU,PPARG,MYCN,KCNE2,ACOX1,CHP1,NQO1,HYAL1,MCU,RAMP1,CCD…
Nucleic Acid Metabolism	3,12E-04-2,55E-02	TSTA3,RAB27A,GMDS,GPD1L,CYP3A5,CYP2E1,SLC35A3,NQO1,CAT,SLC25A23,SLC27A1,SLC28A2
Post-Translational Modification	4,57E-04-2,55E-02	TGM3,CSTA,SPRR1B,IMPDH2,SPRR1A,TGM1,ALDH1A1,CAT,SHMT1,CTH,REG1A,ACADM,GATM,HADH
Cellular Function and Maintenance	4,91E-04-2,55E-02	SLC4A4,CA2,SLC26A9,SIDT2,FOXA1,RAB27B,SLC39A14,SLC9A1,TESC,CA9,FXYD4,GPRC5B,CYP2E1,MAL,TMPRSS3,CD24,ACO1,GATM,SLC9A2,PTGER4,CLCA2,PDK4,NMU,PPARG,RAB27A,KCNE2,COCH,MCU,PLCL2,C5,TLR5,FOXA2,CAT,EPHB3,SLC27A1,AKR1B1,RHCG,FOXA3,CPS1,HADH
Cellular Assembly and Organization	5,35E-04-2,55E-02	SBDS,KRT16,MYCN,RAB27A,SPAG16,FOXA1,RAB27B,MNS1,C5,MLPH,ADGRG6,MAL,SORBS2,CDC42EP1,GATA4,PRKAR1A
Gastrointestinal Disease	5,35E-04-2,55E-02	GMDS,TFF1,TNNC1,PRSS2,OLFM4,CA12,PINX1,CES2,NPC1L1,SPDEF,IL1R2,STARD10,CA9,ALDH1A1,C18orf8,CYP3A5,CYP2E1,REG1A,PDK4,SPINK1,SBDS,MT1G,FST,SSTR1,ANO1,IGFBP2,CLDN23,CCNDBP1,MAD1L1,BACE2,AKR1B1,LRIG1,SLC4A4,CA2,KCNN4,GLIS3,JAK2,SLC39A14,IQGAP2,CD55,SLC27A5,TFF2,PHYH,CD24,FABP5,ACO1,PLAC8,GATM,ACADM,SLC9A2,PTGER4,NMU,PPARG,TSTA3,KCNE2,NFIC,IMPDH2,ACOX1,HYAL1,PRSS1,CLCA1,PRKCI,TLR5,CAT,EPHB3,FOXQ1,CXAD…
Inflammatory Response	6,12E-04-2,55E-02	MUC1,OLFM4,PRSS2,CA12,HMGCS2,SPDEF,PBK,CA9,C18orf8,CYP2E1,LANCL1,REG1A,PDK4,SPINK1,SBDS,KRT16,RAB27A,MYRF,TUBB2A,NRG4,AGR2,RALBP1,KLF4,C5,CKMT1A/CKMT1B,NPC1,SPINK5,FOXA2,CTSB,PLTP,PTGER2,CA2,PLA2G10,JAK2,PROM1,ALDH2,CD55,ARRB1,PHYH,PHGDH,CD24,FABP5,CXCL17,SLC9A2,PTGER4,NMU,PPARG,SIAE,TSTA3,KRT14,TGM3,KLK13,IMPDH2,ACOX1,NQO1,HYAL1,KRT5,S100A2,PRSS1,LAMB2,CLCA1,TLR5,CAT,ERN2,CTSE,FCGBP
Cellular Compromise	6,5E-04-2,55E-02	TSTA3,PPARG,CYP2E1,ALDH3A2,MUC1,NQO1,CAT,SORBS2,SEMA3B,LANCL1,SLC9A1,C5
Connective Tissue Disorders	6,5E-04-2,55E-02	PPARG,KRT14,CA2,NFIC,FST,SLC35A3,HYAL1,RBBP8,KRT5,JAK2,HOXC4,IRX5,HOXA9,HYAL3,FDFT1,LAMA3,LFNG,RYR1,MCPH1,LPIN2,COL9A2,PRKAR1A
Developmental Disorder	6,5E-04-2,55E-02	MNS1,HOXC4,NPC1L1,HOXA9,LPIN2,ALDH6A1,SBDS,KRT16,RAB27A,FST,SLC35A3,TUBB2A,GCNT2,TTI2,IRX5,MLPH,C5,RPL15,NPC1,TGM1,FOXA2,MCEE,LAMA3,LFNG,CPS1,FOXA3,CA2,SLC35A1,PLA2G10,RBBP8,PROM1,PHYH,LEFTY1,PHGDH,OXCT1,RYR1,MCCC1,MCPH1,ACADM,GATM,KRT14,PPARG,MYCN,NFIC,MECOM,KRT6B,NQO1,KRT5,CAT,CTH,COL9A2,GATA4,PRKAR1A
Hereditary Disorder	6,5E-04-2,55E-02	CA12,NPC1L1,CA9,SLURP1,ERLIN2,LPIN2,ALDH6A1,SPINK1,SBDS,KRT16,RAB27A,SLC35A3,TUBB2A,GCNT2,TTI2,IRX5,MLPH,C5,RPL15,NPC1,TGM1,MCEE,LAMA3,LFNG,ANG,CPS1,SLC35A1,CA2,RBBP8,PROM1,KRT6C,ALDH2,PHYH,PHGDH,TMPRSS3,OXCT1,RYR1,MCCC1,MCPH1,ACADM,GATM,KRT14,PPARG,KRT6B,NQO1,KRT5,PRSS1,FOLR1,LAMB2,GPD1L,CAT,CTH,COL9A2,GATA4,PRKAR1A
Inflammatory Disease	6,5E-04-2,55E-02	CA2,PRSS2,CA12,HMGCS2,PROM1,CA9,HYAL3,FDFT1,ALDH1A1,C18orf8,CYP2E1,PHGDH,FABP5,LPIN2,REG1A,ALDH3A1,PDK4,PPARG,SPINK1,SBDS,TGM3,KRT16,KLK13,ACOX1,HYAL1,KRT5,S100A2,PRSS1,SPINK5,CAT,COL9A2,FCGBP
Nervous System Development and Function	6,5E-04-2,55E-02	LAMB2,FOXA1,ADGRG6,LYNX1,FOXA2,HOXA10,LFNG,DAG1,HOXA9,NMU,PRKAR1A
Renal and Urological Disease	6,5E-04-2,55E-02	SLC4A4,PPARG,CA2,MT1G,GMDS,IMPDH2,CA12,HYAL1,IGFBP2,CA9,LAMB2,ALDH1A1,CD24,MCCC1,ACO1,AKR1B1,RHCG,ALDH3A1,CXADR,PTGER4
Protein Synthesis	9,86E-04-2,55E-02	TGM3,ALDH1A1,IMPDH2,CARNS1,CAT,SHMT1,CTH,REG1A,ACADM
Energy Production	1,28E-03-2,08E-02	PPARG,ACOX1,NQO1,ADH1C,HACL1,HMGCS2,FBP2,ALDH1A1,CYP3A5,CYP2E1,PHYH,CAT,SLC27A1,ACADM,ALDH3A1,HSD17B2,HADH,PDK4
Connective Tissue Development and Function	1,39E-03-2,55E-02	PPARG,RAB27A,FST,NFIC,MECOM,RAB27B,HOXC4,KLF4,SLC9A1,HOXA9,MIA,ALDH1A1,PODXL2,SOX21,HOXA10,LFNG,MST1R,ARHGAP24,PTGER4
Skeletal and Muscular System Development and Function	1,39E-03-2,55E-02	PPARG,FST,ALDH1A1,CAT,HOXA10,CTSB,LFNG,HOXC4,GATA4,HOXA9
Infectious Diseases	1,56E-03-2,55E-02	KRT14,CA9,PDIA2,NPC1,CA2,CD55,KCNN4,CTSB,CA12,DAG1,LPIN2,CXADR,FOLR1
Nutritional Disease	1,65E-03-1,56E-02	CA2,CA12,JAK2,NPC1L1,CA9,SLURP1,ARRB1,GAL,CYP2E1,FABP5,LPIN2,GATM,NMU,PDK4,PPARG,MMP28,LIPF,ACOX1,SSTR1,RALBP1,NPC1,TLR5,FOXA2,ATRN,SLC27A1,ANG,PTER
Cardiovascular Disease	1,83E-03-2,55E-02	CA2,TNNC1,CA12,PINX1,NPC1L1,SLC9A1,CA9,ALDH2,CD55,ANKRD29,FABP5,LPIN2,CDR2L,PON3,PTGER4,SBDS,PPARG,KCNE2,MECOM,IMPDH2,NQO1,TUBB2A,PLEKHB1,ETNK1,KLF4,FOLR1,C5,RPL15,NPC1,AGPAT5,GPD1L,MATN2,FAM107B,CAT,MARC1,MAD1L1,PLTP,PTGER2,LRIG1,CPS1,GATA4,PRKAR1A
Free Radical Scavenging	1,83E-03-1,21E-02	PPARG,KIAA0101,ACOX1,NQO1,MUC1,JAK2,PBK,C5,MLPH,IL19,DUOX1,CYP2E1,CAT,GSTA1,CTH,PON3
Cell Cycle	1,92E-03-2,55E-02	PPARG,FOXA1,HYAL1,SSTR1,JAK2,SPDEF,KLF4,SLFN11,MIA,ARRB1,KRT13,CAT,LSM1,LRIG1,GATA4,PRKAR1A
Cell Death and Survival	1,92E-03-2,55E-02	CSTA,GMDS,MTMR9,MUC1,REPS2,PSCA,SLC9A1,PBK,MIA,FDFT1,GAL,MTUS1,CYP2E1,GSTA1,CDR2L,CLCA2,SBDS,FST,COCH,CABLES1,PHB2,TNK2,AGR2,RALBP1,PIGR,KLF4,IGFBP2,C5,SMARCA1,TGM1,PROM2,FOXA2,CTSB,MAD1L1,CRABP2,AKR1B1,LRIG1,ANG,YEATS4,GLIS3,JAK2,SPINK7,CD55,IQGAP2,SOX21,CD24,SEMA3B,KRT14,PPARG,MOB3B,TGM3,MYCN,NFIC,MECOM,NQO1,AVPI1,HYAL1,TRIP6,MCU,PRKCI,PIGB,CAT,MT1F,STK31,NFIB,LGALS7/LGALS7B,SH3RF1,MST1R,CTH,GA…
DNA Replication, Recombination, and Repair	1,92E-03-2,55E-02	FOXA1,CAT,GATA4
Hematological Disease	1,92E-03-2,55E-02	PPARG,SBDS,KCNN4,RAB27A,IMPDH2,KIAA0101,RAB27B,MUC1,NQO1,GCNT2,ETNK1,JAK2,C5,RPL15,ALDH2,CD55,CAT,CTSB,MAD1L1,LPIN2
Hematological System Development and Function	1,92E-03-2,55E-02	SLC4A4,KIAA0101,RAB27B,PLA2G10,OLFM4,ZFPM1,JAK2,SPDEF,HOXA9,CD55,HOXA10,NMU,TSTA3,PPARG,RAB27A,FST,MECOM,NQO1,MYRF,HYAL1,C5,NPC1,FOXA2,CTSB,LFNG,PLTP
Hematopoiesis	1,92E-03-2,55E-02	SBDS,SLC4A4,TSTA3,FST,MECOM,KIAA0101,HOXA10,ZFPM1,LFNG,JAK2,KLF4,HOXA9
Hepatic System Development and Function	1,92E-03-2,5E-02	STARD10,PPARG,FDFT1,FST,FABP6,CYP2E1,ACOX1,CAT,FABP5,IGFBP2
Immunological Disease	1,92E-03-2,55E-02	PPARG,SBDS,TGM3,KRT16,KLK13,RAB27A,IMPDH2,NQO1,ETNK1,KRT5,JAK2,HMGCS2,PROM1,S100A2,MLPH,C5,SPINK5,CAT,PHGDH,CTSB,MAD1L1,FABP5,FCGBP,PDK4
Metabolic Disease	1,92E-03-2,55E-02	SLC4A4,SLC35A1,CA2,GMDS,CA12,JAK2,NPC1L1,SLC9A1,STARD10,CA9,ALDH2,CD55,SLC27A5,CYP2E1,PHYH,CD24,OXCT1,MCCC1,FABP5,GSTA1,ACO1,GATM,ACADM,PTGER4,ALDH6A1,NMU,PPARG,MT1G,RAB27A,IMPDH2,ACOX1,NQO1,CHP1,HYAL1,IGFBP2,MLPH,NPC1,PRKCI,TLR5,FOXA2,CAT,MCEE,SLC27A1,CTH,CXADR,CPS1,RHCG,PRKAR1A
Tumor Morphology	1,92E-03-2,55E-02	TSTA3,PPARG,MUC1,CA12,RALBP1,HOXA9,C5,CA9,CD55,PRKCI,CTSB,SEMA3B,MST1R,PLAC8
Hepatic System Disease	2,02E-03-2,5E-02	PPARG,ACOX1,PINX1,JAK2,NPC1L1,STARD10,IQGAP2,SLC27A5,TLR5,CCNDBP1,CYP2E1,PHYH,CAT,MAD1L1,FABP5,ACADM,GATM,PTGER4,PRKAR1A,NMU
Cellular Movement	2,47E-03-2,55E-02	SPAG16,TFF1,OLFM4,REPS2,MUC1,SPDEF,SLC9A1,HOXA9,MIA,MTUS1,CLCA2,SBDS,PDIA2,RAB27A,COCH,MYRF,TNK2,FMOD,PIGR,FGFBP1,IL19,PODXL2,CTSB,PTGER2,PLTP,LRIG1,ANG,LY6D,FOXA1,PLA2G10,JAK2,ABLIM1,TM4SF5,LYZ,ARRB1,TFF2,LEFTY1,CD24,FABP5,CALML3,NMU,MYCN,NFIC,KRT6B,PIK3C2G,RAMP1,FOLR1,ONECUT2,WISP3,CTSE,CXADR,CYP2S1,EEF1A2,PBK,CA9,RAB11FIP1,CDC42EP1,DAG1,ARHGAP24,KRT16,OVOL2,FST,GCNT2,PHB2,AGR2,KLF4,RALBP1,HAS3…
Skeletal and Muscular Disorders	3,77E-03-2,55E-02	KRT16,CA2,FST,NFIC,KRT6B,SLC35A3,HYAL1,RBBP8,HOXC4,IRX5,HOXA9,HYAL3,FDFT1,GAL,GPD1L,ERLIN2,LFNG,RYR1,MCPH1,LPIN2,COL9A2,PRKAR1A
Amino Acid Metabolism	3,9E-03-2,55E-02	TGM1,PHGDH,SHMT1,CTH,CPS1,GATM,ALDH6A1,HADH,FOLR1
Cell-To-Cell Signaling and Interaction	4,87E-03-2,55E-02	TSTA3,ZDHHC2,RAB27A,MECOM,MUC1,MYRF,JAK2,PIGR,RALBP1,SLC9A1,KLF4,C5,LAMB2,LYZ,SOX21,LAMA3,CD24,PTGER2,DAG1,SEMA3B,ARHGAP24,NMU,PRKAR1A
Dental Disease	6,17E-03-6,17E-03	NFIC,FST
Gene Expression	6,17E-03-9,11E-03	HOXA10,HOXA9
Respiratory Disease	6,17E-03-2,36E-02	PPARG,CA9,CA2,LEFTY1,MNS1,CA12
Neurological Disease	7,22E-03-2,55E-02	SLC4A4,CA2,CA12,RBBP8,CA9,ALDH2,ARRB1,ALDH1A1,GAL,PHYH,TMPRSS3,ERLIN2,PHGDH,RYR1,MCPH1,LANCL1,PPARG,MYCN,SLC35A3,TUBB2A,TTI2,IRX5,C5,FOLR1,ANG
Ophthalmic Disease	7,22E-03-2,55E-02	CA9,CA2,PHYH,GCNT2,CA12,PROM1,COL9A2,IRX5
Psychological Disorders	8,6E-03-2,55E-02	SPINK1,PPARG,CA9,ALDH2,CA2,ALDH1A1,TLR5,PHYH,LIPF,CA12,SSTR1,NMU
Cardiovascular System Development and Function	1,01E-02-1,7E-02	IL19,MYCN,FOXA2,CAT,LEFTY1,EPHB3,JAK2,CXADR
Lymphoid Tissue Structure and Development	1,15E-02-1,25E-02	SLC4A4,TSTA3,FST,KIAA0101,ZFPM1,LFNG,JAK2,HOXA9
Visual System Development and Function	1,77E-02-1,77E-02	KRT14,PLTP,KRT4
Immune Cell Trafficking	2,06E-02-2,55E-02	RAB27A,PLA2G10,OLFM4,NQO1,MYRF,HYAL1,SPDEF,C5,NPC1,CD55,FOXA2,CTSB,PLTP,NMU
Cell Signaling	2,08E-02-2,08E-02	CAT,RYR1
Auditory Disease	2,55E-02-2,55E-02	TMPRSS3
Auditory and Vestibular System Development and Function	2,55E-02-2,55E-02	FOLR1
Hypersensitivity Response	2,55E-02-2,55E-02	C5
Reproductive System Development and Function	2,55E-02-2,55E-02	PODXL2
Respiratory System Development and Function	2,55E-02-2,55E-02	PIGR

## Sheet: Group2_CanonicalPathw
© 2000-2016 QIAGEN. All rights reserved.
Ingenuity Canonical Pathways	-log(p-value)	Ratio	z-score	Molecules
FXR/RXR Activation	4,75E00	1,12E-01	NaN	MLXIPL,TTR,APOA1,APOB,PCK2,CYP27A1,NR1I2,SLC51A,NR1H4,RARA,ABCC2,NR5A2,SLC51B,MTTP
Bile Acid Biosynthesis, Neutral Pathway	4,65E00	3,85E-01	NaN	AMACR,AKR1C1/AKR1C2,AKR1C3,CYP27A1,AKR1C4
Endothelin-1 Signaling	3,92E00	8,98E-02	2,887	GUCY2C,PIK3R1,GNA11,PLCG1,PLCH2,PRKCZ,CASP6,HMOX1,JUN,EDN1,CASP1,PLA2G4F,PLA2G12B,NOS2,CASP5
LPS/IL-1 Mediated Inhibition of RXR Function	3,37E00	7,69E-02	0,707	SLC27A2,ACOX2,NR1H4,ABCC2,CES2,SULT2B1,JUN,MGST2,NR1I2,RARA,ACSL5,NR5A2,HMGCS1,GSTP1,MAOA,TNFRSF11B
Superpathway of Citrulline Metabolism	3,24E00	2,86E-01	NaN	OTC,GLS,ASS1,NOS2
Leukotriene Biosynthesis	3,12E00	2,67E-01	NaN	DPEP1,MGST2,GGT6,GGTLC3
γ-glutamyl Cycle	3,12E00	2,67E-01	NaN	OPLAH,GGT6,GGTLC3,ANPEP
HIPPO signaling	3,08E00	1,06E-01	0,447	CSNK1E,PPP1R14C,TJP2,PPP1R14D,PPP1R3C,MST1,SFN,AMOT,PRKCZ
PI3K Signaling in B Lymphocytes	3,01E00	8,94E-02	3,000	VAV2,JUN,ATF3,CARD10,VAV3,PIK3R1,FOXO3,PLCG1,IRS2,PLCH2,PRKCZ
Extrinsic Prothrombin Activation Pathway	3E00	2,5E-01	1,000	F10,PROS1,F7,FGB
Sucrose Degradation V (Mammalian)	2,9E00	3,75E-01	NaN	ALDOB,SI,ALDOC
Retinoate Biosynthesis I	2,79E00	1,67E-01	NaN	AKR1C3,DHRS9,RBP2,AKR1C4,RBP1
Retinol Biosynthesis	2,79E00	1,67E-01	NaN	CEL,DHRS9,RBP2,CES2,RBP1
Role of Oct4 in Mammalian Embryonic Stem Cell Pluripotency	2,72E00	1,33E-01	NaN	CASP6,ETS2,RARA,CDX2,NR5A2,SALL4
p53 Signaling	2,64E00	9,18E-02	0,378	CASP6,JUN,CCND2,PIK3R1,SERPINB5,GSK3B,TRIM29,SFN,SERPINE2
Production of Nitric Oxide and Reactive Oxygen Species in Macrophages	2,62E00	7,26E-02	1,941	PPP1R14C,APOB,JUN,APOA1,RND3,PPP1R14D,PPP1R3C,PIK3R1,PLCG1,MAP3K8,NOS2,PRKCZ,TNFRSF11B
Thiosulfate Disproportionation III (Rhodanese)	2,6E00	6,67E-01	NaN	MPST,TST
Retinoate Biosynthesis II	2,31E00	5E-01	NaN	RBP2,RBP1
Ephrin B Signaling	2,26E00	9,59E-02	2,449	NCK2,VAV2,EPHB1,EPHB2,VAV3,EFNB1,GNA11
Role of IL-17A in Psoriasis	2,24E00	2,31E-01	NaN	S100A7,S100A9,CCL20
Glycerol Degradation I	2,09E00	4E-01	NaN	GPD1,GK
Citrulline-Nitric Oxide Cycle	2,09E00	4E-01	NaN	ASS1,NOS2
Intrinsic Prothrombin Activation Pathway	2,07E00	1,43E-01	1,000	F10,PROS1,FGB,KLK1
The Visual Cycle	2,06E00	2E-01	NaN	DHRS9,RBP2,RBP1
Acute Phase Response Signaling	1,99E00	6,59E-02	0,447	HMOX1,TTR,JUN,APOA1,C4BPA,PIK3R1,RBP2,FGB,RBP1,C2,TNFRSF11B
MSP-RON Signaling Pathway	1,97E00	1,09E-01	NaN	PIK3R1,MST1,KLK1,NOS2,PRKCZ
Arginine Biosynthesis IV	1,93E00	3,33E-01	NaN	OTC,ASS1
Urea Cycle	1,93E00	3,33E-01	NaN	OTC,ASS1
ErbB Signaling	1,91E00	8,24E-02	NaN	NCK2,JUN,PIK3R1,PLCG1,GSK3B,PRKCZ,EGFR
γ-linolenate Biosynthesis II (Animals)	1,9E00	1,76E-01	NaN	SLC27A2,ACSL5,CYB5A
Role of Tissue Factor in Cancer	1,88E00	7,48E-02	NaN	F10,PDXP,PIK3R1,EGR1,GNA11,F7,FGB,EGFR
Huntington's Disease Signaling	1,8E00	5,75E-02	0,707	DNM1,CASP6,JUN,HDAC11,PIK3R1,GLS,GNA11,HSPA1A/HSPA1B,CASP1,NAPB,CASP5,PRKCZ,EGFR
Hepatic Cholestasis	1,74E00	6,33E-02	NaN	JUN,TJP2,CYP27A1,NR1H4,NR1I2,ABCC2,RARA,NR5A2,PRKCZ,TNFRSF11B
Fcγ Receptor-mediated Phagocytosis in Macrophages and Monocytes	1,74E00	7,61E-02	2,646	NCK2,VAV2,HMOX1,VAV3,PIK3R1,PLCG1,PRKCZ
Coagulation System	1,73E00	1,14E-01	1,000	F10,PROS1,F7,FGB
Xenobiotic Metabolism Signaling	1,72E00	5,47E-02	NaN	UGT2B17,UGT2B7,PIK3R1,ABCC2,CES2,PRKCZ,SULT2B1,HMOX1,MGST2,NR1I2,MAP3K8,NOS2,GSTP1,MAOA
Antioxidant Action of Vitamin C	1,71E00	7,53E-02	-2,236	HMOX1,SLC2A1,PLCG1,PLA2G4F,TXN,PLCH2,PLA2G12B
Phospholipases	1,69E00	9,26E-02	NaN	HMOX1,PLCG1,PLA2G4F,PLCH2,PLA2G12B
Synaptic Long Term Potentiation	1,68E00	6,9E-02	0,707	PPP1R14C,PPP1R14D,PPP1R3C,GNA11,PLCG1,PLCH2,PRKCZ,GRINA
Citrulline Biosynthesis	1,67E00	2,5E-01	NaN	OTC,GLS
Thrombopoietin Signaling	1,66E00	9,09E-02	2,236	JUN,PIK3R1,PLCG1,IRS2,PRKCZ
Acute Myeloid Leukemia Signaling	1,6E00	7,79E-02	NaN	PIM1,PIK3R1,RARA,CEBPA,IDH2,JUP
Cyclins and Cell Cycle Regulation	1,6E00	7,79E-02	-1,342	MYT1,CCND2,HDAC11,WEE1,GSK3B,CDKN2B
Dopamine Receptor Signaling	1,6E00	7,79E-02	-1,000	PPP1R14C,PPP1R14D,PPP1R1B,PPP1R3C,DDC,MAOA
MIF Regulation of Innate Immunity	1,54E00	1E-01	2,000	JUN,PLA2G4F,PLA2G12B,NOS2
Citrulline Degradation	1,53E00	1E00	NaN	OTC
Sertoli Cell-Sertoli Cell Junction Signaling	1,5E00	5,78E-02	NaN	JUN,TJP2,CLDN15,CLDN1,ZAK,MAP3K8,JUP,GSK3B,NOS2,CLDN3
Glutathione-mediated Detoxification	1,5E00	1,25E-01	NaN	MGST2,ANPEP,GSTP1
Eicosanoid Signaling	1,48E00	8,2E-02	NaN	PTGES,DPEP1,AKR1C3,PLA2G4F,PLA2G12B
Insulin Receptor Signaling	1,48E00	6,3E-02	1,890	PPP1R14C,PPP1R14D,PPP1R3C,PIK3R1,FOXO3,IRS2,GSK3B,PRKCZ
ERK5 Signaling	1,46E00	8,06E-02	NaN	FOXO3,MAP3K8,SFN,PRKCZ,EGFR
IL-17A Signaling in Gastric Cells	1,45E00	1,2E-01	NaN	JUN,CCL20,EGFR
NRF2-mediated Oxidative Stress Response	1,45E00	5,65E-02	2,236	HMOX1,JUN,MGST2,ABCC2,PIK3R1,GSK3B,TXN,ENC1,GSTP1,PRKCZ
PXR/RXR Activation	1,43E00	7,94E-02	NaN	PCK2,NR1I2,ABCC2,FOXO3,CES2
Fc Epsilon RI Signaling	1,42E00	6,54E-02	2,646	VAV2,VAV3,PIK3R1,PLCG1,PLA2G4F,PLA2G12B,PRKCZ
IL-12 Signaling and Production in Macrophages	1,41E00	6,11E-02	NaN	APOB,JUN,APOA1,PIK3R1,MST1,MAP3K8,NOS2,PRKCZ
Sphingosine-1-phosphate Signaling	1,41E00	6,48E-02	0,378	CASP6,RND3,PIK3R1,CASP1,PLCG1,PLCH2,CASP5
Methylglyoxal Degradation III	1,4E00	1,82E-01	NaN	AKR1C1/AKR1C2,AKR1C3
Dopamine-DARPP32 Feedback in cAMP Signaling	1,38E00	5,73E-02	0,000	CSNK1E,PPP1R14C,PPP1R14D,PPP1R1B,PPP1R3C,PLCG1,PLCH2,PRKCZ,GRINA
UVA-Induced MAPK Signaling	1,37E00	6,9E-02	2,236	JUN,PIK3R1,PLCG1,PARP12,PLCH2,EGFR
Superpathway of Cholesterol Biosynthesis	1,36E00	1,11E-01	NaN	SQLE,MSMO1,HMGCS1
Synaptic Long Term Depression	1,35E00	5,93E-02	2,828	GUCY2C,GNA11,PLCG1,PLA2G4F,PLCH2,PLA2G12B,NOS2,PRKCZ
Androgen Biosynthesis	1,33E00	1,67E-01	NaN	AKR1C3,AKR1C4
NF-κB Signaling	1,28E00	5,49E-02	3,000	FGFR3,BMP4,CARD10,PIK3R1,MAP3K8,GSK3B,PRKCZ,TNFRSF11B,EGFR
Fatty Acid Activation	1,27E00	1,54E-01	NaN	SLC27A2,ACSL5
Cholesterol Biosynthesis I	1,27E00	1,54E-01	NaN	SQLE,MSMO1
Cholesterol Biosynthesis II (via 24,25-dihydrolanosterol)	1,27E00	1,54E-01	NaN	SQLE,MSMO1
Histamine Degradation	1,27E00	1,54E-01	NaN	HNMT,AOC1
Cholesterol Biosynthesis III (via Desmosterol)	1,27E00	1,54E-01	NaN	SQLE,MSMO1
Vitamin-C Transport	1,27E00	1,54E-01	NaN	SLC2A1,TXN
14-3-3-mediated Signaling	1,27E00	6,03E-02	1,890	JUN,PIK3R1,PLCG1,GSK3B,PLCH2,SFN,PRKCZ
Tight Junction Signaling	1,25E00	5,42E-02	NaN	JUN,TJP2,CLDN15,CLDN1,CEBPA,PRKCZ,NAPB,CLDN3,TNFRSF11B
Fatty Acid β-oxidation I	1,25E00	1E-01	NaN	SLC27A2,ACSL5,ACAA2
Epoxysqualene Biosynthesis	1,24E00	5E-01	NaN	SQLE
L-cysteine Degradation III	1,24E00	5E-01	NaN	MPST
Glycerol-3-phosphate Shuttle	1,24E00	5E-01	NaN	GPD1
Glutamine Degradation I	1,24E00	5E-01	NaN	GLS
Phenylalanine Degradation IV (Mammalian, via Side Chain)	1,21E00	1,43E-01	NaN	SLC27A2,MAOA
IGF-1 Signaling	1,2E00	6,25E-02	1,000	JUN,PIK3R1,FOXO3,IRS2,SFN,PRKCZ
PI3K/AKT Signaling	1,2E00	5,83E-02	-0,447	PIK3R1,GDF15,FOXO3,MAP3K8,GSK3B,SFN,PRKCZ
Gαq Signaling	1,2E00	5,52E-02	2,121	HMOX1,RGS2,RND3,PIK3R1,GNA11,PLCG1,GSK3B,PRKCZ
LXR/RXR Activation	1,19E00	5,79E-02	0,816	TTR,MLXIPL,APOB,APOA1,NR1H4,NOS2,TNFRSF11B
Glioma Signaling	1,19E00	6,19E-02	2,000	PIK3R1,PLCG1,IDH2,CDKN2B,PRKCZ,EGFR
CDK5 Signaling	1,17E00	6,12E-02	0,000	FOSB,PPP1R14C,PPP1R14D,PPP1R1B,PPP1R3C,EGR1
VEGF Family Ligand-Receptor Interactions	1,16E00	6,67E-02	2,236	PIK3R1,PLCG1,PLA2G4F,PLA2G12B,PRKCZ
UVB-Induced MAPK Signaling	1,16E00	7,55E-02	2,000	JUN,PIK3R1,PRKCZ,EGFR
HER-2 Signaling in Breast Cancer	1,14E00	6,58E-02	NaN	PIK3R1,PLCG1,GSK3B,PRKCZ,EGFR
HIF1α Signaling	1,14E00	6E-02	NaN	JUN,SLC2A1,EDN1,PIK3R1,MMP11,NOS2
Tec Kinase Signaling	1,13E00	5,33E-02	2,646	VAV2,RND3,VAV3,PIK3R1,TNFRSF25,GNA11,PLCG1,PRKCZ
Superpathway of Melatonin Degradation	1,11E00	7,27E-02	NaN	UGT2B7,UGT2B17,CYP2J2,MAOA
GNRH Signaling	1,1E00	5,51E-02	2,646	DNM1,JUN,EGR1,GNA11,MAP3K8,PRKCZ,EGFR
Serotonin Degradation	1,09E00	7,14E-02	NaN	DHRS9,UGT2B7,UGT2B17,MAOA
EGF Signaling	1,09E00	7,14E-02	2,000	JUN,PIK3R1,PLCG1,EGFR
HGF Signaling	1,07E00	5,77E-02	2,236	JUN,ETS2,PIK3R1,PLCG1,MAP3K8,PRKCZ
Ceramide Signaling	1,07E00	6,25E-02	1,342	JUN,PIK3R1,SPHK2,PRKCZ,TNFRSF11B
D-glucuronate Degradation I	1,07E00	3,33E-01	NaN	CRYL1
Thyroid Hormone Biosynthesis	1,07E00	3,33E-01	NaN	IYD
Mitochondrial L-carnitine Shuttle Pathway	1,06E00	1,18E-01	NaN	SLC27A2,ACSL5
Pancreatic Adenocarcinoma Signaling	1,04E00	5,66E-02	2,449	HMOX1,PIK3R1,NOTCH1,CDKN2B,RALGDS,EGFR
Relaxin Signaling	1,03E00	5,3E-02	NaN	JUN,GUCY2C,PDE9A,PIK3R1,GNA11,NOS2,PRKCZ
Estrogen Biosynthesis	1,03E00	8,11E-02	NaN	AKR1C3,CYP2J2,AKR1C4
ERK/MAPK Signaling	1,03E00	4,86E-02	1,000	PPP1R14C,PPP1R14D,ETS2,PPP1R3C,PIK3R1,PLCG1,PLA2G4F,PLA2G12B,HSPB1
Tryptophan Degradation X (Mammalian, via Tryptamine)	1,02E00	1,11E-01	NaN	DDC,MAOA
Superpathway of Inositol Phosphate Compounds	1,01E00	4,84E-02	NaN	ATP1A1,DUSP8,INPP5J,PPP1R1B,PDXP,EPHX2,PIK3R1,PLCG1,ITPKA
PKCθ Signaling in T Lymphocytes	1,01E00	5,56E-02	NaN	VAV2,JUN,VAV3,PIK3R1,PLCG1,MAP3K8
Role of NANOG in Mammalian Embryonic Stem Cell Pluripotency	9,97E-01	5,5E-02	NaN	BMP4,PIK3R1,CDX2,GSK3B,WNT11,SALL4
Neuregulin Signaling	9,84E-01	5,88E-02	1,342	PIK3R1,PLCG1,ERRFI1,PRKCZ,EGFR
TR/RXR Activation	9,84E-01	5,88E-02	NaN	F10,AKR1C1/AKR1C2,AKR1C3,SLC2A1,PIK3R1
1D-myo-inositol Hexakisphosphate Biosynthesis II (Mammalian)	9,77E-01	1,05E-01	NaN	INPP5J,ITPKA
D-myo-inositol (1,3,4)-trisphosphate Biosynthesis	9,77E-01	1,05E-01	NaN	INPP5J,ITPKA
PCP pathway	9,67E-01	6,45E-02	NaN	JUN,EFNB1,WNT11,HSPB1
Granulocyte Adhesion and Diapedesis	9,51E-01	4,85E-02	NaN	CLDN15,CLDN1,CCL25,CCL20,MMP11,CLDN3,HSPB1,TNFRSF11B
Heme Degradation	9,51E-01	2,5E-01	NaN	HMOX1
Catecholamine Biosynthesis	9,51E-01	2,5E-01	NaN	DDC
α-tocopherol Degradation	9,51E-01	2,5E-01	NaN	CYP4F12
Melatonin Degradation II	9,51E-01	2,5E-01	NaN	MAOA
Lactose Degradation III	9,51E-01	2,5E-01	NaN	GBA3
Acetate Conversion to Acetyl-CoA	9,51E-01	2,5E-01	NaN	ACSS2
Estrogen-Dependent Breast Cancer Signaling	9,48E-01	6,35E-02	NaN	JUN,PIK3R1,AKR1C4,EGFR
Cell Cycle: G1/S Checkpoint Regulation	9,48E-01	6,35E-02	0,000	CCND2,HDAC11,GSK3B,CDKN2B
Leukocyte Extravasation Signaling	9,42E-01	4,66E-02	2,449	VAV2,CLDN15,CLDN1,VAV3,PIK3R1,PLCG1,MMP11,PRKCZ,CLDN3
Wnt/β-catenin Signaling	9,4E-01	4,82E-02	0,000	CSNK1E,SOX4,AXIN2,JUN,RARA,NR5A2,GSK3B,WNT11
B Cell Receptor Signaling	9,29E-01	4,79E-02	2,121	VAV2,JUN,CARD10,VAV3,PIK3R1,EGR1,MAP3K8,GSK3B
Type II Diabetes Mellitus Signaling	9,29E-01	5,26E-02	1,000	SLC27A2,PIK3R1,ACSL5,IRS2,PRKCZ,TNFRSF11B
Virus Entry via Endocytic Pathways	9,22E-01	5,62E-02	NaN	DNM1,HLA-A,PIK3R1,PLCG1,PRKCZ
Non-Small Cell Lung Cancer Signaling	9,12E-01	6,15E-02	1,000	PIK3R1,FOXO3,PLCG1,EGFR
UVC-Induced MAPK Signaling	9,06E-01	7,14E-02	NaN	JUN,PRKCZ,EGFR
Death Receptor Signaling	8,92E-01	5,49E-02	1,342	GAS2,CASP6,TNFRSF25,PARP12,HSPB1
PTEN Signaling	8,9E-01	5,13E-02	-1,342	FGFR3,PIK3R1,FOXO3,GSK3B,PRKCZ,EGFR
p70S6K Signaling	8,77E-01	5,08E-02	2,236	PIK3R1,PLCG1,PLCH2,SFN,PRKCZ,EGFR
P2Y Purigenic Receptor Signaling Pathway	8,77E-01	5,08E-02	2,449	P2RY2,JUN,PIK3R1,PLCG1,PLCH2,PRKCZ
Erythropoietin Signaling	8,77E-01	5,97E-02	NaN	JUN,PIK3R1,PLCG1,PRKCZ
Neurotrophin/TRK Signaling	8,77E-01	5,97E-02	1,000	JUN,SPRY2,PIK3R1,PLCG1
Glioblastoma Multiforme Signaling	8,74E-01	4,83E-02	1,890	RND3,PIK3R1,PLCG1,GSK3B,PLCH2,WNT11,EGFR
GDNF Family Ligand-Receptor Interactions	8,6E-01	5,88E-02	2,000	JUN,PIK3R1,PLCG1,IRS2
Serotonin and Melatonin Biosynthesis	8,6E-01	2E-01	NaN	DDC
Thioredoxin Pathway	8,6E-01	2E-01	NaN	TXN
Galactose Degradation I (Leloir Pathway)	8,6E-01	2E-01	NaN	GALK1
T Cell Receptor Signaling	8,5E-01	5,32E-02	NaN	VAV2,JUN,VAV3,PIK3R1,PLCG1
Growth Hormone Signaling	8,44E-01	5,8E-02	2,000	PIK3R1,CEBPA,PLCG1,PRKCZ
GPCR-Mediated Integration of Enteroendocrine Signaling Exemplified by an L Cell	8,28E-01	5,71E-02	NaN	VIPR1,GNA11,PLCG1,PLCH2
Aldosterone Signaling in Epithelial Cells	8,1E-01	4,64E-02	2,000	CRYAB,PIK3R1,HSPA1A/HSPA1B,PLCG1,PLCH2,PRKCZ,HSPB1
Gap Junction Signaling	8,1E-01	4,64E-02	NaN	CSNK1E,GUCY2C,PIK3R1,PLCG1,PLCH2,PRKCZ,EGFR
Superpathway of D-myo-inositol (1,4,5)-trisphosphate Metabolism	8,1E-01	8,33E-02	NaN	INPP5J,ITPKA
Glycolysis I	8,1E-01	8,33E-02	NaN	ALDOB,ALDOC
Nicotine Degradation III	8,01E-01	6,38E-02	NaN	UGT2B7,UGT2B17,CYP2J2
IL-17 Signaling	7,96E-01	5,56E-02	NaN	JUN,PIK3R1,GSK3B,NOS2
ILK Signaling	7,9E-01	4,42E-02	2,236	NCK2,JUN,RND3,PIK3R1,IRS2,GSK3B,NOS2,DSP
Regulation of the Epithelial-Mesenchymal Transition Pathway	7,9E-01	4,42E-02	NaN	FGFR3,PIK3R1,EGR1,GSK3B,NOTCH1,WNT11,CLDN3,EGFR
Proline Biosynthesis II (from Arginine)	7,87E-01	1,67E-01	NaN	OTC
Glycine Cleavage Complex	7,87E-01	1,67E-01	NaN	AMT
Zymosterol Biosynthesis	7,87E-01	1,67E-01	NaN	MSMO1
Neuropathic Pain Signaling In Dorsal Horn Neurons	7,84E-01	5,05E-02	2,236	PIK3R1,PLCG1,PLCH2,PRKCZ,GRINA
phagosome formation	7,84E-01	5,05E-02	NaN	RND3,PIK3R1,PLCG1,PLCH2,PRKCZ
Ephrin A Signaling	7,82E-01	6,25E-02	NaN	VAV2,VAV3,PIK3R1
Gluconeogenesis I	7,82E-01	8E-02	NaN	ALDOB,ALDOC
Prolactin Signaling	7,81E-01	5,48E-02	2,000	JUN,PIK3R1,PLCG1,PRKCZ
Leptin Signaling in Obesity	7,81E-01	5,48E-02	NaN	PIK3R1,PLCG1,PLCH2,GHRL
Molecular Mechanisms of Cancer	7,7E-01	3,9E-02	NaN	BMP4,PIK3R1,GNA11,CDKN2B,PRKCZ,CASP6,JUN,CCND2,RND3,ARHGEF16,GSK3B,NOTCH1,WNT11,RALGDS
Cell Cycle: G2/M DNA Damage Checkpoint Regulation	7,63E-01	6,12E-02	NaN	WEE1,SFN,PRKCZ
Cytotoxic T Lymphocyte-mediated Apoptosis of Target Cells	7,55E-01	7,69E-02	NaN	CASP6,HLA-A
Melatonin Degradation I	7,45E-01	6E-02	NaN	UGT2B7,UGT2B17,CYP2J2
Regulation of IL-2 Expression in Activated and Anergic T Lymphocytes	7,38E-01	5,26E-02	NaN	VAV2,JUN,VAV3,PLCG1
RAR Activation	7,37E-01	4,28E-02	NaN	JUN,AKR1C3,DHRS9,PIK3R1,RARA,RBP2,RBP1,PRKCZ
Thrombin Signaling	7,37E-01	4,28E-02	2,646	RND3,PIK3R1,ARHGEF16,GNA11,PLCG1,PLCH2,PRKCZ,EGFR
Human Embryonic Stem Cell Pluripotency	7,3E-01	4,58E-02	NaN	FGFR3,BMP4,PIK3R1,GSK3B,WNT11,SALL4
Adipogenesis pathway	7,3E-01	4,58E-02	NaN	CTNNBIP1,FGFR3,BMP4,HDAC11,CEBPA,RBP1
PDGF Signaling	7,24E-01	5,19E-02	2,000	JUN,PIK3R1,SPHK2,PLCG1
Cardiac Hypertrophy Signaling	7,13E-01	4,11E-02	2,333	JUN,RND3,PIK3R1,GNA11,PLCG1,MAP3K8,GSK3B,PLCH2,HSPB1
Endometrial Cancer Signaling	7,11E-01	5,77E-02	NaN	PIK3R1,FOXO3,GSK3B
Corticotropin Releasing Hormone Signaling	7E-01	4,72E-02	2,000	JUN,GUCY2C,PLCG1,NOS2,PRKCZ
Phospholipase C Signaling	6,97E-01	4,07E-02	2,646	HMOX1,RND3,HDAC11,ARHGEF16,PLCG1,PLA2G4F,PLA2G12B,PRKCZ,RALGDS
Nicotine Degradation II	6,94E-01	5,66E-02	NaN	UGT2B7,UGT2B17,CYP2J2
Unfolded protein response	6,94E-01	5,66E-02	NaN	HSPA1A/HSPA1B,PPP1R15A,CEBPA
Aryl Hydrocarbon Receptor Signaling	6,9E-01	4,44E-02	NaN	JUN,CCND2,MGST2,RARA,GSTP1,HSPB1
Thyroid Hormone Metabolism II (via Conjugation and/or Degradation)	6,82E-01	6,9E-02	NaN	UGT2B7,UGT2B17
Natural Killer Cell Signaling	6,78E-01	4,63E-02	NaN	VAV2,VAV3,PIK3R1,PLCG1,PRKCZ
Role of IL-17A in Arthritis	6,78E-01	5,56E-02	NaN	PIK3R1,CCL20,NOS2
PPARα/RXRα Activation	6,78E-01	4,24E-02	NaN	JUN,GPD1,APOA1,GK,GNA11,PLCG1,PLCH2
Salvage Pathways of Pyrimidine Deoxyribonucleotides	6,75E-01	1,25E-01	NaN	CDA
Role of Macrophages, Fibroblasts and Endothelial Cells in Rheumatoid Arthritis	6,74E-01	3,87E-02	NaN	JUN,PIK3R1,IL32,CEBPA,PLCG1,GSK3B,PLCH2,NOS2,PRKCZ,WNT11,TNFRSF11B
Wnt/Ca+ pathway	6,63E-01	5,45E-02	NaN	PLCG1,GSK3B,PLCH2
D-myo-inositol-5-phosphate Metabolism	6,61E-01	4,35E-02	NaN	ATP1A1,DUSP8,PPP1R1B,PDXP,EPHX2,PLCG1
Ethanol Degradation II	6,6E-01	6,67E-02	NaN	DHRS9,ACSS2
3-phosphoinositide Degradation	6,52E-01	4,32E-02	NaN	ATP1A1,DUSP8,INPP5J,PPP1R1B,PDXP,EPHX2
ErbB2-ErbB3 Signaling	6,48E-01	5,36E-02	NaN	JUN,PIK3R1,GSK3B
GPCR-Mediated Nutrient Sensing in Enteroendocrine Cells	6,47E-01	4,82E-02	NaN	GNA11,PLCG1,PLCH2,PRKCZ
Prostanoid Biosynthesis	6,3E-01	1,11E-01	NaN	PTGES
Sperm Motility	6,26E-01	4,42E-02	2,236	PLCG1,PLA2G4F,PLCH2,PLA2G12B,PRKCZ
Colorectal Cancer Metastasis Signaling	6,25E-01	3,9E-02	2,333	JUN,RND3,PIK3R1,MMP11,GSK3B,NOS2,RALGDS,WNT11,EGFR
MIF-mediated Glucocorticoid Regulation	6,19E-01	6,25E-02	NaN	PLA2G4F,PLA2G12B
Myc Mediated Apoptosis Signaling	6,18E-01	5,17E-02	NaN	PIK3R1,SFN,PRKCZ
ErbB4 Signaling	6,18E-01	5,17E-02	NaN	PIK3R1,PLCG1,PRKCZ
Circadian Rhythm Signaling	6E-01	6,06E-02	NaN	CSNK1E,GRINA
TWEAK Signaling	6E-01	6,06E-02	NaN	CASP6,TNFRSF25
Noradrenaline and Adrenaline Degradation	6E-01	6,06E-02	NaN	DHRS9,MAOA
Gα12/13 Signaling	5,97E-01	4,31E-02	1,342	VAV2,JUN,VAV3,PIK3R1,CDH17
G Beta Gamma Signaling	5,9E-01	4,55E-02	2,000	GNA11,PLCG1,PRKCZ,EGFR
SAPK/JNK Signaling	5,9E-01	4,55E-02	1,000	JUN,DUSP8,PIK3R1,ZAK
Embryonic Stem Cell Differentiation into Cardiac Lineages	5,9E-01	1E-01	NaN	MESP1
Ketogenesis	5,9E-01	1E-01	NaN	HMGCS1
Oleate Biosynthesis II (Animals)	5,9E-01	1E-01	NaN	CYB5A
Calcium Transport I	5,9E-01	1E-01	NaN	ATP2C2
IL-9 Signaling	5,81E-01	5,88E-02	NaN	PIK3R1,IRS2
Factors Promoting Cardiogenesis in Vertebrates	5,79E-01	4,49E-02	NaN	BMP4,GSK3B,PRKCZ,WNT11
VEGF Signaling	5,79E-01	4,49E-02	NaN	PIK3R1,FOXO3,PLCG1,SFN
Axonal Guidance Signaling	5,68E-01	3,51E-02	NaN	BMP4,EPHB2,PIK3R1,GNA11,SEMA6A,PLCG1,PLCH2,PRKCZ,NCK2,EPHB1,EFNB1,PLXNB1,MMP11,GSK3B,WNT11
3-phosphoinositide Biosynthesis	5,66E-01	4,03E-02	NaN	ATP1A1,DUSP8,PPP1R1B,PDXP,EPHX2,PIK3R1
CCR5 Signaling in Macrophages	5,65E-01	4,84E-02	NaN	JUN,PLCG1,PRKCZ
IL-17A Signaling in Fibroblasts	5,63E-01	5,71E-02	NaN	JUN,GSK3B
Stearate Biosynthesis I (Animals)	5,63E-01	5,71E-02	NaN	SLC27A2,ACSL5
Hepatic Fibrosis / Hepatic Stellate Cell Activation	5,52E-01	3,87E-02	NaN	EDN1,KLF6,BAMBI,COL17A1,TNFRSF11B,EGFR,COL7A1
CXCR4 Signaling	5,51E-01	3,97E-02	2,236	JUN,RND3,PIK3R1,EGR1,GNA11,PRKCZ
Interferon Signaling	5,46E-01	5,56E-02	NaN	MX1,ISG15
Complement System	5,46E-01	5,56E-02	NaN	C4BPA,C2
D-myo-inositol (1,4,5,6)-Tetrakisphosphate Biosynthesis	5,43E-01	4,1E-02	NaN	ATP1A1,DUSP8,PPP1R1B,PDXP,EPHX2
D-myo-inositol (3,4,5,6)-tetrakisphosphate Biosynthesis	5,43E-01	4,1E-02	NaN	ATP1A1,DUSP8,PPP1R1B,PDXP,EPHX2
IL-17A Signaling in Airway Cells	5,4E-01	4,69E-02	NaN	PIK3R1,CCL20,GSK3B
IL-8 Signaling	5,38E-01	3,83E-02	2,646	HMOX1,JUN,CCND2,RND3,PIK3R1,PRKCZ,EGFR
Protein Kinase A Signaling	5,38E-01	3,51E-02	-0,277	PPP1R14C,ADD3,DUSP8,PPP1R14D,PPP1R1B,PDE9A,PPP1R3C,PLCG1,DUSP22,GSK3B,PLCH2,SFN,PRKCZ
Cdc42 Signaling	5,35E-01	4,07E-02	NaN	VAV2,JUN,HLA-A,GSK3B,PRKCZ
Glutaryl-CoA Degradation	5,23E-01	8,33E-02	NaN	CA1
Mevalonate Pathway I	5,23E-01	8,33E-02	NaN	HMGCS1
Telomerase Signaling	5,09E-01	4,17E-02	NaN	ETS2,HDAC11,PIK3R1,EGFR
Docosahexaenoic Acid (DHA) Signaling	4,99E-01	5,13E-02	NaN	PIK3R1,GSK3B
Choline Biosynthesis III	4,94E-01	7,69E-02	NaN	HMOX1
Guanosine Nucleotides Degradation III	4,94E-01	7,69E-02	NaN	XDH
Melatonin Signaling	4,94E-01	4,41E-02	NaN	PLCG1,PLCH2,PRKCZ
Macropinocytosis Signaling	4,94E-01	4,41E-02	NaN	PIK3R1,PLCG1,PRKCZ
Ovarian Cancer Signaling	4,86E-01	3,88E-02	NaN	EDN1,PIK3R1,GSK3B,WNT11,EGFR
Role of NFAT in Regulation of the Immune Response	4,85E-01	3,75E-02	1,342	CSNK1E,JUN,PIK3R1,GNA11,PLCG1,GSK3B
Neuroprotective Role of THOP1 in Alzheimer's Disease	4,85E-01	5E-02	NaN	HLA-A,THOP1
Transcriptional Regulatory Network in Embryonic Stem Cells	4,85E-01	5E-02	NaN	CDX2,FOXC1
Renal Cell Carcinoma Signaling	4,83E-01	4,35E-02	NaN	JUN,SLC2A1,PIK3R1
Basal Cell Carcinoma Signaling	4,83E-01	4,35E-02	NaN	BMP4,GSK3B,WNT11
Dendritic Cell Maturation	4,78E-01	3,73E-02	2,449	HLA-A,PIK3R1,IL32,PLCG1,PLCH2,TNFRSF11B
Cholecystokinin/Gastrin-mediated Signaling	4,74E-01	4E-02	2,000	JUN,RND3,PRKCZ,EGFR
TREM1 Signaling	4,73E-01	4,29E-02	NaN	CASP1,PLCG1,CASP5
Urate Biosynthesis/Inosine 5'-phosphate Degradation	4,68E-01	7,14E-02	NaN	XDH
Colanic Acid Building Blocks Biosynthesis	4,68E-01	7,14E-02	NaN	GALK1
Cardiac β-adrenergic Signaling	4,64E-01	3,79E-02	-1,342	PPP1R14C,PPP1R14D,PDE9A,PPP1R3C,PKIB
IL-3 Signaling	4,63E-01	4,23E-02	NaN	JUN,PIK3R1,PRKCZ
Role of Wnt/GSK-3β Signaling in the Pathogenesis of Influenza	4,53E-01	4,17E-02	NaN	CSNK1E,GSK3B,WNT11
Telomere Extension by Telomerase	4,44E-01	6,67E-02	NaN	HNRNPA2B1
Oxidative Ethanol Degradation III	4,44E-01	6,67E-02	NaN	ACSS2
iNOS Signaling	4,44E-01	4,65E-02	NaN	JUN,NOS2
Serotonin Receptor Signaling	4,44E-01	4,65E-02	NaN	DDC,MAOA
LPS-stimulated MAPK Signaling	4,43E-01	4,11E-02	NaN	JUN,PIK3R1,PRKCZ
STAT3 Pathway	4,43E-01	4,11E-02	NaN	FGFR3,PIM1,EGFR
Integrin Signaling	4,32E-01	3,5E-02	1,342	NCK2,TSPAN7,RND3,PIK3R1,PLCG1,GSK3B,TSPAN6
Signaling by Rho Family GTPases	4,27E-01	3,43E-02	2,449	SEPT5,JUN,RND3,PIK3R1,ARHGEF16,GNA11,CDH17,PRKCZ
NGF Signaling	4,25E-01	3,77E-02	2,000	PIK3R1,PLCG1,MAP3K8,PRKCZ
Adenosine Nucleotides Degradation II	4,22E-01	6,25E-02	NaN	XDH
Superpathway of Geranylgeranyldiphosphate Biosynthesis I (via Mevalonate)	4,22E-01	6,25E-02	NaN	HMGCS1
Parkinson's Signaling	4,22E-01	6,25E-02	NaN	SEPT5
Renin-Angiotensin Signaling	4,1E-01	3,7E-02	2,000	JUN,PIK3R1,PLCG1,PRKCZ
Ephrin Receptor Signaling	4,09E-01	3,49E-02	NaN	NCK2,EPHB1,EPHB2,EFNB1,GNA11,GRINA
nNOS Signaling in Neurons	4,07E-01	4,35E-02	NaN	PRKCZ,GRINA
VDR/RXR Activation	4,06E-01	3,9E-02	NaN	CEBPA,VDR,PRKCZ
Glucocorticoid Receptor Signaling	4,05E-01	3,33E-02	NaN	JUN,PCK2,VIPR1,GTF2F2,PIK3R1,FOXO3,HSPA1A/HSPA1B,CEBPA,NOS2
Putrescine Degradation III	4,02E-01	5,88E-02	NaN	MAOA
TNFR1 Signaling	3,96E-01	4,26E-02	NaN	CASP6,JUN
Role of NFAT in Cardiac Hypertrophy	3,92E-01	3,43E-02	0,816	HDAC11,PIK3R1,PLCG1,GSK3B,PLCH2,PRKCZ
Agranulocyte Adhesion and Diapedesis	3,92E-01	3,43E-02	NaN	CLDN15,CLDN1,CCL25,CCL20,MMP11,CLDN3
Reelin Signaling in Neurons	3,89E-01	3,8E-02	NaN	PIK3R1,ARHGEF16,GSK3B
AMPK Signaling	3,86E-01	3,41E-02	0,447	PCK2,SLC2A1,PIK3R1,FOXO3,IRS2,CFTR
OX40 Signaling Pathway	3,85E-01	4,17E-02	NaN	JUN,HLA-A
Glutathione Redox Reactions I	3,83E-01	5,56E-02	NaN	MGST2
D-myo-inositol (1,4,5)-trisphosphate Degradation	3,83E-01	5,56E-02	NaN	INPP5J
CCR3 Signaling in Eosinophils	3,81E-01	3,57E-02	NaN	PIK3R1,PLA2G4F,PLA2G12B,PRKCZ
Prostate Cancer Signaling	3,81E-01	3,75E-02	NaN	PIK3R1,GSK3B,GSTP1
Cardiomyocyte Differentiation via BMP Receptors	3,65E-01	5,26E-02	NaN	BMP4
GADD45 Signaling	3,65E-01	5,26E-02	NaN	CCND2
Purine Nucleotides Degradation II (Aerobic)	3,65E-01	5,26E-02	NaN	XDH
Ethanol Degradation IV	3,65E-01	5,26E-02	NaN	ACSS2
DNA damage-induced 14-3-3σ Signaling	3,65E-01	5,26E-02	NaN	SFN
CTLA4 Signaling in Cytotoxic T Lymphocytes	3,65E-01	3,66E-02	NaN	HLA-A,PIK3R1,PLCG1
Amyloid Processing	3,64E-01	4E-02	NaN	CSNK1E,GSK3B
IL-6 Signaling	3,55E-01	3,45E-02	2,000	JUN,PIK3R1,HSPB1,TNFRSF11B
mTOR Signaling	3,54E-01	3,3E-02	2,236	HMOX1,RND3,PIK3R1,PRR5,PRR5L,PRKCZ
CD27 Signaling in Lymphocytes	3,54E-01	3,92E-02	NaN	JUN,MAP3K8
Maturity Onset Diabetes of Young (MODY) Signaling	3,49E-01	5E-02	NaN	ALDOB
Tryptophan Degradation III (Eukaryotic)	3,49E-01	5E-02	NaN	CA1
Semaphorin Signaling in Neurons	3,45E-01	3,85E-02	NaN	RND3,PLXNB1
Clathrin-mediated Endocytosis Signaling	3,44E-01	3,26E-02	NaN	DNM1,APOB,APOA1,EPHB2,PIK3R1,DAB2
HMGB1 Signaling	3,42E-01	3,39E-02	2,000	JUN,RND3,PIK3R1,TNFRSF11B
FGF Signaling	3,42E-01	3,53E-02	NaN	FGFR3,PIK3R1,PLCG1
Calcium-induced T Lymphocyte Apoptosis	3,35E-01	3,77E-02	NaN	PLCG1,PRKCZ
IL-2 Signaling	3,35E-01	3,77E-02	NaN	JUN,PIK3R1
Bladder Cancer Signaling	3,35E-01	3,49E-02	NaN	FGFR3,MMP11,EGFR
FAK Signaling	3,35E-01	3,49E-02	NaN	PIK3R1,PLCG1,EGFR
RANK Signaling in Osteoclasts	3,35E-01	3,49E-02	NaN	JUN,PIK3R1,MAP3K8
Atherosclerosis Signaling	3,3E-01	3,33E-02	NaN	APOB,APOA1,PLA2G4F,PLA2G12B
TGF-β Signaling	3,28E-01	3,45E-02	NaN	JUN,BMP4,VDR
Systemic Lupus Erythematosus Signaling	3,25E-01	3,19E-02	NaN	JUN,HLA-A,PIK3R1,HNRNPA2B1,PLCG1,KLK1
Apoptosis Signaling	3,21E-01	3,41E-02	NaN	GAS2,CASP6,PLCG1
Dopamine Degradation	3,19E-01	4,55E-02	NaN	MAOA
Breast Cancer Regulation by Stathmin1	3,16E-01	3,16E-02	NaN	PPP1R14C,PPP1R14D,PPP1R3C,PIK3R1,ARHGEF16,PRKCZ
Actin Nucleation by ARP-WASP Complex	3,09E-01	3,57E-02	NaN	NCK2,RND3
Glutamate Receptor Signaling	3,09E-01	3,57E-02	NaN	GLS,GRINA
Differential Regulation of Cytokine Production in Intestinal Epithelial Cells by IL-17A and IL-17F	3,05E-01	4,35E-02	NaN	DEFB103A/DEFB103B
Salvage Pathways of Pyrimidine Ribonucleotides	3,01E-01	3,3E-02	NaN	PIM1,MAP3K8,CDA
Glioma Invasiveness Signaling	3,01E-01	3,51E-02	NaN	RND3,PIK3R1
Hereditary Breast Cancer Signaling	2,96E-01	3,17E-02	NaN	HDAC11,PIK3R1,WEE1,SFN
Retinoic acid Mediated Apoptosis Signaling	2,93E-01	3,45E-02	NaN	RARA,PARP12
IL-22 Signaling	2,92E-01	4,17E-02	NaN	IL22RA1
Tumoricidal Function of Hepatic Natural Killer Cells	2,92E-01	4,17E-02	NaN	CASP6
Bupropion Degradation	2,92E-01	4,17E-02	NaN	CYP2J2
Triacylglycerol Degradation	2,92E-01	4,17E-02	NaN	CEL
Mouse Embryonic Stem Cell Pluripotency	2,82E-01	3,19E-02	NaN	BMP4,PIK3R1,GSK3B
Activation of IRF by Cytosolic Pattern Recognition Receptors	2,78E-01	3,33E-02	NaN	JUN,ISG15
Antiproliferative Role of Somatostatin Receptor 2	2,78E-01	3,33E-02	NaN	GUCY2C,PIK3R1
Role of PI3K/AKT Signaling in the Pathogenesis of Influenza	2,78E-01	3,33E-02	NaN	PIK3R1,GSK3B
Role of JAK1 and JAK3 in γc Cytokine Signaling	2,78E-01	3,33E-02	NaN	PIK3R1,IRS2
Nitric Oxide Signaling in the Cardiovascular System	2,76E-01	3,16E-02	NaN	GUCY2C,PIK3R1,PRKCZ
D-myo-inositol (1,4,5)-Trisphosphate Biosynthesis	2,69E-01	3,85E-02	NaN	PLCG1
Acetone Degradation I (to Methylglyoxal)	2,69E-01	3,85E-02	NaN	CYP2J2
Amyotrophic Lateral Sclerosis Signaling	2,65E-01	3,09E-02	NaN	PIK3R1,CASP1,GRINA
GM-CSF Signaling	2,63E-01	3,23E-02	NaN	PIM1,PIK3R1
IL-15 Production	2,58E-01	3,7E-02	NaN	PRKCZ
CREB Signaling in Neurons	2,57E-01	2,96E-02	2,000	PIK3R1,GNA11,PLCG1,PLCH2,PRKCZ
IL-15 Signaling	2,56E-01	3,17E-02	NaN	PIK3R1,PLCG1
Pyridoxal 5'-phosphate Salvage Pathway	2,56E-01	3,17E-02	NaN	PIM1,MAP3K8
Hypoxia Signaling in the Cardiovascular System	2,56E-01	3,17E-02	NaN	JUN,EDN1
eNOS Signaling	2,52E-01	2,96E-02	1,000	PIK3R1,HSPA1A/HSPA1B,PLCG1,PRKCZ
CD40 Signaling	2,5E-01	3,12E-02	NaN	JUN,PIK3R1
TNFR2 Signaling	2,48E-01	3,57E-02	NaN	JUN
Type I Diabetes Mellitus Signaling	2,44E-01	2,97E-02	NaN	HLA-A,NOS2,TNFRSF11B
Role of p14/p19ARF in Tumor Suppression	2,38E-01	3,45E-02	NaN	PIK3R1
Sonic Hedgehog Signaling	2,38E-01	3,45E-02	NaN	GSK3B
Role of MAPK Signaling in the Pathogenesis of Influenza	2,37E-01	3,03E-02	NaN	PLA2G4F,PLA2G12B
GABA Receptor Signaling	2,37E-01	3,03E-02	NaN	DNM1,GABRE
Agrin Interactions at Neuromuscular Junction	2,31E-01	2,99E-02	NaN	JUN,EGFR
IL-10 Signaling	2,25E-01	2,94E-02	NaN	HMOX1,JUN
Chemokine Signaling	2,25E-01	2,94E-02	NaN	JUN,PLCG1
4-1BB Signaling in T Lymphocytes	2,2E-01	3,23E-02	NaN	JUN
G Protein Signaling Mediated by Tubby	2,2E-01	3,23E-02	NaN	PLCG1
Inhibition of Angiogenesis by TSP1	2,12E-01	3,12E-02	NaN	JUN
Role of JAK2 in Hormone-like Cytokine Signaling	2,12E-01	3,12E-02	NaN	IRS2
Triacylglycerol Biosynthesis	2,04E-01	3,03E-02	NaN	MOGAT3
Autoimmune Thyroid Disease Signaling	1,96E-01	2,94E-02	NaN	HLA-A

## Sheet: Group2_DiseaseFunct
© 2000-2016 QIAGEN. All rights reserved.
Category	p-value	Molecules
Cellular Movement	4,71E-14-2,51E-03	ZC3H12A,CRYAB,CHGA,APOB,BMP4,XDH,PIK3R1,CCL20,MST1,F7,NCK2,SATB2,EPHB1,DIAPH2,INSM1,RARA,CCL25,IRS2,FGB,MYO5B,HES6,TXN,CLCA2,SLC2A1,TM4SF4,RETNLB,FGFBP1,DEFB103A/DEFB103B,ASGR1,ZAK,PPP1R15A,TNFRSF25,DACH1,STX3,VSNL1,NOTCH1,ADM,MX1,HLA-A,PHLDA2,NR1H4,MUC2,SEMA6A,GNA11,GDF15,HNRNPA2B1,TPD52L1,NEU4,PROX1,PRAP1,NUAK2,COL17A1,ANPEP,CDX1,PRKCZ,GRINA,S100A7,DSG3,TRIB1,MYO1B,JUN,CNTNAP2,CARD10,PROS1,CHN2…
Cancer	1,84E-12-2,51E-03	MALRD1,ZC3H12A,CRYAB,LRRC19,THOC2,PIK3R1,XDH,ASS1,GGT6,PHGR1,PLCH2,BTBD11,NCK2,TMPRSS11D,EPHB1,DIAPH2,ALDOB,NR1I2,PRSS8,CADPS,ARHGAP39,CCL25,CLCA4,HES6,SLCO2B1,ALDOC,WASH3P,AMACR,SLC2A1,KCNT1,PPP1R1B,TNNC2,MTMR11,UPF3B,FGFBP1,EVPL,GALK1,PKIB,PPP1R15A,CASP5,MYO7B,SH3RF2,GUCY2C,PHLDA2,NR1H4,MUC2,HNRNPA2B1,GDF15,GNA11,ZDHHC11,PROX1,NUAK2,ANPEP,COL17A1,CASP6,CNTNAP2,CARD10,ABCB7,PID1,DAB2,VDR,TRIM29,…
Organismal Injury and Abnormalities	1,84E-12-2,81E-03	LRRC19,ZC3H12A,CRYAB,MALRD1,UGT2B7,THOC2,DDC,ASS1,XDH,PIK3R1,GGT6,PHGR1,PLCH2,BTBD11,TMPRSS11D,DIAPH2,EPHB1,SLC51A,ALDOB,NR1I2,CADPS,PRSS8,ARHGAP39,CLCA4,CCL25,HES6,SLCO2B1,ALDOC,WASH3P,AMACR,SLC2A1,KCNT1,PPP1R1B,TNNC2,MTMR11,RETNLB,UPF3B,CIDEC,FREM1,FGFBP1,EVPL,PKIB,GALK1,PPP1R15A,KLK1,CASP5,MYO7B,SH3RF2,GUCY2C,NR1H4,PHLDA2,MUC2,HNRNPA2B1,GNA11,GDF15,MID1,ZDHHC11,PROX1,KCNQ1,NUAK2,COL17A1,ANPEP,…
Cellular Growth and Proliferation	5,32E-12-2,54E-03	CRYAB,DUSP8,PIK3R1,XDH,CCL20,NCK2,EPHB1,NR1I2,CCL25,HES6,CLCA2,AMACR,SLC2A1,PPP1R1B,FGFBP1,DEFB103A/DEFB103B,PPP1R15A,KLK1,REG1B,HILPDA,GUCY2C,NR1H4,PHLDA2,MUC2,GDF15,HNRNPA2B1,SEMA6A,GNA11,MID1,DAGLA,DUSP22,PROX1,KCNQ1,ANPEP,CDK10,CASP6,CARD10,ABCB7,PROS1,DAB2,VDR,CLYBL,AMOT,KRT10,MESP1,WNK2,TRIB3,ARID3A,ISG15,PTGES,BCL11A,SLC22A18,MAP3K8,SFN,SALL4,QPCT,MAOA,AKR1C3,MLLT6,EPHX2,KLF6,HSPA1A/HSPA1B…
Gastrointestinal Disease	5,39E-12-2,57E-03	PRUNE2,LRRC19,CRYAB,C1orf115,GPD1,APOB,BMP4,UGT2B7,XDH,PIK3R1,DDC,MST1,GTF2IRD1,SLC26A3,ALDOB,NR1I2,SLC51A,CADPS,CCL25,IRS2,TXN,MLXIPL,TNNC2,RHOBTB3,RETNLB,CIDEC,MYT1,CCND2,PKIB,ENC1,GSTP1,ADM,ACE2,TSPAN7,GUCY2C,HLA-A,NR1H4,MUC2,ABCC2,GDF15,GNA11,TPD52L1,PROX1,KCNQ1,NUAK2,ANPEP,CDX1,PRKCZ,ACOT11,CNTNAP2,JUN,MYO1B,PROS1,ABCB7,CHN2,RBP2,SLC17A4,STAP2,VDR,EGFR,TGFBI,SI,PLCG1,MOGAT3,TRIB3,GABRE,PTGES…
Cellular Development	4,36E-10-2,64E-03	ZC3H12A,PIK3R1,XDH,CCL20,NCK2,EPHB1,FUOM,NR1I2,CCL25,HES6,CLCA2,AMACR,SLC2A1,PPP1R1B,FGFBP1,EVPL,PPP1R15A,REG1B,GUCY2C,NR1H4,MUC2,GDF15,HNRNPA2B1,SEMA6A,GNA11,MID1,PROX1,PRAP1,ANPEP,CNTNAP2,CARD10,ABCB7,PROS1,DAB2,VDR,AMOT,CLYBL,KRT10,N4BP2L2,MESP1,TRIB3,ARID3A,ISG15,PTGES,BCL11A,MAP3K8,SFN,SALL4,QPCT,USH1C,AKR1C3,EPHX2,KLF6,HSPA1A/HSPA1B,CES2,BIN1,RBP1,TST,CTNNBIP1,PIM1,SERPINB5,CEACAM1,TNFRSF11…
Molecular Transport	4,7E-10-2,91E-03	SLC29A4,CRYAB,CHGA,APOB,BMP4,SLC27A2,THOC2,XDH,PIK3R1,DDC,PLAGL2,CCL20,F7,HEPH,GTF2IRD1,FAM160A2,SLURP1,ATP1A1,SLC26A3,NR1I2,SLC5A1,SLC51A,PRSS8,RARA,CADPS,CLCA4,CCL25,PLA2G4F,FGB,IRS2,MYO5B,SLCO2B1,CLCA2,AMACR,MLXIPL,SLC2A1,PPP1R1B,KCNT1,CIDEC,TPD52,QTRT1,DEFB103A/DEFB103B,PPP1R15A,TNFRSF25,AKR1C4,VSNL1,STX3,CLCC1,ATP2C2,NOTCH1,HILPDA,SORL1,ADM,ANXA13,GUCY2C,HLA-A,NR1H4,ABCC2,PPP1R3C,HNRNPA2B1,G…
Lipid Metabolism	7,51E-10-2,91E-03	MALRD1,CHGA,APOB,BMP4,SLC27A2,XDH,PIK3R1,PLAGL2,F7,GTF2IRD1,SLURP1,ATP1A1,SLC26A3,NR1I2,SLC51A,RARA,IRS2,PLA2G4F,TXN,SLCO2B1,AMACR,MLXIPL,SLC2A1,UGT2B17,CIDEC,MSMO1,DHRS9,VSNL1,AKR1C4,GSTP1,HILPDA,ADM,SQLE,GUCY2C,NR1H4,ABCC2,PPP1R3C,GNA11,GDF15,DAGLA,NEU4,PROX1,NUAK2,ANPEP,PRKCZ,GRINA,TRIB1,ACOT11,JUN,ACSS2,PITPNM1,RBP2,CEBPA,DAB2,VDR,PLA2G12B,EGFR,RGS2,PDZK1,EGR1,PLCG1,TRIB3,SLC25A1,SULT2B1,PTGE…
Small Molecule Biochemistry	7,51E-10-2,91E-03	ZC3H12A,MALRD1,CHGA,GCHFR,GPD1,BMP4,APOB,UGT2B7,SLC27A2,ASS1,PIK3R1,DDC,XDH,PLAGL2,MST1,F7,GTF2IRD1,SLURP1,FUOM,ATP1A1,SLC26A3,ALDOB,NR1I2,SLC5A1,SLC51A,RARA,CADPS,IRS2,PLA2G4F,TXN,SLCO2B1,ALDOC,AMACR,MLXIPL,SLC2A1,UGT2B17,CIDEC,MSMO1,QTRT1,MYT1,DHRS9,GALK1,PPP1R15A,TNFRSF25,AKR1C4,VSNL1,STX3,NOTCH1,GSTP1,HILPDA,ADM,SQLE,ACE2,GUCY2C,NR1H4,ABCC2,PPP1R3C,GDF15,GNA11,NEU4,DAGLA,PROX1,NUAK2,ANPEP,PRK…
Organismal Development	3,28E-09-2,56E-03	CRYAB,ZC3H12A,CHGA,APOB,BMP4,PIK3R1,XDH,PLAGL2,MST1,SLURP1,SATB2,EPHB1,INSM1,SLC26A3,SLC5A1,SLC51A,PRSS8,RARA,CADPS,CCL25,IRS2,FREM1,MYT1,EVPL,CCND2,TNFRSF25,PPP1R15A,DACH1,KLK1,NOTCH1,ADM,ACE2,NR1H4,MUC2,TMEM79,SEMA6A,GDF15,GNA11,PROX1,PRAP1,KCNQ1,NUAK2,COL17A1,ANPEP,CDX1,PRKCZ,S100A7,TRIB1,JUN,PROS1,RBP2,CEBPA,DAB2,VDR,AMOT,KRT10,LUZP1,DNASE1,KRT4,EGFR,RGS2,PDZK1,TGFBI,EGR1,MESP1,PLCG1,KRT5,ARI…
Vitamin and Mineral Metabolism	5,32E-09-2,84E-03	MALRD1,CHGA,APOB,BMP4,SLC27A2,AKR1C3,PIK3R1,XDH,SPHK2,CCL20,RBP1,MTTP,CEL,ATP1A1,NR1I2,SLC5A1,RARA,TNFRSF11B,AMACR,TTR,ATF3,UGT2B17,ACOX2,PPP1R1B,MSMO1,PANK1,DHRS9,PPP1R15A,AKR1C4,ATP2C2,ADM,SQLE,NR1H4,HOXA3,ABCC2,GDF15,GNA11,PROX1,CFTR,EDN1,FOXO3,CEBPA,RBP2,DAB2,HSD11B2,VDR,NOS2,GHRL,EGFR,VAV2,RGS2,AKR1C1/AKR1C2,CYP27A1,PLCG1,SERPINE2,SULT2B1,P2RY2,APOA1,S100A9,VAV3,GUCA2A,NR5A2,CYP4F12,CYP2J2,M…
Cell Death and Survival	3,06E-08-2,64E-03	CRYAB,ZC3H12A,THOC2,PIK3R1,XDH,ASS1,NCK2,NR1I2,PRSS8,CADPS,CCL25,ALDOC,CLCA2,AMACR,SLC2A1,PPP1R1B,CIDEC,DEFB103A/DEFB103B,PPP1R15A,KLK1,VSNL1,CASP5,GUCY2C,PHLDA2,NR1H4,MUC2,GDF15,GNA11,SEMA6A,DUSP22,PRAP1,KCNQ1,NUAK2,COL17A1,ANPEP,GRINA,CASP6,CARD10,ABCB7,PROS1,DAB2,VDR,TRIM29,AMOT,CLYBL,KRT10,TRIB3,ISG15,PTGES,PPP1R14D,BCL11A,XAF1,MAP3K8,SFN,PTGR1,MAOA,SALL4,AKR1C3,EPHX2,CA4,VPS13A,DPP7,KLF6,HSP…
Dermatological Diseases and Conditions	3,43E-08-1,91E-03	GPD1,CCL20,EIF6,PLCH2,GTF2IRD1,FGFR3,CTNNBIP1,SLURP1,ATP1A1,CAMK2N1,HDAC11,RARA,PRSS8,JUP,SERPINB5,DSC2,DSP,CLCA2,MALL,HNMT,FGFBP1,DEFB103A/DEFB103B,CCND2,GK,KLK1,NOTCH1,KRT15,GSTP1,COL7A1,ADM,SQLE,MX1,HLA-A,NR1H4,PPP1R3C,EPSTI1,DAGLA,PROX1,IL22RA1,RGS12,COL17A1,PRKCZ,S100A7,KRT6C,DSG3,HMOX1,JUN,EDN1,FOXO3,CASP1,ERRFI1,VDR,NOS2,CALML3,KRT10,EGFR,TGM3,DPP4,PKP1,PDZK1,SPRR1B,EGR1,KRT5,SULT2B1,ISG15…
Digestive System Development and Function	1,05E-07-2,56E-03	LRP4,TFF3,BMP4,EPHB2,PIK3R1,XDH,KLF6,PLAGL2,MST1,EIF6,RBP1,CTNNBIP1,FGFR3,SATB2,INSM1,SLC26A3,NR1I2,SLC51A,SLC5A1,RARA,CADPS,SLC7A5,IRS2,JUP,GSK3B,CEACAM1,TNFRSF11B,SOX4,MLXIPL,AXIN2,ATF3,CDX2,MPST,FOXC1,PANK1,MYT1,ASGR1,CCND2,DACH1,EPCAM,NOTCH1,REG1B,HSPB1,RHBDF1,CLDN15,NR1H4,ABCC2,HOXA3,MUC2,PROX1,CFTR,KCNQ1,NUAK2,JUN,EDN1,CEBPA,HSD11B2,VDR,NOS2,KRT10,KRT4,EGFR,PDZK1,EGR1,KRT5,SEPP1,REG3G,APOA1…
Inflammatory Response	5,46E-07-1,01E-03	TFF3,GPD1,APOB,IL32,CA4,XDH,PIK3R1,MST1,CCL20,LGALS4,SLC39A5,MTTP,FGFR3,ATP1A1,NR1I2,PIM1,RARA,HDAC11,CCL25,SERPINB5,JUP,REG1A,CEACAM1,TNFRSF11B,HNMT,ATF3,RETNLB,THOP1,DEFB103A/DEFB103B,F10,TNFRSF25,IFNLR1,KLK1,KRT15,NOTCH1,REG1B,GSTP1,ADM,ACE2,GUCY2C,MX1,NR1H4,HLA-A,ABCC2,MUC2,CFTR,S100A7,HMOX1,DSG3,JUN,EDN1,PROS1,FOXO3,CEBPA,HPGD,CASP1,STAP2,VDR,NOS2,CA1,KRT10,GHRL,DNASE1,TPMT,EGFR,TGM3,DPP4,EG…
Organ Development	1,27E-06-2,51E-03	LRP4,CHGA,APOB,BMP4,PIK3R1,XDH,MST1,F7,EIF6,RBP1,MTTP,CTNNBIP1,ATP1A1,SLC5A1,ETS2,NR1I2,PRSS8,RARA,SLC7A5,JUP,SERPINB5,TXN,GSK3B,DSC2,DSP,CEACAM1,MLXIPL,SLC2A1,PANK1,EVPL,ASGR1,CCND2,RND3,EPCAM,KRT15,NOTCH1,REG1B,COL7A1,ADM,CLDN15,GUCY2C,ACE2,NR1H4,MUC2,ABCC2,GDF15,TMEM79,GNA11,PROX1,COL17A1,PRKCZ,S100A7,DSG3,TRIB1,HMOX1,JUN,EDN1,RBP2,CEBPA,HSD11B2,ERRFI1,WNK4,VDR,NOS2,GHRL,EGFR,TGM3,DPP4,TFAP2C,…
Hepatic System Disease	1,35E-06-3,67E-04	APOB,GPD1,GUCY2C,AKR1C3,UGT2B7,NR1H4,ABCC2,DDC,GNA11,CFTR,MTTP,HMOX1,ACOT11,SLC51A,ABCB7,FOXO3,CASP1,IRS2,GHRL,DPP4,TJP2,CYP27A1,ACOX2,RETNLB,CIDEC,MOGAT3,PANK1,APOA1,MGAT4A,MGST2,GK,GSTP1
Organ Morphology	1,35E-06-2,56E-03	LRP4,TFF3,CRYAB,CHGA,APOB,BMP4,EPHB2,FAT1,EPHX2,XDH,PLAGL2,HEPH,GTF2IRD1,FGFR3,CTNNBIP1,SLURP1,ATP1A1,SLC26A3,SLC51A,SLC5A1,ETS2,RARA,IRS2,GSK3B,JUP,DSC2,CEACAM1,TNFRSF11B,ATF3,HOXB8,FREM1,EVPL,CCND2,NOTCH1,RHBDF1,COL7A1,ADM,CLDN15,ACE2,NR1H4,HOXA3,MUC2,GNA11,GDF15,CFTR,KCNQ1,NUAK2,COL17A1,HMOX1,DSG3,JUN,EDN1,EFNB1,FOXO3,PLXNB1,HSD11B2,ERRFI1,VDR,NOS2,GHRL,DNASE1,EGFR,KRT4,VAV2,TGM3,RGS2,EGR1,KRT…
Hematological System Development and Function	1,47E-06-2,54E-03	ZC3H12A,CRYAB,CHGA,BMP4,APOB,PIK3R1,XDH,MST1,CCL20,F7,NCK2,DIAPH2,EPHB1,ATP1A1,RARA,CCL25,FGB,IRS2,TXN,SLC2A1,CIDEC,DEFB103A/DEFB103B,CCND2,TNFRSF25,PPP1R15A,NOTCH1,GSTP1,ADM,ACE2,HLA-A,NR1H4,ABCC2,GNA11,GDF15,HNRNPA2B1,PRAP1,ANPEP,PRKCZ,S100A7,TRIB1,DSG3,JUN,PROS1,SLC11A2,CEBPA,STAP2,VDR,KRT10,EGFR,RGS2,TGFBI,EGR1,PLCG1,ARID3A,ISG15,PTGES,ADD3,SLC2A8,MGAT4A,S100A9,VIPR1,BCL11A,MYB,MAP3K8,SFN,SAL…
Tissue Development	1,47E-06-2,51E-03	ZC3H12A,CHGA,CRYAB,MSRB2,BMP4,PIK3R1,XDH,MST1,F7,NCK2,SLURP1,SATB2,NR1I2,PRSS8,RARA,IRS2,TXN,CIDEC,FREM1,EVPL,CCND2,TNFRSF25,DACH1,NOTCH1,GSTP1,REG1B,ADM,ACE2,NR1H4,ABCC2,MUC2,TMEM79,GNA11,HNRNPA2B1,SEMA6A,GDF15,PROX1,KCNQ1,COL17A1,CDX1,ANPEP,PRKCZ,S100A7,TRIB1,JUN,PROS1,RBP2,PITPNM1,CEBPA,DAB2,VDR,AMOT,KRT10,EGFR,KRT4,RGS2,TGFBI,EGR1,MESP1,KRT5,TRIB3,ARID3A,PTGES,MGAT4A,SLC2A8,S100A9,SPRY2,MYB,N…
Cell-To-Cell Signaling and Interaction	3,21E-06-2,83E-03	CHGA,TFF3,CRYAB,APOB,BMP4,FAT1,PIK3R1,XDH,DDC,PLAGL2,KLF6,HSPA1A/HSPA1B,MST1,CCL20,LGALS4,GTF2IRD1,EPHB1,NR1I2,CADPS,CRNN,RARA,FGB,SERPINB5,TXN,JUP,GSK3B,DSC2,RALGDS,DSP,CEACAM1,CLCA2,S100A10,DEPTOR,PPP1R1B,RETNLB,MPST,ORMDL3,F10,CCND2,RND3,C4BPA,PPP1R15A,TNFRSF25,EPCAM,VSNL1,NOTCH1,HSPB1,GUCY2C,HNRNPA2B1,GDF15,NEU4,CDX1,CDKN2B,PRKCZ,CEACAM5,CASP6,DSG3,HMOX1,JUN,EDN1,EFNB1,FOXO3,CASP1,HSD11B2,DAB…
Reproductive System Disease	4,62E-06-2,17E-03	CRYAB,PIK3R1,XDH,ASS1,GGT6,PLCH2,BTBD11,TMPRSS11D,DIAPH2,EPHB1,NR1I2,CADPS,ARHGAP39,CCL25,ALDOC,WASH3P,AMACR,SLC2A1,TNNC2,PPP1R1B,MTMR11,EVPL,CASP5,MYO7B,SH3RF2,GUCY2C,PHLDA2,HNRNPA2B1,GDF15,GNA11,ZDHHC11,PROX1,ANPEP,CNTNAP2,ABCB7,PID1,DAB2,VDR,RBBP8NL,AMOT,N4BP2L2,SI,SLC25A1,TRIB3,ISG15,MYOM3,PTGES,TMEM106C,XAF1,SLC22A18,MAP3K8,SFN,PTGR1,MAOA,AKR1C3,EPHX2,VPS13A,KLF6,CES2,BIN1,RBP1,PIM1,SERPINB5…
Embryonic Development	6,46E-06-2,51E-03	LRP4,BMP4,XDH,KLF6,MST1,RBP1,BIN1,FGFR3,CTNNBIP1,INSM1,PIM1,SLC5A1,ETS2,PRSS8,RARA,CCL25,IRS2,GSK3B,SERPINB5,JUP,DSC2,DSP,TNFRSF11B,SOX4,ATF3,CDX2,MPST,HOXB8,FREM1,FOXC1,FOSB,MYT1,EVPL,CCND2,RND3,TRIM15,KRT15,NOTCH1,COL7A1,HSPB1,ADM,HOXA3,TMEM79,GNA11,GDF15,PROX1,CFTR,COL17A1,ANPEP,CDX1,CDKN2B,PRKCZ,S100A7,HMOX1,JUN,EDN1,EFNB1,FOXO3,RBP2,CEBPA,HSD11B2,ERRFI1,VDR,NOS2,LUZP1,EGFR,TGM3,TFAP2C,RGS2,S…
Hair and Skin Development and Function	6,46E-06-1,6E-03	LRP4,BMP4,TMEM79,HEPH,GTF2IRD1,COL17A1,S100A7,DSG3,ETS2,EFNB1,PRSS8,RBP2,ERRFI1,VDR,JUP,DSP,EGFR,TGM3,TFAP2C,SPRR1B,KRT5,HOXB8,OVOL1,EVPL,REG3G,CCND2,RND3,CLDN1,SFN,KRT15,NOTCH1,COL7A1
Immune Cell Trafficking	6,8E-06-1,21E-03	ZC3H12A,CRYAB,APOB,XDH,PIK3R1,HSPA1A/HSPA1B,SPHK2,CCL20,MST1,F7,DIAPH2,RARA,CCL25,FGB,TXN,RALGDS,CEACAM1,TNFRSF11B,S100A10,DEPTOR,ORMDL3,DEFB103A/DEFB103B,F10,PPP1R15A,NOTCH1,C2,HSPB1,ADM,HLA-A,GDF15,GNA11,PROX1,CFTR,PRAP1,PRKCZ,S100A7,HMOX1,JUN,EDN1,EFNB1,CEBPA,CASP1,STAP2,VDR,NOS2,KRT10,EGFR,VAV2,DPP4,EGR1,PLCG1,MPP1,PTGES,P2RY2,APOA1,S100A9,VIPR1,VAV3,MAP3K8,QPCT
Hereditary Disorder	7,33E-06-2,51E-03	APOB,UGT2B7,AKR1C3,NR1H4,EPHX2,ABCC2,CFTR,COL17A1,MTTP,KRT6C,SLURP1,ABCB7,DSC2,DSP,AKR1C1/AKR1C2,CYP27A1,KRT5,SLC25A1,APOA1,SLC7A9,GK,MGST2,IDH2,SLC3A1,AKR1C4,COL7A1
Cardiovascular System Development and Function	8,62E-06-2,83E-03	CRYAB,CHGA,APOB,BMP4,EPHB2,PIK3R1,ASS1,XDH,EPHX2,KLF6,SPHK2,LGALS4,MTTP,FGFR3,CTNNBIP1,SLURP1,EPHB1,ATP1A1,PIM1,RARA,IRS2,SERPINB5,JUP,GSK3B,TXN,CEACAM1,TNFRSF11B,SOX4,DEPTOR,ATF3,SLC2A1,CDX2,FOXC1,F10,TNFRSF25,KLK1,NOTCH1,HSPB1,ADM,ACE2,NR1H4,HOXA3,GDF15,GNA11,SEMA6A,IL22RA1,PROX1,KCNQ1,PRAP1,ANPEP,PRKCZ,HMOX1,TRIB1,JUN,EDN1,EFNB1,PROS1,FOXO3,PLXNB1,HSD11B2,DAB2,VDR,WNK4,NOS2,AMOT,GHRL,LUZP1,DNA…
Gene Expression	8,81E-06-2,83E-03	TFF3,PIK3R1,XDH,SPHK2,KLF6,PLAGL2,HSPA1A/HSPA1B,CTNNBIP1,EPHB1,PIM1,NR1I2,ETS2,RARA,JUP,GSK3B,TXN,AXIN2,UPF3B,CIDEC,KLK12,FOXC1,FOSB,F10,CCND2,NOTCH1,NR1H4,MX1,CDX1,PRKCZ,JUN,EDN1,FOXO3,CEBPA,DAB2,STAP2,VDR,NOS2,TRIM29,EGFR,TCF20,VAV2,DPP4,TFAP2C,EGR1,PLCG1,TRIB3,DNM1,MYB,NR5A2,MAP3K8,CYB5A
Carbohydrate Metabolism	1,06E-05-2,56E-03	CHGA,BMP4,PIK3R1,EPHX2,FUOM,SLC5A1,NR1I2,ALDOB,CADPS,IRS2,GSK3B,JUP,CEACAM1,ALDOC,SOX4,MLXIPL,SLC2A1,UGT2B17,CIDEC,PANK1,MYT1,GK,GALK1,PPP1R15A,ADM,NR1H4,PPP1R3C,GDF15,GNA11,PROX1,NUAK2,PRKCZ,ACOT11,PCK2,EDN1,FOXO3,CEBPA,PID1,VDR,NOS2,GHRL,EGFR,DPP4,EGR1,SEPP1,MGAT4A,APOA1,SLC2A8,VIPR1,CYP2J2
Connective Tissue Development and Function	1,19E-05-2,51E-03	ZC3H12A,BMP4,APOB,EPHB2,PIK3R1,XDH,EIF6,GTF2IRD1,MTTP,CTNNBIP1,FGFR3,SATB2,SLURP1,PIM1,RARA,CCL25,IRS2,GSK3B,JUP,CEACAM1,TNFRSF11B,SOX4,AMACR,MLXIPL,AXIN2,ATF3,CIDEC,FREM1,FOSB,CCND2,PPP1R15A,NOTCH1,RHBDF1,ADM,GUCY2C,NR1H4,HOXA3,GNA11,GDF15,KCNQ1,NUDT7,CDX1,HMOX1,DSG3,ACOT11,JUN,EDN1,EFNB1,FOXO3,SLC11A2,CEBPA,HSD11B2,MMP11,VDR,NOS2,ARL4A,GHRL,EGFR,SLC25A25,RGS2,EGR1,PLCG1,TRIB3,ARID3A,ADD3,SPRY2,…
Tissue Morphology	1,19E-05-2,81E-03	CRYAB,ZC3H12A,APOB,BMP4,PIK3R1,XDH,CCL20,MST1,EIF6,GTF2IRD1,SLURP1,INSM1,RARA,CCL25,RAB17,FGB,IRS2,TXN,AMACR,MLXIPL,SLC2A1,CIDEC,CCND2,TNFRSF25,ZAK,PPP1R15A,GDPD5,DACH1,NOTCH1,GSTP1,ADM,GUCY2C,HLA-A,MX1,NR1H4,GDF15,CDX1,ANPEP,TRIB1,DSG3,ACOT11,JUN,CNTNAP2,PROS1,CEBPA,SLC11A2,VDR,EGFR,TGFBI,EGR1,PLCG1,ISG15,ARID3A,YBX2,PTGES,ADD3,S100A9,BCL11A,SPRY2,MYB,GUCA2A,MAP3K8,SFN,SALL4,MAOA,LRP4,EPHX2,SPHK…
Skeletal and Muscular Disorders	1,44E-05-2,51E-03	PRUNE2,CRYAB,MALRD1,CHGA,APOB,ASS1,XDH,MST1,F7,PHGR1,NR1I2,FGB,TXN,HES6,AMACR,UPF3B,GALK1,ZAK,TNFRSF25,PPP1R15A,AKR1C4,TSPAN6,STX3,NOTCH1,GSTP1,ADM,SORL1,PHLDA2,ABCC2,GDF15,NOTUM,CDX1,COL17A1,ANPEP,TRIB1,ACOT11,MYO1B,CNTNAP2,JUN,VDR,KRT10,EGFR,WNK2,STXBP6,IGSF3,S100A9,XAF1,SLC22A18,NR5A2,PTGR1,MAOA,LRP4,AKR1C3,FAT1,EPHB2,EPHX2,HSPA1A/HSPA1B,PABPC1L,BIN1,CDA,MTTP,FGFR3,CEL,CNDP2,PIM1,GSK3B,JUP,DSC…
Cardiovascular Disease	1,61E-05-2,6E-03	CHGA,CRYAB,GPD1,BMP4,APOB,PIK3R1,XDH,CA4,EPHX2,F7,BIN1,MTTP,CEL,ATP1A1,PIM1,ETS2,RARA,IRS2,FGB,GSK3B,TXN,JUP,REG1A,DSC2,DSP,TNFRSF11B,S100A10,SOX4,ATF3,CYB5B,ACOX2,KRT23,MSMO1,FOXC1,F10,PPP1R15A,VSNL1,GSTP1,HSPB1,ADM,GUCY2C,ACE2,NR1H4,HLA-A,GNA11,GDF15,ZNF219,KCNQ1,HMOX1,JUN,EDN1,XPNPEP2,PROS1,CHN2,FOXO3,CASP1,HSD11B2,NSMF,VDR,NOS2,CA1,GHRL,EGFR,VAV2,CLIC5,DPP4,RGS2,PDE9A,EGR1,PLCG1,NDFIP2,CALML4…
Developmental Disorder	1,61E-05-2,63E-03	CHGA,CRYAB,BMP4,APOB,EPHB2,PIK3R1,SPHK2,CTNNBIP1,SATB2,SLC26A3,ETS2,PIM1,RARA,GSK3B,TXN,DSP,TNFRSF11B,S100A10,DEPTOR,SOX4,ATF3,ZIC2,PGAP3,FREM1,CCND2,DHRS9,KLK1,AKR1C4,COL7A1,ADM,ACE2,GUCY2C,TLE2,HOXA3,GNA11,GDF15,MID1,CFTR,KCNQ1,NUAK2,COL17A1,ACAA2,HMOX1,JUN,EDN1,CARD10,EFNB1,FOXO3,HSD11B2,VDR,NOS2,DNASE1,EGFR,VAV2,DPP4,RGS2,AKR1C1/AKR1C2,PDE9A,KRT5,GABRE,PTGES,SLC7A9,SPRY2,VAV3,CYP2J2,SLC3A1,WN…
Cell Signaling	2,28E-05-2,84E-03	ADM,ZC3H12A,CHGA,GCHFR,BMP4,APOB,ACE2,ASS1,IL32,HOXA3,PIK3R1,XDH,KLF6,GNA11,SPHK2,MST1,CCL20,CFTR,MTTP,HMOX1,OTC,JUN,EDN1,SLC5A1,FOXO3,CEBPA,CASP1,GSK3B,VDR,NOS2,GHRL,EGFR,TNFRSF11B,VAV2,TTR,RGS2,PPP1R1B,PLCG1,P2RY2,S100A9,VAV3,PPP1R15A,GUCA2A,NOTCH1,ATP2C2
Drug Metabolism	2,51E-05-2,51E-03	ADM,CHGA,ATF3,BMP4,AKR1C1/AKR1C2,AKR1C3,XDH,EPHX2,HMOX1,PTGES,DHRS9,EDN1,CADPS,HPGD,NR5A2,MAP3K8,NOS2,TPMT,EGFR
Protein Synthesis	2,61E-05-2,42E-03	CRYAB,ZC3H12A,APOB,PIK3R1,HSPA1A/HSPA1B,DPP7,PARP12,F7,EIF6,TST,MTTP,NCK2,TMPRSS11D,CEL,SLURP1,CNDP2,DIAPH2,SLC5A1,NR1I2,PIM1,RARA,IRS2,GSK3B,CEACAM1,DEPTOR,SOX4,MLXIPL,UPF3B,KLK12,THOP1,C4BPA,PPP1R15A,FBXL6,SLC51B,ENC1,NOTCH1,CASP5,HSPB1,ADM,SORL1,GUCY2C,NR1H4,PPP1R3C,MID1,NEU4,CFTR,ANPEP,PRKCZ,CSNK1E,CASP6,JUN,EDN1,FOXO3,CASP1,MMP11,ERRFI1,WNK4,VDR,NOS2,GHRL,EGFR,VAV2,DPP4,RGS2,SERPINE2,YBX2,MG…
Cell Cycle	2,8E-05-2,56E-03	CRYAB,BMP4,MLLT6,PIK3R1,HSPA1A/HSPA1B,KLF6,PLAGL2,SPHK2,LGALS4,EIF6,SESN1,NR1I2,PIM1,CAMK2N1,RARA,IRS2,TXN,GSK3B,SERPINB5,REG1A,CEACAM1,ATF3,WEE1,FGFBP1,FOXC1,MYT1,ARHGAP32,CCND2,ZAK,PPP1R15A,GDPD5,EPCAM,NOTCH1,REG1B,HSPB1,ADM,PROX1,CDKN2B,CDK10,CDX1,PRKCZ,HMOX1,CASP6,JUN,EDN1,CARD10,PROS1,CHN2,FOXO3,HPGD,CEBPA,ERRFI1,NOS2,KRT10,EGFR,VAV2,DPP4,EGR1,PLCG1,PDXP,VAV3,SPRY2,MYB,NR5A2,MAP3K8,SFN
Endocrine System Development and Function	3E-05-2,56E-03	BMP4,UGT2B7,AKR1C3,EPHX2,PIK3R1,RBP1,CEL,SLURP1,SLC26A3,SLC5A1,CADPS,IRS2,GSK3B,REG1A,CEACAM1,MLXIPL,TTR,ATF3,CYB5B,CIDEC,FOSB,CCND2,DHRS9,VSNL1,AKR1C4,GSTP1,RHBDF1,ADM,GUCY2C,NR1H4,PPP1R3C,GNA11,DAGLA,CFTR,TRIB1,HMOX1,ACOT11,EDN1,FOXO3,CEBPA,HSD11B2,ERRFI1,VDR,WNK4,NOS2,GHRL,EGFR,VAV2,DPP4,REG3A,AKR1C1/AKR1C2,EGR1,P2RY2,MGAT4A,SLC2A8,VIPR1,VAV3,NR5A2,CYP2J2
Tumor Morphology	3,49E-05-2,02E-03	CRYAB,TFF3,BMP4,PIK3R1,IL32,HSPA1A/HSPA1B,SPHK2,MST1,FGFR3,SATB2,ETS2,PIM1,RARA,JUP,SERPINB5,GSK3B,TXN,DSP,CEACAM1,TNFRSF11B,DEPTOR,ATF3,CDX2,BAMBI,TPD52,RND3,IDH2,NOTCH1,COL7A1,HNRNPA2B1,GDF15,CFTR,PROX1,NUAK2,ANPEP,CDKN2B,CDX1,S100A7,TRIB1,HMOX1,CASP6,JUN,EDN1,FOXO3,CEBPA,CASP1,HPGD,MMP11,NOS2,CDHR5,GHRL,EGFR,DPP4,GLS,EGR1,S100A9,VAV3,SPRY2,CDH17,MYB,ATP9A,TSC22D1,SALL4
Metabolic Disease	3,92E-05-2,77E-03	PRUNE2,FXYD2,BMP4,GPD1,APOB,AKR1C3,EPHX2,DDC,CA4,XDH,PIK3R1,HSPA1A/HSPA1B,RBP1,MTTP,CEL,IRS2,GSK3B,TXN,REG1A,AOC1,CEACAM1,TNFRSF11B,S100A10,MLXIPL,TTR,ATF3,ACOX2,RETNLB,RHOBTB3,CIDEC,FOXC1,DAPL1,PANK1,F10,CCND2,IDH2,GSTP1,C2,HSPB1,GUCY2C,ACE2,NR1H4,HLA-A,PPP1R3C,HOXA3,GDF15,GNA11,GBP6,PROX1,KCNQ1,CDKN2B,ACAA2,TRIB1,HMOX1,ACOT11,CNTNAP2,JUN,MYO1B,EDN1,CHN2,FOXO3,PID1,CEBPA,HPGD,CASP1,SLC17A4,VDR,N…
Cellular Assembly and Organization	5,01E-05-2,51E-03	MSRB2,BMP4,DEFA6,PIK3R1,GNA11,PROX1,F7,NCK2,JUN,EDN1,ESPN,PITPNM1,DAB2,PLXNB1,JUP,GSK3B,AMOT,DSP,S100A10,EGFR,VAV2,RGS2,TTR,PKP1,TGFBI,RTKN,ARHGAP32,APOA1,RND3,INPP5J,SPRY2,CXXC5,VIL1,WNT11,HSPB1,USH1C
Organismal Survival	6,2E-05-4,78E-04	ZC3H12A,CRYAB,CHGA,APOB,BMP4,XDH,ASS1,PIK3R1,PLAGL2,F7,EIF6,NCK2,SATB2,ATP1A1,INSM1,SLC26A3,SLC5A1,NR1I2,RARA,CADPS,PRSS8,IRS2,TXN,AMACR,MLXIPL,SLC2A1,PPP1R1B,RETNLB,DEFB103A/DEFB103B,MYT1,ASGR1,CCND2,PPP1R15A,DACH1,NOTCH1,GSTP1,REG1B,ADM,GUCY2C,ACE2,MX1,HLA-A,NR1H4,PPP1R3C,GNA11,GDF15,KCNQ1,NUAK2,CDX1,DSG3,JUN,CARD10,ABCB7,PROS1,RBP2,CEBPA,SLC11A2,DAB2,VDR,AMOT,NAPB,DNASE1,EGFR,TGFBI,MESP1,PLCG1…
Energy Production	8,3E-05-2,42E-03	MLXIPL,GPD1,AKR1C1/AKR1C2,CYP27A1,SLC2A1,AKR1C3,SLC27A2,ACOX2,RBP1,ACAA2,MTTP,ACOT11,APOA1,DHRS9,PCK2,ALDOB,ACSL5,HPGD,CYP2J2,IRS2,VDR,AKR1C4
Endocrine System Disorders	1,09E-04-2,77E-03	PRUNE2,GPD1,BMP4,APOB,PIK3R1,XDH,PLAGL2,GTF2IRD1,TMEM144,BTBD11,TMPRSS11D,EPHB1,DIAPH2,CADPS,ARHGAP39,IRS2,TXN,CLRN3,MLXIPL,RETNLB,RHOBTB3,KRT23,CIDEC,TPD52,MYT1,EVPL,CCND2,DACH1,AKR1C4,NOTCH1,GSTP1,MYO7B,SH3RF2,GUCY2C,ACE2,HLA-A,NR1H4,PPP1R3C,GDF15,HNRNPA2B1,PROX1,KCNQ1,ANPEP,PRKCZ,TRIB1,CNTNAP2,JUN,MYO1B,CHN2,PID1,CEBPA,DAB2,SLC17A4,VDR,EGFR,LUZP1,N4BP2L2,TGFBI,SI,MOGAT3,SLC25A1,TRIB3,GABRE,PTG…
Skeletal and Muscular System Development and Function	1,34E-04-2,56E-03	CHGA,BMP4,EPHB2,XDH,PIK3R1,F7,CTNNBIP1,FGFR3,SATB2,ATP1A1,RARA,GSK3B,SERPINB5,TXN,JUP,DSC2,TNFRSF11B,SOX4,AXIN2,FREM1,NOTCH1,ADM,ACE2,HOXA3,ABCC2,GDF15,GNA11,KCNQ1,CDX1,PRKCZ,HMOX1,TRIB1,JUN,EDN1,EFNB1,HSD11B2,VDR,WNK4,NOS2,GHRL,EGFR,DPP4,EGR1,VAV3,PITX1,MYB,CHD7,DSG2,MAOA,SALL4
Inflammatory Disease	1,42E-04-1,01E-03	PRUNE2,TFF3,SCML1,GPD1,BMP4,MLLT6,IL32,PIK3R1,EPHX2,HSPA1A/HSPA1B,MST1,CCL20,LGALS4,CDA,SLURP1,ATP1A1,ALDOB,RARA,HDAC11,FGB,SERPINB5,JUP,TXN,REG1A,RALGDS,CEACAM1,TNFRSF11B,S100A10,HNMT,ACOX2,RETNLB,CDX2,MSMO1,THOP1,ORMDL3,FOSB,DEFB103A/DEFB103B,UNC93A,F10,C4BPA,TRIM15,IFNLR1,KLK1,NOTCH1,KRT15,GSTP1,REG1B,C2,ADM,SORL1,SQLE,GUCY2C,NR1H4,HLA-A,MX1,ABCC2,MUC2,GBP6,ANPEP,CDX1,S100A7,DSG3,HMOX1,JUN,EDN…
Hepatic System Development and Function	1,79E-04-9,23E-04	MLXIPL,BMP4,NR1H4,EGR1,ABCC2,XDH,PIK3R1,MST1,PROX1,EIF6,RBP1,PANK1,SEPP1,ASGR1,JUN,EDN1,NR1I2,RARA,CEBPA,SLC7A5,GSK3B,REG1B,CEACAM1,EGFR
Immunological Disease	1,79E-04-2,63E-03	BMP4,APOB,PIK3R1,HSPA1A/HSPA1B,CCL20,LGALS4,CDA,SLURP1,PIM1,ETS2,CCL25,FGB,IRS2,TXN,JUP,GSK3B,S100A10,TNFRSF11B,SOX4,HNMT,ATF3,SLC2A1,FOSB,CCND2,TNFRSF25,KRT15,NOTCH1,ADM,SORL1,MX1,HLA-A,HOXA3,PRAP1,ANPEP,PRKCZ,S100A7,CASP6,HMOX1,JUN,EFNB1,FOXO3,CASP1,CEBPA,PLXNB1,STAP2,VDR,NOS2,CALML3,EGFR,GLS,EGR1,PLCG1,KRT5,ISG15,DNM1,APOA1,S100A9,BCL11A,LGALS2,VAV3,MYB,SFN
Neurological Disease	2,05E-04-2,6E-03	ZC3H12A,APOB,PIK3R1,XDH,DDC,MST1,FAM160A2,BTBD11,DIAPH2,EPHB1,SLC26A3,RARA,CLCA4,IRS2,TXN,HES6,SLCO2B1,ALDOC,WASH3P,SLC2A1,KCNT1,PPP1R1B,MYT1,CCND2,VSNL1,NOTCH1,ENC1,CASP5,ADM,SORL1,SH3RF2,HLA-A,ABCC2,GNA11,GDF15,HNRNPA2B1,PRKCZ,S100A7,TRIB1,CASP6,CNTNAP2,JUN,PROS1,VDR,EGFR,RGS2,TGFBI,EGR1,SI,PLCG1,SLC25A1,GABRE,PTGES,S100A9,BCL11A,SPRY2,TOM1,CHD7,MAOA,QPCT,USH1C,LRP4,IL32,CA4,KLF6,SPHK2,HSPA1A/H…
Renal and Urological Disease	2,11E-04-2,6E-03	ADM,CRYAB,CHGA,SYT7,APOB,EPHB2,NR1H4,CA4,IL32,XDH,HSPA1A/HSPA1B,GDF15,MST1,F7,KCNQ1,HMOX1,ATP1A1,EDN1,NR1I2,CASP1,HSD11B2,IRS2,GSK3B,WNK4,VDR,NOS2,EGFR,DNASE1,TTR,TJP2,ATF3,GLS,SLC25A1,TRIB3,GABRE,F10,SLC7A9,TNFRSF25,PPP1R15A,IDH2,MAP3K8,SLC3A1,GSTP1,HSPB1
Amino Acid Metabolism	2,39E-04-2,51E-03	OTC,EDN1,ASS1,GLS,DDC,CEBPA,SLC7A5,SLC3A1,NOS2,QPCT
DNA Replication, Recombination, and Repair	2,39E-04-1,52E-03	ADM,APOB,BMP4,GPD1,PIK3R1,HSPA1A/HSPA1B,MST1,RGS12,CDX1,CDKN2B,PRKCZ,JUN,PCK2,EDN1,ALDOB,PIM1,PROS1,CEBPA,ERRFI1,IRS2,CEACAM1,TPMT,EGFR,ATF3,PLCG1,OVGP1,F10,CCND2,DACH1,MAP3K8
Nucleic Acid Metabolism	2,39E-04-1,6E-03	VAV2,QTRT1,F10,GPD1,PCK2,EDN1,ALDOB,EGR1,IL32,XDH,TPMT
Cellular Function and Maintenance	2,89E-04-2,51E-03	CHGA,ZC3H12A,CRYAB,BMP4,MSRB2,XDH,PIK3R1,CCL20,F7,NCK2,ATP1A1,SLC26A3,CADPS,CCL25,IRS2,CLCA2,MLXIPL,SLC2A1,PPP1R1B,TPD52,DEFB103A/DEFB103B,MYT1,TNFRSF25,STX3,ATP2C2,NOTCH1,ADM,SORL1,HLA-A,NR1H4,ABCC2,PPP1R3C,GNA11,SEMA6A,PROX1,KCNQ1,ANPEP,PRKCZ,JUN,PROS1,ABCB7,PITPNM1,SLC11A2,PID1,CEBPA,DAB2,STAP2,VDR,AMOT,EGFR,RGS2,TGFBI,EGR1,MESP1,PLCG1,TRIB3,STXBP6,S100A9,FGGY,VIPR1,BCL11A,SPRY2,MYB,CHD7,SYT7,…
Connective Tissue Disorders	2,97E-04-9,97E-04	SORL1,ADM,HNMT,HSPA1A/HSPA1B,KRT5,COL17A1,CDA,FOSB,DNM1,APOA1,S100A9,FGB,TXN,DSP,COL7A1,S100A10
Hematological Disease	3,53E-04-2,77E-03	BMP4,APOB,GPD1,EPHX2,PIK3R1,VPS13A,LGALS4,MTTP,PIM1,ETS2,CCL25,IRS2,GSK3B,TNFRSF11B,SOX4,ATF3,SLC2A1,CCND2,TNFRSF25,PPP1R15A,NOTCH1,NR1H4,MX1,HOXA3,PRAP1,ANPEP,PRKCZ,CASP6,HMOX1,JUN,EFNB1,FOXO3,CASP1,CEBPA,PLXNB1,STAP2,VDR,NOS2,CA1,GHRL,EGFR,DPP4,GLS,EGR1,PLCG1,ISG15,APOA1,ADD3,VIPR1,BCL11A,LGALS2,VAV3,MYB,SFN
Auditory and Vestibular System Development and Function	4,08E-04-2,12E-03	BMP4,EPHB2,GNA11,KCNQ1,FGFR3,EDN1,RARA,SPRY2,PITX1,CHD7,SALL4,TNFRSF11B,EGFR,USH1C
Free Radical Scavenging	4,75E-04-1,15E-03	ZC3H12A,CRYAB,APOB,MSRB2,XDH,PIK3R1,IL32,PLAGL2,F7,HEPH,PRKCZ,MTTP,SESN1,HMOX1,EDN1,PIM1,NR1I2,FOXO3,TXN,SERPINB5,VDR,NOS2,GHRL,RALGDS,TNFRSF11B,EGFR,VAV2,SLC2A1,PLCG1,SEPP1,APOA1,RND3,SPRY2,GSTP1,HSPB1,MAOA
Respiratory System Development and Function	5,16E-04-5,16E-04	CTNNBIP1,SATB2,INSM1,BMP4,RARA,HOXA3,SPRY2,CFTR,ERRFI1,EGFR,SALL4
Post-Translational Modification	6,89E-04-2,51E-03	TGM3,EVPL,OTC,SPRR1B,GLS,DDC,NOS2,DSP,QPCT
Organismal Functions	7,3E-04-7,3E-04	JUN,GDF15,CFTR,ATP9A,GSK3B,NOTCH1,CEACAM1,EGFR
Nutritional Disease	7,57E-04-2,52E-03	APOB,GUCY2C,ACE2,HLA-A,NR1H4,XDH,CA4,EPHX2,GDF15,KLF6,PLAGL2,HSPA1A/HSPA1B,PROX1,NUAK2,RBP1,SLURP1,CEL,ACOT11,CEBPA,PID1,CASP1,HSD11B2,IRS2,MMP11,TXN,VDR,AOC1,NOS2,CA1,AMOT,GHRL,CEACAM1,SLC25A25,DPP4,ATF3,CIDEC,GABRE,PANK1,F10,MGAT4A,SLC2A8,RHBDF1,MAOA
Infectious Diseases	8,55E-04-1,84E-03	F10,PPP1R15A,PLCG1,F7,ISG15
Respiratory Disease	8,55E-04-8,55E-04	VDR,TNFRSF11B
Nervous System Development and Function	1,27E-03-2,51E-03	EPHB1,BMP4,EPHB2,RARA,XDH,HOXA3,FOXO3,PPP1R15A,ASCL2,NOTCH1,PRKCZ,SERPINE2,EGFR
Renal and Urological System Development and Function	1,52E-03-1,91E-03	LRP4,BMP4,ACE2,FAT1,XDH,GDF15,KLF6,CES2,CTNNBIP1,CSNK1E,FGFR3,HMOX1,JUN,RARA,FOXO3,CEBPA,HSD11B2,PLXNB1,NOS2,CEACAM1,EGFR,TTR,OVOL1,FREM1,PTGES,SLC7A9,ENC1,WNT11,QPCT,SALL4
Behavior	1,7E-03-1,7E-03	BMP4,EPHB2,DDC,VPS13A,HSPA1A/HSPA1B,GTF2IRD1,BIN1,SLURP1,ATP1A1,PRSS8,GSK3B,S100A10,TNFRSF11B,PPP1R14C,TTR,PPP1R1B,KCNT1,CIDEC,BAMBI,MPST,HOXB8,FOSB,DACH1,NOTCH1,REG1B,ADM,SORL1,NR1H4,GDF15,KCNQ1,PRKCZ,HMOX1,CASP6,ACOT11,JUN,CNTNAP2,CEBPA,SLC11A2,CASP1,HSD11B2,ERRFI1,VDR,NOS2,GHRL,SLC25A25,DPP4,SEPT5,RGS2,GLS,EGR1,DNM1,SEPP1,S100A9,CHD7,MAOA,QPCT,USH1C
Lymphoid Tissue Structure and Development	1,8E-03-2,51E-03	ADM,BMP4,EGR1,FOXC1,CTNNBIP1,FGFR3,EDN1,PIM1,ETS2,EFNB1,MYB,CCL25,STAP2,VDR,NOS2,NOTCH1,TNFRSF11B
Cell Morphology	1,84E-03-2,51E-03	XDH,CDX2,PLCG1,NOS2,SALL4
Psychological Disorders	2,37E-03-2,37E-03	SORL1,LRP4,APOB,DDC,PIK3R1,HSPA1A/HSPA1B,HNRNPA2B1,BIN1,PRKCZ,S100A7,HMOX1,CASP6,JUN,LRP3,ETS2,PROS1,CASP1,TXN,GSK3B,VDR,NOS2,REG1A,TTR,SLC2A1,GLS,GABRE,SERPINE2,SEPP1,APOA1,S100A9,NOTCH1,CASP5,MAOA,QPCT
Cellular Compromise	2,51E-03-2,51E-03	MST1,SERPINE2
Reproductive System Development and Function	2,51E-03-2,51E-03	DSC2,DSG2

## Sheet: Group3_CanonicalPathw
© 2000-2016 QIAGEN. All rights reserved.
Ingenuity Canonical Pathways	-log(p-value)	Ratio	z-score	Molecules
Hepatic Fibrosis / Hepatic Stellate Cell Activation	2,73E01	3,15E-01	NaN	MYH10,CTGF,COL8A1,IL6,CXCL9,VEGFA,SERPINE1,TIMP2,PDGFRB,CXCL8,IL4R,COL4A1,BAMBI,PDGFB,MYL9,CD40,COL6A3,ACTA2,IGFBP3,IL10RA,TGFB3,CD14,TNF,CCR7,COL3A1,IGFBP4,IL1A,ICAM1,COL10A1,COL4A2,CCL5,COL17A1,COL15A1,BCL2,COL5A1,COL1A2,COL6A1,CCL2,TIMP1,COL22A1,SMAD4,COL18A1,TNFRSF1B,STAT1,IFNG,COL5A2,VCAM1,COL6A2,COL12A1,COL1A1,LY96,CCL21,EDNRA,IL1B,COL11A1,A2M,MMP9
Allograft Rejection Signaling	2,47E01	6,92E-01	NaN	B2M,HLA-DOA,GZMB,HLA-A,HLA-B,HLA-DQA1,HLA-DQB1,HLA-G,PRF1,HLA-DRB1,HLA-DQB2,HLA-DMA,HLA-DRB3,HLA-DMB,HLA-DRA,HLA-F,HLA-DPB1,HLA-DPA1,IFNG,HLA-DRB4,CD40,HLA-C,FCER1G,HLA-DOB,CD86,TNF,HLA-E
Granulocyte Adhesion and Diapedesis	2,32E01	3,03E-01	NaN	SELL,MMP3,CXCL9,CCL4L1/CCL4L2,CXCL10,CXCL13,CXCL1,CSF3R,CXCL8,PPBP,RDX,THY1,ITGA5,CDH5,PECAM1,ITGA1,CCL18,CX3CL1,TNF,HSPB1,FPR3,IL1A,MMP7,ICAM1,CCL22,CXCL5,CCL5,MMP25,CCL3,IL36G,CCL13,CCL2,CCL8,CCL3L1,CCL3L3,MMP11,MMP12,TNFRSF1B,CCL19,CXCL11,VCAM1,CXCR4,CXCL6,GNAI2,ITGB2,CCL21,IL1B,CXCL2,MMP9,MSN
Antigen Presentation Pathway	2,3E01	6,94E-01	NaN	B2M,HLA-DOA,HLA-A,HLA-B,HLA-DQA1,PSMB8,CD74,TAP1,HLA-G,HLA-DRB1,HLA-DQB2,HLA-DMA,HLA-DRB3,HLA-DRA,HLA-DMB,HLA-F,HLA-DPB1,TAPBP,HLA-DPA1,PSMB9,IFNG,HLA-DRB4,HLA-C,HLA-DOB,HLA-E
Agranulocyte Adhesion and Diapedesis	2,28E01	2,91E-01	NaN	MYH10,SELL,MMP3,CXCL9,CCL4L1/CCL4L2,CXCL10,CXCL13,CXCL1,CXCL8,PPBP,RDX,ITGA5,MYL9,ACTA2,CDH5,PECAM1,ITGA1,CCL18,CD34,CX3CL1,TNF,IL1A,MMP7,ICAM1,CCL22,CXCL5,CCL5,MMP25,CCL3,ITGB7,IL36G,CCL13,CCL3L1,CCL2,CCL8,CCL3L3,PODXL,MMP11,MMP12,CCL19,CXCL11,VCAM1,CXCR4,CXCL6,GNAI2,ITGB2,CCL21,IL1B,CXCL2,MMP9,MSN
OX40 Signaling Pathway	2,26E01	5,83E-01	0,000	CD247,B2M,HLA-DOA,TNFRSF4,HLA-A,CD4,HLA-B,HLA-DQA1,HLA-DQB1,BCL2,HLA-G,HLA-DRB1,HLA-DQB2,NFKBIA,HLA-DMA,HLA-DRB3,HLA-DMB,HLA-DRA,HLA-F,HLA-DPB1,HLA-DPA1,CD3D,BCL2L1,HLA-DRB4,HLA-C,FCER1G,HLA-DOB,HLA-E
Communication between Innate and Adaptive Immune Cells	2,16E01	4,46E-01	NaN	B2M,IL1A,HLA-A,CD4,HLA-B,TLR8,CD83,CCL5,IL6,CD8A,CCL3,TNFRSF17,HLA-G,CXCL10,IL36G,HLA-DRB1,CCL3L3,HLA-DRB3,HLA-DRA,HLA-F,TNFSF13B,IFNG,CXCL8,HLA-DRB4,CD40,HLA-C,FCER1G,CD86,IL1B,CSF2,TNF,CCR7,HLA-E
Graft-versus-Host Disease Signaling	2,02E01	6,15E-01	NaN	IFNG,HLA-DOA,IL1A,GZMB,HLA-A,HLA-B,HLA-DQA1,IL6,HLA-DQB1,HLA-G,PRF1,IL36G,HLA-DRB1,HLA-C,HLA-DMA,HLA-DRA,HLA-DMB,FCER1G,HLA-DOB,CD86,IL1B,HLA-F,TNF,HLA-E
Dendritic Cell Maturation	1,85E01	2,73E-01	6,325	B2M,IL1A,HLA-DOA,ICAM1,HLA-A,IL32,HLA-B,HLA-DQA1,LTB,COL10A1,CD83,IL6,HLA-DQB1,PLCH2,FCGR1A,COL1A2,IL36G,HLA-DRB1,NFKBIA,HLA-DMA,HLA-DRB3,HLA-DMB,HLA-DRA,TNFRSF1B,STAT1,IL23A,COL18A1,FCGR2A,TYROBP,STAT4,COL1A1,HLA-DRB4,CD40,HLA-C,FSCN1,FCER1G,CD86,HLA-DOB,IL1B,STAT2,CSF2,TNF,CCR7,COL3A1
Altered T Cell and B Cell Signaling in Rheumatoid Arthritis	1,57E01	3,68E-01	NaN	HLA-DOA,IL1A,TLR8,HLA-DQA1,LTB,IL6,HLA-DQB1,TNFRSF17,IL36G,HLA-DRB1,CXCL13,HLA-DMA,HLA-DMB,HLA-DRA,IL23A,TNFSF13B,IFNG,SPP1,CD79B,CD79A,CD40,CCL21,FCER1G,IL1B,HLA-DOB,CD86,CSF2,TNF
Autoimmune Thyroid Disease Signaling	1,5E01	5,59E-01	NaN	HLA-DOA,GZMB,HLA-A,HLA-B,HLA-DQA1,HLA-DQB1,HLA-G,PRF1,HLA-DRB1,CD40,HLA-DMA,HLA-C,HLA-DRA,HLA-DMB,FCER1G,HLA-DOB,CD86,HLA-F,HLA-E
T Helper Cell Differentiation	1,41E01	3,87E-01	NaN	IL6ST,IFNG,HLA-DOA,IL4R,IL21R,HLA-DQA1,IL6,HLA-DQB1,BCL6,STAT4,HLA-DRB1,CD40,HLA-DMA,HLA-DRA,ICOS,HLA-DMB,IL10RA,FCER1G,HLA-DOB,CD86,IL2RA,STAT1,TNFRSF1B,TNF
Atherosclerosis Signaling	1,33E01	2,67E-01	NaN	APOE,IL1A,ICAM1,MMP3,COL10A1,IL6,PLA2G7,TNFRSF12A,COL1A2,IL36G,CCL2,SERPINA1,S100A8,COL18A1,IFNG,CXCL8,VCAM1,CXCR4,PLA2G4C,PDGFB,PLA2G2A,APOL1,ITGB2,COL1A1,CD40,APOC1,RARRES3,IL1B,ALOX5,TNF,MMP9,COL3A1
Type I Diabetes Mellitus Signaling	1,3E01	2,87E-01	1,387	CD247,SOCS1,HLA-DOA,HLA-A,GZMB,HLA-B,HLA-DQA1,HLA-DQB1,BCL2,HLA-G,PRF1,HLA-DRB1,NFKBIA,HLA-DMA,HLA-DMB,HLA-DRA,STAT1,TNFRSF1B,HLA-F,IFNG,CD3D,IRF1,HLA-C,FCER1G,IL1B,HLA-DOB,CD86,TNF,HLA-E
Cdc42 Signaling	1,3E01	2,6E-01	0,632	B2M,CD247,HLA-DOA,FGD3,HLA-A,HLA-B,HLA-DQA1,MYLK,HLA-DQB1,CLIP1,HLA-G,HLA-DRB1,HLA-DQB2,HLA-DMA,HLA-DRB3,HLA-DMB,HLA-DRA,HLA-F,HLA-DPB1,HLA-DPA1,ITK,ITGA5,CD3D,MYL9,WIPF1,HLA-DRB4,WAS,HLA-C,ARHGEF6,FCER1G,HLA-DOB,HLA-E
Crosstalk between Dendritic Cells and Natural Killer Cells	1,28E01	3,03E-01	NaN	KLRD1,HLA-A,HLA-B,TNFSF10,LTB,CD83,IL6,HLA-G,PRF1,HLA-DRB1,HLA-DRB3,HLA-DRA,TNFRSF1B,HLA-F,IFNG,TYROBP,CD69,HLA-DRB4,ACTA2,CD40,HLA-C,FSCN1,CD86,CSF2,TNF,HLA-E,CCR7
B Cell Development	1,19E01	6,09E-01	NaN	CD19,HLA-DOA,CD79B,HLA-DQA1,CD79A,HLA-DQB1,IL7R,HLA-DRB1,CD40,HLA-DMA,HLA-DMB,HLA-DRA,HLA-DOB,CD86
Interferon Signaling	1,07E01	4,44E-01	3,000	IFNG,IFIT3,SOCS1,MX1,IFI35,PSMB8,IFITM2,TAP1,IRF1,BCL2,ISG15,IFIT1,IFITM3,STAT2,STAT1,IFITM1
Leukocyte Extravasation Signaling	9,92E00	1,87E-01	4,131	RAC2,MMP7,ICAM1,MMP3,MMP25,TIMP1,SIPA1,CYBB,MMP11,MMP12,ACTN1,ITK,TIMP2,TIMP3,VCAM1,CXCR4,RDX,THY1,ITGA5,NCF4,GNAI2,BTK,ITGB2,WIPF1,ARHGAP9,CDH5,ACTA2,WAS,RASGRP1,CD44,PECAM1,ITGA1,PRKCH,MMP9,MSN,PRKCB
Differential Regulation of Cytokine Production in Intestinal Epithelial Cells by IL-17A and IL-17F	9,21E00	5,22E-01	NaN	IFNG,DEFB103A/DEFB103B,IL1A,CCL2,IL1B,DEFB1,CXCL1,CCL5,CCL3,CSF2,TNF,DEFB4A/DEFB4B
TREM1 Signaling	8,3E00	2,71E-01	4,359	CXCL8,ICAM1,TYROBP,LAT2,TLR8,ITGA5,CD83,IL6,CCL3,NOD2,CD40,CCL2,CASP1,CD86,IL1B,CSF2,TNF,DEFB4A/DEFB4B,ITGAX
Acute Phase Response Signaling	7,98E00	1,8E-01	3,578	IL6ST,SOCS1,TCF4,IL1A,SERPING1,SERPINA3,IL6,RBP1,HMOX1,IL36G,SOD2,NFKBIA,SAA1,CFB,OSM,SERPINA1,SERPINE1,TNFRSF1B,C3,C1S,MAP3K1,SERPINF1,VWF,SAA2,CEBPB,TF,IL1B,TNF,A2M,C2
Role of IL-17A in Psoriasis	7,06E00	6,15E-01	NaN	S100A7,CXCL8,S100A9,S100A8,CXCL1,CXCL5,DEFB4A/DEFB4B,CXCL6
Nur77 Signaling in T Lymphocytes	6,96E00	3,04E-01	NaN	CD247,HLA-DOA,HLA-DQA1,PPP3CC,HLA-DQB1,CD3D,BCL2,HLA-DRB1,HLA-DMA,HLA-DMB,HLA-DRA,FCER1G,HLA-DOB,CD86
Calcium-induced T Lymphocyte Apoptosis	6,95E00	2,83E-01	2,449	CD247,HLA-DOA,HLA-DRB1,HLA-DMA,CD4,HLA-DRA,HLA-DMB,FCER1G,HLA-DQA1,HLA-DOB,PRKCH,HLA-DQB1,PPP3CC,CD3D,PRKCB
Role of Pattern Recognition Receptors in Recognition of Bacteria and Viruses	6,87E00	1,93E-01	3,873	IFNG,CXCL8,IL1A,C3,IL17C,TLR8,C1QC,C1QA,IL6,CCL5,C1QB,IFIH1,NOD2,IRF7,CASP1,TGFB3,OSM,IL1B,PRKCH,CSF2,TNF,RIPK2,PRKCB
Complement System	6,54E00	3,33E-01	1,265	ITGB2,CFD,SERPING1,C3,C1S,CFB,C1QC,C1QA,C1QB,CFH,C2,ITGAX
Cytotoxic T Lymphocyte-mediated Apoptosis of Target Cells	6,21E00	3,85E-01	0,000	B2M,CD247,PRF1,HLA-A,HLA-C,GZMB,HLA-B,FCER1G,CD3D,BCL2
LXR/RXR Activation	6,12E00	1,82E-01	-0,853	APOE,IL1A,C3,SERPINF1,IL6,SAA2,ABCA1,APOL1,LY96,IL36G,TF,CCL2,SAA1,APOC1,CD14,IL1B,SERPINA1,S100A8,PTGS2,TNFRSF1B,TNF,MMP9
IL-8 Signaling	6E00	1,53E-01	5,292	RAC2,ANGPT2,ICAM1,BCL2,VEGFA,HMOX1,GNG11,CYBB,CXCL1,ITGB5,CXCL8,NOX4,VCAM1,CSTB,GNAI2,MYL9,BCL2L1,ITGB2,RHOV,CCND2,RHOQ,RND3,PRKCH,PTGS2,MMP9,FNBP1,PRKCB,ITGAX
Differential Regulation of Cytokine Production in Macrophages and T Helper Cells by IL-17A and IL-17F	5,63E00	4,44E-01	NaN	CCL2,IL1B,CXCL1,CCL5,IL6,CCL3,CSF2,TNF
Role of Macrophages, Fibroblasts and Endothelial Cells in Rheumatoid Arthritis	5,49E00	1,27E-01	NaN	IL6ST,SOCS1,IL1A,TCF4,ICAM1,SFRP2,MMP3,IL32,TLR8,LTB,CCL5,IL6,PLCH2,FCGR1A,VEGFA,IL36G,NFKBIA,CCL2,DKK3,OSM,TNFRSF1B,TNFSF13B,CXCL8,SFRP4,VCAM1,CEBPB,PPP3CC,PDGFB,WNT10A,IL1B,LEF1,PRKCH,DKK1,CSF2,TNF,PRKCB
Primary Immunodeficiency Signaling	5,48E00	2,97E-01	NaN	IL7R,BTK,CD19,CD40,CD4,IGLL1/IGLL5,ICOS,CD79A,CD8A,TAP1,CD3D
Inhibition of Matrix Metalloproteases	5,36E00	2,89E-01	NaN	TIMP3,MMP7,MMP3,TIMP1,THBS2,MMP11,MMP12,MMP25,A2M,MMP9,TIMP2
Caveolar-mediated Endocytosis Signaling	5,19E00	2,11E-01	NaN	B2M,HLA-A,HLA-B,CD48,ITGA5,ITGB7,ITGB2,ACTA2,FLNA,HLA-C,CAV1,ITGA1,PTRF,ITGB5,ITGAX
Production of Nitric Oxide and Reactive Oxygen Species in Macrophages	5,19E00	1,45E-01	3,800	APOE,PPP1R3C,SPI1,NFKBIA,CYBB,PPP2R2C,SERPINA1,S100A8,TNFRSF1B,STAT1,IFNG,MAP3K1,NCF4,IRF1,APOL1,RHOV,RHOQ,RND3,PPP2R2B,APOC1,PRKCH,MAP3K8,TNF,FNBP1,SIRPA,PRKCB
iCOS-iCOSL Signaling in T Helper Cells	5,19E00	1,84E-01	2,449	CD247,HLA-DOA,CD4,HLA-DQA1,PPP3CC,HLA-DQB1,CD3D,HLA-DRB1,NFKBIA,CD40,HLA-DMA,ICOS,HLA-DRA,HLA-DMB,FCER1G,HLA-DOB,IL2RA,ITK
Glucocorticoid Receptor Signaling	5,16E00	1,26E-01	NaN	CD247,ICAM1,SGK1,HSPA6,CCL5,IL6,CD163,CCL3,FCGR1A,TSC22D3,BCL2,NFKBIA,CCL13,CCL2,ANXA1,SMAD4,SERPINE1,STAT1,IFNG,CXCL8,VCAM1,MAP3K1,CEBPB,PPP3CC,CD3D,BCL2L1,DUSP1,TGFB3,IL1B,PLAU,PTGS2,CSF2,TNF,A2M
CD28 Signaling in T Helper Cells	5,15E00	1,76E-01	1,633	CD247,HLA-DOA,CD4,MAP3K1,HLA-DQA1,PPP3CC,HLA-DQB1,CD3D,CTLA4,HLA-DRB1,NFKBIA,WAS,HLA-DMA,HLA-DRA,HLA-DMB,FCER1G,HLA-DOB,CD86,ITK
Role of Osteoblasts, Osteoclasts and Chondrocytes in Rheumatoid Arthritis	5,11E00	1,36E-01	NaN	TCF4,IL1A,SFRP2,BMP4,MMP3,BMPR2,IL6,ACP5,BCL2,IL36G,NFKBIA,DKK3,SMAD4,TNFRSF1B,ALPL,IFNG,SFRP4,CTSK,SPP1,ITGA5,PPP3CC,CSF1R,COL1A1,WNT10A,IL1B,LEF1,DKK1,CSF2,TNF
Role of NFAT in Regulation of the Immune Response	5,08E00	1,5E-01	3,742	CD247,HLA-DOA,CD79B,FCGR2A,CD4,HLA-DQA1,CD79A,PPP3CC,HLA-DQB1,CD3D,FCGR1A,GNAI2,BTK,GNG11,NFKBIA,HLA-DRB1,GNA15,HLA-DMA,HLA-DRA,HLA-DMB,FCER1G,HLA-DOB,CD86,ITK
Role of Hypercytokinemia/hyperchemokinemia in the Pathogenesis of Influenza	5,01E00	2,68E-01	NaN	CXCL10,CXCL8,IFNG,IL36G,IL1A,CCL2,IL1B,CCL5,IL6,CCL3,TNF
Hematopoiesis from Pluripotent Stem Cells	4,62E00	3E-01	NaN	CD247,CXCL8,IL1A,CD4,FCER1G,IL6,CD8A,CSF2,CD3D
HMGB1 Signaling	4,59E00	1,61E-01	4,243	IFNG,CXCL8,VCAM1,IL1A,ICAM1,IL17C,IL6,RHOV,RHOQ,RND3,CCL2,TGFB3,OSM,IL1B,CSF2,SERPINE1,TNFRSF1B,TNF,FNBP1
PKCθ Signaling in T Lymphocytes	4,58E00	1,67E-01	2,828	CD247,RAC2,HLA-DOA,CD4,MAP3K1,HLA-DQA1,PPP3CC,HLA-DQB1,CD3D,HLA-DRB1,NFKBIA,HLA-DMA,HLA-DRA,HLA-DMB,FCER1G,HLA-DOB,CD86,MAP3K8
Pathogenesis of Multiple Sclerosis	4,26E00	5,56E-01	NaN	CXCL10,CXCL11,CCL5,CCL3,CXCL9
IL-6 Signaling	4,16E00	1,55E-01	3,638	IL6ST,CXCL8,SOCS1,IL1A,TNFAIP6,IL6,CEBPB,VEGFA,COL1A1,IL36G,NFKBIA,CD14,IL1B,TNFRSF1B,TNF,A2M,MCL1,HSPB1
Tec Kinase Signaling	4,07E00	1,4E-01	4,000	TNFSF10,ITGA5,STAT4,GNAI2,BTK,RHOV,RHOQ,GNG11,GNA15,ACTA2,RND3,WAS,FCER1G,STAT2,PRKCH,STAT1,TNF,FNBP1,FGR,PRKCB,ITK
Virus Entry via Endocytic Pathways	3,98E00	1,69E-01	NaN	B2M,RAC2,HLA-A,HLA-B,ITGA5,ITGB7,ITGB2,ACTA2,FLNA,HLA-C,CAV1,ITGA1,PRKCH,ITGB5,PRKCB
IL-12 Signaling and Production in Macrophages	3,95E00	1,45E-01	NaN	IFNG,APOE,MAF,CEBPB,SPI1,IRF1,APOL1,STAT4,CD40,APOC1,TGFB3,S100A8,SERPINA1,MAP3K8,PRKCH,IL23A,STAT1,TNF,PRKCB
Antioxidant Action of Vitamin C	3,76E00	1,61E-01	-3,162	SLC2A5,SLC2A1,PLA2G4C,PLCH2,PLA2G7,GLRX,PLA2G2A,SLC2A3,HMOX1,NFKBIA,CSF2RA,RARRES3,CSF2,NXN,TNF
ILK Signaling	3,75E00	1,27E-01	3,130	MYH10,SNAI2,FERMT2,VIM,ITGB7,MYL9,VEGFA,ITGB2,RHOV,RHOQ,ACTA2,RND3,FLNA,ARHGEF6,PPP2R2B,LEF1,PPP2R2C,PTGS2,TNF,MMP9,ITGB5,FNBP1,ACTN1
Glioma Invasiveness Signaling	3,59E00	1,93E-01	1,508	TIMP3,RHOV,RHOQ,RND3,TIMP1,CD44,PLAU,ITGB5,MMP9,FNBP1,TIMP2
Neuroprotective Role of THOP1 in Alzheimer's Disease	3,56E00	2,25E-01	NaN	HLA-G,IFNG,HLA-A,HLA-C,HLA-B,SERPINA3,HLA-F,MMP9,HLA-E
Systemic Lupus Erythematosus Signaling	3,51E00	1,22E-01	NaN	CD247,IL1A,CD79B,FCGR2A,HLA-A,HLA-B,CD79A,IL6,CD3D,FCGR1A,HLA-G,SNRPN,IL36G,CD40,HLA-C,FCER1G,CD86,IL1B,HLA-F,TNF,TNFSF13B,HLA-E,PIM2
IL-10 Signaling	3,49E00	1,76E-01	NaN	HMOX1,IL36G,IL1A,IL4R,NFKBIA,BLVRA,FCGR2A,IL10RA,CD14,IL1B,IL6,TNF
Role of IL-17F in Allergic Inflammatory Airway Diseases	3,47E00	2,2E-01	2,828	CXCL10,CXCL8,CCL2,IL1B,CXCL1,CXCL5,IL6,CSF2,CXCL6
Wnt/β-catenin Signaling	3,45E00	1,27E-01	-1,000	SFRP4,TCF4,MMP7,AXIN2,SFRP2,TGFBR3,BMPR2,UBD,CDH5,WNT10A,DKK3,CDH3,PPP2R2B,CD44,TGFB3,LEF1,MAP4K1,PPP2R2C,SOX18,DKK1,SOX15
Oncostatin M Signaling	3,36E00	2,35E-01	2,646	MT2A,IL6ST,TIMP3,MMP3,OSM,PLAU,STAT1,CHI3L1
Role of Cytokines in Mediating Communication between Immune Cells	3,3E00	1,92E-01	NaN	CXCL8,IFNG,IL36G,IL1A,IL32,IL1B,IL6,IL23A,CSF2,TNF
CTLA4 Signaling in Cytotoxic T Lymphocytes	3,26E00	1,59E-01	NaN	CD247,B2M,HLA-C,HLA-A,AP1S2,PPP2R2B,HLA-B,FCER1G,CD86,PPP2R2C,CD8A,CTLA4,CD3D
IL-17 Signaling	3,25E00	1,67E-01	NaN	CXCL10,CXCL8,CXCL11,CCL2,MMP3,TIMP1,CXCL1,CXCL5,CEBPB,PTGS2,IL6,DEFB4A/DEFB4B
Integrin Signaling	3,13E00	1,15E-01	4,690	RAC2,ASAP1,ITGA5,MYLK,NCK1,ITGB7,PDGFB,MYL9,ITGB2,WIPF1,RHOV,RHOQ,RND3,ACTA2,WAS,GRB7,CAV1,ITGA1,TSPAN4,FNBP1,ITGB5,ACTN1,ITGAX
Role of MAPK Signaling in the Pathogenesis of Influenza	3,03E00	1,67E-01	NaN	CXCL10,IFNG,CCL2,PLA2G4C,RARRES3,CCL5,PTGS2,PLA2G7,TNF,PLA2G2A,BCL2
Prostanoid Biosynthesis	3,02E00	4,44E-01	NaN	PTGES,PTGS2,PTGDS,TBXAS1
p53 Signaling	3E00	1,43E-01	0,632	PMAIP1,TP53INP1,SNAI2,GADD45B,TP63,PERP,BCL2,SERPINE2,SCO2,BCL2L1,CCND2,THBS1,SFN,DRAM1
VDR/RXR Activation	2,98E00	1,56E-01	2,449	CXCL10,IFNG,IGFBP6,SPP1,IGFBP3,CD14,PRKCH,CEBPB,CCL5,CST6,CSF2,PRKCB
Colorectal Cancer Metastasis Signaling	2,96E00	1,08E-01	4,491	IL6ST,MMP7,TCF4,MMP3,TLR8,IL6,MMP25,VEGFA,GNG11,SMAD4,MMP11,STAT1,MMP12,IFNG,BCL2L1,RHOV,RHOQ,RND3,WNT10A,TGFB3,LEF1,PTGS2,TNF,FNBP1,MMP9
Phospholipase C Signaling	2,89E00	1,09E-01	4,359	CD247,CD79B,FCGR2A,PLA2G4C,ITGA5,CD79A,PPP3CC,CD3D,PLA2G2A,MYL9,BTK,TGM2,HMOX1,RHOV,GNG11,RHOQ,RND3,ARHGEF6,FCER1G,PRKCH,ARHGEF3,FNBP1,PRKCB,ITK
RhoGDI Signaling	2,85E00	1,16E-01	-3,638	RDX,ITGA5,ARHGDIB,CDH11,MYL9,GNAI2,RHOV,RHOQ,GNG11,ARHGAP9,CDH5,GNA15,ACTA2,RND3,CDH3,ARHGEF6,CD44,ARHGEF3,FNBP1,MSN
MIF-mediated Glucocorticoid Regulation	2,8E00	2,19E-01	2,449	LY96,NFKBIA,PLA2G4C,CD14,CD74,PTGS2,PLA2G2A
Activation of IRF by Cytosolic Pattern Recognition Receptors	2,8E00	1,67E-01	1,897	IFIH1,IRF7,NFKBIA,CD40,STAT2,IL6,STAT1,IFIT2,TNF,ISG15
Eicosanoid Signaling	2,74E00	1,64E-01	2,236	PTGES,PLA2G4C,RARRES3,ALOX5AP,PTGS2,PTGDS,ALOX5,TBXAS1,PLA2G7,PLA2G2A
NF-κB Signaling	2,72E00	1,16E-01	3,441	IL1A,BMP4,TGFBR3,MAP3K1,TLR8,BMPR2,TNFAIP3,TNFRSF17,IL36G,NFKBIA,CD40,FCER1G,IL1B,MAP3K8,TNFRSF1B,TNF,TNFSF13B,PDGFRB,PRKCB
CCR5 Signaling in Macrophages	2,69E00	1,61E-01	NaN	GNAI2,CD247,GNG11,CD4,FCER1G,PRKCH,CCL5,CCL3,CD3D,PRKCB
IL-17A Signaling in Gastric Cells	2,69E00	2,4E-01	NaN	CXCL10,CXCL8,CXCL11,CXCL1,CCL5,TNF
Toll-like Receptor Signaling	2,66E00	1,51E-01	2,121	UBD,LY96,IL36G,IL1A,NFKBIA,MAP3K1,TLR8,TNFAIP3,CD14,IL1B,TNF
phagosome maturation	2,65E00	1,27E-01	NaN	B2M,NOX4,TUBB3,HLA-A,HLA-B,TAP1,LAMP2,HLA-DRB1,HLA-DRB4,TUBB6,HLA-C,HLA-DRB3,HLA-DRA,CYBB,ATP6V1B2
Signaling by Rho Family GTPases	2,58E00	1,03E-01	3,578	NOX4,RDX,VIM,ITGA5,MYLK,CDH11,CLIP1,MYL9,GNAI2,WIPF1,RHOV,GNG11,RHOQ,CDH5,RND3,ACTA2,GNA15,CDH3,WAS,ARHGEF6,CYBB,ARHGEF3,FNBP1,MSN
Hepatic Cholestasis	2,53E00	1,14E-01	NaN	CXCL8,IFNG,IL1A,IL17C,IL6,LY96,IL36G,NFKBIA,SLCO3A1,TGFB3,CD14,IL1B,OSM,PRKCH,CSF2,TNFRSF1B,TNF,PRKCB
Notch Signaling	2,42E00	1,89E-01	2,000	NOTCH3,JAG2,HEY2,JAG1,NOTCH1,DTX2,HEY1
Intrinsic Prothrombin Activation Pathway	2,42E00	2,14E-01	2,449	COL1A2,COL1A1,KLK3,COL10A1,COL18A1,COL3A1
Macropinocytosis Signaling	2,39E00	1,47E-01	2,236	ITGB2,ITGA5,CD14,PRKCH,RAB34,CSF1R,ITGB5,ITGB7,PDGFB,PRKCB
Vitamin-C Transport	2,35E00	3,08E-01	NaN	SLC2A1,NXN,GLRX,SLC2A3
Fcγ Receptor-mediated Phagocytosis in Macrophages and Monocytes	2,32E00	1,3E-01	3,464	MYO5A,HMOX1,RAC2,ACTA2,FCGR2A,WAS,PRKCH,NCK1,CSF2,FCGR1A,FGR,PRKCB
IL-4 Signaling	2,25E00	1,41E-01	NaN	SOCS1,IL4R,HLA-DOA,HLA-DRB1,HLA-DMA,HLA-DRA,HLA-DMB,HLA-DQA1,HLA-DOB,HLA-DQB1
MIF Regulation of Innate Immunity	2,23E00	1,75E-01	2,646	LY96,NFKBIA,PLA2G4C,CD14,CD74,PTGS2,PLA2G2A
Natural Killer Cell Signaling	2,17E00	1,2E-01	NaN	CD247,RAC2,SH2D1A,KLRD1,FCGR2A,TYROBP,KLRB1,FCER1G,PRKCH,NCK1,HCST,CD300A,PRKCB
Semaphorin Signaling in Neurons	2,13E00	1,54E-01	NaN	DPYSL2,RHOV,SEMA4D,RHOQ,RND3,DPYSL3,FNBP1,NRP1
Airway Pathology in Chronic Obstructive Pulmonary Disease	2,11E00	3,75E-01	NaN	CXCL8,TNF,MMP9
Superoxide Radicals Degradation	2,11E00	3,75E-01	NaN	SOD2,CYGB,GPX7
Salvage Pathways of Pyrimidine Deoxyribonucleotides	2,11E00	3,75E-01	NaN	TYMP,CDA,APOBEC3G
Regulation of Actin-based Motility by Rho	2,07E00	1,26E-01	2,714	MYL9,RAC2,RHOV,WIPF1,RHOQ,RND3,ACTA2,WAS,ITGA5,MYLK,FNBP1
phagosome formation	2,06E00	1,21E-01	NaN	RHOV,RHOQ,RND3,FCGR2A,TLR8,FCER1G,ITGA5,PRKCH,PLCH2,FCGR1A,FNBP1,PRKCB
Role of IL-17A in Arthritis	2,03E00	1,48E-01	NaN	CXCL8,NFKBIA,CCL2,CXCL1,CXCL5,CCL5,PTGS2,CXCL6
FXR/RXR Activation	2,02E00	1,12E-01	NaN	APOL1,APOE,IL36G,IL1A,C3,TF,SAA1,APOC1,SERPINF1,IL1B,SERPINA1,SAA2,VLDLR,TNF
Factors Promoting Cardiogenesis in Vertebrates	2E00	1,24E-01	NaN	TCF4,NOX4,BMP4,TGFBR3,TGFB3,BMPR2,SMAD4,LEF1,PRKCH,DKK1,PRKCB
Role of JAK family kinases in IL-6-type Cytokine Signaling	1,96E00	2E-01	NaN	IL6ST,SOCS1,OSM,IL6,STAT1
p38 MAPK Signaling	1,95E00	1,13E-01	2,887	CDC25B,IL36G,IL1A,DUSP1,PLA2G4C,TGFB3,IL1B,MAP4K1,TNFRSF1B,STAT1,TNF,PLA2G2A,HSPB1
B Cell Receptor Signaling	1,94E00	1,02E-01	3,500	ETS1,RAC2,CD19,APBB1IP,CD79B,FCGR2A,EGR1,MAP3K1,CD79A,PPP3CC,BCL6,BTK,BCL2L1,NFKBIA,MAP3K8,PIK3AP1,PRKCB
Actin Nucleation by ARP-WASP Complex	1,93E00	1,43E-01	2,449	RHOV,WIPF1,RHOQ,RND3,WAS,ITGA5,NCK1,FNBP1
Death Receptor Signaling	1,93E00	1,21E-01	1,508	NFKBIA,ACTA2,TNFSF10,PARP12,TNFRSF1B,TNF,PARP9,ARHGDIB,PARP14,HSPB1,BCL2
Epithelial Adherens Junction Signaling	1,88E00	1,05E-01	NaN	MYH10,TCF4,TUBB3,NOTCH3,SNAI2,TGFBR3,BMPR2,CLIP1,MYL9,ACTA2,TUBB6,WAS,LEF1,NOTCH1,ACTN1
Pancreatic Adenocarcinoma Signaling	1,84E00	1,13E-01	3,162	VEGFA,HMOX1,BCL2L1,TGFB3,SMAD4,PTGS2,ERBB2,STAT1,NOTCH1,CDKN2B,MMP9,BCL2
T Cell Receptor Signaling	1,83E00	1,17E-01	NaN	BTK,CD247,NFKBIA,CD4,RASGRP1,MAP3K1,PPP3CC,CD8A,CD3D,CTLA4,ITK
Role of Tissue Factor in Cancer	1,81E00	1,12E-01	NaN	VEGFA,CXCL8,BCL2L1,CTGF,GNA15,EGR1,IL1B,CXCL1,CSF2,CYR61,ITGB5,FGR
Heme Degradation	1,77E00	5E-01	NaN	HMOX1,BLVRA
TNFR2 Signaling	1,75E00	1,79E-01	NaN	NFKBIA,MAP3K1,TNFAIP3,TNFRSF1B,TNF
PI3K Signaling in B Lymphocytes	1,72E00	1,06E-01	3,464	BTK,CD81,IL4R,CD19,NFKBIA,C3,CD40,CD79B,PIK3AP1,CD79A,PPP3CC,PLCH2,PRKCB
NF-κB Activation by Viruses	1,71E00	1,23E-01	NaN	ITGB2,NFKBIA,CD4,MAP3K1,ITGA5,ITGA1,PRKCH,ITGB5,PRKCB
Bladder Cancer Signaling	1,69E00	1,16E-01	NaN	VEGFA,CXCL8,MMP7,MMP3,THBS1,MMP11,ERBB2,MMP12,MMP25,MMP9
GM-CSF Signaling	1,68E00	1,29E-01	1,633	ETS1,BCL2L1,CSF2RA,PIM1,PPP3CC,STAT1,CSF2,PRKCB
Role of PKR in Interferon Induction and Antiviral Response	1,66E00	1,5E-01	NaN	IFNG,NFKBIA,STAT1,FCGR1A,TNF,IRF1
TGF-β Signaling	1,66E00	1,15E-01	1,134	RUNX3,IRF7,BMP4,TGFB3,BMPR2,SMAD4,MAP4K1,SERPINE1,PMEPA1,BCL2
Cholecystokinin/Gastrin-mediated Signaling	1,64E00	1,1E-01	3,317	RHOV,IL36G,IL1A,RHOQ,RND3,IL1B,PRKCH,PTGS2,TNF,FNBP1,PRKCB
LPS/IL-1 Mediated Inhibition of RXR Function	1,64E00	9,13E-02	1,265	APOE,IL1A,FMO3,MAP3K1,ABCA1,CHST15,HS3ST3A1,ABCB9,SULT2B1,IL4I1,LY96,IL36G,ALDH1A3,APOC1,CD14,IL1B,TNFRSF1B,ABCC4,TNF
Germ Cell-Sertoli Cell Junction Signaling	1,57E00	9,62E-02	NaN	RAC2,TUBB3,MAP3K1,RHOV,RHOQ,ACTA2,RND3,TUBB6,TGFB3,MAP3K8,A2M,TNF,ACTN1,FNBP1,RAB8B
PPAR Signaling	1,56E00	1,11E-01	-2,530	IL36G,IL1A,NFKBIA,IL1B,PTGS2,TNFRSF1B,TNF,PDGFB,CITED2,PDGFRB
Clathrin-mediated Endocytosis Signaling	1,56E00	9,24E-02	NaN	APOE,ITGA5,PPP3CC,ITGB7,PDGFB,APOL1,UBD,VEGFA,ITGB2,ACTA2,TF,AAK1,APOC1,DAB2,SERPINA1,S100A8,ITGB5
Inhibition of Angiogenesis by TSP1	1,52E00	1,56E-01	1,000	VEGFA,CD47,GUCY1A3,THBS1,MMP9
iNOS Signaling	1,52E00	1,4E-01	2,236	IFNG,LY96,NFKBIA,CD14,STAT1,IRF1
Reelin Signaling in Neurons	1,51E00	1,14E-01	NaN	ITGB2,APOE,ARHGEF6,ITGA5,MAP4K1,ITGA1,ARHGEF3,VLDLR,FGR
p70S6K Signaling	1,51E00	1,02E-01	2,111	GNAI2,BTK,CD19,IL4R,CD79B,PPP2R2B,PPP2R2C,CD79A,PRKCH,PLCH2,SFN,PRKCB
Ceramide Signaling	1,48E00	1,12E-01	2,333	S1PR3,CTSD,MAP3K1,PPP2R2B,SPHK1,PPP2R2C,TNFRSF1B,TNF,BCL2
Sphingosine-1-phosphate Signaling	1,43E00	1,02E-01	2,714	GNAI2,S1PR3,RHOV,RHOQ,RND3,CASP1,SPHK1,PLCH2,PDGFB,FNBP1,PDGFRB
MSP-RON Signaling Pathway	1,39E00	1,3E-01	NaN	ITGB2,IFNG,KLK3,CCL2,ACTA2,TNF
Tumoricidal Function of Hepatic Natural Killer Cells	1,38E00	1,67E-01	NaN	PRF1,ICAM1,GZMB,SRGN
Role of JAK1, JAK2 and TYK2 in Interferon Signaling	1,38E00	1,67E-01	NaN	SOCS1,IFNG,STAT2,STAT1
CXCR4 Signaling	1,38E00	9,27E-02	3,464	MYL9,GNAI2,RHOV,RHOQ,GNG11,RND3,GNA15,CXCR4,EGR1,CD4,PRKCH,ELMO1,FNBP1,PRKCB
Coagulation System	1,37E00	1,43E-01	-1,342	VWF,SERPINA1,PLAU,SERPINE1,A2M
IL-17A Signaling in Fibroblasts	1,37E00	1,43E-01	NaN	NFKBIA,CCL2,CXCL5,CEBPB,IL6
Molecular Mechanisms of Cancer	1,36E00	7,8E-02	NaN	RAC2,TCF4,BMP4,BMPR2,CDKN2B,BCL2,CDC25B,NFKBIA,GNA15,SMAD4,ARHGEF3,PMAIP1,ITGA5,GNAI2,BCL2L1,RHOV,CCND2,RHOQ,WNT10A,RND3,RASGRP1,ARHGEF6,TGFB3,LEF1,PRKCH,NOTCH1,FNBP1,PRKCB
Regulation of the Epithelial-Mesenchymal Transition Pathway	1,35E00	8,84E-02	NaN	ETS1,LOX,TCF4,JAG2,NOTCH3,SNAI2,WNT10A,EGR1,TGFB3,SMAD4,LEF1,PARD6G,JAG1,NOTCH1,MMP9,PDGFRB
Paxillin Signaling	1,34E00	1,02E-01	2,236	ITGB2,ACTA2,ARHGEF6,ITGA5,ITGA1,NCK1,ITGB5,ITGB7,ACTN1,ITGAX
Xenobiotic Metabolism Signaling	1,32E00	8,2E-02	NaN	IL1A,FMO3,MAP3K1,MAF,IL6,CYP1B1,CHST15,HS3ST3A1,SULT2B1,IL4I1,HMOX1,ALDH1A3,PPP2R2B,CAMK1G,IL1B,PPP2R2C,MAP3K8,PRKCH,TNF,CITED2,PRKCB
HIF1α Signaling	1,29E00	1E-01	NaN	VEGFA,SLC2A5,MMP7,SLC2A1,MMP3,MMP11,MMP12,MMP25,MMP9,SLC2A3
Tryptophan Degradation to 2-amino-3-carboxymuconate Semialdehyde	1,27E00	2,86E-01	NaN	TDO2,IDO1
G Beta Gamma Signaling	1,26E00	1,02E-01	3,000	GNAI2,BTK,GNG11,CAV2,GNA15,ARHGEF6,CAV1,PRKCH,PRKCB
IL-15 Production	1,22E00	1,48E-01	NaN	IL6,STAT1,IRF1,PTK7
Human Embryonic Stem Cell Pluripotency	1,22E00	9,16E-02	NaN	S1PR3,TCF4,BMP4,KLK3,WNT10A,SPHK1,TGFB3,BMPR2,SMAD4,LEF1,PDGFB,PDGFRB
CD27 Signaling in Lymphocytes	1,21E00	1,18E-01	2,236	BCL2L1,NFKBIA,CD70,MAP3K1,MAP3K8,CD27
Thyroid Cancer Signaling	1,2E00	1,28E-01	NaN	CXCL10,TCF4,KLK3,LEF1,CXCL1
Acute Myeloid Leukemia Signaling	1,2E00	1,04E-01	-0,816	CSF3R,TCF4,CSF2RA,PIM1,LEF1,SPI1,CSF1R,PIM2
Putrescine Degradation III	1,19E00	1,76E-01	NaN	ALDH1A3,SAT1,IL4I1
Synaptic Long Term Depression	1,14E00	8,89E-02	2,309	GNAI2,GUCY1A3,GNA15,PLA2G4C,PPP2R2B,RARRES3,PPP2R2C,PRKCH,PLCH2,PLA2G7,PLA2G2A,PRKCB
fMLP Signaling in Neutrophils	1,13E00	9,35E-02	2,333	GNAI2,FPR3,NOX4,GNG11,NFKBIA,WAS,CYBB,PRKCH,PPP3CC,PRKCB
Actin Cytoskeleton Signaling	1,12E00	8,1E-02	3,606	MYH10,RAC2,FGD3,RDX,ITGA5,MYLK,PDGFB,MYL9,ACTA2,WAS,FLNA,ARHGEF6,CD14,NCKAP1L,ACTN1,MSN,MATK
Axonal Guidance Signaling	1,11E00	7,26E-02	NaN	SLIT3,DPYSL2,RAC2,MMP7,BMP4,UNC5A,NCK1,PLCH2,VEGFA,GNG11,GNA15,ADAM19,MMP11,ERBB2,TUBB3,CXCR4,ITGA5,PPP3CC,PDGFB,GNAI2,MYL9,WIPF1,SEMA4D,WNT10A,TUBB6,WAS,ARHGEF6,PRKCH,MMP9,NRP1,PRKCB
Agrin Interactions at Neuromuscular Junction	1,11E00	1,04E-01	2,646	ITGB2,RAC2,ACTA2,ARHGEF6,ITGA5,ITGA1,ERBB2
Phospholipases	1,11E00	1,11E-01	NaN	HMOX1,PLA2G4C,RARRES3,PLCH2,PLA2G7,PLA2G2A
Endothelin-1 Signaling	1,09E00	8,38E-02	3,051	GNAI2,HMOX1,GNA15,GUCY1A3,PLA2G4C,CASP1,EDNRA,RARRES3,PRKCH,PTGS2,PLCH2,PLA2G7,PLA2G2A,PRKCB
Chemokine Signaling	1,09E00	1,03E-01	2,646	GNAI2,CCL13,CCL2,CXCR4,CAMK1G,CCL5,PRKCB
Retinoate Biosynthesis I	1,08E00	1,33E-01	NaN	ADH7,DHRS9,ALDH1A3,RBP1
Cardiomyocyte Differentiation via BMP Receptors	1,07E00	1,58E-01	NaN	BMP4,BMPR2,SMAD4
Lipid Antigen Presentation by CD1	1,07E00	1,58E-01	NaN	B2M,FCER1G,PSAP
Ethanol Degradation IV	1,07E00	1,58E-01	NaN	ALDH1A3,CYGB,GPX7
Protein Kinase A Signaling	1,05E00	7,3E-02	0,209	MYH10,TCF4,PPP1R3C,MAP3K1,UBASH3B,PYGL,MYLK,PPP3CC,PDE4B,PLCH2,MYL9,GNAI2,CDC25B,DUSP5,NFKBIA,GNG11,DUSP1,FLNA,TGFB3,SMAD4,LEF1,PRKCH,PTGS2,SFN,EYA2,SIRPA,PRKCB
Sperm Motility	1,01E00	8,85E-02	3,162	GUCY1A3,PLA2G4C,RARRES3,PRKCH,PDE4B,PLCH2,PLA2G7,PLA2G2A,PTK7,PRKCB
Thrombin Signaling	1,01E00	8,02E-02	3,051	MYL9,GNAI2,RHOV,RHOQ,GNG11,RND3,GNA15,ARHGEF6,CAMK1G,PRKCH,MYLK,ARHGEF3,PLCH2,FNBP1,PRKCB
PEDF Signaling	1,01E00	9,86E-02	NaN	BCL2L1,ARHGAP22,TCF4,SOD2,NFKBIA,SERPINF1,BCL2
Neuregulin Signaling	1E00	9,41E-02	1,134	DCN,GRB7,ITGA5,ERRFI1,PRKCH,ERBB2,PRKCB,MATK
HIPPO signaling	1E00	9,41E-02	0,000	PPP1R3C,PPP2R2B,CD44,SMAD4,PPP2R2C,FRMD6,STK3,SFN
Role of JAK2 in Hormone-like Cytokine Signaling	1E00	1,25E-01	NaN	SOCS1,SH2B3,STAT1,SIRPA
Sertoli Cell-Sertoli Cell Junction Signaling	9,96E-01	8,09E-02	NaN	TUBB3,GUCY1A3,TGFBR3,MAP3K1,ITGA5,ACTA2,TUBB6,WAS,TGFB3,MAP3K8,A2M,TNF,ACTN1,RAB8B
Retinoic acid Mediated Apoptosis Signaling	9,94E-01	1,03E-01	2,449	IFNG,TNFSF10,PARP12,PARP9,IRF1,PARP14
Glycogen Degradation II	9,87E-01	2E-01	NaN	PYGL,TYMP
JAK/Stat Signaling	9,84E-01	9,72E-02	1,890	STAT4,BCL2L1,SOCS1,STAT2,CEBPB,IL6,STAT1
Induction of Apoptosis by HIV1	9,67E-01	1,02E-01	0,000	BCL2L1,NFKBIA,CXCR4,TNFRSF1B,TNF,BCL2
Proline Degradation	9,67E-01	5E-01	NaN	LOC102724788/PRODH
Noradrenaline and Adrenaline Degradation	9,66E-01	1,21E-01	NaN	ADH7,DHRS9,ALDH1A3,IL4I1
Gαq Signaling	9,65E-01	8,28E-02	3,317	BTK,HMOX1,RHOV,GNG11,RHOQ,NFKBIA,RND3,GNA15,PRKCH,PPP3CC,FNBP1,PRKCB
Role of JAK1 and JAK3 in γc Cytokine Signaling	9,41E-01	1E-01	NaN	IL7R,SOCS1,IL4R,IL21R,IL2RA,STAT1
PAK Signaling	9,39E-01	9,09E-02	2,121	MYL9,ARHGEF6,ITGA5,MYLK,NCK1,TNF,PDGFB,PDGFRB
HER-2 Signaling in Breast Cancer	8,92E-01	9,21E-02	NaN	ITGB2,PARD6G,PRKCH,ERBB2,ITGB5,ITGB7,PRKCB
Regulation of IL-2 Expression in Activated and Anergic T Lymphocytes	8,92E-01	9,21E-02	NaN	CD247,NFKBIA,MAP3K1,TGFB3,SMAD4,PPP3CC,CD3D
PPARα/RXRα Activation	8,9E-01	7,88E-02	-1,414	NFKBIA,GNA15,HELZ2,TGFBR3,TGFB3,BMPR2,SMAD4,IL1B,IL6,PLCH2,ITGB5,ABCA1,PRKCB
PI3K/AKT Signaling	8,86E-01	8,33E-02	1,000	BCL2L1,NFKBIA,PPP2R2B,ITGA5,PPP2R2C,MAP3K8,PTGS2,SFN,MCL1,BCL2
Aryl Hydrocarbon Receptor Signaling	8,86E-01	8,15E-02	NaN	TGM2,CTSD,IL1A,CCND2,ALDH1A3,TGFB3,IL1B,IL6,TNF,CYP1B1,HSPB1
PDGF Signaling	8,71E-01	9,09E-02	1,890	MAP3K1,CAV1,SPHK1,STAT1,PDGFB,PDGFRB,PRKCB
IL-15 Signaling	8,67E-01	9,52E-02	NaN	CXCL8,BCL2L1,VCAM1,IL6,CSF2,TNF
Fc Epsilon RI Signaling	8,54E-01	8,41E-02	2,646	BTK,RAC2,PLA2G4C,FCER1G,PRKCH,CSF2,TNF,PLA2G2A,PRKCB
Glycogen Degradation III	8,52E-01	1,67E-01	NaN	PYGL,TYMP
IL-17A Signaling in Airway Cells	8,44E-01	9,38E-02	NaN	NFKBIA,CXCL1,CXCL5,IL6,DEFB4A/DEFB4B,CXCL6
RAR Activation	8,03E-01	7,49E-02	NaN	VEGFA,ADH7,DHRS9,ALDH1A3,DUSP1,MAP3K1,IGFBP3,TGFB3,SMAD4,SORBS3,PRKCH,RBP1,CITED2,PRKCB
Trehalose Degradation II (Trehalase)	8,03E-01	3,33E-01	NaN	HK1
Thyronamine and Iodothyronamine Metabolism	8,03E-01	3,33E-01	NaN	DIO2
Ascorbate Recycling (Cytosolic)	8,03E-01	3,33E-01	NaN	GLRX
Thyroid Hormone Biosynthesis	8,03E-01	3,33E-01	NaN	CTSD
Thyroid Hormone Metabolism I (via Deiodination)	8,03E-01	3,33E-01	NaN	DIO2
NAD biosynthesis II (from tryptophan)	7,95E-01	1,54E-01	NaN	TDO2,IDO1
Chondroitin Sulfate Degradation (Metazoa)	7,95E-01	1,54E-01	NaN	CD44,CEMIP
IGF-1 Signaling	7,86E-01	8,33E-02	NaN	SOCS1,IGFBP4,IGFBP6,CTGF,IGFBP3,IGFBP7,SFN,CYR61
Docosahexaenoic Acid (DHA) Signaling	7,73E-01	1,03E-01	NaN	BCL2L1,SERPINF1,IL1B,BCL2
Netrin Signaling	7,73E-01	1,03E-01	NaN	RAC2,UNC5A,PPP3CC,NCK1
Protein Ubiquitination Pathway	7,64E-01	7,09E-02	NaN	B2M,IFNG,PSMB9,CRYAB,PSMB10,HLA-A,HLA-B,HSPB8,HSPA6,PSMB8,DNAJA1,UBE2L6,TAP1,UBD,HLA-C,UBE2E2,DNAJB6,HSPB1
Lymphotoxin β Receptor Signaling	7,47E-01	9,26E-02	1,000	BCL2L1,VCAM1,NFKBIA,LTB,CXCL1
Ovarian Cancer Signaling	7,46E-01	7,75E-02	NaN	VEGFA,MMP7,TCF4,WNT10A,CD44,EDNRA,LEF1,PTGS2,MMP9,BCL2
B Cell Activating Factor Signaling	7,45E-01	1E-01	NaN	NFKBIA,MAP3K1,TNFSF13B,TNFRSF17
nNOS Signaling in Skeletal Muscle Cells	7,44E-01	1,43E-01	NaN	SNTB2,SNTB1
Dermatan Sulfate Degradation (Metazoa)	7,44E-01	1,43E-01	NaN	CD44,CEMIP
Growth Hormone Signaling	7,37E-01	8,7E-02	1,633	SOCS1,IGFBP3,PRKCH,STAT1,A2M,PRKCB
Dermatan Sulfate Biosynthesis	7,24E-01	9,09E-02	NaN	CHSY1,HS3ST3A1,CHST15,SULT2B1,DSE
The Visual Cycle	6,97E-01	1,33E-01	NaN	DHRS9,RBP1
Dermatan Sulfate Biosynthesis (Late Stages)	6,93E-01	9,52E-02	NaN	HS3ST3A1,CHST15,SULT2B1,DSE
Airway Inflammation in Asthma	6,9E-01	2,5E-01	NaN	TNF
Uracil Degradation II (Reductive)	6,9E-01	2,5E-01	NaN	DPYSL2
Retinoate Biosynthesis II	6,9E-01	2,5E-01	NaN	RBP1
Spermine and Spermidine Degradation I	6,9E-01	2,5E-01	NaN	SAT1
Glutathione Redox Reactions II	6,9E-01	2,5E-01	NaN	GLRX
Thymine Degradation	6,9E-01	2,5E-01	NaN	DPYSL2
Melatonin Degradation II	6,9E-01	2,5E-01	NaN	IL4I1
NAD Biosynthesis III	6,9E-01	2,5E-01	NaN	NAMPT
N-acetylglucosamine Degradation II	6,9E-01	2,5E-01	NaN	NAGK
Aldosterone Signaling in Epithelial Cells	6,62E-01	7,28E-02	2,000	CRYAB,DUSP1,SGK1,HSPA6,HSPB8,PRKCH,DNAJB6,PLCH2,DNAJA1,HSPB1,PRKCB
Gap Junction Signaling	6,62E-01	7,28E-02	NaN	GNAI2,DBN1,TUBB3,TUBB6,GUCY1A3,ACTA2,CAV1,PRKCH,PPP3CC,PLCH2,PRKCB
Prolactin Signaling	6,61E-01	8,22E-02	1,342	SOCS1,PRKCH,CEBPB,STAT1,IRF1,PRKCB
STAT3 Pathway	6,61E-01	8,22E-02	1,633	SOCS1,PIM1,TGFBR3,BMPR2,PDGFRB,BCL2
HGF Signaling	6,57E-01	7,69E-02	2,449	ETS1,MAP3K1,ITGA5,MAP3K8,PRKCH,PTGS2,IL6,PRKCB
Granzyme B Signaling	6,54E-01	1,25E-01	NaN	PRF1,GZMB
Fatty Acid α-oxidation	6,54E-01	1,25E-01	NaN	ALDH1A3,PTGS2
VEGF Signaling	6,49E-01	7,87E-02	1,890	VEGFA,BCL2L1,ACTA2,SFN,ACTN1,BCL2,PRKCB
Chondroitin Sulfate Biosynthesis (Late Stages)	6,45E-01	9,09E-02	NaN	CHSY1,HS3ST3A1,CHST15,SULT2B1
Ethanol Degradation II	6,37E-01	1E-01	NaN	ADH7,DHRS9,ALDH1A3
Cardiac Hypertrophy Signaling	6,27E-01	6,85E-02	3,357	MYL9,GNAI2,RHOV,RHOQ,GNG11,RND3,GNA15,MAP3K1,TGFB3,MAP3K8,PPP3CC,IL6,PLCH2,FNBP1,HSPB1
VEGF Family Ligand-Receptor Interactions	6,26E-01	8E-02	2,236	VEGFA,PLA2G4C,PRKCH,PLA2G2A,NRP1,PRKCB
Salvage Pathways of Pyrimidine Ribonucleotides	6,18E-01	7,69E-02	NaN	PIM1,SGK1,UPP1,MAP3K8,PRKCH,CDA,APOBEC3G
Granzyme A Signaling	6,15E-01	1,18E-01	NaN	GZMA,PRF1
Ephrin Receptor Signaling	6,06E-01	6,98E-02	3,000	VEGFA,GNAI2,RAC2,WIPF1,GNG11,GNA15,CXCR4,WAS,SH2D3C,ITGA5,NCK1,PDGFB
Ceramide Biosynthesis	6,05E-01	2E-01	NaN	KDSR
CMP-N-acetylneuraminate Biosynthesis I (Eukaryotes)	6,05E-01	2E-01	NaN	NAGK
Thioredoxin Pathway	6,05E-01	2E-01	NaN	NXN
TNFR1 Signaling	5,8E-01	8,51E-02	NaN	NFKBIA,MAP3K1,TNFAIP3,TNF
Glutathione Redox Reactions I	5,79E-01	1,11E-01	NaN	GPX3,GPX7
Tryptophan Degradation X (Mammalian, via Tryptamine)	5,79E-01	1,11E-01	NaN	ALDH1A3,IL4I1
Mouse Embryonic Stem Cell Pluripotency	5,75E-01	7,45E-02	1,134	IL6ST,ID1,TCF4,BMP4,BMPR2,SMAD4,LEF1
CD40 Signaling	5,5E-01	7,81E-02	0,000	ICAM1,NFKBIA,CD40,TNFAIP3,PTGS2
Role of Lipids/Lipid Rafts in the Pathogenesis of Influenza	5,46E-01	1,05E-01	NaN	IFNG,RSAD2
GADD45 Signaling	5,46E-01	1,05E-01	NaN	CCND2,GADD45B
Chondroitin and Dermatan Biosynthesis	5,37E-01	1,67E-01	NaN	CHSY1
Glycine Cleavage Complex	5,37E-01	1,67E-01	NaN	GLDC
UDP-N-acetyl-D-glucosamine Biosynthesis II	5,37E-01	1,67E-01	NaN	FMO3
GDP-glucose Biosynthesis	5,37E-01	1,67E-01	NaN	HK1
Type II Diabetes Mellitus Signaling	5,24E-01	7,02E-02	1,414	SOCS1,NFKBIA,MAP3K1,PRKCH,CEBPB,TNFRSF1B,TNF,PRKCB
Remodeling of Epithelial Adherens Junctions	5,18E-01	7,58E-02	NaN	TUBB3,TUBB6,ACTA2,CLIP1,ACTN1
Tryptophan Degradation III (Eukaryotic)	5,15E-01	1E-01	NaN	TDO2,IDO1
GPCR-Mediated Nutrient Sensing in Enteroendocrine Cells	5,04E-01	7,23E-02	NaN	GNAI2,GNG11,GNA15,PRKCH,PLCH2,PRKCB
14-3-3-mediated Signaling	5,01E-01	6,9E-02	2,449	TUBB3,TUBB6,VIM,PRKCH,PLCH2,SFN,TNF,PRKCB
Gα12/13 Signaling	5,01E-01	6,9E-02	0,378	BTK,MYL9,LPAR6,NFKBIA,CDH5,CDH3,MAP3K1,CDH11
autophagy	4,91E-01	8,33E-02	NaN	LAMP2,MAP1LC3B,BCL2
Chondroitin Sulfate Biosynthesis	4,86E-01	7,69E-02	NaN	CHSY1,HS3ST3A1,CHST15,SULT2B1
Glucose and Glucose-1-phosphate Degradation	4,82E-01	1,43E-01	NaN	HK1
ERK/MAPK Signaling	4,8E-01	6,49E-02	1,155	ETS1,RAC2,DUSP1,PPP1R3C,PLA2G4C,PPP2R2B,ITGA5,PPP2R2C,STAT1,PLA2G2A,HSPB1,PRKCB
eNOS Signaling	4,75E-01	6,67E-02	1,134	VEGFA,AQP3,LPAR6,AQP9,GUCY1A3,HSPA6,CAV1,PRKCH,PRKCB
Renal Cell Carcinoma Signaling	4,73E-01	7,25E-02	NaN	UBD,VEGFA,ETS1,SLC2A1,PDGFB
Polyamine Regulation in Colon Cancer	4,59E-01	9,09E-02	NaN	TCF4,SAT1
Dopamine Degradation	4,59E-01	9,09E-02	NaN	ALDH1A3,IL4I1
RhoA Signaling	4,57E-01	6,67E-02	1,134	MYL9,LPAR6,ARHGAP9,RND3,ACTA2,RDX,MYLK,MSN
UVA-Induced MAPK Signaling	4,52E-01	6,9E-02	1,633	BCL2L1,PARP12,PLCH2,STAT1,PARP9,PARP14
April Mediated Signaling	4,51E-01	7,89E-02	NaN	NFKBIA,MAP3K1,TNFRSF17
Small Cell Lung Cancer Signaling	4,45E-01	7,04E-02	NaN	BCL2L1,NFKBIA,PTGS2,CDKN2B,BCL2
Apoptosis Signaling	4,4E-01	6,82E-02	0,000	BCL2L1,NFKBIA,TNFRSF1B,TNF,MCL1,BCL2
Breast Cancer Regulation by Stathmin1	4,38E-01	6,32E-02	NaN	GNAI2,TUBB3,GNG11,TUBB6,PPP1R3C,ARHGEF6,PPP2R2B,CAMK1G,PPP2R2C,PRKCH,ARHGEF3,PRKCB
D-myo-inositol (1,4,5,6)-Tetrakisphosphate Biosynthesis	4,36E-01	6,56E-02	NaN	CDC25B,TNS3,PPP1R16B,DUSP1,PPM1F,ACP5,ALPL,SIRPA
D-myo-inositol (3,4,5,6)-tetrakisphosphate Biosynthesis	4,36E-01	6,56E-02	NaN	CDC25B,TNS3,PPP1R16B,DUSP1,PPM1F,ACP5,ALPL,SIRPA
Citrulline Biosynthesis	4,36E-01	1,25E-01	NaN	LOC102724788/PRODH
Dopamine-DARPP32 Feedback in cAMP Signaling	4,28E-01	6,37E-02	0,707	GNAI2,KCNJ2,GUCY1A3,PPP1R3C,PPP2R2B,PPP2R2C,PRKCH,PPP3CC,PLCH2,PRKCB
Serotonin Degradation	4,23E-01	7,14E-02	NaN	ADH7,DHRS9,ALDH1A3,IL4I1
Role of NFAT in Cardiac Hypertrophy	4,2E-01	6,29E-02	2,714	GNAI2,IL6ST,GNG11,MAP3K1,CAMK1G,TGFB3,PRKCH,PPP3CC,IL6,PLCH2,PRKCB
Ephrin B Signaling	4,19E-01	6,85E-02	NaN	GNAI2,RAC2,GNG11,GNA15,CXCR4
Renin-Angiotensin Signaling	4,06E-01	6,48E-02	2,449	CCL2,MAP3K1,PRKCH,CCL5,STAT1,TNF,PRKCB
IL-1 Signaling	4,05E-01	6,59E-02	2,236	GNAI2,IL1A,GNG11,NFKBIA,GNA15,MAP3K1
NRF2-mediated Oxidative Stress Response	4,04E-01	6,21E-02	1,633	HMOX1,SOD2,ACTA2,MAP3K1,MAF,HSPB8,PRKCH,DNAJB6,DNAJA1,ABCC4,PRKCB
Role of RIG1-like Receptors in Antiviral Innate Immunity	3,98E-01	7,32E-02	NaN	IFIH1,IRF7,NFKBIA
FcγRIIB Signaling in B Lymphocytes	3,98E-01	7,32E-02	NaN	BTK,CD79B,CD79A
Mechanisms of Viral Exit from Host Cells	3,98E-01	7,32E-02	NaN	ACTA2,PRKCH,PRKCB
Leucine Degradation I	3,96E-01	1,11E-01	NaN	BCAT1
UDP-N-acetyl-D-galactosamine Biosynthesis II	3,96E-01	1,11E-01	NaN	HK1
Glioblastoma Multiforme Signaling	3,83E-01	6,21E-02	3,000	RHOV,RHOQ,WNT10A,RND3,LEF1,PLCH2,PDGFB,FNBP1,PDGFRB
Cyclins and Cell Cycle Regulation	3,71E-01	6,49E-02	-1,342	CCND2,PPP2R2B,TGFB3,PPP2R2C,CDKN2B
Antiproliferative Role of TOB in T Cell Signaling	3,69E-01	7,69E-02	NaN	TGFB3,SMAD4
Role of PI3K/AKT Signaling in the Pathogenesis of Influenza	3,68E-01	6,67E-02	1,000	GNAI2,IFNG,NFKBIA,CCL5
CCR3 Signaling in Eosinophils	3,67E-01	6,25E-02	NaN	GNAI2,GNG11,PLA2G4C,MYLK,PRKCH,PLA2G2A,PRKCB
Calcium Transport I	3,61E-01	1E-01	NaN	ATP2B4
NAD Phosphorylation and Dephosphorylation	3,61E-01	1E-01	NaN	ACP5
Relaxin Signaling	3,46E-01	6,06E-02	NaN	VEGFA,GNAI2,GNG11,NFKBIA,GUCY1A3,GNA15,PDE4B,MMP9
Glioma Signaling	3,44E-01	6,19E-02	2,236	CAMK1G,PRKCH,CDKN2B,PDGFB,PDGFRB,PRKCB
ERK5 Signaling	3,43E-01	6,45E-02	NaN	IL6ST,SGK1,MAP3K8,SFN
PCP pathway	3,43E-01	6,45E-02	NaN	WNT10A,CTHRC1,PRICKLE1,HSPB1
Pyridoxal 5'-phosphate Salvage Pathway	3,32E-01	6,35E-02	NaN	PIM1,SGK1,MAP3K8,PRKCH
Cell Cycle: G1/S Checkpoint Regulation	3,32E-01	6,35E-02	NaN	CCND2,TGFB3,SMAD4,CDKN2B
Hypoxia Signaling in the Cardiovascular System	3,32E-01	6,35E-02	NaN	VEGFA,NFKBIA,UBE2E2,UBE2L6
Acyl-CoA Hydrolysis	3,31E-01	9,09E-02	NaN	ACOT9
nNOS Signaling in Neurons	3,24E-01	6,52E-02	NaN	PRKCH,PPP3CC,PRKCB
PTEN Signaling	3,23E-01	5,98E-02	-2,646	BCL2L1,RAC2,TGFBR3,BMPR2,ITGA5,PDGFRB,BCL2
Angiopoietin Signaling	3,1E-01	6,15E-02	0,000	ANGPT2,NFKBIA,GRB7,NCK1
Hematopoiesis from Multipotent Stem Cells	3,04E-01	8,33E-02	NaN	CSF2
D-myo-inositol-5-phosphate Metabolism	3E-01	5,8E-02	NaN	CDC25B,TNS3,PPP1R16B,DUSP1,PPM1F,ACP5,ALPL,SIRPA
Retinol Biosynthesis	2,99E-01	6,67E-02	NaN	DHRS9,RBP1
Heparan Sulfate Biosynthesis (Late Stages)	2,99E-01	6,25E-02	NaN	HS3ST3A1,CHST15,SULT2B1
3-phosphoinositide Degradation	2,93E-01	5,76E-02	NaN	CDC25B,TNS3,PPP1R16B,DUSP1,PPM1F,ACP5,ALPL,SIRPA
α-Adrenergic Signaling	2,9E-01	5,88E-02	2,000	GNAI2,GNG11,PYGL,PRKCH,PRKCB
Erythropoietin Signaling	2,89E-01	5,97E-02	NaN	SOCS1,NFKBIA,PRKCH,PRKCB
FAK Signaling	2,81E-01	5,81E-02	NaN	ACTA2,ASAP1,WAS,ARHGEF6,ITGA5
Choline Biosynthesis III	2,81E-01	7,69E-02	NaN	HMOX1
Histamine Degradation	2,81E-01	7,69E-02	NaN	ALDH1A3
Melatonin Signaling	2,79E-01	5,88E-02	2,000	GNAI2,PRKCH,PLCH2,PRKCB
Cellular Effects of Sildenafil (Viagra)	2,7E-01	5,65E-02	NaN	MYL9,MYH10,GUCY1A3,ACTA2,MYLK,PDE4B,PLCH2
Basal Cell Carcinoma Signaling	2,69E-01	5,8E-02	2,000	TCF4,BMP4,WNT10A,LEF1
Corticotropin Releasing Hormone Signaling	2,68E-01	5,66E-02	2,000	VEGFA,GNAI2,GUCY1A3,PRKCH,PTGS2,PRKCB
SAPK/JNK Signaling	2,65E-01	5,68E-02	2,236	RAC2,GNG11,MAP3K1,FCER1G,MAP4K1
GPCR-Mediated Integration of Enteroendocrine Signaling Exemplified by an L Cell	2,6E-01	5,71E-02	NaN	GNAI2,GNA15,GRP,PLCH2
Isoleucine Degradation I	2,59E-01	7,14E-02	NaN	BCAT1
Superpathway of Citrulline Metabolism	2,59E-01	7,14E-02	NaN	LOC102724788/PRODH
Phenylalanine Degradation IV (Mammalian, via Side Chain)	2,59E-01	7,14E-02	NaN	IL4I1
TWEAK Signaling	2,57E-01	6,06E-02	NaN	NFKBIA,TNFRSF12A
IL-3 Signaling	2,51E-01	5,63E-02	NaN	PRKCH,PPP3CC,STAT1,PRKCB
IL-9 Signaling	2,44E-01	5,88E-02	NaN	STAT1,TNF
Nicotine Degradation II	2,44E-01	5,66E-02	NaN	FMO3,ADH7,CYP1B1
Unfolded protein response	2,44E-01	5,66E-02	NaN	HSPA6,CEBPB,BCL2
Role of Wnt/GSK-3β Signaling in the Pathogenesis of Influenza	2,43E-01	5,56E-02	NaN	IFNG,TCF4,WNT10A,LEF1
Telomere Extension by Telomerase	2,4E-01	6,67E-02	NaN	TINF2
Leukotriene Biosynthesis	2,4E-01	6,67E-02	NaN	ALOX5
Oxidative Ethanol Degradation III	2,4E-01	6,67E-02	NaN	ALDH1A3
Cell Cycle Regulation by BTG Family Proteins	2,32E-01	5,71E-02	NaN	PPP2R2B,PPP2R2C
Parkinson's Signaling	2,23E-01	6,25E-02	NaN	SNCAIP
Valine Degradation I	1,92E-01	5,56E-02	NaN	BCAT1

## Sheet: Group3_DiseaseFunct
© 2000-2016 QIAGEN. All rights reserved.
Category	p-value	Molecules
Cellular Movement	3,09E-96-2,82E-15	RAC2,SELL,GZMB,FRMD6,GMFG,IL6,ANXA8/ANXA8L1,DSE,MERTK,EVL,AIF1,RIPK2,ETS1,HLX,IL4R,COMP,JAG2,SLC2A1,FERMT2,ANGPTL2,CDH5,THBS2,ALCAM,CD34,GBP1,COL17A1,PARP9,GPSM1,ITGB7,AQP3,FCGR2A,CD69,GREM1,ENG,MYO5A,GPR183,SWAP70,SFN,ADGRA2,RARRES2,S100A4,RGCC,EOMES,CTSD,IL23A,CEACAM1,ITK,CXCL8,NOX4,RDX,NCF4,HAS3,RHBDF2,HSPB1,IGFBP4,LOX,SULF1,LITAF,CLIC4,CTLA4,HLA-G,SH3PXD2B,ERRFI1,ERBB2,CFH,STAT1,TIMP3,TP63,ST…
Hematological System Development and Function	1,91E-81-7,69E-15	RAC2,SELL,GZMB,SSBP2,C1QA,IL6,MERTK,HLA-DRB3,BTN3A1,AIF1,RIPK2,ETS1,IL4R,JAG2,SLC2A1,ANGPTL2,MYL9,HLA-DRB4,THBS2,ALCAM,CD34,GADD45B,RSAD2,COL10A1,GPSM1,TAP1,ITGB7,AQP3,CD27,CD79B,FCGR2A,TXNIP,CD69,GREM1,ENG,IL4I1,GPR183,SWAP70,SFN,RARRES2,S100A4,RGCC,EOMES,FCGR1A,CTSD,IL23A,CEACAM1,ITK,CXCL8,SAMSN1,NCF4,RAB34,RHBDF2,BCL2L1,HSPB1,LOX,LITAF,CLIC4,CTLA4,HLA-G,LYL1,CFH,ERBB2,STAT1,TIMP3,TP63,SLA,CADM…
Immune Cell Trafficking	1,91E-81-2,07E-15	DPYSL2,RAC2,HLA-DOA,SELL,CRYAB,KLRB1,C1QA,SERPINA3,IL6,CXCL9,SPI1,SOD2,MERTK,EVL,GNLY,LUM,MYADM,CAV1,ADORA2B,JAML,CXCL1,AIF1,SERPINE1,RIPK2,HLA-DPA1,ETS1,IL4R,LCP1,PPBP,ANGPTL2,GRP,DEFB103A/DEFB103B,CTSL,THBS2,ARHGEF6,CD86,ALCAM,ITGA1,TNF,CD34,APOE,GJB6,SERPING1,ICAM1,IL21R,HSPB8,HLA-DQA1,CCL22,CCL5,CD74,GPSM1,ITGB7,TGM2,AQP3,CD47,CCL2,CDH3,DOCK2,CD38,SERPINA1,CD27,IFNG,CD79B,ENTPD1,TXNIP,FCGR2A,…
Tissue Morphology	1,76E-78-4,27E-15	RAC2,MYH10,SELL,CRYAB,SSBP2,C1QA,IL6,SPI1,SOD2,MERTK,GNLY,MYADM,FBLN1,LUM,CAV1,MGP,RFTN1,CXCL1,SERPINE1,RIPK2,ETS1,IL4R,JAG2,SLC2A1,PAM,VLDLR,ARHGDIB,MYL9,CDH5,ARHGEF6,THBS2,CXCR6,CD86,ALCAM,ITGA1,CD34,TNF,APOE,GJB6,SERPING1,ICAM1,GADD45B,IL21R,IGLL1/IGLL5,HLA-DQA1,HSPB8,COL10A1,CCL22,MFGE8,IGFBP7,CD74,CCL5,TAP1,COL15A1,ITGB7,TGM2,CD47,CCL2,DOCK2,CD38,SERPINA1,CD27,HEY1,IFNG,ENTPD1,CD79B,TXNIP,FC…
Immunological Disease	2E-74-6,16E-15	RAC2,SELL,GZMB,SSBP2,C1QA,IL6,GPSM3,MERTK,HLA-DRB3,BTN3A1,AIF1,ETS1,IFIT3,IL4R,COMP,SLC2A1,MYL9,HLA-DRB4,HELZ2,THBS2,PPP2R2B,ALCAM,GADD45B,GBP1,COL10A1,COL17A1,TAP1,ITGB7,AQP3,WDR66,HLA-DQB2,ANTXR2,CD27,CD79B,FCGR2A,CD69,MYO5A,SWAP70,SFN,RNASE6,RARRES2,S100A4,RGCC,EOMES,FCGR1A,CTSD,MUC21,IL23A,CEACAM1,ITK,CXCL8,NCF4,RAB34,FCN3,BCL2L1,IGFBP4,CTLA4,HLA-G,ERBB2,CFH,STAT1,TGM3,TP63,BTK,MUC16,CXCL2,PI…
Dermatological Diseases and Conditions	4,13E-69-1,33E-15	DPYSL2,RAC2,CSTA,DBN1,SELL,GZMB,SPRR1A,IL6,CXCL9,PLCH2,ANXA8/ANXA8L1,SPI1,DIO2,DSE,SCO2,SOD2,GNA15,CAV1,CXCL1,AIF1,SERPINE1,HLA-DPA1,CLCA2,IFIT3,SPRR2B,LCP1,IL4R,COMP,CD52,DTX2,ARHGDIB,MYL9,DEFB103A/DEFB103B,KLK7,CTSL,FSCN1,GPR65,THBS2,ITGA1,TINF2,TNF,APOE,GJB6,ICAM1,GBP1,RSAD2,HLA-DQA1,CCL22,CCL5,CD74,IGFBP7,COL17A1,PARP9,ITGB7,LAMP3,KRTDAP,IFIT1,AQP3,CD47,IL36G,CCL2,CDH3,DAB2,SERPINA1,PVRL4,SPR…
Inflammatory Response	6,56E-69-4,26E-15	RAC2,SELL,GZMB,C1QA,IL6,MERTK,HLA-DRB3,AIF1,RIPK2,ETS1,IFIT3,IL4R,ANGPTL2,MYL9,HLA-DRB4,THBS2,ALCAM,CD34,GADD45B,RSAD2,GPSM1,TAP1,ITGB7,RNASE7,CD27,CD79B,FCGR2A,TXNIP,CD69,GREM1,ENG,MYO5A,GPR183,SWAP70,SFN,RARRES2,RGCC,S100A4,FCGR1A,CTSD,IL23A,CEACAM1,ITK,CXCL8,NOX4,SAMSN1,NCF4,RAB34,BCL2L1,HSPB1,LITAF,CLIC4,CTLA4,HLA-G,ERBB2,CFH,STAT1,TGM3,TIMP3,TP63,SLA,MPP1,CADM1,BTK,CXCL2,ITGAX,BMP4,CTGF,HLA-…
Cellular Growth and Proliferation	4,2E-67-3,96E-15	RAC2,SELL,KCNJ2,GZMB,FRMD6,IL6,MERTK,HLA-DRB3,PRKCDBP,BTN3A1,AIF1,RIPK2,ETS1,IFIT3,HLX,RGS19,IL4R,COMP,JAG2,SLC2A1,SPOCK2,MYL9,CDH5,HTR3A,PPP2R2B,THBS2,ALCAM,TINF2,CD34,GADD45B,GBP1,RSAD2,TAP1,ITGB7,CD27,PLOD2,CD79B,EMP3,TXNIP,FCGR2A,CD69,GREM1,ENG,IL4I1,MYO5A,GPR183,SWAP70,SFN,RARRES2,S100A4,RGCC,EOMES,CTSD,IL23A,CEACAM1,ITK,CXCL8,NOX4,H19,SAMSN1,RDX,BAMBI,HAS3,BCL2L1,CALB2,HSPB1,SULF1,LOX,IGFBP…
Cellular Development	2E-66-7,69E-15	RAC2,SELL,KCNJ2,GZMB,SSBP2,FRMD6,IL6,MERTK,HLA-DRB3,BTN3A1,AIF1,RIPK2,SLC2A5,ETS1,HLX,RGS19,IL4R,COMP,JAG2,SLC2A1,ANGPTL2,MYL9,PDLIM7,CDH5,HTR3A,PPP2R2B,THBS2,RRAGA,ALCAM,CD34,GADD45B,GBP1,RSAD2,TMEM79,AQP3,CD27,PLOD2,CD79B,TXNIP,FCGR2A,CD69,GREM1,ENG,IL4I1,MYO5A,GPR183,SWAP70,SFN,RARRES2,S100A4,RGCC,EOMES,FCGR1A,CTSD,IL23A,CEACAM1,ITK,CXCL8,NOX4,H19,SAMSN1,BAMBI,HAS3,BCL2L1,LOX,IGFBP4,SULF1,LITA…
Cellular Function and Maintenance	3,54E-66-7,52E-15	RAC2,SELL,KCNJ2,GZMB,C1QA,IL6,GMFG,ANXA8/ANXA8L1,MERTK,EVL,PRKCDBP,RIPK2,ETS1,IL4R,RGS19,JAG2,COMP,SLC2A1,PDLIM7,CDH5,THBS2,RRAGA,CD34,GADD45B,GBP1,RSAD2,TAP1,ITGB7,AQP3,CD27,CD79B,TXNIP,FCGR2A,CD69,ENG,MYO5A,GPR183,SWAP70,S100A4,RGCC,EOMES,FCGR1A,CTSD,IL23A,CEACAM1,ITK,CXCL8,SAMSN1,RDX,HAS3,RHBDF2,BCL2L1,CALB2,HSPB1,IGFBP4,LOX,SULF1,CLIC4,CTLA4,HLA-G,LYL1,ERBB2,STAT1,TIMP3,PKP1,TP63,SLA,PYGL,MPP…
Cell-To-Cell Signaling and Interaction	3,96E-63-3,99E-15	SLIT3,RAC2,HLA-DOA,CRYAB,SELL,KCNJ2,GZMB,KLRB1,C1QA,IL6,CXCL9,SPI1,CLIP1,DSE,SOD2,MERTK,GNLY,MYADM,LUM,CAV1,JAML,ADORA2B,CXCL1,BTN3A1,SERPINE1,RIPK2,HLA-DPA1,CLCA2,ETS1,LCP1,IL4R,COMP,PPBP,FERMT2,GRP,CD52,NDN,CTSL,HLA-DRB4,CDH5,THBS2,CD86,ALCAM,ITGA1,VSNL1,TNF,CD34,APOE,GJB6,FGD3,SERPING1,ICAM1,IL21R,HSPB8,HLA-DQA1,CCL22,MFGE8,IGFBP7,CCL5,CD74,TAP1,ITGB7,TGM2,IL36G,CD47,CCL2,CDH3,DOCK2,DAB2,CD38,…
Connective Tissue Disorders	2,48E-61-1,59E-16	HLA-DOA,CRYAB,GZMB,KLRB1,C1QA,IL6,CXCL9,GPSM3,IFIH1,SOD2,MERTK,GNLY,LUM,CXCL1,AIF1,RIPK2,HLA-DPA1,IL4R,LCP1,COMP,GRP,ARHGDIB,HLA-DRB4,CTSL,HELZ2,PPP2R2B,THBS2,CD86,CD34,TNF,APOE,GADD45B,ICAM1,IL21R,HSPB8,HLA-DQA1,COL10A1,CCL5,CD74,IGFBP7,TAP1,ITGB7,IFIT1,HLA-DQB2,CCL2,RENBP,CD27,IFNG,CD79B,FCGR2A,CD69,VIM,ALOX5AP,CXCL6,ISG15,HLA-C,MAP3K8,MT2A,RARRES2,MMP3,TLR8,RGCC,CD163,FCGR1A,IL23A,CEACAM1,CXCL…
Inflammatory Disease	2,48E-61-3,54E-16	DPYSL2,RAC2,MYH10,CRYAB,SELL,HLA-DOA,GZMB,KLRB1,C1QA,IL6,CXCL9,SPI1,GPSM3,IFIH1,SOD2,MERTK,GNLY,LUM,CAV1,RFTN1,ADORA2B,CXCL1,AIF1,SERPINE1,RIPK2,HLA-DPA1,IFIT3,IL4R,TP53INP1,LCP1,COMP,GRP,CD52,GPX7,ARHGDIB,MYL9,DEFB103A/DEFB103B,KLK7,CTSL,HLA-DRB4,HELZ2,HTR3A,THBS2,GPR65,PPP2R2B,ALCAM,CD86,ITGA1,CD34,TNF,APOE,ICAM1,GADD45B,IL21R,HSPB8,HLA-DQA1,COL10A1,MFGE8,CCL22,CD74,CCL5,IGFBP7,TAP1,ITGB7,TGM2,…
Skeletal and Muscular Disorders	2,48E-61-4,19E-15	HLA-DOA,CRYAB,GZMB,KLRB1,SPRR1A,C1QA,IL6,CXCL9,GPSM3,IFIH1,SOD2,MERTK,GNLY,HLA-DRB3,LUM,CAV1,CXCL1,AIF1,RIPK2,HLA-DPA1,ETS1,IFIT3,LCP1,IL4R,COMP,GRP,NDN,ARHGDIB,CTSL,HLA-DRB4,HELZ2,THBS2,PPP2R2B,CD86,CD34,TNF,APOE,ICAM1,GADD45B,IL21R,HSPB8,HLA-DQA1,COL10A1,IGFBP7,CD74,CCL5,TAP1,ITGB7,IFIT1,HLA-DQB2,CCL2,DAB2,RENBP,CD27,PLOD2,IFNG,PMAIP1,CD79B,FCGR2A,TXNIP,CD69,SERPINF1,VIM,ALOX5AP,ENG,CXCL6,ISG15…
Endocrine System Disorders	2,32E-52-1,48E-15	RAC2,SELL,HLA-DOA,KCNJ2,KLRB1,SERPINA3,IL6,GPSM3,IFIH1,SOD2,MERTK,HLA-DRB3,MGP,JAML,BTN3A1,ADORA2B,AIF1,SERPINE1,HLA-DPA1,IFIT3,LCP1,RHOBTB3,CD52,CTSL,HLA-DRB4,THBS2,GPR65,ARHGEF6,PPP2R2B,HTR3A,CXCR6,CD86,ECM1,CD34,TNF,APOE,SERPING1,ICAM1,IL21R,RSAD2,HLA-DQA1,CCL22,IGFBP7,CD74,CCL5,TAP1,ITGB7,TGM2,IFIT1,HLA-DQB2,CCL2,CD38,CD27,IFNG,CD79B,FCGR2A,SERPINF1,ALOX5AP,HLA-C,LRRC32,MT2A,RNASE6,S100A4,FCG…
Gastrointestinal Disease	2,32E-52-9,5E-15	DPYSL2,RAC2,CSTA,HLA-DOA,SELL,CRYAB,KCNJ2,KLRB1,SERPINA3,IL6,GMFG,GPSM3,SPI1,IFIH1,SOD2,MERTK,HLA-DRB3,CAV1,MGP,JAML,BTN3A1,CXCL1,ADORA2B,AIF1,SERPINE1,RIPK2,HLA-DPA1,IFIT3,LCP1,SPRR2B,IL4R,TP53INP1,MTSS1,RHOBTB3,PPBP,ANGPTL2,CD52,DTX2,GPX7,HLA-DRB4,CTSL,HTR3A,ARHGEF6,GPR65,THBS2,PPP2R2B,CXCR6,CD86,ITGA1,CD34,ECM1,TNF,APOE,SERPING1,ICAM1,GBP1,IL21R,RSAD2,HLA-DQA1,CTHRC1,COL10A1,CCL22,CCL5,IGFBP7,…
Metabolic Disease	2,32E-52-7,32E-15	DPYSL2,RAC2,SELL,HLA-DOA,KCNJ2,KLRB1,C1QA,SERPINA3,IL6,GPSM3,IFIH1,SOD2,MERTK,HLA-DRB3,CAV1,MGP,JAML,BTN3A1,ADORA2B,AIF1,SERPINE1,HLA-DPA1,TSHZ2,IFIT3,LCP1,ADGRL2,SLC2A1,RHOBTB3,GRP,VLDLR,CD52,CTSL,HLA-DRB4,THBS2,GPR65,ARHGEF6,PPP2R2B,HTR3A,RRAGA,CXCR6,CD86,ECM1,CD34,TNF,APOE,SERPING1,ICAM1,IL21R,RSAD2,HSPA6,HLA-DQA1,CTHRC1,MFGE8,CCL22,IGFBP7,CD74,CCL5,TAP1,ITGB7,TGM2,IFIT1,CD47,HLA-DQB2,CCL2,PLI…
Cell Death and Survival	6,79E-52-5,85E-15	RAC2,SELL,GZMB,C1QA,FRMD6,GMFG,IL6,MERTK,PRKCDBP,AIF1,RIPK2,ETS1,IFIT3,HLX,IL4R,COMP,JAG2,SLC2A1,PDLIM7,HLA-DRB4,CDH5,PPP2R2B,THBS2,RRAGA,ALCAM,GADD45B,COL17A1,TAP1,AQP3,ANTXR2,AAK1,CD27,PPM1M,CD79B,TXNIP,EMP3,FCGR2A,CD69,GREM1,ENG,CSTB,SWAP70,SFN,S100A4,EOMES,FCGR1A,CTSD,IL23A,CEACAM1,ITK,CXCL8,NOX4,RDX,BAMBI,HAS3,BCL2L1,CALB2,HSPB1,SULF1,IGFBP4,CHSY1,CLIC4,CTLA4,HLA-G,COL6A1,LYL1,ERBB2,CFH,STAT…
Cardiovascular System Development and Function	7,8E-50-5,53E-15	SLIT3,RAC2,MYH10,CRYAB,SELL,KCNJ2,COL8A1,C1QA,SERPINA3,IL6,CXCL9,SPI1,SOD2,SRPX2,MERTK,MYADM,LUM,FBLN1,CAV1,MGP,ADORA2B,JAML,CXCL1,MGAT1,SERPINE1,ETS1,HLX,IL4R,COMP,PAM,MTSS1,PPBP,FERMT2,ANGPTL2,GRP,SMOC2,VLDLR,GPX7,CDH5,THBS2,ARHGEF6,CD86,ALCAM,ITGA1,TNF,ECM1,CD34,APOE,SERPING1,ICAM1,GBP1,HSPB8,COL10A1,MFGE8,IGFBP7,CCL5,ITGB7,COL15A1,TGM2,CD47,CCL2,ANTXR2,DAB2,FAP,HEY1,IFNG,TXNIP,SERPINF1,VIM,GR…
Organismal Development	7,8E-50-4,44E-15	SLIT3,CSTA,RAC2,MYH10,CRYAB,SELL,KCNJ2,SPRR1A,COL8A1,SSBP2,C1QA,SERPINA3,IL6,CXCL9,SPI1,SOD2,SRPX2,MERTK,LUM,FBLN1,CAV1,MGP,ADORA2B,CXCL1,MGAT1,SERPINE1,ETS1,HLX,TP53INP1,IL4R,COMP,JAG2,MTSS1,ANGPTL2,SMOC2,VLDLR,GPX7,ARHGDIB,MYL9,KLK7,CTSL,CDH5,THBS2,ALCAM,CD86,ITGA1,CD34,ECM1,TNF,APOE,ICAM1,GBP1,IL21R,TMEM79,HLA-DQA1,HSPB8,CTHRC1,COL10A1,MFGE8,CCL5,IGFBP7,CD74,COL17A1,COL15A1,ITGB7,TGM2,AQP3,CD4…
Hematological Disease	1,48E-48-6,16E-15	RAC2,MYH10,SELL,GZMB,SSBP2,SERPINA3,C1QA,IL6,CXCL9,SPI1,IFIH1,SOD2,MERTK,CAV1,RFTN1,CXCL1,SERPINE1,TSHZ2,ETS1,SLC2A1,PPBP,GPX7,CD52,CTSL,HLA-DRB4,THBS2,PPP2R2B,CD86,TINF2,TNF,APOE,ICAM1,GADD45B,IL21R,CCL5,CD74,COL17A1,TAP1,TGM2,WDR66,DUSP5,CD47,CCL2,DOCK2,ANTXR2,CD38,CD27,IFNG,PMAIP1,CD79B,ENTPD1,FCGR2A,CD69,SERPINF1,ISG15,SWAP70,KRT6A,MAP3K8,SFN,ST3GAL4,FGL2,S100A4,EOMES,FCGR1A,TSC22D3,NNMT,CTSD…
Infectious Diseases	8,05E-44-6,21E-16	RAC2,CRYAB,HLA-DOA,C1QA,TMEM132A,IL6,CXCL9,SPI1,IFIH1,TMPRSS11D,MERTK,LUM,CAV1,CXCL1,MGAT1,SERPINE1,RIPK2,IFIT3,HLX,LCP1,IL4R,SLC2A1,PPBP,KLK12,DTX2,ARHGDIB,DEFB103A/DEFB103B,CTSL,FSCN1,CXCR6,CD86,TNF,PRSS27,APOE,ICAM1,GBP1,IL21R,RSAD2,IGLL1/IGLL5,HSPA6,CCL22,CD74,CCL5,COL17A1,TAP1,PARP9,ITGB7,TGM2,IFIT1,IL36G,CD47,CCL2,ANTXR2,CD38,SERPINA1,PVRL4,CD27,PLOD2,IFNG,ENTPD1,FCGR2A,TXNIP,CD69,RNF150,AL…
Cell-mediated Immune Response	1,05E-42-2,07E-15	DPYSL2,SOCS1,SELL,HLA-DOA,BMP4,LMO2,MAF,LTB,PSMB8,HLA-DQB1,IL6,CXCL9,SPI1,VEGFA,CXCL10,PRF1,MERTK,CXCL13,GNLY,MYADM,RFTN1,MAP4K1,PRDM1,ADORA2B,CXCL1,TAPBP,RIPK2,MCL1,TIMP2,ETS1,IL4R,LCP1,JAG2,ITGA5,LAG3,IRF1,DEFB103A/DEFB103B,BHLHE40,THBS2,IL10RA,CD86,ITGA1,CYR61,ALOX5,NOTCH1,TNF,ST3GAL5,TCF4,GADD45B,SNAI2,ICAM1,HLA-A,RSAD2,IL21R,BATF,HLA-DQA1,TNFSF10,BMPR2,CCL22,CXCL5,CD74,CCL5,GPSM1,ITGB7,SASH3…
Organismal Injury and Abnormalities	5,94E-41-9,5E-15	RAC2,SELL,KCNJ2,GZMB,SSBP2,FRMD6,C1QA,GMFG,IL6,ANXA8/ANXA8L1,DSE,MERTK,EVL,HLA-DRB3,PRKCDBP,BTN3A1,SLC2A5,ETS1,IFIT3,IL4R,SPRR2B,COMP,JAG2,SLC2A1,FERMT2,ANGPTL2,SPOCK2,MYL9,HLA-DRB4,CDH5,PPP2R2B,THBS2,ALCAM,TINF2,ACOT9,CD34,GADD45B,GBP1,COL10A1,COL17A1,ITGB7,COL15A1,WDR66,ANTXR2,CD27,PLOD2,CD79B,EMP3,FCGR2A,TXNIP,CD69,GREM1,ENG,CSTB,GPR183,SWAP70,SFN,MXRA5,ADGRA2,RARRES2,S100A4,RGCC,EOMES,FCGR1A,…
Cancer	1,79E-40-9,21E-15	RAC2,SELL,KCNJ2,GZMB,SSBP2,FRMD6,IL6,GMFG,ANXA8/ANXA8L1,DSE,EVL,PRKCDBP,BTN3A1,ETS1,SLC2A5,IFIT3,SPRR2B,IL4R,JAG2,SLC2A1,FERMT2,ANGPTL2,SPOCK2,MYL9,HLA-DRB4,CDH5,PPP2R2B,THBS2,ALCAM,ACOT9,CD34,GADD45B,COL10A1,COL17A1,ITGB7,COL15A1,WDR66,ANTXR2,CD27,PLOD2,CD79B,EMP3,TXNIP,CD69,GREM1,ENG,CSTB,GPR183,SWAP70,MXRA5,SFN,RARRES2,S100A4,RGCC,EOMES,CTSD,IFI44L,MUC21,IL23A,CEACAM1,ITK,CXCL8,NOX4,H19,RDX,BA…
Hematopoiesis	2,73E-39-7,69E-15	RAC2,MYH10,SELL,HLA-DOA,SSBP2,C1QC,IL6,SPI1,IFIH1,SOD2,MERTK,GNLY,RFTN1,ADORA2B,CXCL1,RIPK2,ETS1,IL4R,TP53INP1,LCP1,JAG2,ARHGDIB,MYL9,THBS2,CD86,TNF,CD34,APOE,ICAM1,GADD45B,RSAD2,IL21R,IGLL1/IGLL5,HLA-DQA1,COL10A1,MFGE8,CCL5,CD74,TAP1,IL36G,CD47,DUSP5,CCL2,PLIN2,DOCK2,CD38,SERPINA1,CD27,IFNG,CD79B,FCGR2A,CD69,GREM1,RASGRP3,WIPF1,SWAP70,MAP3K8,SFN,TLR8,LAT2,EOMES,CD163,FCGR1A,RBP1,CTSD,PIM1,GIMAP5…
Tissue Development	2,73E-39-6,06E-15	RAC2,SELL,KCNJ2,GZMB,FRMD6,IL6,DSE,MERTK,EVL,AIF1,RIPK2,ETS1,SLC2A5,IL4R,COMP,JAG2,MYL9,PDLIM7,CDH5,THBS2,ALCAM,TINF2,CD34,GADD45B,GBP1,RSAD2,TMEM79,MSRB1,COL17A1,AQP3,ANTXR2,CD27,CD79B,TXNIP,FCGR2A,CD69,GREM1,ENG,MYO5A,SFN,RARRES2,RGCC,EOMES,CTSD,IL23A,CEACAM1,ITK,CXCL8,NOX4,RDX,HAS3,BCL2L1,CALB2,HSPB1,SULF1,LOX,IGFBP4,CHSY1,CLIC4,CTLA4,HLA-G,SH3PXD2B,COL6A1,LYL1,ERRFI1,ERBB2,STAT1,TGM3,TIMP3,PK…
Lymphoid Tissue Structure and Development	1,05E-38-4,32E-15	SELL,HLA-DOA,IL6,SPI1,SOD2,MERTK,RFTN1,CXCL1,ADORA2B,RIPK2,ETS1,LCP1,IL4R,JAG2,ANGPTL2,GPX7,ARHGDIB,THBS2,ALCAM,CD86,CD34,TNF,APOE,ICAM1,GADD45B,IL21R,RSAD2,IGLL1/IGLL5,HLA-DQA1,COL10A1,MFGE8,CD74,TAP1,ITGB7,TGM2,CD47,CCL2,DOCK2,PLIN2,CD27,IFNG,CD79B,TXNIP,FCGR2A,CD69,GREM1,RASGRP3,WIPF1,PSAP,MAP3K8,SFN,LAT2,EOMES,CTSD,PIM1,GIMAP5,CAST,IL23A,ITK,CXCL8,PTPRCAP,PGAP3,FOSB,BCL2L1,IRF7,PIK3AP1,PRKCH,…
Humoral Immune Response	6,8E-34-2,77E-17	RAC2,SOCS1,HLA-DOA,SSBP2,LTB,C1QA,HLA-DQB1,IL6,CD37,SPI1,VEGFA,CXCL10,PRF1,MERTK,CXCL13,LY86,RFTN1,PRDM1,RIPK2,ETS1,TP53INP1,LCP1,CD19,IL4R,SLC2A1,LAG3,ITGA5,IRF1,ARHGDIB,S1PR3,NOD2,CCND2,BHLHE40,ARHGEF6,CD86,ECM1,TNF,APOE,TCF4,GADD45B,SNAI2,RSAD2,BATF,IL21R,IGLL1/IGLL5,HLA-DQA1,TNFSF10,COL10A1,MFGE8,CD74,GPSM1,ITGB7,SASH3,CCL8,DOCK2,CD38,SERPINA1,CD27,TNFRSF1B,MYO1G,IFNG,TGFBI,CD79B,FCGR2A,TYROB…
Organismal Survival	1,68E-32-6E-19	MYH10,RAC2,CRYAB,KCNJ2,KLRB1,IGF2BP3,SSBP2,C1QA,IL6,CXCL9,DIO2,SPI1,IFIH1,SOD2,MERTK,GNLY,KIF1A,FBLN1,PRKCDBP,LUM,MGP,CAV1,ADORA2B,SERPINE1,MGAT1,RIPK2,ETS1,LCP1,IL4R,TP53INP1,HLX,COMP,JAG2,PAM,MTSS1,SLC2A1,FERMT2,ANGPTL2,VLDLR,COX7A1,GPX7,NDN,ARHGDIB,DEFB103A/DEFB103B,CDH5,FSCN1,THBS2,RRAGA,ITGA1,TINF2,ECM1,TNF,APOE,SERPING1,GJB6,ICAM1,RSAD2,HSPB8,COL10A1,CCL22,CD74,TAP1,TGM2,RNASE7,CD47,CCL2,DO…
Cell Morphology	9,78E-31-6,72E-15	DPYSL2,SLIT3,SNTB2,MYH10,RAC2,SELL,CRYAB,GZMB,COL8A1,SERPINA3,C1QA,IL6,CXCL9,SPI1,CLIP1,DSE,SOD2,MERTK,GNLY,FBLN1,LUM,CAV1,MGP,CXCL1,AIF1,SERPINE1,MGAT1,ETS1,RGS19,IL4R,LCP1,HLX,JAG2,MTSS1,PAM,FERMT2,GRP,VLDLR,NDN,CDH5,THBS2,GPR65,ALCAM,CD86,ITGA1,TNF,CD34,APOE,ICAM1,GBP1,FAM89B,IGLL1/IGLL5,HLA-DQA1,COL10A1,CTHRC1,CCL22,CCL5,IGFBP7,EGFLAM,TAP1,COL17A1,ITGB7,COL15A1,CD47,CCL2,DOCK2,PLIN2,DAB2,HEY1…
Protein Synthesis	3,48E-30-6,31E-15	SOCS1,HLA-DOA,AIM2,LTB,C1QA,IL6,HLA-DQB1,CD37,SPI1,CXCL10,SLURP1,PRF1,LGMN,MERTK,LY86,CAV1,RFTN1,SERPINE1,RIPK2,IL4R,CD19,IRF1,ARHGDIB,NOD2,BHLHE40,IL10RA,CD86,ALOX5,IFIT2,ECM1,TNF,APOE,GADD45B,RSAD2,BATF,IL21R,PPP1R3C,IGLL1/IGLL5,HSPB8,TNFSF10,MFGE8,CD74,SASH3,PLIN2,TNFRSF1B,IFNG,TYROBP,CD69,AXL,CXCL6,GPR183,STAT4,RASGRP3,LILRB4,ITGB2,WIPF1,SEMA4D,SWAP70,S100A9,WAS,DOCK8,RASGRP1,ICOS,CD44,FCER1G…
Neurological Disease	8,25E-30-1,27E-26	SELL,TNFRSF4,KLRB1,CD4,TYMP,IL6,HLA-DQB1,BCL6,SPI1,FCGR1A,CXCL10,PRF1,MERTK,IFI30,RFTN1,PRDM1,ADORA2B,MAP4K1,IL23A,ITK,CD19,C3,SPP1,PPP3CC,NINJ1,IRF1,IL18BP,BCL2L1,CD40,DUSP1,BHLHE40,ALCAM,IDO1,PECAM1,CD86,JAG1,ALOX5,NOTCH1,TNF,HLA-E,IL6ST,B2M,GADD45B,IL17C,HLA-A,BATF,IL21R,HLA-DQA1,TNFSF10,TNFAIP3,MYLK,CD74,CCL3,CTLA4,TNFRSF12A,ID1,CD47,CCL3L3,HLA-DMA,TIMP1,CASP1,HCST,TNFRSF1B,STAT1,TNFRSF6B,IFN…
Ophthalmic Disease	1,8E-26-1,8E-26	B2M,IL1A,GBP1,TLR8,CCL22,CCL5,PSMB8,TNFRSF17,VEGFA,CXCL10,IFIH1,NFKBIA,CXCL13,CCL3L3,TIMP1,OSM,STAT1,CCL19,TNFSF13B,MATK,IFIT3,VCAM1,IL4R,C3,SPP1,CXCR4,PPBP,CD69,CD6,MAP3K1,GBP2,PPP3CC,IFITM2,IRF1,CXCL6,STAT4,IFITM3,CD40,CCL21,CCL18,CSF2,IFITM1,CCR7,MMP9
Organ Morphology	7,31E-26-4,27E-15	SOCS1,SELL,TGFBR3,LTB,HLA-DQB1,IL6,SPI1,VEGFA,PRF1,LGMN,MERTK,CXCL13,RFTN1,MCL1,ETS1,CD19,JAG2,DCN,LAG3,GPX7,IRF1,ARHGDIB,S1PR3,NOD2,BHLHE40,CD86,ALOX5,NOTCH1,CD34,TNF,TCF4,SNAI2,ZFP36,PSMB10,HLA-DQA1,COL10A1,MFGE8,CD74,TAP1,ITGB7,SASH3,TGM2,ID1,CD47,DOCK2,TNFRSF1B,CITED2,IFNG,TGFBI,TXNIP,AXL,ITGB2,WIPF1,LAMP2,DOCK8,WAS,RASGRP1,ICOS,FCER1G,CD44,CCL21,PSAP,MAP3K8,IL2RA,PTGS2,CSF2,SFN,CD247,RGS1,CD…
Tumor Morphology	2,81E-25-4,4E-15	SOCS1,CRYAB,SELL,BMP4,SGK1,GZMB,SERPINA3,IL6,SPI1,VEGFA,LUM,CAV1,CXCL1,SERPINE1,MCL1,TIMP2,ETS1,CD19,DCN,FERMT2,GRP,IRF1,CDH5,THBS2,ALCAM,ITGA1,CYR61,ALOX5,TNF,NOTCH1,NRP1,APOE,SNAI2,ZFP36,KLK3,HSPB8,TNFSF10,BMPR2,MFGE8,CCL5,CD74,IGFBP7,CDH11,VCAN,SPINK7,S100A7,ID1,CD47,CDH3,CSF2RA,CD38,TNFRSF1B,COL18A1,FAP,TACSTD2,IFNG,CTSK,PMAIP1,CXCL11,TXNIP,EGR1,SERPINF1,GREM1,ENG,AXL,SEMA4D,S100A9,TF,ICOS,CD…
Cellular Compromise	3,02E-25-4,04E-16	RAC2,SOCS1,SGK1,GZMB,KLRB1,HLA-B,IL6,PRF1,GNA15,ADORA2B,FGR,ETS1,IL4R,PPBP,DEFB103A/DEFB103B,TNF,NOTCH1,ICAM1,HLA-A,IL21R,TNFSF10,CD74,CCL5,DUSP5,CCL2,CCL3L3,DOCK2,CD38,PPM1F,TNFRSF1B,CD27,TNFRSF6B,IFNG,ENTPD1,FCGR2A,TYROBP,CD69,STAT4,ITGB2,LILRB4,WIPF1,SWAP70,S100A9,DOCK8,WAS,ICOS,CD44,FCER1G,CSF2,CD81,CD247,TNFRSF4,LAT2,FCGR1A,CD300A,CYBB,IL23A,CEACAM1,ITK,STX11,GZMA,CXCL8,C3,PTGDS,PPP3CC,DUSP1…
Reproductive System Disease	3,3E-25-2,89E-15	SELL,GZMB,IL6,ANXA8/ANXA8L1,BTN3A1,ETS1,IL4R,JAG2,SLC2A1,FERMT2,SPOCK2,MYL9,HLA-DRB4,CDH5,THBS2,ACOT9,CD34,GADD45B,COL15A1,ANTXR2,TXNIP,EMP3,CD69,GREM1,ENG,GPR183,MXRA5,SFN,RGCC,S100A4,EOMES,CTSD,IFI44L,MUC21,IL23A,CEACAM1,ITK,CXCL8,H19,RDX,BAMBI,RAB34,BCL2L1,CALB2,GSDMC,HSPB1,IGFBP4,SULF1,LITAF,CTLA4,HLA-G,COL6A1,ERRFI1,ERBB2,CFH,STAT1,TGM3,TIMP3,TP63,COL6A2,CADM1,TUBB6,MUC16,CXCL2,ITGAX,CTGF,HL…
Embryonic Development	7,16E-24-1,45E-16	SOCS1,CSTA,CTGF,BMP4,LMO2,SPRR1A,LTB,HLA-DQB1,IL6,CD37,SPI1,VEGFA,LGMN,MERTK,CXCL13,PRDM1,ITGB5,MCL1,ETS1,SFRP4,IL4R,CALCRL,ANGPTL2,THY1,IRF1,MYL9,KLK7,CTSL,CCND2,TGM1,BHLHE40,CD86,ITGA1,TNF,NOTCH1,COL3A1,ADM,NTN4,IL21R,TMEM79,TNFSF10,BMPR2,CD74,COL17A1,VCAN,CDH11,COL5A1,S100A7,TGM2,AQP3,ID1,CD47,CDH3,BATF3,COL18A1,TNFRSF1B,CITED2,TACSTD2,IFNG,KRT6B,TXNIP,KRT17,TYROBP,EGR1,PSTPIP2,KRT5,AXL,RASGRP…
Organ Development	7,16E-24-4,32E-15	CSTA,KLRB1,SPRR1A,IL6,SPI1,SOD2,MERTK,CXCL1,SERPINE1,ETS1,IL4R,ANGPTL2,MYL9,KLK7,CTSL,CD86,ITGA1,TNF,APOE,IL21R,TMEM79,CCL22,CCL5,CD74,COL17A1,TGM2,AQP3,CD47,CCL2,CDH3,IFNG,FCGR2A,KRT17,TXNIP,CXCL6,RASGRP3,SFN,LAT2,EOMES,FCGR1A,PIM1,IL23A,ITK,CXCL8,PDE4B,FOSB,BCL2L1,RND3,APCDD1,CD248,PRKCH,CST6,IL6ST,B2M,CLIC4,CTLA4,TIMP1,LYL1,ERRFI1,STAT1,KLK5,CCL19,TGM3,KRT14,TIMP3,VCAM1,TP63,BTK,WNT10A,NFE2,DK…
Free Radical Scavenging	4,93E-23-3,26E-19	RAC2,CRYAB,GZMB,SERPINA3,IL6,CXCL9,SPI1,SCO2,PRF1,SOD2,CAV1,HK3,FGR,PDGFRB,ETS1,SLC2A1,DCN,ITGA5,CD52,ARHGDIB,CDH5,ITGA1,TINF2,ALOX5,CYR61,TNF,APOE,ICAM1,BNIP3,CCL5,TGM2,CD47,DOCK2,SERPINA1,COL18A1,IFNG,GZMK,ENTPD1,FCGR2A,TYROBP,TXNIP,SERPINF1,CYP1B1,CSTB,IL4I1,ITGB2,TF,CD44,TAGLN,PLAU,PTGS2,CSF2,PRKCB,IL32,TLR8,ABCA1,GPX3,PIM1,CYBB,GZMA,HK1,CXCL8,NOX4,SPP1,C3,NCF4,STC1,BCL2L1,GZMH,DUOX1,RND3,CD4…
Cardiovascular Disease	9,22E-23-5,73E-15	SELL,KCNJ2,GZMB,LPXN,SGK1,C1QA,IL6,NPL,VEGFA,CXCL10,PRF1,CAV1,MGP,PLEKHO2,ADORA2B,SERPINE1,SLCO2B1,TIMP2,LCP1,GUCY1A3,FERMT2,THY1,P3H2,IRF1,ARHGDIB,CTSL,ACTA2,VSNL1,ALOX5,TNF,COL3A1,ADM,APOE,SERPING1,ICAM1,LAPTM5,ZFP36,HLA-A,BNIP3,TNFSF10,ADAP2,BMPR2,IGFBP7,CCL5,DNAJA1,TGM2,FSTL1,CD47,CCL2,CCL3L3,SNX10,DAB2,TNFRSF1B,COL18A1,CD53,IFNG,CTSK,ENTPD1,FCGR2A,EGR1,ALOX5AP,VIM,ENG,PLA2G2A,CCDC109B,ITGB2,…
Cell Signaling	1,83E-21-3,27E-16	SNTB2,SOCS1,RAC2,SELL,SGK1,LILRA5,IL6,CXCL9,DIO2,SPI1,CXCL10,VEGFA,PRF1,CXCL13,GNA15,A4GALT,CAV1,MGP,RFTN1,ADORA2B,CXCL1,FGR,PDGFRB,MCL1,CALCRL,RGS19,CD19,PPBP,DCN,THY1,GRP,S1PR3,DEFB103A/DEFB103B,CXCR6,CD34,TNF,ADM,APOE,ICAM1,HLA-A,CCL22,CCL5,CXCL5,IGFBP7,GPSM1,TGM2,CD47,CCL2,CCL3L1,CCL8,CCL3L3,CD38,IFNG,CXCL11,CD79B,ENTPD1,TYROBP,FCGR2A,DEFB1,GPR183,LILRB4,ITGB2,RASGRP3,WIPF1,SWAP70,S100A9,WAS,…
Molecular Transport	1,83E-21-1,89E-15	SNTB2,RAC2,CRYAB,SELL,SGK1,LILRA5,IL6,CXCL9,DIO2,CXCL10,VEGFA,PRF1,CXCL13,GNA15,A4GALT,CAV1,MGP,RFTN1,ADORA2B,CXCL1,FGR,MCL1,CALCRL,RGS19,CD19,PPBP,DCN,THY1,GRP,S1PR3,DEFB103A/DEFB103B,CXCR6,TNF,ADM,APOE,ICAM1,HLA-A,CCL22,CCL5,CXCL5,IGFBP7,GPSM1,TGM2,CCL8,CCL2,CCL3L1,CCL3L3,CD38,IFNG,CXCL11,ENTPD1,CD79B,TXNIP,FCGR2A,DEFB1,GPR183,LILRB4,RASGRP3,ITGB2,WIPF1,SWAP70,S100A9,TF,WAS,ICOS,CD44,FCER1G,CCL…
Vitamin and Mineral Metabolism	1,83E-21-3,27E-16	SNTB2,RAC2,SELL,SGK1,LILRA5,IL6,CXCL9,DIO2,CXCL10,VEGFA,PRF1,CXCL13,GNA15,A4GALT,CAV1,MGP,RFTN1,ADORA2B,CXCL1,FGR,MCL1,CALCRL,RGS19,CD19,PPBP,DCN,THY1,GRP,S1PR3,DEFB103A/DEFB103B,CXCR6,TNF,ADM,APOE,ICAM1,HLA-A,CCL22,CCL5,CXCL5,IGFBP7,GPSM1,TGM2,CCL2,CCL3L1,CCL8,CCL3L3,CD38,IFNG,CXCL11,CD79B,ENTPD1,FCGR2A,DEFB1,GPR183,LILRB4,ITGB2,RASGRP3,WIPF1,SWAP70,S100A9,WAS,ICOS,CD44,FCER1G,CCL21,PLAU,PTGS2,C…
Hair and Skin Development and Function	1,39E-20-1,39E-20	CSTA,SOCS1,CTGF,BMP4,SPRR1A,LTB,IL6,VEGFA,H2AFY2,ZNF750,OSM,PRDM1,SCEL,ITGB5,KRT16,SFRP4,THY1,KLK7,TGM1,CCND2,CTSL,RND3,APCDD1,RARRES3,PRKCH,LEF1,ITGA1,CST6,KRT15,NOTCH1,TNF,COL3A1,IL1A,IL17C,TMEM79,TNFSF10,CLIC4,COL17A1,CDH11,VCAN,BCL2,S100A7,COL1A2,COL5A1,TGM2,AQP3,ID1,NFKBIA,CDH3,ANXA1,SPHK1,ERRFI1,RNF144B,SOX18,COL18A1,KLK5,TACSTD2,KRT14,TGM3,IFNG,RUNX3,COL5A2,TP63,KRT6B,TXNIP,KRT17,SPRR1B,KR…
Antigen Presentation	4,18E-20-4,18E-20	APOE,HLA-DOA,HLA-A,CD83,PSMB8,CD74,TAP1,FCGR1A,TNFRSF17,CTSD,HLA-DMA,BATF3,MAP4K1,IL23A,TAPBP,RAB8B,CCL19,IFNG,FCGR2A,UBE2L6,LILRB4,SWAP70,CTSL,HLA-DRB4,CD40,CD68,WAS,ICOS,FCER1G,CCL21,CD86,MAP3K8,CSF2,HLA-E
Digestive System Development and Function	5,79E-20-4,24E-19	SOCS1,KLRB1,LTB,IL6,BCL6,SPI1,FCGR1A,CXCL10,PRF1,SOD2,CXCL1,PRDM1,IL23A,SERPINE1,CSF3R,CXCL8,IL4R,SPP1,C3,PPP3CC,PDE4B,BCL2L1,EFS,NOD2,ACTA2,IL10RA,PECAM1,CD14,CYR61,TNF,CCR7,COL3A1,IL6ST,APOE,ZFP36,HLA-A,ADORA3,TNFSF10,TNFAIP3,CCL22,CXCL5,CCL5,CTLA4,HMOX1,CCL8,CCL2,CCL3L3,TIMP1,CASP1,TNFRSF1B,STAT1,IFNG,TIMP3,TYROBP,FCGR2A,EGR1,CXCL6,STAT4,ITGB2,CD44,CCL21,IL2RA,PLAU,CXCL2,A2M,MMP9
Hepatic System Development and Function	5,79E-20-4,24E-19	SOCS1,KLRB1,LTB,IL6,BCL6,SPI1,FCGR1A,CXCL10,PRF1,SOD2,CXCL1,PRDM1,IL23A,SERPINE1,CSF3R,CXCL8,IL4R,SPP1,C3,PPP3CC,PDE4B,BCL2L1,EFS,NOD2,ACTA2,IL10RA,PECAM1,CD14,CYR61,TNF,CCR7,COL3A1,IL6ST,APOE,ZFP36,HLA-A,ADORA3,TNFSF10,TNFAIP3,CCL22,CXCL5,CCL5,CTLA4,HMOX1,CCL8,CCL2,CCL3L3,TIMP1,CASP1,TNFRSF1B,STAT1,IFNG,TIMP3,TYROBP,FCGR2A,EGR1,CXCL6,STAT4,ITGB2,CD44,CCL21,IL2RA,PLAU,CXCL2,A2M,MMP9
Cellular Assembly and Organization	8,34E-20-7,52E-15	DPYSL2,SLIT3,RAC2,DBN1,MYH10,CRYAB,KCNJ2,GZMB,SERPINA3,C1QA,GMFG,IL6,ANXA8/ANXA8L1,CXCL9,SPI1,CLIP1,SOD2,EVL,MERTK,MYADM,PRKCDBP,CAV1,CXCL1,AIF1,SERPINE1,ETS1,LCP1,MTSS1,PAM,GRP,VLDLR,NDN,ARHGDIB,MYL9,PDLIM7,FSCN1,GPR65,ARHGEF6,ITGA1,TNF,APOE,FGD3,ICAM1,CAP2,MSRB1,CD74,CCL5,TGM2,CD47,CCL2,DOCK2,CAMK1G,DAB2,PVRL4,IFNG,KRT17,FCGR2A,SERPINF1,VIM,ENG,MYO5A,TNS3,WIPF1,SWAP70,KRT6A,MT2A,RGCC,LAT2,S100A…
Organismal Functions	8,94E-20-8,94E-20	MT2A,RAC2,SELL,MMP3,IL6,SERPINB2,VEGFA,LUM,CAV1,SERPINE1,SPRR3,C3,SPP1,THBS2,PECAM1,PRKCH,CX3CL1,CCR7,COL3A1,HSPB1,DCBLD2,CNN2,IL6ST,ADM,LOX,MMP7,ICAM1,CLIC4,COL5A1,AEBP1,THBS1,SORBS3,ERBB2,PTK7,TACSTD2,IFNG,TP63,KRT6B,EGR1,MAP3K1,VIM,ENG,ITGB2,COL1A1,CD44,PTGS2,PLAU,CSF2,MMP9
Post-Translational Modification	3,8E-19-3,8E-19	CD81,CD247,SOCS1,SELL,CD4,CD8A,FCGR1A,SPI1,CHST15,VEGFA,OSM,PDGFRB,CD19,SPP1,SAMSN1,DCN,THY1,CD79A,GRP,PDGFB,CD40,DUSP1,PECAM1,CD34,CX3CL1,TNF,ADM,CD2,CCL5,LILRB3,CCL3,CTLA4,CD47,SH2D1A,THBS1,CD7,IFNG,CD79B,FCGR2A,TYROBP,CD48,VWF,CSF1R,ITGB2,CD44,FCER1G,PSAP,IL1B,CSF2,LGALS1
Hepatic System Disease	4,24E-19-9,5E-15	SOCS1,KLRB1,HLA-B,LTB,IL6,BCL6,SPI1,FCGR1A,CXCL10,PRF1,SOD2,OSM,CXCL1,PRDM1,IL23A,SERPINE1,FGR,CSF3R,CXCL8,IL4R,SPP1,C3,RDX,PPP3CC,PDE4B,IRF1,BCL2L1,EFS,NOD2,CD40,ACTA2,DUSP1,PECAM1,CD14,CYR61,TNF,CCR7,COL3A1,IL6ST,ADM,APOE,IL1A,SERPING1,ZFP36,KLRD1,HLA-A,BNIP3,ADORA3,TNFSF10,TNFAIP3,CCL22,CXCL5,CCL5,CTLA4,HMOX1,CCL8,CCL2,CCL3L3,TIMP1,SAA1,CASP1,SMAD4,SERPINA1,CFH,TNFRSF1B,STAT1,IFNG,TIMP3,TYROBP…
Developmental Disorder	5,99E-18-3,99E-15	S100A11,LOX,CAV2,HLA-A,TGFBR3,HLA-DQB1,COL4A2,COL1A2,VEGFA,COL5A1,HLA-DRB1,COL6A1,CALD1,HLA-DRB3,HLA-DRA,IFI30,DAB2,DYSF,CAST,HLA-DPB1,TIMP3,PLOD2,COL5A2,COL4A1,COL6A2,TGFBI,CSRP2,BGN,ENG,COL1A1,COLEC12,HLA-DRB4,COL6A3,CNN3,HLA-C,JAG1,COL3A1
Hereditary Disorder	5,99E-18-3,99E-15	S100A11,LOX,CAV2,HLA-A,TGFBR3,HSPB8,HLA-DQB1,COL4A2,VEGFA,COL1A2,COL5A1,HLA-DRB1,COL6A1,HLA-DRB3,CALD1,HLA-DRA,IFI30,DAB2,CAST,DYSF,HLA-DPB1,TIMP3,PLOD2,COL5A2,COL4A1,COL6A2,TGFBI,CSRP2,BGN,ENG,COL1A1,PMP22,COLEC12,HLA-DRB4,COL6A3,HLA-C,CNN3,DNAJB6,JAG1,COL3A1,HSPB1
Skeletal and Muscular System Development and Function	1,1E-17-6,06E-15	SOCS1,MMP3,IL32,S100A4,IL6,IL7R,VEGFA,LGMN,RGS10,PRDM1,CXCL1,IL23A,SERPINE1,ITGB5,PDGFRB,CXCL8,CALCRL,C3,SPP1,COMP,PDGFB,DUSP1,GPR65,JAG1,ALOX5,GPR68,TNF,SIRPA,NRP1,IL6ST,ADM,APOE,LOX,IGFBP4,IL1A,ANGPT2,MMP7,ICAM1,UBASH3B,BMPR2,TNFSF10,MFGE8,LILRB3,CCL5,CLIC4,CCL3,VCAN,PLEKHO1,ID1,HMOX1,CD47,NFKBIA,CCL2,FLNA,CCL3L3,THBS1,TIMP1,CDH3,SNX10,CD38,S100A8,NAMPT,ENPP2,SERPINA1,TNFRSF1B,STAT1,HCST,IFNG,C…
Renal and Urological Disease	8,08E-17-8,08E-17	MYH10,SOCS1,C1QA,IL6,HLA-DQB1,CD8A,ABCA1,VEGFA,IFIH1,PIM1,ADORA2B,SERPINE1,TNFSF13B,CXCL8,CD19,SPP1,C3,COL4A1,DCN,PPP3CC,GPX7,IRF1,EFS,CTSL,CD86,IDO1,ITGA1,TNF,TCF4,ICAM1,GADD45B,CD2,IL21R,TNFAIP3,MFGE8,CCL22,CCL5,CTLA4,BCL2,TGM2,HMOX1,NFKBIA,CCL2,CCL3L3,CFB,SMAD4,CFH,IFNG,VCAM1,TP63,FCGR2A,CEBPB,WAS,ICOS,DKK1,PTGS2,CSF2,MMP9
Connective Tissue Development and Function	2,61E-16-6,06E-15	SOCS1,BMP4,IL32,IL6,VEGFA,IL7R,LGMN,RGS10,PRDM1,IL23A,SERPINE1,CXCL8,SFRP4,AXIN2,C3,ITGA5,GPR65,JAG1,GPR68,ALOX5,NOTCH1,TNF,SIRPA,NRP1,IL6ST,APOE,SULF1,IL1A,SFRP2,ICAM1,CHSY1,UBASH3B,BMPR2,TNFSF10,MFGE8,LILRB3,CCL5,CCL3,CDH11,VCAN,PLEKHO1,ID1,CD47,NFKBIA,CCL2,CCL3L3,FLNA,CALD1,SNX10,CD38,S100A8,HCST,TNFRSF1B,STAT1,HEY1,IFNG,CXCL11,TYROBP,TXNIP,ASAP1,EGR1,PSTPIP2,SERPINF1,CEBPB,CSF1R,CYP1B1,BTK,LI…
Visual System Development and Function	4,04E-16-4,44E-15	APOE,MMP7,SFRP2,ICAM1,CTGF,S100A4,BCL2,VEGFA,TIMP1,THBS1,CFB,COL18A1,PTK7,TIMP2,NDP,IFNG,VCAM1,C3,SERPINF1,AXL,VLDLR,S1PR3,ITGB2,IGFBP3,IL1B,PLAU,PTGS2,CYR61,HTRA1,TNF,MMP9,LGALS1,NRP1
Hypersensitivity Response	8,13E-16-8,13E-16	CD2,CCL5,CXCL9,CCL3,PLA2G7,CXCL10,CD47,CCL13,CCL3L1,CCL2,OSM,KLK5,CCL19,ITK,IFNG,RUNX3,CXCL8,IL4R,CXCL11,VCAM1,C3,CD48,SPON2,ITGB2,SWAP70,WAS,CCL21,IGFBP3,IL1B,CSF2,CXCL2,TNF,SIRPA
Antimicrobial Response	1,35E-15-1,35E-15	SOCS1,AIM2,TLR8,IL6,FCGR1A,IFIH1,CXCL13,OSM,IL23A,FGR,IFIT3,MTSS1,CD93,IFITM2,BST2,APOBEC3G,IRF1,SPON2,LMCD1,DEFB103A/DEFB103B,IFITM3,BCL2L1,IRF7,NOD2,CD40,ACKR3,RARRES3,STAT2,IFIT2,TNF,DEFB4A/DEFB4B,IFITM1,CCR7,HLA-E,ADM,B2M,MMP7,HLA-A,MX1,RSAD2,SLC1A3,CCL22,MYLK,CCL5,S100A7,HLA-G,RNASE7,IFIT1,STOM,CCL8,BATF3,S100A8,STAT1,CCL19,IFNG,CXCR4,DEFB1,CEBPB,S100A12,PLA2G2A,ISG15,S100A9,JCHAIN,FCER1G,IS…
